# Supplementary material for: Unlocking Elementary Conversion Modes: ecmtool Unveils All Capabilities of Metabolic Networks
Source: Patterns (N Y). 2020 Dec 29;2(1):100177. doi: 10.1016/j.patter.2020.100177 (PMC7815953; doi:10.1016/j.patter.2020.100177)
Supplement: Data S1. Zip Folder with R Scripts Used for Clustering Results of ecmtool for Making Figures [file mmc2.zip]

Archive with 7 entries (7 files):
- clustering_bacteroid_full.R
- clustering_ecolicore.R
- clustering_ecolicore_hideoutputs_tagPDH.R
- clustering_ecolicore_onlyinputs.R
- clustering_iIT_minII.R
- clustering_iIT_minII_hideoutputs_H2Oboth.R
- clustering_iND750.R
