# Supplementary material for: Unlocking Elementary Conversion Modes: ecmtool Unveils All Capabilities of Metabolic Networks
Source: Patterns (N Y). 2020 Dec 29;2(1):100177. doi: 10.1016/j.patter.2020.100177 (PMC7815953; doi:10.1016/j.patter.2020.100177)
Supplement: Data S1. Zip Folder with R Scripts Used for Clustering Results of ecmtool for Making Figures [file mmc2.zip › clustering_iIT_minII.R]

require('tidyverse')
library("RColorBrewer")
library(extrafont)
font_import(pattern='calibri')
loadfonts(device = "win")

log_shift = 1.1
shift_pos = 23

# Read the ECMs as row vectors (R convention), and add column names for each metabolite
ecms <- read_csv('data/iIT_full_copy.csv', col_names=TRUE)

# Drop uninteresting ECMs
interesting_ecms <- ecms %>%
  filter(objective > 0 & M_ala__L_e == 0 & M_ac_e != 0)

# Reduce complexity by only looking at uptake (-1), production (+1) or nothing (0)
interesting_ecms[interesting_ecms<0] = -1
interesting_ecms[interesting_ecms>0] = 1

# Rows could have become duplicated: keep only unique rows
ecms_unique <- interesting_ecms %>% distinct()

# Drop unused metabolites, and empty ECMs (they are normally not present to begin with)
col_sums <- colSums(abs(ecms_unique))
row_sums <- rowSums(abs(ecms_unique))
col_indices <- col_sums != 0
row_indices <- row_sums != 0
filled_ecms <- ecms_unique[row_indices,col_indices]
filled_ecms <- as.data.frame(filled_ecms)
rownames(filled_ecms) <- 1:nrow(filled_ecms)

# Read in matching of metabolite ids and names
metab_info <- read_csv(file.path('data','metab_info_iIT.csv'),col_names=TRUE)
metab_names <- c()
for (col in colnames(filled_ecms)) {
  metab_names <- c(metab_names,metab_info[metab_info$id==col,]$name)
}
colnames(filled_ecms) <- metab_names

clust_weights <- setNames(as.list(rep(1,length(colnames(filled_ecms)))), colnames(filled_ecms))
clust_weights[c('D-Glucose','Ammonium','CO2','Sulfate','Formate')] <- c(100,50,50,30,30)

weighted_ecms <- filled_ecms * clust_weights

row.order <- hclust(dist(weighted_ecms,method='manhattan'), method = "complete")$order # clustering

# Cluster metabolites
col.order <- order(colSums(filled_ecms))
# col.order <- hclust(dist(t(filled_ecms),method='manhattan'), method = "complete")$order
ordered_metabs <- attributes(filled_ecms)$names[col.order]

# Order ECMs according to clustering
clustered_ecms <- filled_ecms[row.order,] %>%
  as.data.frame() %>%
  mutate(ecm=1:n()) %>%
  gather('metabolite', 'stoich', -ecm)

# Order metabolites according to clustering
clustered_ecms$metabolite <- factor(clustered_ecms$metabolite,
                                    levels=ordered_metabs)

# Render clusters
clustered_ecms %>%
  ggplot(aes(x=ecm, y=metabolite, fill=stoich)) +
  geom_tile() + 
  #scale_fill_brewer( type="div", palette=c("#F9BA00FF", "#88FA4EFF", "#56C1FFFF"), guide="legend") +
  scale_fill_gradientn(colours = brewer.pal(3, 'RdYlBu'), n.breaks=3, labels=c('uptake','none','export'), 
                       guide=guide_legend( label.theme = element_text(family='Calibri',size=18)), 
                       na.value='white', name=NULL) +
  geom_raster() +
  theme(axis.title.x = element_text(family='Calibri', size=18),
        axis.title.y = element_text(family='Calibri', size=18),
        axis.text.y = element_text(angle = 0, hjust = 1, family='Calibri'),
        axis.text.x = element_blank())


# Log-scale all coefficients except for objective coefficients. Then shift numbers such that they are all negative again
max_neg = max(filled_ecms[filled_ecms<0])
filled_ecms[filled_ecms<0] <- -log(-filled_ecms[filled_ecms<0]) + log_shift * log(-max_neg)

# Shift positive numbers too, to better use colourscale
filled_ecms[filled_ecms>0] <- filled_ecms[filled_ecms>0]*shift_pos

row_clust <- hclust(dist(filled_ecms,method='manhattan'), method = "complete") # clustering

row.order <- row_clust$order

plot(row_clust) # display dendogram
groups <- cutree(row_clust, k=20) # cut tree into 5 clusters
# draw dendogram with red borders around the 5 clusters
rect.hclust(row_clust, k=20, border="red")
# Convert hclust into a dendrogram and plot
hcd <- as.dendrogram(row_clust)
# Default plot
plot(hcd, type = "rectangle", ylab = "Height")

# Cluster metabolites
col.order <- hclust(dist(t(filled_ecms),method='manhattan'), method = "complete")$order
ordered_metabs <- attributes(filled_ecms)$names[col.order]
man_ordered_metabs <- c("M_ala__L_e","M_ala__D_e","M_arg__L_e","M_o2_e","M_pi_e","M_h_e","M_nh4_e","M_so4_e","M_pheme_e",
                        "M_fe2_e","M_his__L_e", "M_val__L_e","M_leu__L_e", "M_ile__L_e", "M_met__L_e","M_pime_e","M_thm_e","objective")

# Read in matching of metabolite ids and names
man_ordered_names <- c()
for (col in man_ordered_metabs) {
  man_ordered_names <- c(man_ordered_names,metab_info[metab_info$id==col,]$name)
}
man_ordered_metabs <- man_ordered_names

# Order ECMs according to clustering
clustered_ecms <- filled_ecms[row.order,] %>%
  as.data.frame() %>%
  mutate(ecm=1:n()) %>%
  gather('metabolite', 'stoich', -ecm)

# Order metabolites according to clustering
clustered_ecms$metabolite <- factor(clustered_ecms$metabolite,
                                                levels=man_ordered_metabs)

inv_get_labels <- function(orig){
  result = rep(NA,length(orig))
  for(i in 1:length(orig)){
    if (orig[i]<0){
      result[i] = -log(-orig[i]) + log_shift*log(-max_neg)
    }else if(orig[i]>0){
      result[i] = orig[i]*shift_pos
    }else{
      result[i] = 0
    }
  }
  result
}

paper_colors = brewer.pal(3, 'RdYlBu')
clustered_ecms[clustered_ecms$stoich==0,]$stoich<-NA

# Render clusters
clustered_ecms %>%
  ggplot(aes(x=ecm, y=metabolite, fill=stoich)) +
  geom_tile() +
  scale_fill_gradient2(midpoint = 0, low = paper_colors[1], mid = "grey90",
                       high = paper_colors[3], space = "Lab", breaks=inv_get_labels(c(-10,-.001,0,1)),
                       labels=as.character(c(-10,-1e-3,0,1),format='e'),
                       na.value='white',
                       guide=guide_colorbar(label.theme = element_text(family='Calibri',size=16), 
                                            title.theme = element_text(family='Calibri',size=22))) +
  geom_raster() +
  theme(axis.title.x = element_text(family='Calibri', size=22),
        axis.title.y = element_text(family='Calibri', size=22),
        axis.text.y = element_text(angle = 0, hjust = 1, family='Calibri', size=16),
        axis.text.x = element_blank())
