# Supplementary material for: Unlocking Elementary Conversion Modes: ecmtool Unveils All Capabilities of Metabolic Networks
Source: Patterns (N Y). 2020 Dec 29;2(1):100177. doi: 10.1016/j.patter.2020.100177 (PMC7815953; doi:10.1016/j.patter.2020.100177)
Supplement: Data S2. Zip Folder with MATLAB Scripts Used for Validation of ecmtool Results [file mmc3.zip]

Archive with 3 entries (3 files):
- find_unique_single_supp.m
- get_ECM_decomp.m
- lp_ecms_efm.m
