# Supplementary material for: Unlocking Elementary Conversion Modes: ecmtool Unveils All Capabilities of Metabolic Networks
Source: Patterns (N Y). 2020 Dec 29;2(1):100177. doi: 10.1016/j.patter.2020.100177 (PMC7815953; doi:10.1016/j.patter.2020.100177)
Supplement: Data S2. Zip Folder with MATLAB Scripts Used for Validation of ecmtool Results [file mmc3.zip › find_unique_single_supp.m]

function [n_single_supp] = find_unique_single_supp(SUPP_TOL,x_results)
%UNTITLED Summary of this function goes here
%   Detailed explanation goes here

    single_supp_results = [];
    for i=1:length(x_results(1,:))
        n_supp = length(find(x_results(:,i)>SUPP_TOL));
        if n_supp==1
            single_supp_results = [single_supp_results, find(x_results(:,i)>SUPP_TOL)];
        end
    end

    n_single_supp = length(unique(single_supp_results));
end
