# Supplementary material for: Unlocking Elementary Conversion Modes: ecmtool Unveils All Capabilities of Metabolic Networks
Source: Patterns (N Y). 2020 Dec 29;2(1):100177. doi: 10.1016/j.patter.2020.100177 (PMC7815953; doi:10.1016/j.patter.2020.100177)
Supplement: Data S2. Zip Folder with MATLAB Scripts Used for Validation of ecmtool Results [file mmc3.zip › get_ECM_decomp.m]

function decomposable_YN = get_ECM_decomp(TOL,i,ecms)

    % Check if there are ECMs that are not elementary
    Aeq = [];
    beq = [];
    options = optimoptions('linprog','ConstraintTolerance',1e-9);
    options.Display = 'off';

    ecm = ecms(:,i);
    ecms_orthant = ecms;
    ecms_orthant(:,i) = [];
    
    % Select only the ecms in the same orthant
    for j=1:length(ecm)
        ecm_value = ecm(j);
        ecms_orthant = ecms_orthant(:,ecms_orthant(j,:).*ecm_value>=0);
    end
    
    A = [ecms_orthant;-ecms_orthant];

    f = ones(length(ecms_orthant(1,:)),1);
    lb = zeros(length(ecms_orthant(1,:)),1);
    ub = 1000*ones(length(ecms_orthant(1,:)),1);
    
    b = [ecm+TOL;-ecm+TOL];
    [~,~,exitflag] = linprog(f,A,b,Aeq,beq,lb,ub,options);

    decomposable_YN = exitflag>0;
end
