# Supplementary material for: Unlocking Elementary Conversion Modes: ecmtool Unveils All Capabilities of Metabolic Networks
Source: Patterns (N Y). 2020 Dec 29;2(1):100177. doi: 10.1016/j.patter.2020.100177 (PMC7815953; doi:10.1016/j.patter.2020.100177)
Supplement: Data S2. Zip Folder with MATLAB Scripts Used for Validation of ecmtool Results [file mmc3.zip › lp_ecms_efm.m]

TOL = 1e-7;
N_EFMS = -1; %-1 means that all EFMs are used
READ_RESULTS=true;
CALCULATE_FROM=1;
DECOMP_EFMS=false;

cd 'C:\Users\Daan\surfdrive\PhD\Students\Tom Clement - EGMtools'
ecms = csvread('ecms_integer_float.csv');
ecms = ecms';
normalization_matrix = sum(abs(ecms));
normalization_matrix(normalization_matrix==0)=1;
ecms = ecms./normalization_matrix;
ecms_normal_biomass = csvread('ecms.csv');
ecms_normal_biomass = ecms_normal_biomass';

efms = csvread('efm_ecms_integer_float.csv');
%efms_non_frac = csvread('efmecms.csv');
%efms_non_frac = efms_non_frac';
efms = efms';
normalization_matrix = sum(abs(efms));
normalization_matrix(normalization_matrix==0)=1;
efms = efms./normalization_matrix;
if N_EFMS ~= -1
    efms = efms(:,1:N_EFMS);
end
N_EFMS = length(efms(1,:));

A = [ecms;-ecms];

f = ones(length(ecms(1,:)),1);
Aeq = [];
beq = [];
lb = zeros(length(ecms(1,:)),1);
ub = 1e3*ones(length(ecms(1,:)),1);
options = optimoptions('linprog','ConstraintTolerance',1e-9);
options.Display = 'off';
diff_results = zeros(length(efms(1,:)),1);
exitflag_results_efms = zeros(length(efms(1,:)),1);
if ~READ_RESULTS
    x_results = zeros(length(ecms(1,:)),N_EFMS);
    begin_index = 1;
else
    begin_index = CALCULATE_FROM;
    x_results = csvread('lp_results.csv')';
end

if DECOMP_EFMS  % Try to decompose each EFM into conic sum of ECMs
    for i=begin_index:length(efms(1,:))
        if mod(i,100)==0
            sprintf('Iteration %d of %d',i,length(efms(1,:)))
        end
        if mod(i,10000)==0
            dlmwrite('lp_results.csv',x_results','delimiter',',','precision',12)
        end
        efm = efms(:,i);
        b = [efm+TOL;-efm+TOL];
        [x,~,exitflag] = linprog(f,A,b,Aeq,beq,lb,ub,options);

        exitflag_results_efms(i) = exitflag;
        if exitflag>0
            diff = ecms * x - efm;
            diff_results(i)=max(abs(diff));
            x_results(:,i)=x;
        else
            sprintf('Non-decomposable EFM found')
        end
    end
end

if DECOMP_EFMS
    dlmwrite('lp_results.csv',x_results','delimiter',',','precision',12)
end
    
% Check if there are ECMs that are not elementary
Aeq = [];
beq = [];
options = optimoptions('linprog','ConstraintTolerance',1e-9);
options.Display = 'off';
exitflag_results = zeros(length(ecms(1,:)),1);
num_decomposing_ecms = zeros(length(ecms(1,:)),1);

for i=1:length(ecms(1,:))
    ecm = ecms(:,i);
    ecms_orthant = ecms;
    % Delete ECM itself, because otherwise decomposition is trivial
    ecms_orthant(:,i) = [];
    if mod(i,100)==0
        sprintf('Iteration %d of %d',i,length(ecms(1,:)))
    end
    % Select only the ecms in the same orthant
    for j=1:length(ecm)
        ecm_value = ecm(j);
        ecms_orthant = ecms_orthant(:,ecms_orthant(j,:).*ecm_value>=0);
        %if ecm_value == 0
        %    ecms_orthant = ecms_orthant(:,ecms_orthant(j,:)==0);
        %else
        %    ecms_orthant = ecms_orthant(:,ecms_orthant(j,:).*ecm_value>=0);
        %end
    end
    
    if length(ecms_orthant(1,:))==0
        exitflag = -2
    else
        A = [ecms_orthant;-ecms_orthant];

        f = ones(length(ecms_orthant(1,:)),1);
        lb = zeros(length(ecms_orthant(1,:)),1);
        ub = 1000*ones(length(ecms_orthant(1,:)),1);

        b = [ecm+TOL;-ecm+TOL];
        [x,~,exitflag] = linprog(f,A,b,Aeq,beq,lb,ub,options);
    end

    exitflag_results(i) = exitflag;
    if exitflag > 0
        num_decomposing_ecms(i)=length(find(x>0));
    else
        num_decomposing_ecms(i)=0;
    end
end

%% Check non-extreme ECMs
% Finds for each ecm how small the tolerance should be, before this ecm is
% not decomposable anymore
UB_TOL_init = 1e-2;
LB_TOL_init = 1e-10;
characteristic_tolerances = UB_TOL_init*ones(1,length(ecms(1,:)));
for i=1:length(ecms(1,:))
    if mod(i,10)==0
        sprintf('Iteration %d of %d',i,length(ecms(1,:)))
    end
    ub_tol = UB_TOL_init;
    lb_tol = LB_TOL_init;
    test_tol = 10^((log10(ub_tol)+log10(lb_tol))/2);
    while log10(ub_tol)-log10(lb_tol)>0.5
        decomposable_YN = get_ECM_decomp(test_tol,i,ecms);
        if decomposable_YN
            % In this case, the test tolerance is too high:
            ub_tol = test_tol;
        else
            % In this case, the test tolerance is too low
            lb_tol = test_tol;
        end
        test_tol = 10^((log10(ub_tol)+log10(lb_tol))/2);
    end
    characteristic_tolerances(i)=test_tol;
end
histogram(log10(characteristic_tolerances),'BinWidth',0.5,'BinLimits',[-8,-3])
dlmwrite('char_tolerances.csv',characteristic_tolerances','delimiter',',','precision',12)


%% Find how many EFMs are decomposed into only one ECM that is used more than SUPP_TOL
SUPP_TOL =1e-3;
n_supp = zeros(length(x_results(1,:)),1);
single_supp_results = [];
for i=1:length(x_results(1,:))
    n_supp(i) = length(find(x_results(:,i)>SUPP_TOL));
    if n_supp(i)==1
        single_supp_results = [single_supp_results, find(x_results(:,i)>SUPP_TOL)];
    end
end

%% Vary SUPP_TOL and see how number of EFMs that are decomposed into one ECM changes
tols = 10.^linspace(-7,-0.01,100);
for i=1:length(tols)
    if mod(i,10)==0
        sprintf('Iteration %d of %d',i,length(tols))
    end
    list_n_single_supps(i) = find_unique_single_supp(tols(i),x_results);
end

plot(log10(tols),list_n_single_supps,'LineWidth',2)
xlabel('Log(Support(Tolerance))')
ylabel('Number unique EFM-ECMs that belong to one ECM')
