# Supplementary material for: Unlocking Elementary Conversion Modes: ecmtool Unveils All Capabilities of Metabolic Networks
Source: Patterns (N Y). 2020 Dec 29;2(1):100177. doi: 10.1016/j.patter.2020.100177 (PMC7815953; doi:10.1016/j.patter.2020.100177)
Supplement: Data S3. Zip Folder with Some Python Scripts Used for Comparison of Number of ECMs and EFMs in Various Subnetworks of the e_coli_core-Network [file mmc4.zip]

Archive with 29 entries (29 files):
- compare_efms_ecms_number.py
- ECM_calc_script.py
- helpers_ECM_calc.py
- readme_examples_and_results.md
- models/active_subnetwork.xml
- models/active_subnetwork_FVA.xml
- models/active_subnetwork_KO_0.xml
- models/active_subnetwork_KO_1.xml
- models/active_subnetwork_KO_2.xml
- models/active_subnetwork_KO_3.xml
- models/active_subnetwork_KO_3_r.xml
- models/active_subnetwork_KO_3round.xml
- models/active_subnetwork_KO_4.xml
- models/active_subnetwork_KO_5.xml
- models/active_subnetwork_KO_6.xml
- models/active_subnetwork_KO_7.xml
- models/active_subnetwork_KO_8.xml
- models/bacteroid.xml
- models/e_coli_core.xml
- models/e_coli_core_rounded.xml
- models/iAB_RBC_283.xml
- models/iIT341.xml
- models/iIT341_active.xml
- models/iND750.xml
- models/LactisFULLWOGlycolysis.xml
- result_files/comparison_n_ecms_efms.png
- result_files/comparison_n_ecms_efms.svg
- result_files/ecms_bacteroid.csv
- result_files/ecms_bacteroid_ext.csv
