# Supplementary material for: Unlocking Elementary Conversion Modes: ecmtool Unveils All Capabilities of Metabolic Networks
Source: Patterns (N Y). 2020 Dec 29;2(1):100177. doi: 10.1016/j.patter.2020.100177 (PMC7815953; doi:10.1016/j.patter.2020.100177)
Supplement: Data S3. Zip Folder with Some Python Scripts Used for Comparison of Number of ECMs and EFMs in Various Subnetworks of the e_coli_core-Network [file mmc4.zip › models/active_subnetwork.xml]

<?xml version="1.0" encoding="utf-8"?>
<!-- SBML created with CBMPy (0.7.21.660) on Mon, 01 Jul 2019 17:58:01 -->
<sbml xmlns="http://www.sbml.org/sbml/level3/version1/core" xmlns:fbc="http://www.sbml.org/sbml/level3/version1/fbc/version2" xmlns:html="http://www.w3.org/1999/xhtml" xmlns:groups="http://www.sbml.org/sbml/level3/version1/groups/version1" level="3" version="1" fbc:required="false" groups:required="false">
  <model metaid="meta_e_coli_core" id="e_coli_core" substanceUnits="mmol_per_gdw" timeUnits="hour" extentUnits="mmol_per_gdw" fbc:strict="true">
    <notes>
      <html:p>
        <html:span style="font-family: Courier New,Courier,monospace;">DescriptionThis is a metabolism model of Escherichia coli str. K-12 substr. MG1655 in 
        SBMLformat.The content of this model has been carefully created in a manual research effort. This file has been exported from the software 
      COBRApyand further processed with the 
      JSBML-based 
      ModelPolisherapplication.This file has been produced by the 
      Systems Biology Research Groupusing 
      BiGG Models knowledge-baseversion of Feb 24, 2018, where it is currently hosted and
      identified by: 
      e_coli_core.Terms of useCopyright  2017 The Regents of the University of California.Redistribution and use of any part of this model from BiGG Models knowledge-base, with or without modification, are permitted provided that the following conditions are met: 
        Redistributions of this SBML file must retain the above copyright notice, this list of conditions and the following disclaimer.Redistributions in a different form must reproduce the above copyright notice, this list of conditions and the following disclaimer in the documentation and/or other materials provided
          with the distribution.This model is distributed in the hope that it will be useful, but WITHOUT ANY WARRANTY; without even the implied warranty of MERCHANTABILITY or FITNESS FOR A PARTICULAR PURPOSE.For specific licensing terms about this particular model and regulations of commercial use, see 
        this model in BiGG Models knowledge-base.ReferencesWhen using content from BiGG Models knowledge-base in your research works, please cite 
      King ZA, Lu JS, Drger A, Miller PC, Federowicz S, Lerman JA, Ebrahim A, Palsson BO, andLewis NE. (2015). 
        BiGG Models: A platform for integrating, standardizing, and sharing genome-scale models. 
        Nucl Acids Res. 
        doi:10.1093/nar/gkv1049</html:span>
      </html:p>
    </notes>
    <annotation>
      <listOfKeyValueData xmlns="http://pysces.sourceforge.net/KeyValueData">
        <data id="min_flux_sum" value="368.72016841927405"/>
      </listOfKeyValueData>
      <rdf:RDF xmlns:rdf="http://www.w3.org/1999/02/22-rdf-syntax-ns#" xmlns:dcterms="http://purl.org/dc/terms/" xmlns:vCard="http://www.w3.org/2001/vcard-rdf/3.0#" xmlns:vCard4="http://www.w3.org/2006/vcard/ns#" xmlns:bqbiol="http://biomodels.net/biology-qualifiers/" xmlns:bqmodel="http://biomodels.net/model-qualifiers/">
        <rdf:Description rdf:about="#meta_e_coli_core">
          <bqbiol:is>
            <rdf:Bag>
              <rdf:li rdf:resource="http://identifiers.org/bigg.model/e_coli_core"/>
            </rdf:Bag>
          </bqbiol:is>
          <bqbiol:isDescribedBy>
            <rdf:Bag>
              <rdf:li rdf:resource="http://identifiers.org/doi/10.1128/ecosalplus.10.2.1"/>
            </rdf:Bag>
          </bqbiol:isDescribedBy>
        </rdf:Description>
      </rdf:RDF>
    </annotation>
    <listOfUnitDefinitions>
      <unitDefinition id="hour" name="hour">
        <listOfUnits>
          <unit kind="second" exponent="1" scale="0" multiplier="3600"/>
        </listOfUnits>
      </unitDefinition>
      <unitDefinition id="mmol_per_gdw" name="mmol_per_gdw">
        <listOfUnits>
          <unit kind="mole" exponent="1" scale="-3" multiplier="1"/>
          <unit kind="gram" exponent="-1" scale="0" multiplier="1"/>
        </listOfUnits>
      </unitDefinition>
      <unitDefinition id="mmol_per_hour" name="mmol_per_hour">
        <listOfUnits>
          <unit kind="mole" exponent="1" scale="-3" multiplier="1"/>
          <unit kind="second" exponent="-1" scale="0" multiplier="3600"/>
        </listOfUnits>
      </unitDefinition>
      <unitDefinition id="per_hour" name="per_hour">
        <listOfUnits>
          <unit kind="second" exponent="-1" scale="0" multiplier="3600"/>
        </listOfUnits>
      </unitDefinition>
    </listOfUnitDefinitions>
    <listOfCompartments>
      <compartment metaid="meta_c" sboTerm="SBO:0000290" id="c" name="cytosol" spatialDimensions="3" size="1" units="dimensionless" constant="true">
        <annotation>
          <rdf:RDF xmlns:rdf="http://www.w3.org/1999/02/22-rdf-syntax-ns#" xmlns:dcterms="http://purl.org/dc/terms/" xmlns:vCard="http://www.w3.org/2001/vcard-rdf/3.0#" xmlns:vCard4="http://www.w3.org/2006/vcard/ns#" xmlns:bqbiol="http://biomodels.net/biology-qualifiers/" xmlns:bqmodel="http://biomodels.net/model-qualifiers/">
            <rdf:Description rdf:about="#meta_c">
              <bqbiol:is>
                <rdf:Bag>
                  <rdf:li rdf:resource="http://identifiers.org/bigg.compartment/c"/>
                </rdf:Bag>
              </bqbiol:is>
            </rdf:Description>
          </rdf:RDF>
        </annotation>
      </compartment>
      <compartment metaid="meta_e" sboTerm="SBO:0000290" id="e" name="extracellular space" spatialDimensions="3" size="1" units="dimensionless" constant="true">
        <annotation>
          <rdf:RDF xmlns:rdf="http://www.w3.org/1999/02/22-rdf-syntax-ns#" xmlns:dcterms="http://purl.org/dc/terms/" xmlns:vCard="http://www.w3.org/2001/vcard-rdf/3.0#" xmlns:vCard4="http://www.w3.org/2006/vcard/ns#" xmlns:bqbiol="http://biomodels.net/biology-qualifiers/" xmlns:bqmodel="http://biomodels.net/model-qualifiers/">
            <rdf:Description rdf:about="#meta_e">
              <bqbiol:is>
                <rdf:Bag>
                  <rdf:li rdf:resource="http://identifiers.org/bigg.compartment/e"/>
                </rdf:Bag>
              </bqbiol:is>
            </rdf:Description>
          </rdf:RDF>
        </annotation>
      </compartment>
    </listOfCompartments>
    <listOfSpecies>
      <species metaid="meta_M_13dpg_c" id="M_13dpg_c" name="3-Phospho-D-glyceroyl phosphate" compartment="c" hasOnlySubstanceUnits="true" boundaryCondition="false" constant="false" fbc:chemicalFormula="C3H4O10P2">
        <annotation>
          <rdf:RDF xmlns:rdf="http://www.w3.org/1999/02/22-rdf-syntax-ns#" xmlns:dcterms="http://purl.org/dc/terms/" xmlns:vCard="http://www.w3.org/2001/vcard-rdf/3.0#" xmlns:vCard4="http://www.w3.org/2006/vcard/ns#" xmlns:bqbiol="http://biomodels.net/biology-qualifiers/" xmlns:bqmodel="http://biomodels.net/model-qualifiers/">
            <rdf:Description rdf:about="#meta_M_13dpg_c">
              <bqbiol:is>
                <rdf:Bag>
                  <rdf:li rdf:resource="http://identifiers.org/bigg.metabolite/13dpg"/>
                  <rdf:li rdf:resource="http://identifiers.org/biocyc/META:DPG"/>
                  <rdf:li rdf:resource="http://identifiers.org/chebi/CHEBI:11881"/>
                  <rdf:li rdf:resource="http://identifiers.org/chebi/CHEBI:16001"/>
                  <rdf:li rdf:resource="http://identifiers.org/chebi/CHEBI:1658"/>
                  <rdf:li rdf:resource="http://identifiers.org/chebi/CHEBI:20189"/>
                  <rdf:li rdf:resource="http://identifiers.org/chebi/CHEBI:57604"/>
                  <rdf:li rdf:resource="http://identifiers.org/hmdb/HMDB62758"/>
                  <rdf:li rdf:resource="http://identifiers.org/kegg.compound/C00236"/>
                  <rdf:li rdf:resource="http://identifiers.org/metanetx.chemical/MNXM261"/>
                  <rdf:li rdf:resource="http://identifiers.org/seed.compound/cpd00203"/>
                </rdf:Bag>
              </bqbiol:is>
            </rdf:Description>
          </rdf:RDF>
        </annotation>
      </species>
      <species metaid="meta_M_2pg_c" id="M_2pg_c" name="D-Glycerate 2-phosphate" compartment="c" hasOnlySubstanceUnits="true" boundaryCondition="false" constant="false" fbc:chemicalFormula="C3H4O7P">
        <annotation>
          <rdf:RDF xmlns:rdf="http://www.w3.org/1999/02/22-rdf-syntax-ns#" xmlns:dcterms="http://purl.org/dc/terms/" xmlns:vCard="http://www.w3.org/2001/vcard-rdf/3.0#" xmlns:vCard4="http://www.w3.org/2006/vcard/ns#" xmlns:bqbiol="http://biomodels.net/biology-qualifiers/" xmlns:bqmodel="http://biomodels.net/model-qualifiers/">
            <rdf:Description rdf:about="#meta_M_2pg_c">
              <bqbiol:is>
                <rdf:Bag>
                  <rdf:li rdf:resource="http://identifiers.org/bigg.metabolite/2pg"/>
                  <rdf:li rdf:resource="http://identifiers.org/biocyc/META:2-PG"/>
                  <rdf:li rdf:resource="http://identifiers.org/chebi/CHEBI:11651"/>
                  <rdf:li rdf:resource="http://identifiers.org/chebi/CHEBI:1267"/>
                  <rdf:li rdf:resource="http://identifiers.org/chebi/CHEBI:12986"/>
                  <rdf:li rdf:resource="http://identifiers.org/chebi/CHEBI:17835"/>
                  <rdf:li rdf:resource="http://identifiers.org/chebi/CHEBI:21028"/>
                  <rdf:li rdf:resource="http://identifiers.org/chebi/CHEBI:24344"/>
                  <rdf:li rdf:resource="http://identifiers.org/chebi/CHEBI:39868"/>
                  <rdf:li rdf:resource="http://identifiers.org/chebi/CHEBI:58289"/>
                  <rdf:li rdf:resource="http://identifiers.org/chebi/CHEBI:88350"/>
                  <rdf:li rdf:resource="http://identifiers.org/hmdb/HMDB03391"/>
                  <rdf:li rdf:resource="http://identifiers.org/hmdb/HMDB62707"/>
                  <rdf:li rdf:resource="http://identifiers.org/kegg.compound/C00631"/>
                  <rdf:li rdf:resource="http://identifiers.org/metanetx.chemical/MNXM275"/>
                  <rdf:li rdf:resource="http://identifiers.org/seed.compound/cpd00482"/>
                </rdf:Bag>
              </bqbiol:is>
            </rdf:Description>
          </rdf:RDF>
        </annotation>
      </species>
      <species metaid="meta_M_3pg_c" id="M_3pg_c" name="3-Phospho-D-glycerate" compartment="c" hasOnlySubstanceUnits="true" boundaryCondition="false" constant="false" fbc:chemicalFormula="C3H4O7P">
        <annotation>
          <rdf:RDF xmlns:rdf="http://www.w3.org/1999/02/22-rdf-syntax-ns#" xmlns:dcterms="http://purl.org/dc/terms/" xmlns:vCard="http://www.w3.org/2001/vcard-rdf/3.0#" xmlns:vCard4="http://www.w3.org/2006/vcard/ns#" xmlns:bqbiol="http://biomodels.net/biology-qualifiers/" xmlns:bqmodel="http://biomodels.net/model-qualifiers/">
            <rdf:Description rdf:about="#meta_M_3pg_c">
              <bqbiol:is>
                <rdf:Bag>
                  <rdf:li rdf:resource="http://identifiers.org/bigg.metabolite/3pg"/>
                  <rdf:li rdf:resource="http://identifiers.org/biocyc/META:G3P"/>
                  <rdf:li rdf:resource="http://identifiers.org/chebi/CHEBI:11879"/>
                  <rdf:li rdf:resource="http://identifiers.org/chebi/CHEBI:11880"/>
                  <rdf:li rdf:resource="http://identifiers.org/chebi/CHEBI:12987"/>
                  <rdf:li rdf:resource="http://identifiers.org/chebi/CHEBI:1657"/>
                  <rdf:li rdf:resource="http://identifiers.org/chebi/CHEBI:17794"/>
                  <rdf:li rdf:resource="http://identifiers.org/chebi/CHEBI:21029"/>
                  <rdf:li rdf:resource="http://identifiers.org/chebi/CHEBI:58272"/>
                  <rdf:li rdf:resource="http://identifiers.org/kegg.compound/C00197"/>
                  <rdf:li rdf:resource="http://identifiers.org/metanetx.chemical/MNXM126"/>
                  <rdf:li rdf:resource="http://identifiers.org/seed.compound/cpd00169"/>
                </rdf:Bag>
              </bqbiol:is>
            </rdf:Description>
          </rdf:RDF>
        </annotation>
      </species>
      <species metaid="meta_M_6pgc_c" id="M_6pgc_c" name="6-Phospho-D-gluconate" compartment="c" hasOnlySubstanceUnits="true" boundaryCondition="false" constant="false" fbc:chemicalFormula="C6H10O10P">
        <annotation>
          <rdf:RDF xmlns:rdf="http://www.w3.org/1999/02/22-rdf-syntax-ns#" xmlns:dcterms="http://purl.org/dc/terms/" xmlns:vCard="http://www.w3.org/2001/vcard-rdf/3.0#" xmlns:vCard4="http://www.w3.org/2006/vcard/ns#" xmlns:bqbiol="http://biomodels.net/biology-qualifiers/" xmlns:bqmodel="http://biomodels.net/model-qualifiers/">
            <rdf:Description rdf:about="#meta_M_6pgc_c">
              <bqbiol:is>
                <rdf:Bag>
                  <rdf:li rdf:resource="http://identifiers.org/bigg.metabolite/6pgc"/>
                  <rdf:li rdf:resource="http://identifiers.org/biocyc/META:CPD-2961"/>
                  <rdf:li rdf:resource="http://identifiers.org/chebi/CHEBI:12232"/>
                  <rdf:li rdf:resource="http://identifiers.org/chebi/CHEBI:16863"/>
                  <rdf:li rdf:resource="http://identifiers.org/chebi/CHEBI:2231"/>
                  <rdf:li rdf:resource="http://identifiers.org/chebi/CHEBI:33851"/>
                  <rdf:li rdf:resource="http://identifiers.org/chebi/CHEBI:40282"/>
                  <rdf:li rdf:resource="http://identifiers.org/chebi/CHEBI:48928"/>
                  <rdf:li rdf:resource="http://identifiers.org/chebi/CHEBI:58759"/>
                  <rdf:li rdf:resource="http://identifiers.org/hmdb/HMDB01316"/>
                  <rdf:li rdf:resource="http://identifiers.org/hmdb/HMDB62800"/>
                  <rdf:li rdf:resource="http://identifiers.org/kegg.compound/C00345"/>
                  <rdf:li rdf:resource="http://identifiers.org/metanetx.chemical/MNXM325"/>
                  <rdf:li rdf:resource="http://identifiers.org/seed.compound/cpd00284"/>
                </rdf:Bag>
              </bqbiol:is>
            </rdf:Description>
          </rdf:RDF>
        </annotation>
      </species>
      <species metaid="meta_M_6pgl_c" id="M_6pgl_c" name="6-phospho-D-glucono-1,5-lactone" compartment="c" hasOnlySubstanceUnits="true" boundaryCondition="false" constant="false" fbc:chemicalFormula="C6H9O9P">
        <annotation>
          <rdf:RDF xmlns:rdf="http://www.w3.org/1999/02/22-rdf-syntax-ns#" xmlns:dcterms="http://purl.org/dc/terms/" xmlns:vCard="http://www.w3.org/2001/vcard-rdf/3.0#" xmlns:vCard4="http://www.w3.org/2006/vcard/ns#" xmlns:bqbiol="http://biomodels.net/biology-qualifiers/" xmlns:bqmodel="http://biomodels.net/model-qualifiers/">
            <rdf:Description rdf:about="#meta_M_6pgl_c">
              <bqbiol:is>
                <rdf:Bag>
                  <rdf:li rdf:resource="http://identifiers.org/bigg.metabolite/6pgl"/>
                  <rdf:li rdf:resource="http://identifiers.org/biocyc/META:D-6-P-GLUCONO-DELTA-LACTONE"/>
                  <rdf:li rdf:resource="http://identifiers.org/chebi/CHEBI:12233"/>
                  <rdf:li rdf:resource="http://identifiers.org/chebi/CHEBI:12958"/>
                  <rdf:li rdf:resource="http://identifiers.org/chebi/CHEBI:16938"/>
                  <rdf:li rdf:resource="http://identifiers.org/chebi/CHEBI:20989"/>
                  <rdf:li rdf:resource="http://identifiers.org/chebi/CHEBI:4160"/>
                  <rdf:li rdf:resource="http://identifiers.org/chebi/CHEBI:57955"/>
                  <rdf:li rdf:resource="http://identifiers.org/hmdb/HMDB62628"/>
                  <rdf:li rdf:resource="http://identifiers.org/kegg.compound/C01236"/>
                  <rdf:li rdf:resource="http://identifiers.org/metanetx.chemical/MNXM429"/>
                  <rdf:li rdf:resource="http://identifiers.org/seed.compound/cpd00911"/>
                </rdf:Bag>
              </bqbiol:is>
            </rdf:Description>
          </rdf:RDF>
        </annotation>
      </species>
      <species metaid="meta_M_ac_c" id="M_ac_c" name="Acetate" compartment="c" hasOnlySubstanceUnits="true" boundaryCondition="false" constant="false" fbc:chemicalFormula="C2H3O2">
        <annotation>
          <rdf:RDF xmlns:rdf="http://www.w3.org/1999/02/22-rdf-syntax-ns#" xmlns:dcterms="http://purl.org/dc/terms/" xmlns:vCard="http://www.w3.org/2001/vcard-rdf/3.0#" xmlns:vCard4="http://www.w3.org/2006/vcard/ns#" xmlns:bqbiol="http://biomodels.net/biology-qualifiers/" xmlns:bqmodel="http://biomodels.net/model-qualifiers/">
            <rdf:Description rdf:about="#meta_M_ac_c">
              <bqbiol:is>
                <rdf:Bag>
                  <rdf:li rdf:resource="http://identifiers.org/bigg.metabolite/ac"/>
                  <rdf:li rdf:resource="http://identifiers.org/biocyc/META:ACET"/>
                  <rdf:li rdf:resource="http://identifiers.org/chebi/CHEBI:13704"/>
                  <rdf:li rdf:resource="http://identifiers.org/chebi/CHEBI:15366"/>
                  <rdf:li rdf:resource="http://identifiers.org/chebi/CHEBI:22165"/>
                  <rdf:li rdf:resource="http://identifiers.org/chebi/CHEBI:22169"/>
                  <rdf:li rdf:resource="http://identifiers.org/chebi/CHEBI:2387"/>
                  <rdf:li rdf:resource="http://identifiers.org/chebi/CHEBI:30089"/>
                  <rdf:li rdf:resource="http://identifiers.org/chebi/CHEBI:40480"/>
                  <rdf:li rdf:resource="http://identifiers.org/chebi/CHEBI:40486"/>
                  <rdf:li rdf:resource="http://identifiers.org/hmdb/HMDB00042"/>
                  <rdf:li rdf:resource="http://identifiers.org/kegg.compound/C00033"/>
                  <rdf:li rdf:resource="http://identifiers.org/kegg.drug/D00010"/>
                  <rdf:li rdf:resource="http://identifiers.org/lipidmaps/LMFA01010002"/>
                  <rdf:li rdf:resource="http://identifiers.org/metanetx.chemical/MNXM26"/>
                  <rdf:li rdf:resource="http://identifiers.org/seed.compound/cpd00029"/>
                </rdf:Bag>
              </bqbiol:is>
            </rdf:Description>
          </rdf:RDF>
        </annotation>
      </species>
      <species metaid="meta_M_ac_e" id="M_ac_e" name="Acetate" compartment="e" hasOnlySubstanceUnits="true" boundaryCondition="false" constant="false" fbc:chemicalFormula="C2H3O2">
        <annotation>
          <rdf:RDF xmlns:rdf="http://www.w3.org/1999/02/22-rdf-syntax-ns#" xmlns:dcterms="http://purl.org/dc/terms/" xmlns:vCard="http://www.w3.org/2001/vcard-rdf/3.0#" xmlns:vCard4="http://www.w3.org/2006/vcard/ns#" xmlns:bqbiol="http://biomodels.net/biology-qualifiers/" xmlns:bqmodel="http://biomodels.net/model-qualifiers/">
            <rdf:Description rdf:about="#meta_M_ac_e">
              <bqbiol:is>
                <rdf:Bag>
                  <rdf:li rdf:resource="http://identifiers.org/bigg.metabolite/ac"/>
                  <rdf:li rdf:resource="http://identifiers.org/biocyc/META:ACET"/>
                  <rdf:li rdf:resource="http://identifiers.org/chebi/CHEBI:13704"/>
                  <rdf:li rdf:resource="http://identifiers.org/chebi/CHEBI:15366"/>
                  <rdf:li rdf:resource="http://identifiers.org/chebi/CHEBI:22165"/>
                  <rdf:li rdf:resource="http://identifiers.org/chebi/CHEBI:22169"/>
                  <rdf:li rdf:resource="http://identifiers.org/chebi/CHEBI:2387"/>
                  <rdf:li rdf:resource="http://identifiers.org/chebi/CHEBI:30089"/>
                  <rdf:li rdf:resource="http://identifiers.org/chebi/CHEBI:40480"/>
                  <rdf:li rdf:resource="http://identifiers.org/chebi/CHEBI:40486"/>
                  <rdf:li rdf:resource="http://identifiers.org/hmdb/HMDB00042"/>
                  <rdf:li rdf:resource="http://identifiers.org/kegg.compound/C00033"/>
                  <rdf:li rdf:resource="http://identifiers.org/kegg.drug/D00010"/>
                  <rdf:li rdf:resource="http://identifiers.org/lipidmaps/LMFA01010002"/>
                  <rdf:li rdf:resource="http://identifiers.org/metanetx.chemical/MNXM26"/>
                  <rdf:li rdf:resource="http://identifiers.org/seed.compound/cpd00029"/>
                </rdf:Bag>
              </bqbiol:is>
            </rdf:Description>
          </rdf:RDF>
        </annotation>
      </species>
      <species metaid="meta_M_accoa_c" id="M_accoa_c" name="Acetyl-CoA" compartment="c" hasOnlySubstanceUnits="true" boundaryCondition="false" constant="false" fbc:chemicalFormula="C23H34N7O17P3S">
        <annotation>
          <rdf:RDF xmlns:rdf="http://www.w3.org/1999/02/22-rdf-syntax-ns#" xmlns:dcterms="http://purl.org/dc/terms/" xmlns:vCard="http://www.w3.org/2001/vcard-rdf/3.0#" xmlns:vCard4="http://www.w3.org/2006/vcard/ns#" xmlns:bqbiol="http://biomodels.net/biology-qualifiers/" xmlns:bqmodel="http://biomodels.net/model-qualifiers/">
            <rdf:Description rdf:about="#meta_M_accoa_c">
              <bqbiol:is>
                <rdf:Bag>
                  <rdf:li rdf:resource="http://identifiers.org/bigg.metabolite/accoa"/>
                  <rdf:li rdf:resource="http://identifiers.org/biocyc/META:ACETYL-COA"/>
                  <rdf:li rdf:resource="http://identifiers.org/chebi/CHEBI:13712"/>
                  <rdf:li rdf:resource="http://identifiers.org/chebi/CHEBI:15351"/>
                  <rdf:li rdf:resource="http://identifiers.org/chebi/CHEBI:22192"/>
                  <rdf:li rdf:resource="http://identifiers.org/chebi/CHEBI:2408"/>
                  <rdf:li rdf:resource="http://identifiers.org/chebi/CHEBI:40470"/>
                  <rdf:li rdf:resource="http://identifiers.org/chebi/CHEBI:57288"/>
                  <rdf:li rdf:resource="http://identifiers.org/hmdb/HMDB01206"/>
                  <rdf:li rdf:resource="http://identifiers.org/kegg.compound/C00024"/>
                  <rdf:li rdf:resource="http://identifiers.org/lipidmaps/LMFA07050029"/>
                  <rdf:li rdf:resource="http://identifiers.org/lipidmaps/LMFA07050281"/>
                  <rdf:li rdf:resource="http://identifiers.org/metanetx.chemical/MNXM21"/>
                  <rdf:li rdf:resource="http://identifiers.org/seed.compound/cpd00022"/>
                </rdf:Bag>
              </bqbiol:is>
            </rdf:Description>
          </rdf:RDF>
        </annotation>
      </species>
      <species metaid="meta_M_acon_C_c" id="M_acon_C_c" name="Cis-Aconitate" compartment="c" hasOnlySubstanceUnits="true" boundaryCondition="false" constant="false" fbc:chemicalFormula="C6H3O6">
        <annotation>
          <rdf:RDF xmlns:rdf="http://www.w3.org/1999/02/22-rdf-syntax-ns#" xmlns:dcterms="http://purl.org/dc/terms/" xmlns:vCard="http://www.w3.org/2001/vcard-rdf/3.0#" xmlns:vCard4="http://www.w3.org/2006/vcard/ns#" xmlns:bqbiol="http://biomodels.net/biology-qualifiers/" xmlns:bqmodel="http://biomodels.net/model-qualifiers/">
            <rdf:Description rdf:about="#meta_M_acon_C_c">
              <bqbiol:is>
                <rdf:Bag>
                  <rdf:li rdf:resource="http://identifiers.org/bigg.metabolite/acon_C"/>
                  <rdf:li rdf:resource="http://identifiers.org/biocyc/META:CIS-ACONITATE"/>
                  <rdf:li rdf:resource="http://identifiers.org/chebi/CHEBI:10482"/>
                  <rdf:li rdf:resource="http://identifiers.org/chebi/CHEBI:12798"/>
                  <rdf:li rdf:resource="http://identifiers.org/chebi/CHEBI:16383"/>
                  <rdf:li rdf:resource="http://identifiers.org/chebi/CHEBI:23306"/>
                  <rdf:li rdf:resource="http://identifiers.org/chebi/CHEBI:23308"/>
                  <rdf:li rdf:resource="http://identifiers.org/chebi/CHEBI:32805"/>
                  <rdf:li rdf:resource="http://identifiers.org/hmdb/HMDB00072"/>
                  <rdf:li rdf:resource="http://identifiers.org/hmdb/HMDB00461"/>
                  <rdf:li rdf:resource="http://identifiers.org/kegg.compound/C00417"/>
                  <rdf:li rdf:resource="http://identifiers.org/metanetx.chemical/MNXM813"/>
                  <rdf:li rdf:resource="http://identifiers.org/seed.compound/cpd00331"/>
                </rdf:Bag>
              </bqbiol:is>
            </rdf:Description>
          </rdf:RDF>
        </annotation>
      </species>
      <species metaid="meta_M_actp_c" id="M_actp_c" name="Acetyl phosphate" compartment="c" hasOnlySubstanceUnits="true" boundaryCondition="false" constant="false" fbc:chemicalFormula="C2H3O5P">
        <annotation>
          <rdf:RDF xmlns:rdf="http://www.w3.org/1999/02/22-rdf-syntax-ns#" xmlns:dcterms="http://purl.org/dc/terms/" xmlns:vCard="http://www.w3.org/2001/vcard-rdf/3.0#" xmlns:vCard4="http://www.w3.org/2006/vcard/ns#" xmlns:bqbiol="http://biomodels.net/biology-qualifiers/" xmlns:bqmodel="http://biomodels.net/model-qualifiers/">
            <rdf:Description rdf:about="#meta_M_actp_c">
              <bqbiol:is>
                <rdf:Bag>
                  <rdf:li rdf:resource="http://identifiers.org/bigg.metabolite/actp"/>
                  <rdf:li rdf:resource="http://identifiers.org/biocyc/META:ACETYL-P"/>
                  <rdf:li rdf:resource="http://identifiers.org/chebi/CHEBI:13711"/>
                  <rdf:li rdf:resource="http://identifiers.org/chebi/CHEBI:15350"/>
                  <rdf:li rdf:resource="http://identifiers.org/chebi/CHEBI:22191"/>
                  <rdf:li rdf:resource="http://identifiers.org/chebi/CHEBI:2407"/>
                  <rdf:li rdf:resource="http://identifiers.org/chebi/CHEBI:46262"/>
                  <rdf:li rdf:resource="http://identifiers.org/hmdb/HMDB01494"/>
                  <rdf:li rdf:resource="http://identifiers.org/kegg.compound/C00227"/>
                  <rdf:li rdf:resource="http://identifiers.org/metanetx.chemical/MNXM280"/>
                  <rdf:li rdf:resource="http://identifiers.org/seed.compound/cpd00196"/>
                </rdf:Bag>
              </bqbiol:is>
            </rdf:Description>
          </rdf:RDF>
        </annotation>
      </species>
      <species metaid="meta_M_adp_c" id="M_adp_c" name="ADP C10H12N5O10P2" compartment="c" hasOnlySubstanceUnits="true" boundaryCondition="false" constant="false" fbc:chemicalFormula="C10H12N5O10P2">
        <annotation>
          <rdf:RDF xmlns:rdf="http://www.w3.org/1999/02/22-rdf-syntax-ns#" xmlns:dcterms="http://purl.org/dc/terms/" xmlns:vCard="http://www.w3.org/2001/vcard-rdf/3.0#" xmlns:vCard4="http://www.w3.org/2006/vcard/ns#" xmlns:bqbiol="http://biomodels.net/biology-qualifiers/" xmlns:bqmodel="http://biomodels.net/model-qualifiers/">
            <rdf:Description rdf:about="#meta_M_adp_c">
              <bqbiol:is>
                <rdf:Bag>
                  <rdf:li rdf:resource="http://identifiers.org/bigg.metabolite/adp"/>
                  <rdf:li rdf:resource="http://identifiers.org/biocyc/META:ADP"/>
                  <rdf:li rdf:resource="http://identifiers.org/biocyc/META:CPD0-1651"/>
                  <rdf:li rdf:resource="http://identifiers.org/chebi/CHEBI:13222"/>
                  <rdf:li rdf:resource="http://identifiers.org/chebi/CHEBI:16761"/>
                  <rdf:li rdf:resource="http://identifiers.org/chebi/CHEBI:22244"/>
                  <rdf:li rdf:resource="http://identifiers.org/chebi/CHEBI:2342"/>
                  <rdf:li rdf:resource="http://identifiers.org/chebi/CHEBI:40553"/>
                  <rdf:li rdf:resource="http://identifiers.org/chebi/CHEBI:456216"/>
                  <rdf:li rdf:resource="http://identifiers.org/chebi/CHEBI:87518"/>
                  <rdf:li rdf:resource="http://identifiers.org/hmdb/HMDB01341"/>
                  <rdf:li rdf:resource="http://identifiers.org/kegg.compound/C00008"/>
                  <rdf:li rdf:resource="http://identifiers.org/kegg.glycan/G11113"/>
                  <rdf:li rdf:resource="http://identifiers.org/metanetx.chemical/MNXM7"/>
                  <rdf:li rdf:resource="http://identifiers.org/seed.compound/cpd00008"/>
                </rdf:Bag>
              </bqbiol:is>
            </rdf:Description>
          </rdf:RDF>
        </annotation>
      </species>
      <species metaid="meta_M_akg_c" id="M_akg_c" name="2-Oxoglutarate" compartment="c" hasOnlySubstanceUnits="true" boundaryCondition="false" constant="false" fbc:chemicalFormula="C5H4O5">
        <annotation>
          <rdf:RDF xmlns:rdf="http://www.w3.org/1999/02/22-rdf-syntax-ns#" xmlns:dcterms="http://purl.org/dc/terms/" xmlns:vCard="http://www.w3.org/2001/vcard-rdf/3.0#" xmlns:vCard4="http://www.w3.org/2006/vcard/ns#" xmlns:bqbiol="http://biomodels.net/biology-qualifiers/" xmlns:bqmodel="http://biomodels.net/model-qualifiers/">
            <rdf:Description rdf:about="#meta_M_akg_c">
              <bqbiol:is>
                <rdf:Bag>
                  <rdf:li rdf:resource="http://identifiers.org/bigg.metabolite/akg"/>
                  <rdf:li rdf:resource="http://identifiers.org/biocyc/META:2-KETOGLUTARATE"/>
                  <rdf:li rdf:resource="http://identifiers.org/biocyc/META:CPD-16852"/>
                  <rdf:li rdf:resource="http://identifiers.org/chebi/CHEBI:11638"/>
                  <rdf:li rdf:resource="http://identifiers.org/chebi/CHEBI:1253"/>
                  <rdf:li rdf:resource="http://identifiers.org/chebi/CHEBI:16810"/>
                  <rdf:li rdf:resource="http://identifiers.org/chebi/CHEBI:19748"/>
                  <rdf:li rdf:resource="http://identifiers.org/chebi/CHEBI:19749"/>
                  <rdf:li rdf:resource="http://identifiers.org/chebi/CHEBI:30915"/>
                  <rdf:li rdf:resource="http://identifiers.org/chebi/CHEBI:30916"/>
                  <rdf:li rdf:resource="http://identifiers.org/chebi/CHEBI:40661"/>
                  <rdf:li rdf:resource="http://identifiers.org/hmdb/HMDB62781"/>
                  <rdf:li rdf:resource="http://identifiers.org/kegg.compound/C00026"/>
                  <rdf:li rdf:resource="http://identifiers.org/metanetx.chemical/MNXM20"/>
                  <rdf:li rdf:resource="http://identifiers.org/seed.compound/cpd00024"/>
                </rdf:Bag>
              </bqbiol:is>
            </rdf:Description>
          </rdf:RDF>
        </annotation>
      </species>
      <species metaid="meta_M_atp_c" id="M_atp_c" name="ATP C10H12N5O13P3" compartment="c" hasOnlySubstanceUnits="true" boundaryCondition="false" constant="false" fbc:chemicalFormula="C10H12N5O13P3">
        <annotation>
          <rdf:RDF xmlns:rdf="http://www.w3.org/1999/02/22-rdf-syntax-ns#" xmlns:dcterms="http://purl.org/dc/terms/" xmlns:vCard="http://www.w3.org/2001/vcard-rdf/3.0#" xmlns:vCard4="http://www.w3.org/2006/vcard/ns#" xmlns:bqbiol="http://biomodels.net/biology-qualifiers/" xmlns:bqmodel="http://biomodels.net/model-qualifiers/">
            <rdf:Description rdf:about="#meta_M_atp_c">
              <bqbiol:is>
                <rdf:Bag>
                  <rdf:li rdf:resource="http://identifiers.org/bigg.metabolite/atp"/>
                  <rdf:li rdf:resource="http://identifiers.org/biocyc/META:ATP"/>
                  <rdf:li rdf:resource="http://identifiers.org/biocyc/META:CPD0-1634"/>
                  <rdf:li rdf:resource="http://identifiers.org/chebi/CHEBI:10789"/>
                  <rdf:li rdf:resource="http://identifiers.org/chebi/CHEBI:10841"/>
                  <rdf:li rdf:resource="http://identifiers.org/chebi/CHEBI:13236"/>
                  <rdf:li rdf:resource="http://identifiers.org/chebi/CHEBI:15422"/>
                  <rdf:li rdf:resource="http://identifiers.org/chebi/CHEBI:22249"/>
                  <rdf:li rdf:resource="http://identifiers.org/chebi/CHEBI:2359"/>
                  <rdf:li rdf:resource="http://identifiers.org/chebi/CHEBI:237958"/>
                  <rdf:li rdf:resource="http://identifiers.org/chebi/CHEBI:30616"/>
                  <rdf:li rdf:resource="http://identifiers.org/chebi/CHEBI:40938"/>
                  <rdf:li rdf:resource="http://identifiers.org/chebi/CHEBI:57299"/>
                  <rdf:li rdf:resource="http://identifiers.org/kegg.compound/C00002"/>
                  <rdf:li rdf:resource="http://identifiers.org/kegg.drug/D08646"/>
                  <rdf:li rdf:resource="http://identifiers.org/metanetx.chemical/MNXM3"/>
                  <rdf:li rdf:resource="http://identifiers.org/seed.compound/cpd00002"/>
                </rdf:Bag>
              </bqbiol:is>
            </rdf:Description>
          </rdf:RDF>
        </annotation>
      </species>
      <species metaid="meta_M_cit_c" id="M_cit_c" name="Citrate" compartment="c" hasOnlySubstanceUnits="true" boundaryCondition="false" constant="false" fbc:chemicalFormula="C6H5O7">
        <annotation>
          <rdf:RDF xmlns:rdf="http://www.w3.org/1999/02/22-rdf-syntax-ns#" xmlns:dcterms="http://purl.org/dc/terms/" xmlns:vCard="http://www.w3.org/2001/vcard-rdf/3.0#" xmlns:vCard4="http://www.w3.org/2006/vcard/ns#" xmlns:bqbiol="http://biomodels.net/biology-qualifiers/" xmlns:bqmodel="http://biomodels.net/model-qualifiers/">
            <rdf:Description rdf:about="#meta_M_cit_c">
              <bqbiol:is>
                <rdf:Bag>
                  <rdf:li rdf:resource="http://identifiers.org/bigg.metabolite/cit"/>
                  <rdf:li rdf:resource="http://identifiers.org/biocyc/META:CIT"/>
                  <rdf:li rdf:resource="http://identifiers.org/chebi/CHEBI:132362"/>
                  <rdf:li rdf:resource="http://identifiers.org/chebi/CHEBI:133748"/>
                  <rdf:li rdf:resource="http://identifiers.org/chebi/CHEBI:13999"/>
                  <rdf:li rdf:resource="http://identifiers.org/chebi/CHEBI:16947"/>
                  <rdf:li rdf:resource="http://identifiers.org/chebi/CHEBI:23321"/>
                  <rdf:li rdf:resource="http://identifiers.org/chebi/CHEBI:23322"/>
                  <rdf:li rdf:resource="http://identifiers.org/chebi/CHEBI:30769"/>
                  <rdf:li rdf:resource="http://identifiers.org/chebi/CHEBI:35802"/>
                  <rdf:li rdf:resource="http://identifiers.org/chebi/CHEBI:35804"/>
                  <rdf:li rdf:resource="http://identifiers.org/chebi/CHEBI:35806"/>
                  <rdf:li rdf:resource="http://identifiers.org/chebi/CHEBI:35808"/>
                  <rdf:li rdf:resource="http://identifiers.org/chebi/CHEBI:35809"/>
                  <rdf:li rdf:resource="http://identifiers.org/chebi/CHEBI:35810"/>
                  <rdf:li rdf:resource="http://identifiers.org/chebi/CHEBI:3727"/>
                  <rdf:li rdf:resource="http://identifiers.org/chebi/CHEBI:41523"/>
                  <rdf:li rdf:resource="http://identifiers.org/chebi/CHEBI:42563"/>
                  <rdf:li rdf:resource="http://identifiers.org/chebi/CHEBI:76049"/>
                  <rdf:li rdf:resource="http://identifiers.org/chebi/CHEBI:79399"/>
                  <rdf:li rdf:resource="http://identifiers.org/hmdb/HMDB00094"/>
                  <rdf:li rdf:resource="http://identifiers.org/kegg.compound/C00158"/>
                  <rdf:li rdf:resource="http://identifiers.org/kegg.compound/C13660"/>
                  <rdf:li rdf:resource="http://identifiers.org/kegg.drug/D00037"/>
                  <rdf:li rdf:resource="http://identifiers.org/metanetx.chemical/MNXM131"/>
                  <rdf:li rdf:resource="http://identifiers.org/seed.compound/cpd00137"/>
                </rdf:Bag>
              </bqbiol:is>
            </rdf:Description>
          </rdf:RDF>
        </annotation>
      </species>
      <species metaid="meta_M_co2_c" id="M_co2_c" name="CO2 CO2" compartment="c" hasOnlySubstanceUnits="true" boundaryCondition="false" constant="false" fbc:chemicalFormula="CO2">
        <annotation>
          <rdf:RDF xmlns:rdf="http://www.w3.org/1999/02/22-rdf-syntax-ns#" xmlns:dcterms="http://purl.org/dc/terms/" xmlns:vCard="http://www.w3.org/2001/vcard-rdf/3.0#" xmlns:vCard4="http://www.w3.org/2006/vcard/ns#" xmlns:bqbiol="http://biomodels.net/biology-qualifiers/" xmlns:bqmodel="http://biomodels.net/model-qualifiers/">
            <rdf:Description rdf:about="#meta_M_co2_c">
              <bqbiol:is>
                <rdf:Bag>
                  <rdf:li rdf:resource="http://identifiers.org/bigg.metabolite/co2"/>
                  <rdf:li rdf:resource="http://identifiers.org/biocyc/META:CARBON-DIOXIDE"/>
                  <rdf:li rdf:resource="http://identifiers.org/chebi/CHEBI:13282"/>
                  <rdf:li rdf:resource="http://identifiers.org/chebi/CHEBI:13283"/>
                  <rdf:li rdf:resource="http://identifiers.org/chebi/CHEBI:13284"/>
                  <rdf:li rdf:resource="http://identifiers.org/chebi/CHEBI:13285"/>
                  <rdf:li rdf:resource="http://identifiers.org/chebi/CHEBI:16526"/>
                  <rdf:li rdf:resource="http://identifiers.org/chebi/CHEBI:23011"/>
                  <rdf:li rdf:resource="http://identifiers.org/chebi/CHEBI:3283"/>
                  <rdf:li rdf:resource="http://identifiers.org/chebi/CHEBI:48829"/>
                  <rdf:li rdf:resource="http://identifiers.org/hmdb/HMDB01967"/>
                  <rdf:li rdf:resource="http://identifiers.org/kegg.compound/C00011"/>
                  <rdf:li rdf:resource="http://identifiers.org/kegg.drug/D00004"/>
                  <rdf:li rdf:resource="http://identifiers.org/metanetx.chemical/MNXM13"/>
                  <rdf:li rdf:resource="http://identifiers.org/seed.compound/cpd00011"/>
                </rdf:Bag>
              </bqbiol:is>
            </rdf:Description>
          </rdf:RDF>
        </annotation>
      </species>
      <species metaid="meta_M_co2_e" id="M_co2_e" name="CO2 CO2" compartment="e" hasOnlySubstanceUnits="true" boundaryCondition="false" constant="false" fbc:chemicalFormula="CO2">
        <annotation>
          <rdf:RDF xmlns:rdf="http://www.w3.org/1999/02/22-rdf-syntax-ns#" xmlns:dcterms="http://purl.org/dc/terms/" xmlns:vCard="http://www.w3.org/2001/vcard-rdf/3.0#" xmlns:vCard4="http://www.w3.org/2006/vcard/ns#" xmlns:bqbiol="http://biomodels.net/biology-qualifiers/" xmlns:bqmodel="http://biomodels.net/model-qualifiers/">
            <rdf:Description rdf:about="#meta_M_co2_e">
              <bqbiol:is>
                <rdf:Bag>
                  <rdf:li rdf:resource="http://identifiers.org/bigg.metabolite/co2"/>
                  <rdf:li rdf:resource="http://identifiers.org/biocyc/META:CARBON-DIOXIDE"/>
                  <rdf:li rdf:resource="http://identifiers.org/chebi/CHEBI:13282"/>
                  <rdf:li rdf:resource="http://identifiers.org/chebi/CHEBI:13283"/>
                  <rdf:li rdf:resource="http://identifiers.org/chebi/CHEBI:13284"/>
                  <rdf:li rdf:resource="http://identifiers.org/chebi/CHEBI:13285"/>
                  <rdf:li rdf:resource="http://identifiers.org/chebi/CHEBI:16526"/>
                  <rdf:li rdf:resource="http://identifiers.org/chebi/CHEBI:23011"/>
                  <rdf:li rdf:resource="http://identifiers.org/chebi/CHEBI:3283"/>
                  <rdf:li rdf:resource="http://identifiers.org/chebi/CHEBI:48829"/>
                  <rdf:li rdf:resource="http://identifiers.org/hmdb/HMDB01967"/>
                  <rdf:li rdf:resource="http://identifiers.org/kegg.compound/C00011"/>
                  <rdf:li rdf:resource="http://identifiers.org/kegg.drug/D00004"/>
                  <rdf:li rdf:resource="http://identifiers.org/metanetx.chemical/MNXM13"/>
                  <rdf:li rdf:resource="http://identifiers.org/seed.compound/cpd00011"/>
                </rdf:Bag>
              </bqbiol:is>
            </rdf:Description>
          </rdf:RDF>
        </annotation>
      </species>
      <species metaid="meta_M_coa_c" id="M_coa_c" name="Coenzyme A" compartment="c" hasOnlySubstanceUnits="true" boundaryCondition="false" constant="false" fbc:chemicalFormula="C21H32N7O16P3S">
        <annotation>
          <rdf:RDF xmlns:rdf="http://www.w3.org/1999/02/22-rdf-syntax-ns#" xmlns:dcterms="http://purl.org/dc/terms/" xmlns:vCard="http://www.w3.org/2001/vcard-rdf/3.0#" xmlns:vCard4="http://www.w3.org/2006/vcard/ns#" xmlns:bqbiol="http://biomodels.net/biology-qualifiers/" xmlns:bqmodel="http://biomodels.net/model-qualifiers/">
            <rdf:Description rdf:about="#meta_M_coa_c">
              <bqbiol:is>
                <rdf:Bag>
                  <rdf:li rdf:resource="http://identifiers.org/bigg.metabolite/coa"/>
                  <rdf:li rdf:resource="http://identifiers.org/biocyc/META:CO-A"/>
                  <rdf:li rdf:resource="http://identifiers.org/biocyc/META:COA-GROUP"/>
                  <rdf:li rdf:resource="http://identifiers.org/chebi/CHEBI:13294"/>
                  <rdf:li rdf:resource="http://identifiers.org/chebi/CHEBI:13295"/>
                  <rdf:li rdf:resource="http://identifiers.org/chebi/CHEBI:13298"/>
                  <rdf:li rdf:resource="http://identifiers.org/chebi/CHEBI:15346"/>
                  <rdf:li rdf:resource="http://identifiers.org/chebi/CHEBI:23355"/>
                  <rdf:li rdf:resource="http://identifiers.org/chebi/CHEBI:3771"/>
                  <rdf:li rdf:resource="http://identifiers.org/chebi/CHEBI:41597"/>
                  <rdf:li rdf:resource="http://identifiers.org/chebi/CHEBI:41631"/>
                  <rdf:li rdf:resource="http://identifiers.org/chebi/CHEBI:57287"/>
                  <rdf:li rdf:resource="http://identifiers.org/chebi/CHEBI:741566"/>
                  <rdf:li rdf:resource="http://identifiers.org/hmdb/HMDB01423"/>
                  <rdf:li rdf:resource="http://identifiers.org/kegg.compound/C00010"/>
                  <rdf:li rdf:resource="http://identifiers.org/metanetx.chemical/MNXM12"/>
                  <rdf:li rdf:resource="http://identifiers.org/seed.compound/cpd00010"/>
                  <rdf:li rdf:resource="http://identifiers.org/seed.compound/cpd22528"/>
                </rdf:Bag>
              </bqbiol:is>
            </rdf:Description>
          </rdf:RDF>
        </annotation>
      </species>
      <species metaid="meta_M_dhap_c" id="M_dhap_c" name="Dihydroxyacetone phosphate" compartment="c" hasOnlySubstanceUnits="true" boundaryCondition="false" constant="false" fbc:chemicalFormula="C3H5O6P">
        <annotation>
          <rdf:RDF xmlns:rdf="http://www.w3.org/1999/02/22-rdf-syntax-ns#" xmlns:dcterms="http://purl.org/dc/terms/" xmlns:vCard="http://www.w3.org/2001/vcard-rdf/3.0#" xmlns:vCard4="http://www.w3.org/2006/vcard/ns#" xmlns:bqbiol="http://biomodels.net/biology-qualifiers/" xmlns:bqmodel="http://biomodels.net/model-qualifiers/">
            <rdf:Description rdf:about="#meta_M_dhap_c">
              <bqbiol:is>
                <rdf:Bag>
                  <rdf:li rdf:resource="http://identifiers.org/bigg.metabolite/dhap"/>
                  <rdf:li rdf:resource="http://identifiers.org/biocyc/META:DIHYDROXY-ACETONE-PHOSPHATE"/>
                  <rdf:li rdf:resource="http://identifiers.org/chebi/CHEBI:14341"/>
                  <rdf:li rdf:resource="http://identifiers.org/chebi/CHEBI:14342"/>
                  <rdf:li rdf:resource="http://identifiers.org/chebi/CHEBI:16108"/>
                  <rdf:li rdf:resource="http://identifiers.org/chebi/CHEBI:24355"/>
                  <rdf:li rdf:resource="http://identifiers.org/chebi/CHEBI:39571"/>
                  <rdf:li rdf:resource="http://identifiers.org/chebi/CHEBI:5454"/>
                  <rdf:li rdf:resource="http://identifiers.org/chebi/CHEBI:57642"/>
                  <rdf:li rdf:resource="http://identifiers.org/hmdb/HMDB01473"/>
                  <rdf:li rdf:resource="http://identifiers.org/hmdb/HMDB11735"/>
                  <rdf:li rdf:resource="http://identifiers.org/kegg.compound/C00111"/>
                  <rdf:li rdf:resource="http://identifiers.org/metanetx.chemical/MNXM77"/>
                  <rdf:li rdf:resource="http://identifiers.org/seed.compound/cpd00095"/>
                </rdf:Bag>
              </bqbiol:is>
            </rdf:Description>
          </rdf:RDF>
        </annotation>
      </species>
      <species metaid="meta_M_e4p_c" id="M_e4p_c" name="D-Erythrose 4-phosphate" compartment="c" hasOnlySubstanceUnits="true" boundaryCondition="false" constant="false" fbc:chemicalFormula="C4H7O7P">
        <annotation>
          <rdf:RDF xmlns:rdf="http://www.w3.org/1999/02/22-rdf-syntax-ns#" xmlns:dcterms="http://purl.org/dc/terms/" xmlns:vCard="http://www.w3.org/2001/vcard-rdf/3.0#" xmlns:vCard4="http://www.w3.org/2006/vcard/ns#" xmlns:bqbiol="http://biomodels.net/biology-qualifiers/" xmlns:bqmodel="http://biomodels.net/model-qualifiers/">
            <rdf:Description rdf:about="#meta_M_e4p_c">
              <bqbiol:is>
                <rdf:Bag>
                  <rdf:li rdf:resource="http://identifiers.org/bigg.metabolite/e4p"/>
                  <rdf:li rdf:resource="http://identifiers.org/biocyc/META:ERYTHROSE-4P"/>
                  <rdf:li rdf:resource="http://identifiers.org/chebi/CHEBI:12921"/>
                  <rdf:li rdf:resource="http://identifiers.org/chebi/CHEBI:16897"/>
                  <rdf:li rdf:resource="http://identifiers.org/chebi/CHEBI:20927"/>
                  <rdf:li rdf:resource="http://identifiers.org/chebi/CHEBI:4114"/>
                  <rdf:li rdf:resource="http://identifiers.org/chebi/CHEBI:42349"/>
                  <rdf:li rdf:resource="http://identifiers.org/chebi/CHEBI:48153"/>
                  <rdf:li rdf:resource="http://identifiers.org/hmdb/HMDB01321"/>
                  <rdf:li rdf:resource="http://identifiers.org/kegg.compound/C00279"/>
                  <rdf:li rdf:resource="http://identifiers.org/metanetx.chemical/MNXM258"/>
                  <rdf:li rdf:resource="http://identifiers.org/seed.compound/cpd00236"/>
                </rdf:Bag>
              </bqbiol:is>
            </rdf:Description>
          </rdf:RDF>
        </annotation>
      </species>
      <species metaid="meta_M_f6p_c" id="M_f6p_c" name="D-Fructose 6-phosphate" compartment="c" hasOnlySubstanceUnits="true" boundaryCondition="false" constant="false" fbc:chemicalFormula="C6H11O9P">
        <annotation>
          <rdf:RDF xmlns:rdf="http://www.w3.org/1999/02/22-rdf-syntax-ns#" xmlns:dcterms="http://purl.org/dc/terms/" xmlns:vCard="http://www.w3.org/2001/vcard-rdf/3.0#" xmlns:vCard4="http://www.w3.org/2006/vcard/ns#" xmlns:bqbiol="http://biomodels.net/biology-qualifiers/" xmlns:bqmodel="http://biomodels.net/model-qualifiers/">
            <rdf:Description rdf:about="#meta_M_f6p_c">
              <bqbiol:is>
                <rdf:Bag>
                  <rdf:li rdf:resource="http://identifiers.org/bigg.metabolite/f6p"/>
                  <rdf:li rdf:resource="http://identifiers.org/biocyc/META:FRUCTOSE-6P"/>
                  <rdf:li rdf:resource="http://identifiers.org/chebi/CHEBI:10375"/>
                  <rdf:li rdf:resource="http://identifiers.org/chebi/CHEBI:12352"/>
                  <rdf:li rdf:resource="http://identifiers.org/chebi/CHEBI:16084"/>
                  <rdf:li rdf:resource="http://identifiers.org/chebi/CHEBI:22768"/>
                  <rdf:li rdf:resource="http://identifiers.org/chebi/CHEBI:42378"/>
                  <rdf:li rdf:resource="http://identifiers.org/chebi/CHEBI:57634"/>
                  <rdf:li rdf:resource="http://identifiers.org/hmdb/HMDB03971"/>
                  <rdf:li rdf:resource="http://identifiers.org/kegg.compound/C05345"/>
                  <rdf:li rdf:resource="http://identifiers.org/metanetx.chemical/MNXM89621"/>
                  <rdf:li rdf:resource="http://identifiers.org/seed.compound/cpd19035"/>
                </rdf:Bag>
              </bqbiol:is>
            </rdf:Description>
          </rdf:RDF>
        </annotation>
      </species>
      <species metaid="meta_M_fdp_c" id="M_fdp_c" name="D-Fructose 1,6-bisphosphate" compartment="c" hasOnlySubstanceUnits="true" boundaryCondition="false" constant="false" fbc:chemicalFormula="C6H10O12P2">
        <annotation>
          <rdf:RDF xmlns:rdf="http://www.w3.org/1999/02/22-rdf-syntax-ns#" xmlns:dcterms="http://purl.org/dc/terms/" xmlns:vCard="http://www.w3.org/2001/vcard-rdf/3.0#" xmlns:vCard4="http://www.w3.org/2006/vcard/ns#" xmlns:bqbiol="http://biomodels.net/biology-qualifiers/" xmlns:bqmodel="http://biomodels.net/model-qualifiers/">
            <rdf:Description rdf:about="#meta_M_fdp_c">
              <bqbiol:is>
                <rdf:Bag>
                  <rdf:li rdf:resource="http://identifiers.org/bigg.metabolite/fdp"/>
                  <rdf:li rdf:resource="http://identifiers.org/chebi/CHEBI:37736"/>
                  <rdf:li rdf:resource="http://identifiers.org/chebi/CHEBI:49299"/>
                  <rdf:li rdf:resource="http://identifiers.org/kegg.compound/C00354"/>
                  <rdf:li rdf:resource="http://identifiers.org/metanetx.chemical/MNXM417"/>
                  <rdf:li rdf:resource="http://identifiers.org/seed.compound/cpd00290"/>
                </rdf:Bag>
              </bqbiol:is>
            </rdf:Description>
          </rdf:RDF>
        </annotation>
      </species>
      <species metaid="meta_M_for_c" id="M_for_c" name="Formate" compartment="c" hasOnlySubstanceUnits="true" boundaryCondition="false" constant="false" fbc:chemicalFormula="CH1O2">
        <annotation>
          <rdf:RDF xmlns:rdf="http://www.w3.org/1999/02/22-rdf-syntax-ns#" xmlns:dcterms="http://purl.org/dc/terms/" xmlns:vCard="http://www.w3.org/2001/vcard-rdf/3.0#" xmlns:vCard4="http://www.w3.org/2006/vcard/ns#" xmlns:bqbiol="http://biomodels.net/biology-qualifiers/" xmlns:bqmodel="http://biomodels.net/model-qualifiers/">
            <rdf:Description rdf:about="#meta_M_for_c">
              <bqbiol:is>
                <rdf:Bag>
                  <rdf:li rdf:resource="http://identifiers.org/bigg.metabolite/for"/>
                  <rdf:li rdf:resource="http://identifiers.org/biocyc/META:CARBOXYL-GROUP"/>
                  <rdf:li rdf:resource="http://identifiers.org/biocyc/META:CPD-9845"/>
                  <rdf:li rdf:resource="http://identifiers.org/biocyc/META:CPD1G-1532"/>
                  <rdf:li rdf:resource="http://identifiers.org/biocyc/META:CPD1G-1533"/>
                  <rdf:li rdf:resource="http://identifiers.org/biocyc/META:CPD1G-1534"/>
                  <rdf:li rdf:resource="http://identifiers.org/biocyc/META:CPD1G-1535"/>
                  <rdf:li rdf:resource="http://identifiers.org/biocyc/META:FORMATE"/>
                  <rdf:li rdf:resource="http://identifiers.org/chebi/CHEBI:14276"/>
                  <rdf:li rdf:resource="http://identifiers.org/chebi/CHEBI:15740"/>
                  <rdf:li rdf:resource="http://identifiers.org/chebi/CHEBI:24081"/>
                  <rdf:li rdf:resource="http://identifiers.org/chebi/CHEBI:24082"/>
                  <rdf:li rdf:resource="http://identifiers.org/chebi/CHEBI:30751"/>
                  <rdf:li rdf:resource="http://identifiers.org/chebi/CHEBI:42460"/>
                  <rdf:li rdf:resource="http://identifiers.org/chebi/CHEBI:5145"/>
                  <rdf:li rdf:resource="http://identifiers.org/hmdb/HMDB00142"/>
                  <rdf:li rdf:resource="http://identifiers.org/kegg.compound/C00058"/>
                  <rdf:li rdf:resource="http://identifiers.org/metanetx.chemical/MNXM39"/>
                  <rdf:li rdf:resource="http://identifiers.org/seed.compound/cpd00047"/>
                  <rdf:li rdf:resource="http://identifiers.org/seed.compound/cpd22511"/>
                </rdf:Bag>
              </bqbiol:is>
            </rdf:Description>
          </rdf:RDF>
        </annotation>
      </species>
      <species metaid="meta_M_for_e" id="M_for_e" name="Formate" compartment="e" hasOnlySubstanceUnits="true" boundaryCondition="false" constant="false" fbc:chemicalFormula="CH1O2">
        <annotation>
          <rdf:RDF xmlns:rdf="http://www.w3.org/1999/02/22-rdf-syntax-ns#" xmlns:dcterms="http://purl.org/dc/terms/" xmlns:vCard="http://www.w3.org/2001/vcard-rdf/3.0#" xmlns:vCard4="http://www.w3.org/2006/vcard/ns#" xmlns:bqbiol="http://biomodels.net/biology-qualifiers/" xmlns:bqmodel="http://biomodels.net/model-qualifiers/">
            <rdf:Description rdf:about="#meta_M_for_e">
              <bqbiol:is>
                <rdf:Bag>
                  <rdf:li rdf:resource="http://identifiers.org/bigg.metabolite/for"/>
                  <rdf:li rdf:resource="http://identifiers.org/biocyc/META:CARBOXYL-GROUP"/>
                  <rdf:li rdf:resource="http://identifiers.org/biocyc/META:CPD-9845"/>
                  <rdf:li rdf:resource="http://identifiers.org/biocyc/META:CPD1G-1532"/>
                  <rdf:li rdf:resource="http://identifiers.org/biocyc/META:CPD1G-1533"/>
                  <rdf:li rdf:resource="http://identifiers.org/biocyc/META:CPD1G-1534"/>
                  <rdf:li rdf:resource="http://identifiers.org/biocyc/META:CPD1G-1535"/>
                  <rdf:li rdf:resource="http://identifiers.org/biocyc/META:FORMATE"/>
                  <rdf:li rdf:resource="http://identifiers.org/chebi/CHEBI:14276"/>
                  <rdf:li rdf:resource="http://identifiers.org/chebi/CHEBI:15740"/>
                  <rdf:li rdf:resource="http://identifiers.org/chebi/CHEBI:24081"/>
                  <rdf:li rdf:resource="http://identifiers.org/chebi/CHEBI:24082"/>
                  <rdf:li rdf:resource="http://identifiers.org/chebi/CHEBI:30751"/>
                  <rdf:li rdf:resource="http://identifiers.org/chebi/CHEBI:42460"/>
                  <rdf:li rdf:resource="http://identifiers.org/chebi/CHEBI:5145"/>
                  <rdf:li rdf:resource="http://identifiers.org/hmdb/HMDB00142"/>
                  <rdf:li rdf:resource="http://identifiers.org/kegg.compound/C00058"/>
                  <rdf:li rdf:resource="http://identifiers.org/metanetx.chemical/MNXM39"/>
                  <rdf:li rdf:resource="http://identifiers.org/seed.compound/cpd00047"/>
                  <rdf:li rdf:resource="http://identifiers.org/seed.compound/cpd22511"/>
                </rdf:Bag>
              </bqbiol:is>
            </rdf:Description>
          </rdf:RDF>
        </annotation>
      </species>
      <species metaid="meta_M_g3p_c" id="M_g3p_c" name="Glyceraldehyde 3-phosphate" compartment="c" hasOnlySubstanceUnits="true" boundaryCondition="false" constant="false" fbc:chemicalFormula="C3H5O6P">
        <annotation>
          <rdf:RDF xmlns:rdf="http://www.w3.org/1999/02/22-rdf-syntax-ns#" xmlns:dcterms="http://purl.org/dc/terms/" xmlns:vCard="http://www.w3.org/2001/vcard-rdf/3.0#" xmlns:vCard4="http://www.w3.org/2006/vcard/ns#" xmlns:bqbiol="http://biomodels.net/biology-qualifiers/" xmlns:bqmodel="http://biomodels.net/model-qualifiers/">
            <rdf:Description rdf:about="#meta_M_g3p_c">
              <bqbiol:is>
                <rdf:Bag>
                  <rdf:li rdf:resource="http://identifiers.org/bigg.metabolite/g3p"/>
                  <rdf:li rdf:resource="http://identifiers.org/biocyc/META:GAP"/>
                  <rdf:li rdf:resource="http://identifiers.org/chebi/CHEBI:12983"/>
                  <rdf:li rdf:resource="http://identifiers.org/chebi/CHEBI:12984"/>
                  <rdf:li rdf:resource="http://identifiers.org/chebi/CHEBI:14333"/>
                  <rdf:li rdf:resource="http://identifiers.org/chebi/CHEBI:17138"/>
                  <rdf:li rdf:resource="http://identifiers.org/chebi/CHEBI:181"/>
                  <rdf:li rdf:resource="http://identifiers.org/chebi/CHEBI:18324"/>
                  <rdf:li rdf:resource="http://identifiers.org/chebi/CHEBI:21026"/>
                  <rdf:li rdf:resource="http://identifiers.org/chebi/CHEBI:29052"/>
                  <rdf:li rdf:resource="http://identifiers.org/chebi/CHEBI:5446"/>
                  <rdf:li rdf:resource="http://identifiers.org/chebi/CHEBI:58027"/>
                  <rdf:li rdf:resource="http://identifiers.org/chebi/CHEBI:59776"/>
                  <rdf:li rdf:resource="http://identifiers.org/hmdb/HMDB01112"/>
                  <rdf:li rdf:resource="http://identifiers.org/kegg.compound/C00118"/>
                  <rdf:li rdf:resource="http://identifiers.org/kegg.compound/C00661"/>
                  <rdf:li rdf:resource="http://identifiers.org/metanetx.chemical/MNXM74"/>
                  <rdf:li rdf:resource="http://identifiers.org/seed.compound/cpd00102"/>
                  <rdf:li rdf:resource="http://identifiers.org/seed.compound/cpd19005"/>
                </rdf:Bag>
              </bqbiol:is>
            </rdf:Description>
          </rdf:RDF>
        </annotation>
      </species>
      <species metaid="meta_M_g6p_c" id="M_g6p_c" name="D-Glucose 6-phosphate" compartment="c" hasOnlySubstanceUnits="true" boundaryCondition="false" constant="false" fbc:chemicalFormula="C6H11O9P">
        <annotation>
          <rdf:RDF xmlns:rdf="http://www.w3.org/1999/02/22-rdf-syntax-ns#" xmlns:dcterms="http://purl.org/dc/terms/" xmlns:vCard="http://www.w3.org/2001/vcard-rdf/3.0#" xmlns:vCard4="http://www.w3.org/2006/vcard/ns#" xmlns:bqbiol="http://biomodels.net/biology-qualifiers/" xmlns:bqmodel="http://biomodels.net/model-qualifiers/">
            <rdf:Description rdf:about="#meta_M_g6p_c">
              <bqbiol:is>
                <rdf:Bag>
                  <rdf:li rdf:resource="http://identifiers.org/bigg.metabolite/g6p"/>
                  <rdf:li rdf:resource="http://identifiers.org/biocyc/META:D-glucopyranose-6-phosphate"/>
                  <rdf:li rdf:resource="http://identifiers.org/chebi/CHEBI:14314"/>
                  <rdf:li rdf:resource="http://identifiers.org/chebi/CHEBI:4170"/>
                  <rdf:li rdf:resource="http://identifiers.org/chebi/CHEBI:61548"/>
                  <rdf:li rdf:resource="http://identifiers.org/hmdb/HMDB01401"/>
                  <rdf:li rdf:resource="http://identifiers.org/hmdb/HMDB01549"/>
                  <rdf:li rdf:resource="http://identifiers.org/hmdb/HMDB06793"/>
                  <rdf:li rdf:resource="http://identifiers.org/kegg.compound/C00092"/>
                  <rdf:li rdf:resource="http://identifiers.org/metanetx.chemical/MNXM160"/>
                  <rdf:li rdf:resource="http://identifiers.org/seed.compound/cpd00079"/>
                  <rdf:li rdf:resource="http://identifiers.org/seed.compound/cpd26836"/>
                </rdf:Bag>
              </bqbiol:is>
            </rdf:Description>
          </rdf:RDF>
        </annotation>
      </species>
      <species metaid="meta_M_glc__D_e" id="M_glc__D_e" name="D-Glucose" compartment="e" hasOnlySubstanceUnits="true" boundaryCondition="false" constant="false" fbc:chemicalFormula="C6H12O6">
        <annotation>
          <rdf:RDF xmlns:rdf="http://www.w3.org/1999/02/22-rdf-syntax-ns#" xmlns:dcterms="http://purl.org/dc/terms/" xmlns:vCard="http://www.w3.org/2001/vcard-rdf/3.0#" xmlns:vCard4="http://www.w3.org/2006/vcard/ns#" xmlns:bqbiol="http://biomodels.net/biology-qualifiers/" xmlns:bqmodel="http://biomodels.net/model-qualifiers/">
            <rdf:Description rdf:about="#meta_M_glc__D_e">
              <bqbiol:is>
                <rdf:Bag>
                  <rdf:li rdf:resource="http://identifiers.org/bigg.metabolite/glc__D"/>
                  <rdf:li rdf:resource="http://identifiers.org/biocyc/META:Glucopyranose"/>
                  <rdf:li rdf:resource="http://identifiers.org/chebi/CHEBI:12965"/>
                  <rdf:li rdf:resource="http://identifiers.org/chebi/CHEBI:17634"/>
                  <rdf:li rdf:resource="http://identifiers.org/chebi/CHEBI:20999"/>
                  <rdf:li rdf:resource="http://identifiers.org/chebi/CHEBI:4167"/>
                  <rdf:li rdf:resource="http://identifiers.org/hmdb/HMDB00122"/>
                  <rdf:li rdf:resource="http://identifiers.org/hmdb/HMDB06564"/>
                  <rdf:li rdf:resource="http://identifiers.org/kegg.compound/C00031"/>
                  <rdf:li rdf:resource="http://identifiers.org/kegg.drug/D00009"/>
                  <rdf:li rdf:resource="http://identifiers.org/metanetx.chemical/MNXM41"/>
                  <rdf:li rdf:resource="http://identifiers.org/seed.compound/cpd00027"/>
                  <rdf:li rdf:resource="http://identifiers.org/seed.compound/cpd26821"/>
                </rdf:Bag>
              </bqbiol:is>
            </rdf:Description>
          </rdf:RDF>
        </annotation>
      </species>
      <species metaid="meta_M_gln__L_c" id="M_gln__L_c" name="L-Glutamine" compartment="c" hasOnlySubstanceUnits="true" boundaryCondition="false" constant="false" fbc:chemicalFormula="C5H10N2O3">
        <annotation>
          <rdf:RDF xmlns:rdf="http://www.w3.org/1999/02/22-rdf-syntax-ns#" xmlns:dcterms="http://purl.org/dc/terms/" xmlns:vCard="http://www.w3.org/2001/vcard-rdf/3.0#" xmlns:vCard4="http://www.w3.org/2006/vcard/ns#" xmlns:bqbiol="http://biomodels.net/biology-qualifiers/" xmlns:bqmodel="http://biomodels.net/model-qualifiers/">
            <rdf:Description rdf:about="#meta_M_gln__L_c">
              <bqbiol:is>
                <rdf:Bag>
                  <rdf:li rdf:resource="http://identifiers.org/bigg.metabolite/gln__L"/>
                  <rdf:li rdf:resource="http://identifiers.org/biocyc/META:GLN"/>
                  <rdf:li rdf:resource="http://identifiers.org/chebi/CHEBI:13110"/>
                  <rdf:li rdf:resource="http://identifiers.org/chebi/CHEBI:18050"/>
                  <rdf:li rdf:resource="http://identifiers.org/chebi/CHEBI:21308"/>
                  <rdf:li rdf:resource="http://identifiers.org/chebi/CHEBI:24316"/>
                  <rdf:li rdf:resource="http://identifiers.org/chebi/CHEBI:28300"/>
                  <rdf:li rdf:resource="http://identifiers.org/chebi/CHEBI:32665"/>
                  <rdf:li rdf:resource="http://identifiers.org/chebi/CHEBI:32666"/>
                  <rdf:li rdf:resource="http://identifiers.org/chebi/CHEBI:32678"/>
                  <rdf:li rdf:resource="http://identifiers.org/chebi/CHEBI:32679"/>
                  <rdf:li rdf:resource="http://identifiers.org/chebi/CHEBI:42812"/>
                  <rdf:li rdf:resource="http://identifiers.org/chebi/CHEBI:42814"/>
                  <rdf:li rdf:resource="http://identifiers.org/chebi/CHEBI:42899"/>
                  <rdf:li rdf:resource="http://identifiers.org/chebi/CHEBI:42943"/>
                  <rdf:li rdf:resource="http://identifiers.org/chebi/CHEBI:5432"/>
                  <rdf:li rdf:resource="http://identifiers.org/chebi/CHEBI:58359"/>
                  <rdf:li rdf:resource="http://identifiers.org/chebi/CHEBI:6227"/>
                  <rdf:li rdf:resource="http://identifiers.org/hmdb/HMDB00641"/>
                  <rdf:li rdf:resource="http://identifiers.org/kegg.compound/C00064"/>
                  <rdf:li rdf:resource="http://identifiers.org/kegg.compound/C00303"/>
                  <rdf:li rdf:resource="http://identifiers.org/kegg.drug/D00015"/>
                  <rdf:li rdf:resource="http://identifiers.org/metanetx.chemical/MNXM37"/>
                  <rdf:li rdf:resource="http://identifiers.org/seed.compound/cpd00053"/>
                  <rdf:li rdf:resource="http://identifiers.org/seed.compound/cpd00253"/>
                </rdf:Bag>
              </bqbiol:is>
            </rdf:Description>
          </rdf:RDF>
        </annotation>
      </species>
      <species metaid="meta_M_glu__L_c" id="M_glu__L_c" name="L-Glutamate" compartment="c" hasOnlySubstanceUnits="true" boundaryCondition="false" constant="false" fbc:chemicalFormula="C5H8NO4">
        <annotation>
          <rdf:RDF xmlns:rdf="http://www.w3.org/1999/02/22-rdf-syntax-ns#" xmlns:dcterms="http://purl.org/dc/terms/" xmlns:vCard="http://www.w3.org/2001/vcard-rdf/3.0#" xmlns:vCard4="http://www.w3.org/2006/vcard/ns#" xmlns:bqbiol="http://biomodels.net/biology-qualifiers/" xmlns:bqmodel="http://biomodels.net/model-qualifiers/">
            <rdf:Description rdf:about="#meta_M_glu__L_c">
              <bqbiol:is>
                <rdf:Bag>
                  <rdf:li rdf:resource="http://identifiers.org/bigg.metabolite/glu__L"/>
                  <rdf:li rdf:resource="http://identifiers.org/biocyc/META:GLT"/>
                  <rdf:li rdf:resource="http://identifiers.org/biocyc/META:Glutamates"/>
                  <rdf:li rdf:resource="http://identifiers.org/chebi/CHEBI:13107"/>
                  <rdf:li rdf:resource="http://identifiers.org/chebi/CHEBI:14321"/>
                  <rdf:li rdf:resource="http://identifiers.org/chebi/CHEBI:16015"/>
                  <rdf:li rdf:resource="http://identifiers.org/chebi/CHEBI:18237"/>
                  <rdf:li rdf:resource="http://identifiers.org/chebi/CHEBI:21301"/>
                  <rdf:li rdf:resource="http://identifiers.org/chebi/CHEBI:21304"/>
                  <rdf:li rdf:resource="http://identifiers.org/chebi/CHEBI:24314"/>
                  <rdf:li rdf:resource="http://identifiers.org/chebi/CHEBI:29985"/>
                  <rdf:li rdf:resource="http://identifiers.org/chebi/CHEBI:29987"/>
                  <rdf:li rdf:resource="http://identifiers.org/chebi/CHEBI:29988"/>
                  <rdf:li rdf:resource="http://identifiers.org/chebi/CHEBI:42825"/>
                  <rdf:li rdf:resource="http://identifiers.org/chebi/CHEBI:5431"/>
                  <rdf:li rdf:resource="http://identifiers.org/chebi/CHEBI:6224"/>
                  <rdf:li rdf:resource="http://identifiers.org/chebi/CHEBI:76051"/>
                  <rdf:li rdf:resource="http://identifiers.org/hmdb/HMDB00148"/>
                  <rdf:li rdf:resource="http://identifiers.org/hmdb/HMDB60475"/>
                  <rdf:li rdf:resource="http://identifiers.org/kegg.compound/C00025"/>
                  <rdf:li rdf:resource="http://identifiers.org/kegg.compound/C00302"/>
                  <rdf:li rdf:resource="http://identifiers.org/kegg.drug/D00007"/>
                  <rdf:li rdf:resource="http://identifiers.org/kegg.drug/D04341"/>
                  <rdf:li rdf:resource="http://identifiers.org/metanetx.chemical/MNXM89557"/>
                  <rdf:li rdf:resource="http://identifiers.org/seed.compound/cpd00023"/>
                  <rdf:li rdf:resource="http://identifiers.org/seed.compound/cpd19002"/>
                  <rdf:li rdf:resource="http://identifiers.org/seed.compound/cpd27177"/>
                </rdf:Bag>
              </bqbiol:is>
            </rdf:Description>
          </rdf:RDF>
        </annotation>
      </species>
      <species metaid="meta_M_h2o_c" id="M_h2o_c" name="H2O H2O" compartment="c" hasOnlySubstanceUnits="true" boundaryCondition="false" constant="false" fbc:chemicalFormula="H2O">
        <annotation>
          <rdf:RDF xmlns:rdf="http://www.w3.org/1999/02/22-rdf-syntax-ns#" xmlns:dcterms="http://purl.org/dc/terms/" xmlns:vCard="http://www.w3.org/2001/vcard-rdf/3.0#" xmlns:vCard4="http://www.w3.org/2006/vcard/ns#" xmlns:bqbiol="http://biomodels.net/biology-qualifiers/" xmlns:bqmodel="http://biomodels.net/model-qualifiers/">
            <rdf:Description rdf:about="#meta_M_h2o_c">
              <bqbiol:is>
                <rdf:Bag>
                  <rdf:li rdf:resource="http://identifiers.org/bigg.metabolite/h2o"/>
                  <rdf:li rdf:resource="http://identifiers.org/biocyc/META:CPD-15815"/>
                  <rdf:li rdf:resource="http://identifiers.org/biocyc/META:HYDROXYL-GROUP"/>
                  <rdf:li rdf:resource="http://identifiers.org/biocyc/META:OH"/>
                  <rdf:li rdf:resource="http://identifiers.org/biocyc/META:OXONIUM"/>
                  <rdf:li rdf:resource="http://identifiers.org/biocyc/META:WATER"/>
                  <rdf:li rdf:resource="http://identifiers.org/chebi/CHEBI:10743"/>
                  <rdf:li rdf:resource="http://identifiers.org/chebi/CHEBI:13352"/>
                  <rdf:li rdf:resource="http://identifiers.org/chebi/CHEBI:13365"/>
                  <rdf:li rdf:resource="http://identifiers.org/chebi/CHEBI:13419"/>
                  <rdf:li rdf:resource="http://identifiers.org/chebi/CHEBI:15377"/>
                  <rdf:li rdf:resource="http://identifiers.org/chebi/CHEBI:16234"/>
                  <rdf:li rdf:resource="http://identifiers.org/chebi/CHEBI:27313"/>
                  <rdf:li rdf:resource="http://identifiers.org/chebi/CHEBI:29356"/>
                  <rdf:li rdf:resource="http://identifiers.org/chebi/CHEBI:29373"/>
                  <rdf:li rdf:resource="http://identifiers.org/chebi/CHEBI:29374"/>
                  <rdf:li rdf:resource="http://identifiers.org/chebi/CHEBI:29375"/>
                  <rdf:li rdf:resource="http://identifiers.org/chebi/CHEBI:29412"/>
                  <rdf:li rdf:resource="http://identifiers.org/chebi/CHEBI:30490"/>
                  <rdf:li rdf:resource="http://identifiers.org/chebi/CHEBI:33806"/>
                  <rdf:li rdf:resource="http://identifiers.org/chebi/CHEBI:33811"/>
                  <rdf:li rdf:resource="http://identifiers.org/chebi/CHEBI:33813"/>
                  <rdf:li rdf:resource="http://identifiers.org/chebi/CHEBI:41979"/>
                  <rdf:li rdf:resource="http://identifiers.org/chebi/CHEBI:41981"/>
                  <rdf:li rdf:resource="http://identifiers.org/chebi/CHEBI:42043"/>
                  <rdf:li rdf:resource="http://identifiers.org/chebi/CHEBI:42857"/>
                  <rdf:li rdf:resource="http://identifiers.org/chebi/CHEBI:43228"/>
                  <rdf:li rdf:resource="http://identifiers.org/chebi/CHEBI:44292"/>
                  <rdf:li rdf:resource="http://identifiers.org/chebi/CHEBI:44641"/>
                  <rdf:li rdf:resource="http://identifiers.org/chebi/CHEBI:44701"/>
                  <rdf:li rdf:resource="http://identifiers.org/chebi/CHEBI:44819"/>
                  <rdf:li rdf:resource="http://identifiers.org/chebi/CHEBI:5585"/>
                  <rdf:li rdf:resource="http://identifiers.org/chebi/CHEBI:5594"/>
                  <rdf:li rdf:resource="http://identifiers.org/hmdb/HMDB02111"/>
                  <rdf:li rdf:resource="http://identifiers.org/kegg.compound/C00001"/>
                  <rdf:li rdf:resource="http://identifiers.org/kegg.compound/C01328"/>
                  <rdf:li rdf:resource="http://identifiers.org/kegg.compound/C18714"/>
                  <rdf:li rdf:resource="http://identifiers.org/kegg.drug/D00001"/>
                  <rdf:li rdf:resource="http://identifiers.org/kegg.drug/D03703"/>
                  <rdf:li rdf:resource="http://identifiers.org/kegg.drug/D06322"/>
                  <rdf:li rdf:resource="http://identifiers.org/metanetx.chemical/MNXM2"/>
                  <rdf:li rdf:resource="http://identifiers.org/seed.compound/cpd00001"/>
                  <rdf:li rdf:resource="http://identifiers.org/seed.compound/cpd15275"/>
                  <rdf:li rdf:resource="http://identifiers.org/seed.compound/cpd27222"/>
                </rdf:Bag>
              </bqbiol:is>
            </rdf:Description>
          </rdf:RDF>
        </annotation>
      </species>
      <species metaid="meta_M_h2o_e" id="M_h2o_e" name="H2O H2O" compartment="e" hasOnlySubstanceUnits="true" boundaryCondition="false" constant="false" fbc:chemicalFormula="H2O">
        <annotation>
          <rdf:RDF xmlns:rdf="http://www.w3.org/1999/02/22-rdf-syntax-ns#" xmlns:dcterms="http://purl.org/dc/terms/" xmlns:vCard="http://www.w3.org/2001/vcard-rdf/3.0#" xmlns:vCard4="http://www.w3.org/2006/vcard/ns#" xmlns:bqbiol="http://biomodels.net/biology-qualifiers/" xmlns:bqmodel="http://biomodels.net/model-qualifiers/">
            <rdf:Description rdf:about="#meta_M_h2o_e">
              <bqbiol:is>
                <rdf:Bag>
                  <rdf:li rdf:resource="http://identifiers.org/bigg.metabolite/h2o"/>
                  <rdf:li rdf:resource="http://identifiers.org/biocyc/META:CPD-15815"/>
                  <rdf:li rdf:resource="http://identifiers.org/biocyc/META:HYDROXYL-GROUP"/>
                  <rdf:li rdf:resource="http://identifiers.org/biocyc/META:OH"/>
                  <rdf:li rdf:resource="http://identifiers.org/biocyc/META:OXONIUM"/>
                  <rdf:li rdf:resource="http://identifiers.org/biocyc/META:WATER"/>
                  <rdf:li rdf:resource="http://identifiers.org/chebi/CHEBI:10743"/>
                  <rdf:li rdf:resource="http://identifiers.org/chebi/CHEBI:13352"/>
                  <rdf:li rdf:resource="http://identifiers.org/chebi/CHEBI:13365"/>
                  <rdf:li rdf:resource="http://identifiers.org/chebi/CHEBI:13419"/>
                  <rdf:li rdf:resource="http://identifiers.org/chebi/CHEBI:15377"/>
                  <rdf:li rdf:resource="http://identifiers.org/chebi/CHEBI:16234"/>
                  <rdf:li rdf:resource="http://identifiers.org/chebi/CHEBI:27313"/>
                  <rdf:li rdf:resource="http://identifiers.org/chebi/CHEBI:29356"/>
                  <rdf:li rdf:resource="http://identifiers.org/chebi/CHEBI:29373"/>
                  <rdf:li rdf:resource="http://identifiers.org/chebi/CHEBI:29374"/>
                  <rdf:li rdf:resource="http://identifiers.org/chebi/CHEBI:29375"/>
                  <rdf:li rdf:resource="http://identifiers.org/chebi/CHEBI:29412"/>
                  <rdf:li rdf:resource="http://identifiers.org/chebi/CHEBI:30490"/>
                  <rdf:li rdf:resource="http://identifiers.org/chebi/CHEBI:33806"/>
                  <rdf:li rdf:resource="http://identifiers.org/chebi/CHEBI:33811"/>
                  <rdf:li rdf:resource="http://identifiers.org/chebi/CHEBI:33813"/>
                  <rdf:li rdf:resource="http://identifiers.org/chebi/CHEBI:41979"/>
                  <rdf:li rdf:resource="http://identifiers.org/chebi/CHEBI:41981"/>
                  <rdf:li rdf:resource="http://identifiers.org/chebi/CHEBI:42043"/>
                  <rdf:li rdf:resource="http://identifiers.org/chebi/CHEBI:42857"/>
                  <rdf:li rdf:resource="http://identifiers.org/chebi/CHEBI:43228"/>
                  <rdf:li rdf:resource="http://identifiers.org/chebi/CHEBI:44292"/>
                  <rdf:li rdf:resource="http://identifiers.org/chebi/CHEBI:44641"/>
                  <rdf:li rdf:resource="http://identifiers.org/chebi/CHEBI:44701"/>
                  <rdf:li rdf:resource="http://identifiers.org/chebi/CHEBI:44819"/>
                  <rdf:li rdf:resource="http://identifiers.org/chebi/CHEBI:5585"/>
                  <rdf:li rdf:resource="http://identifiers.org/chebi/CHEBI:5594"/>
                  <rdf:li rdf:resource="http://identifiers.org/hmdb/HMDB02111"/>
                  <rdf:li rdf:resource="http://identifiers.org/kegg.compound/C00001"/>
                  <rdf:li rdf:resource="http://identifiers.org/kegg.compound/C01328"/>
                  <rdf:li rdf:resource="http://identifiers.org/kegg.compound/C18714"/>
                  <rdf:li rdf:resource="http://identifiers.org/kegg.drug/D00001"/>
                  <rdf:li rdf:resource="http://identifiers.org/kegg.drug/D03703"/>
                  <rdf:li rdf:resource="http://identifiers.org/kegg.drug/D06322"/>
                  <rdf:li rdf:resource="http://identifiers.org/metanetx.chemical/MNXM2"/>
                  <rdf:li rdf:resource="http://identifiers.org/seed.compound/cpd00001"/>
                  <rdf:li rdf:resource="http://identifiers.org/seed.compound/cpd15275"/>
                  <rdf:li rdf:resource="http://identifiers.org/seed.compound/cpd27222"/>
                </rdf:Bag>
              </bqbiol:is>
            </rdf:Description>
          </rdf:RDF>
        </annotation>
      </species>
      <species metaid="meta_M_h_c" id="M_h_c" name="H+" compartment="c" hasOnlySubstanceUnits="true" boundaryCondition="false" constant="false" fbc:chemicalFormula="H">
        <annotation>
          <rdf:RDF xmlns:rdf="http://www.w3.org/1999/02/22-rdf-syntax-ns#" xmlns:dcterms="http://purl.org/dc/terms/" xmlns:vCard="http://www.w3.org/2001/vcard-rdf/3.0#" xmlns:vCard4="http://www.w3.org/2006/vcard/ns#" xmlns:bqbiol="http://biomodels.net/biology-qualifiers/" xmlns:bqmodel="http://biomodels.net/model-qualifiers/">
            <rdf:Description rdf:about="#meta_M_h_c">
              <bqbiol:is>
                <rdf:Bag>
                  <rdf:li rdf:resource="http://identifiers.org/bigg.metabolite/h"/>
                  <rdf:li rdf:resource="http://identifiers.org/biocyc/META:PROTON"/>
                  <rdf:li rdf:resource="http://identifiers.org/chebi/CHEBI:10744"/>
                  <rdf:li rdf:resource="http://identifiers.org/chebi/CHEBI:13357"/>
                  <rdf:li rdf:resource="http://identifiers.org/chebi/CHEBI:15378"/>
                  <rdf:li rdf:resource="http://identifiers.org/chebi/CHEBI:24636"/>
                  <rdf:li rdf:resource="http://identifiers.org/chebi/CHEBI:29233"/>
                  <rdf:li rdf:resource="http://identifiers.org/chebi/CHEBI:29234"/>
                  <rdf:li rdf:resource="http://identifiers.org/chebi/CHEBI:5584"/>
                  <rdf:li rdf:resource="http://identifiers.org/hmdb/HMDB59597"/>
                  <rdf:li rdf:resource="http://identifiers.org/kegg.compound/C00080"/>
                  <rdf:li rdf:resource="http://identifiers.org/metanetx.chemical/MNXM1"/>
                  <rdf:li rdf:resource="http://identifiers.org/seed.compound/cpd00067"/>
                </rdf:Bag>
              </bqbiol:is>
            </rdf:Description>
          </rdf:RDF>
        </annotation>
      </species>
      <species metaid="meta_M_h_e" id="M_h_e" name="H+" compartment="e" hasOnlySubstanceUnits="true" boundaryCondition="false" constant="false" fbc:chemicalFormula="H">
        <annotation>
          <rdf:RDF xmlns:rdf="http://www.w3.org/1999/02/22-rdf-syntax-ns#" xmlns:dcterms="http://purl.org/dc/terms/" xmlns:vCard="http://www.w3.org/2001/vcard-rdf/3.0#" xmlns:vCard4="http://www.w3.org/2006/vcard/ns#" xmlns:bqbiol="http://biomodels.net/biology-qualifiers/" xmlns:bqmodel="http://biomodels.net/model-qualifiers/">
            <rdf:Description rdf:about="#meta_M_h_e">
              <bqbiol:is>
                <rdf:Bag>
                  <rdf:li rdf:resource="http://identifiers.org/bigg.metabolite/h"/>
                  <rdf:li rdf:resource="http://identifiers.org/biocyc/META:PROTON"/>
                  <rdf:li rdf:resource="http://identifiers.org/chebi/CHEBI:10744"/>
                  <rdf:li rdf:resource="http://identifiers.org/chebi/CHEBI:13357"/>
                  <rdf:li rdf:resource="http://identifiers.org/chebi/CHEBI:15378"/>
                  <rdf:li rdf:resource="http://identifiers.org/chebi/CHEBI:24636"/>
                  <rdf:li rdf:resource="http://identifiers.org/chebi/CHEBI:29233"/>
                  <rdf:li rdf:resource="http://identifiers.org/chebi/CHEBI:29234"/>
                  <rdf:li rdf:resource="http://identifiers.org/chebi/CHEBI:5584"/>
                  <rdf:li rdf:resource="http://identifiers.org/hmdb/HMDB59597"/>
                  <rdf:li rdf:resource="http://identifiers.org/kegg.compound/C00080"/>
                  <rdf:li rdf:resource="http://identifiers.org/metanetx.chemical/MNXM1"/>
                  <rdf:li rdf:resource="http://identifiers.org/seed.compound/cpd00067"/>
                </rdf:Bag>
              </bqbiol:is>
            </rdf:Description>
          </rdf:RDF>
        </annotation>
      </species>
      <species metaid="meta_M_icit_c" id="M_icit_c" name="Isocitrate" compartment="c" hasOnlySubstanceUnits="true" boundaryCondition="false" constant="false" fbc:chemicalFormula="C6H5O7">
        <annotation>
          <rdf:RDF xmlns:rdf="http://www.w3.org/1999/02/22-rdf-syntax-ns#" xmlns:dcterms="http://purl.org/dc/terms/" xmlns:vCard="http://www.w3.org/2001/vcard-rdf/3.0#" xmlns:vCard4="http://www.w3.org/2006/vcard/ns#" xmlns:bqbiol="http://biomodels.net/biology-qualifiers/" xmlns:bqmodel="http://biomodels.net/model-qualifiers/">
            <rdf:Description rdf:about="#meta_M_icit_c">
              <bqbiol:is>
                <rdf:Bag>
                  <rdf:li rdf:resource="http://identifiers.org/bigg.metabolite/icit"/>
                  <rdf:li rdf:resource="http://identifiers.org/chebi/CHEBI:14465"/>
                  <rdf:li rdf:resource="http://identifiers.org/chebi/CHEBI:16087"/>
                  <rdf:li rdf:resource="http://identifiers.org/chebi/CHEBI:24884"/>
                  <rdf:li rdf:resource="http://identifiers.org/chebi/CHEBI:24886"/>
                  <rdf:li rdf:resource="http://identifiers.org/chebi/CHEBI:30887"/>
                  <rdf:li rdf:resource="http://identifiers.org/chebi/CHEBI:36453"/>
                  <rdf:li rdf:resource="http://identifiers.org/chebi/CHEBI:36454"/>
                  <rdf:li rdf:resource="http://identifiers.org/chebi/CHEBI:5998"/>
                  <rdf:li rdf:resource="http://identifiers.org/hmdb/HMDB00193"/>
                  <rdf:li rdf:resource="http://identifiers.org/kegg.compound/C00311"/>
                  <rdf:li rdf:resource="http://identifiers.org/metanetx.chemical/MNXM89661"/>
                  <rdf:li rdf:resource="http://identifiers.org/seed.compound/cpd00260"/>
                </rdf:Bag>
              </bqbiol:is>
            </rdf:Description>
          </rdf:RDF>
        </annotation>
      </species>
      <species metaid="meta_M_nad_c" id="M_nad_c" name="Nicotinamide adenine dinucleotide" compartment="c" hasOnlySubstanceUnits="true" boundaryCondition="false" constant="false" fbc:chemicalFormula="C21H26N7O14P2">
        <annotation>
          <rdf:RDF xmlns:rdf="http://www.w3.org/1999/02/22-rdf-syntax-ns#" xmlns:dcterms="http://purl.org/dc/terms/" xmlns:vCard="http://www.w3.org/2001/vcard-rdf/3.0#" xmlns:vCard4="http://www.w3.org/2006/vcard/ns#" xmlns:bqbiol="http://biomodels.net/biology-qualifiers/" xmlns:bqmodel="http://biomodels.net/model-qualifiers/">
            <rdf:Description rdf:about="#meta_M_nad_c">
              <bqbiol:is>
                <rdf:Bag>
                  <rdf:li rdf:resource="http://identifiers.org/bigg.metabolite/nad"/>
                  <rdf:li rdf:resource="http://identifiers.org/biocyc/META:NAD"/>
                  <rdf:li rdf:resource="http://identifiers.org/chebi/CHEBI:13393"/>
                  <rdf:li rdf:resource="http://identifiers.org/chebi/CHEBI:13394"/>
                  <rdf:li rdf:resource="http://identifiers.org/chebi/CHEBI:15846"/>
                  <rdf:li rdf:resource="http://identifiers.org/chebi/CHEBI:21901"/>
                  <rdf:li rdf:resource="http://identifiers.org/chebi/CHEBI:29867"/>
                  <rdf:li rdf:resource="http://identifiers.org/chebi/CHEBI:44214"/>
                  <rdf:li rdf:resource="http://identifiers.org/chebi/CHEBI:44215"/>
                  <rdf:li rdf:resource="http://identifiers.org/chebi/CHEBI:44281"/>
                  <rdf:li rdf:resource="http://identifiers.org/chebi/CHEBI:57540"/>
                  <rdf:li rdf:resource="http://identifiers.org/chebi/CHEBI:7422"/>
                  <rdf:li rdf:resource="http://identifiers.org/kegg.compound/C00003"/>
                  <rdf:li rdf:resource="http://identifiers.org/kegg.drug/D00002"/>
                  <rdf:li rdf:resource="http://identifiers.org/metanetx.chemical/MNXM8"/>
                  <rdf:li rdf:resource="http://identifiers.org/seed.compound/cpd00003"/>
                </rdf:Bag>
              </bqbiol:is>
            </rdf:Description>
          </rdf:RDF>
        </annotation>
      </species>
      <species metaid="meta_M_nadh_c" id="M_nadh_c" name="Nicotinamide adenine dinucleotide - reduced" compartment="c" hasOnlySubstanceUnits="true" boundaryCondition="false" constant="false" fbc:chemicalFormula="C21H27N7O14P2">
        <annotation>
          <rdf:RDF xmlns:rdf="http://www.w3.org/1999/02/22-rdf-syntax-ns#" xmlns:dcterms="http://purl.org/dc/terms/" xmlns:vCard="http://www.w3.org/2001/vcard-rdf/3.0#" xmlns:vCard4="http://www.w3.org/2006/vcard/ns#" xmlns:bqbiol="http://biomodels.net/biology-qualifiers/" xmlns:bqmodel="http://biomodels.net/model-qualifiers/">
            <rdf:Description rdf:about="#meta_M_nadh_c">
              <bqbiol:is>
                <rdf:Bag>
                  <rdf:li rdf:resource="http://identifiers.org/bigg.metabolite/nadh"/>
                  <rdf:li rdf:resource="http://identifiers.org/biocyc/META:NADH"/>
                  <rdf:li rdf:resource="http://identifiers.org/chebi/CHEBI:13395"/>
                  <rdf:li rdf:resource="http://identifiers.org/chebi/CHEBI:13396"/>
                  <rdf:li rdf:resource="http://identifiers.org/chebi/CHEBI:16908"/>
                  <rdf:li rdf:resource="http://identifiers.org/chebi/CHEBI:21902"/>
                  <rdf:li rdf:resource="http://identifiers.org/chebi/CHEBI:44216"/>
                  <rdf:li rdf:resource="http://identifiers.org/chebi/CHEBI:57945"/>
                  <rdf:li rdf:resource="http://identifiers.org/chebi/CHEBI:7423"/>
                  <rdf:li rdf:resource="http://identifiers.org/hmdb/HMDB01487"/>
                  <rdf:li rdf:resource="http://identifiers.org/kegg.compound/C00004"/>
                  <rdf:li rdf:resource="http://identifiers.org/metanetx.chemical/MNXM10"/>
                  <rdf:li rdf:resource="http://identifiers.org/seed.compound/cpd00004"/>
                </rdf:Bag>
              </bqbiol:is>
            </rdf:Description>
          </rdf:RDF>
        </annotation>
      </species>
      <species metaid="meta_M_nadp_c" id="M_nadp_c" name="Nicotinamide adenine dinucleotide phosphate" compartment="c" hasOnlySubstanceUnits="true" boundaryCondition="false" constant="false" fbc:chemicalFormula="C21H25N7O17P3">
        <annotation>
          <rdf:RDF xmlns:rdf="http://www.w3.org/1999/02/22-rdf-syntax-ns#" xmlns:dcterms="http://purl.org/dc/terms/" xmlns:vCard="http://www.w3.org/2001/vcard-rdf/3.0#" xmlns:vCard4="http://www.w3.org/2006/vcard/ns#" xmlns:bqbiol="http://biomodels.net/biology-qualifiers/" xmlns:bqmodel="http://biomodels.net/model-qualifiers/">
            <rdf:Description rdf:about="#meta_M_nadp_c">
              <bqbiol:is>
                <rdf:Bag>
                  <rdf:li rdf:resource="http://identifiers.org/bigg.metabolite/nadp"/>
                  <rdf:li rdf:resource="http://identifiers.org/biocyc/META:NADP"/>
                  <rdf:li rdf:resource="http://identifiers.org/chebi/CHEBI:13397"/>
                  <rdf:li rdf:resource="http://identifiers.org/chebi/CHEBI:13398"/>
                  <rdf:li rdf:resource="http://identifiers.org/chebi/CHEBI:18009"/>
                  <rdf:li rdf:resource="http://identifiers.org/chebi/CHEBI:21903"/>
                  <rdf:li rdf:resource="http://identifiers.org/chebi/CHEBI:25523"/>
                  <rdf:li rdf:resource="http://identifiers.org/chebi/CHEBI:29868"/>
                  <rdf:li rdf:resource="http://identifiers.org/chebi/CHEBI:44405"/>
                  <rdf:li rdf:resource="http://identifiers.org/chebi/CHEBI:44409"/>
                  <rdf:li rdf:resource="http://identifiers.org/chebi/CHEBI:58349"/>
                  <rdf:li rdf:resource="http://identifiers.org/chebi/CHEBI:7424"/>
                  <rdf:li rdf:resource="http://identifiers.org/kegg.compound/C00006"/>
                  <rdf:li rdf:resource="http://identifiers.org/metanetx.chemical/MNXM5"/>
                  <rdf:li rdf:resource="http://identifiers.org/seed.compound/cpd00006"/>
                </rdf:Bag>
              </bqbiol:is>
            </rdf:Description>
          </rdf:RDF>
        </annotation>
      </species>
      <species metaid="meta_M_nadph_c" id="M_nadph_c" name="Nicotinamide adenine dinucleotide phosphate - reduced" compartment="c" hasOnlySubstanceUnits="true" boundaryCondition="false" constant="false" fbc:chemicalFormula="C21H26N7O17P3">
        <annotation>
          <rdf:RDF xmlns:rdf="http://www.w3.org/1999/02/22-rdf-syntax-ns#" xmlns:dcterms="http://purl.org/dc/terms/" xmlns:vCard="http://www.w3.org/2001/vcard-rdf/3.0#" xmlns:vCard4="http://www.w3.org/2006/vcard/ns#" xmlns:bqbiol="http://biomodels.net/biology-qualifiers/" xmlns:bqmodel="http://biomodels.net/model-qualifiers/">
            <rdf:Description rdf:about="#meta_M_nadph_c">
              <bqbiol:is>
                <rdf:Bag>
                  <rdf:li rdf:resource="http://identifiers.org/bigg.metabolite/nadph"/>
                  <rdf:li rdf:resource="http://identifiers.org/biocyc/META:NADPH"/>
                  <rdf:li rdf:resource="http://identifiers.org/chebi/CHEBI:13399"/>
                  <rdf:li rdf:resource="http://identifiers.org/chebi/CHEBI:13400"/>
                  <rdf:li rdf:resource="http://identifiers.org/chebi/CHEBI:16474"/>
                  <rdf:li rdf:resource="http://identifiers.org/chebi/CHEBI:21904"/>
                  <rdf:li rdf:resource="http://identifiers.org/chebi/CHEBI:44286"/>
                  <rdf:li rdf:resource="http://identifiers.org/chebi/CHEBI:57783"/>
                  <rdf:li rdf:resource="http://identifiers.org/chebi/CHEBI:7425"/>
                  <rdf:li rdf:resource="http://identifiers.org/hmdb/HMDB00221"/>
                  <rdf:li rdf:resource="http://identifiers.org/hmdb/HMDB00799"/>
                  <rdf:li rdf:resource="http://identifiers.org/hmdb/HMDB06341"/>
                  <rdf:li rdf:resource="http://identifiers.org/kegg.compound/C00005"/>
                  <rdf:li rdf:resource="http://identifiers.org/metanetx.chemical/MNXM6"/>
                  <rdf:li rdf:resource="http://identifiers.org/seed.compound/cpd00005"/>
                </rdf:Bag>
              </bqbiol:is>
            </rdf:Description>
          </rdf:RDF>
        </annotation>
      </species>
      <species metaid="meta_M_nh4_c" id="M_nh4_c" name="Ammonium" compartment="c" hasOnlySubstanceUnits="true" boundaryCondition="false" constant="false" fbc:chemicalFormula="H4N">
        <annotation>
          <rdf:RDF xmlns:rdf="http://www.w3.org/1999/02/22-rdf-syntax-ns#" xmlns:dcterms="http://purl.org/dc/terms/" xmlns:vCard="http://www.w3.org/2001/vcard-rdf/3.0#" xmlns:vCard4="http://www.w3.org/2006/vcard/ns#" xmlns:bqbiol="http://biomodels.net/biology-qualifiers/" xmlns:bqmodel="http://biomodels.net/model-qualifiers/">
            <rdf:Description rdf:about="#meta_M_nh4_c">
              <bqbiol:is>
                <rdf:Bag>
                  <rdf:li rdf:resource="http://identifiers.org/bigg.metabolite/nh4"/>
                  <rdf:li rdf:resource="http://identifiers.org/biocyc/META:AMMONIA"/>
                  <rdf:li rdf:resource="http://identifiers.org/biocyc/META:AMMONIUM"/>
                  <rdf:li rdf:resource="http://identifiers.org/chebi/CHEBI:13405"/>
                  <rdf:li rdf:resource="http://identifiers.org/chebi/CHEBI:13406"/>
                  <rdf:li rdf:resource="http://identifiers.org/chebi/CHEBI:13407"/>
                  <rdf:li rdf:resource="http://identifiers.org/chebi/CHEBI:135980"/>
                  <rdf:li rdf:resource="http://identifiers.org/chebi/CHEBI:13771"/>
                  <rdf:li rdf:resource="http://identifiers.org/chebi/CHEBI:16134"/>
                  <rdf:li rdf:resource="http://identifiers.org/chebi/CHEBI:22533"/>
                  <rdf:li rdf:resource="http://identifiers.org/chebi/CHEBI:22534"/>
                  <rdf:li rdf:resource="http://identifiers.org/chebi/CHEBI:28938"/>
                  <rdf:li rdf:resource="http://identifiers.org/chebi/CHEBI:29337"/>
                  <rdf:li rdf:resource="http://identifiers.org/chebi/CHEBI:29340"/>
                  <rdf:li rdf:resource="http://identifiers.org/chebi/CHEBI:44269"/>
                  <rdf:li rdf:resource="http://identifiers.org/chebi/CHEBI:44284"/>
                  <rdf:li rdf:resource="http://identifiers.org/chebi/CHEBI:44404"/>
                  <rdf:li rdf:resource="http://identifiers.org/chebi/CHEBI:49783"/>
                  <rdf:li rdf:resource="http://identifiers.org/chebi/CHEBI:7434"/>
                  <rdf:li rdf:resource="http://identifiers.org/chebi/CHEBI:7435"/>
                  <rdf:li rdf:resource="http://identifiers.org/hmdb/HMDB00051"/>
                  <rdf:li rdf:resource="http://identifiers.org/hmdb/HMDB41827"/>
                  <rdf:li rdf:resource="http://identifiers.org/kegg.compound/C00014"/>
                  <rdf:li rdf:resource="http://identifiers.org/kegg.compound/C01342"/>
                  <rdf:li rdf:resource="http://identifiers.org/kegg.drug/D02915"/>
                  <rdf:li rdf:resource="http://identifiers.org/kegg.drug/D02916"/>
                  <rdf:li rdf:resource="http://identifiers.org/metanetx.chemical/MNXM15"/>
                  <rdf:li rdf:resource="http://identifiers.org/seed.compound/cpd00013"/>
                  <rdf:li rdf:resource="http://identifiers.org/seed.compound/cpd19013"/>
                </rdf:Bag>
              </bqbiol:is>
            </rdf:Description>
          </rdf:RDF>
        </annotation>
      </species>
      <species metaid="meta_M_nh4_e" id="M_nh4_e" name="Ammonium" compartment="e" hasOnlySubstanceUnits="true" boundaryCondition="false" constant="false" fbc:chemicalFormula="H4N">
        <annotation>
          <rdf:RDF xmlns:rdf="http://www.w3.org/1999/02/22-rdf-syntax-ns#" xmlns:dcterms="http://purl.org/dc/terms/" xmlns:vCard="http://www.w3.org/2001/vcard-rdf/3.0#" xmlns:vCard4="http://www.w3.org/2006/vcard/ns#" xmlns:bqbiol="http://biomodels.net/biology-qualifiers/" xmlns:bqmodel="http://biomodels.net/model-qualifiers/">
            <rdf:Description rdf:about="#meta_M_nh4_e">
              <bqbiol:is>
                <rdf:Bag>
                  <rdf:li rdf:resource="http://identifiers.org/bigg.metabolite/nh4"/>
                  <rdf:li rdf:resource="http://identifiers.org/biocyc/META:AMMONIA"/>
                  <rdf:li rdf:resource="http://identifiers.org/biocyc/META:AMMONIUM"/>
                  <rdf:li rdf:resource="http://identifiers.org/chebi/CHEBI:13405"/>
                  <rdf:li rdf:resource="http://identifiers.org/chebi/CHEBI:13406"/>
                  <rdf:li rdf:resource="http://identifiers.org/chebi/CHEBI:13407"/>
                  <rdf:li rdf:resource="http://identifiers.org/chebi/CHEBI:135980"/>
                  <rdf:li rdf:resource="http://identifiers.org/chebi/CHEBI:13771"/>
                  <rdf:li rdf:resource="http://identifiers.org/chebi/CHEBI:16134"/>
                  <rdf:li rdf:resource="http://identifiers.org/chebi/CHEBI:22533"/>
                  <rdf:li rdf:resource="http://identifiers.org/chebi/CHEBI:22534"/>
                  <rdf:li rdf:resource="http://identifiers.org/chebi/CHEBI:28938"/>
                  <rdf:li rdf:resource="http://identifiers.org/chebi/CHEBI:29337"/>
                  <rdf:li rdf:resource="http://identifiers.org/chebi/CHEBI:29340"/>
                  <rdf:li rdf:resource="http://identifiers.org/chebi/CHEBI:44269"/>
                  <rdf:li rdf:resource="http://identifiers.org/chebi/CHEBI:44284"/>
                  <rdf:li rdf:resource="http://identifiers.org/chebi/CHEBI:44404"/>
                  <rdf:li rdf:resource="http://identifiers.org/chebi/CHEBI:49783"/>
                  <rdf:li rdf:resource="http://identifiers.org/chebi/CHEBI:7434"/>
                  <rdf:li rdf:resource="http://identifiers.org/chebi/CHEBI:7435"/>
                  <rdf:li rdf:resource="http://identifiers.org/hmdb/HMDB00051"/>
                  <rdf:li rdf:resource="http://identifiers.org/hmdb/HMDB41827"/>
                  <rdf:li rdf:resource="http://identifiers.org/kegg.compound/C00014"/>
                  <rdf:li rdf:resource="http://identifiers.org/kegg.compound/C01342"/>
                  <rdf:li rdf:resource="http://identifiers.org/kegg.drug/D02915"/>
                  <rdf:li rdf:resource="http://identifiers.org/kegg.drug/D02916"/>
                  <rdf:li rdf:resource="http://identifiers.org/metanetx.chemical/MNXM15"/>
                  <rdf:li rdf:resource="http://identifiers.org/seed.compound/cpd00013"/>
                  <rdf:li rdf:resource="http://identifiers.org/seed.compound/cpd19013"/>
                </rdf:Bag>
              </bqbiol:is>
            </rdf:Description>
          </rdf:RDF>
        </annotation>
      </species>
      <species metaid="meta_M_o2_c" id="M_o2_c" name="O2 O2" compartment="c" hasOnlySubstanceUnits="true" boundaryCondition="false" constant="false" fbc:chemicalFormula="O2">
        <annotation>
          <rdf:RDF xmlns:rdf="http://www.w3.org/1999/02/22-rdf-syntax-ns#" xmlns:dcterms="http://purl.org/dc/terms/" xmlns:vCard="http://www.w3.org/2001/vcard-rdf/3.0#" xmlns:vCard4="http://www.w3.org/2006/vcard/ns#" xmlns:bqbiol="http://biomodels.net/biology-qualifiers/" xmlns:bqmodel="http://biomodels.net/model-qualifiers/">
            <rdf:Description rdf:about="#meta_M_o2_c">
              <bqbiol:is>
                <rdf:Bag>
                  <rdf:li rdf:resource="http://identifiers.org/bigg.metabolite/o2"/>
                  <rdf:li rdf:resource="http://identifiers.org/biocyc/META:OXYGEN-MOLECULE"/>
                  <rdf:li rdf:resource="http://identifiers.org/chebi/CHEBI:10745"/>
                  <rdf:li rdf:resource="http://identifiers.org/chebi/CHEBI:13416"/>
                  <rdf:li rdf:resource="http://identifiers.org/chebi/CHEBI:15379"/>
                  <rdf:li rdf:resource="http://identifiers.org/chebi/CHEBI:23833"/>
                  <rdf:li rdf:resource="http://identifiers.org/chebi/CHEBI:25366"/>
                  <rdf:li rdf:resource="http://identifiers.org/chebi/CHEBI:26689"/>
                  <rdf:li rdf:resource="http://identifiers.org/chebi/CHEBI:27140"/>
                  <rdf:li rdf:resource="http://identifiers.org/chebi/CHEBI:29097"/>
                  <rdf:li rdf:resource="http://identifiers.org/chebi/CHEBI:29793"/>
                  <rdf:li rdf:resource="http://identifiers.org/chebi/CHEBI:30491"/>
                  <rdf:li rdf:resource="http://identifiers.org/chebi/CHEBI:44742"/>
                  <rdf:li rdf:resource="http://identifiers.org/chebi/CHEBI:7860"/>
                  <rdf:li rdf:resource="http://identifiers.org/hmdb/HMDB01377"/>
                  <rdf:li rdf:resource="http://identifiers.org/kegg.compound/C00007"/>
                  <rdf:li rdf:resource="http://identifiers.org/kegg.drug/D00003"/>
                  <rdf:li rdf:resource="http://identifiers.org/metanetx.chemical/MNXM4"/>
                  <rdf:li rdf:resource="http://identifiers.org/seed.compound/cpd00007"/>
                </rdf:Bag>
              </bqbiol:is>
            </rdf:Description>
          </rdf:RDF>
        </annotation>
      </species>
      <species metaid="meta_M_o2_e" id="M_o2_e" name="O2 O2" compartment="e" hasOnlySubstanceUnits="true" boundaryCondition="false" constant="false" fbc:chemicalFormula="O2">
        <annotation>
          <rdf:RDF xmlns:rdf="http://www.w3.org/1999/02/22-rdf-syntax-ns#" xmlns:dcterms="http://purl.org/dc/terms/" xmlns:vCard="http://www.w3.org/2001/vcard-rdf/3.0#" xmlns:vCard4="http://www.w3.org/2006/vcard/ns#" xmlns:bqbiol="http://biomodels.net/biology-qualifiers/" xmlns:bqmodel="http://biomodels.net/model-qualifiers/">
            <rdf:Description rdf:about="#meta_M_o2_e">
              <bqbiol:is>
                <rdf:Bag>
                  <rdf:li rdf:resource="http://identifiers.org/bigg.metabolite/o2"/>
                  <rdf:li rdf:resource="http://identifiers.org/biocyc/META:OXYGEN-MOLECULE"/>
                  <rdf:li rdf:resource="http://identifiers.org/chebi/CHEBI:10745"/>
                  <rdf:li rdf:resource="http://identifiers.org/chebi/CHEBI:13416"/>
                  <rdf:li rdf:resource="http://identifiers.org/chebi/CHEBI:15379"/>
                  <rdf:li rdf:resource="http://identifiers.org/chebi/CHEBI:23833"/>
                  <rdf:li rdf:resource="http://identifiers.org/chebi/CHEBI:25366"/>
                  <rdf:li rdf:resource="http://identifiers.org/chebi/CHEBI:26689"/>
                  <rdf:li rdf:resource="http://identifiers.org/chebi/CHEBI:27140"/>
                  <rdf:li rdf:resource="http://identifiers.org/chebi/CHEBI:29097"/>
                  <rdf:li rdf:resource="http://identifiers.org/chebi/CHEBI:29793"/>
                  <rdf:li rdf:resource="http://identifiers.org/chebi/CHEBI:30491"/>
                  <rdf:li rdf:resource="http://identifiers.org/chebi/CHEBI:44742"/>
                  <rdf:li rdf:resource="http://identifiers.org/chebi/CHEBI:7860"/>
                  <rdf:li rdf:resource="http://identifiers.org/hmdb/HMDB01377"/>
                  <rdf:li rdf:resource="http://identifiers.org/kegg.compound/C00007"/>
                  <rdf:li rdf:resource="http://identifiers.org/kegg.drug/D00003"/>
                  <rdf:li rdf:resource="http://identifiers.org/metanetx.chemical/MNXM4"/>
                  <rdf:li rdf:resource="http://identifiers.org/seed.compound/cpd00007"/>
                </rdf:Bag>
              </bqbiol:is>
            </rdf:Description>
          </rdf:RDF>
        </annotation>
      </species>
      <species metaid="meta_M_oaa_c" id="M_oaa_c" name="Oxaloacetate" compartment="c" hasOnlySubstanceUnits="true" boundaryCondition="false" constant="false" fbc:chemicalFormula="C4H2O5">
        <annotation>
          <rdf:RDF xmlns:rdf="http://www.w3.org/1999/02/22-rdf-syntax-ns#" xmlns:dcterms="http://purl.org/dc/terms/" xmlns:vCard="http://www.w3.org/2001/vcard-rdf/3.0#" xmlns:vCard4="http://www.w3.org/2006/vcard/ns#" xmlns:bqbiol="http://biomodels.net/biology-qualifiers/" xmlns:bqmodel="http://biomodels.net/model-qualifiers/">
            <rdf:Description rdf:about="#meta_M_oaa_c">
              <bqbiol:is>
                <rdf:Bag>
                  <rdf:li rdf:resource="http://identifiers.org/bigg.metabolite/oaa"/>
                  <rdf:li rdf:resource="http://identifiers.org/biocyc/META:ENOL-OXALOACETATE"/>
                  <rdf:li rdf:resource="http://identifiers.org/biocyc/META:OXALACETIC_ACID"/>
                  <rdf:li rdf:resource="http://identifiers.org/chebi/CHEBI:12820"/>
                  <rdf:li rdf:resource="http://identifiers.org/chebi/CHEBI:14703"/>
                  <rdf:li rdf:resource="http://identifiers.org/chebi/CHEBI:16452"/>
                  <rdf:li rdf:resource="http://identifiers.org/chebi/CHEBI:24958"/>
                  <rdf:li rdf:resource="http://identifiers.org/chebi/CHEBI:24959"/>
                  <rdf:li rdf:resource="http://identifiers.org/chebi/CHEBI:25731"/>
                  <rdf:li rdf:resource="http://identifiers.org/chebi/CHEBI:25734"/>
                  <rdf:li rdf:resource="http://identifiers.org/chebi/CHEBI:29049"/>
                  <rdf:li rdf:resource="http://identifiers.org/chebi/CHEBI:30744"/>
                  <rdf:li rdf:resource="http://identifiers.org/chebi/CHEBI:7812"/>
                  <rdf:li rdf:resource="http://identifiers.org/hmdb/HMDB00223"/>
                  <rdf:li rdf:resource="http://identifiers.org/kegg.compound/C00036"/>
                  <rdf:li rdf:resource="http://identifiers.org/kegg.compound/C03981"/>
                  <rdf:li rdf:resource="http://identifiers.org/lipidmaps/LMFA01170061"/>
                  <rdf:li rdf:resource="http://identifiers.org/lipidmaps/LMFA01170120"/>
                  <rdf:li rdf:resource="http://identifiers.org/metanetx.chemical/MNXM46"/>
                  <rdf:li rdf:resource="http://identifiers.org/seed.compound/cpd00032"/>
                  <rdf:li rdf:resource="http://identifiers.org/seed.compound/cpd02469"/>
                </rdf:Bag>
              </bqbiol:is>
            </rdf:Description>
          </rdf:RDF>
        </annotation>
      </species>
      <species metaid="meta_M_pep_c" id="M_pep_c" name="Phosphoenolpyruvate" compartment="c" hasOnlySubstanceUnits="true" boundaryCondition="false" constant="false" fbc:chemicalFormula="C3H2O6P">
        <annotation>
          <rdf:RDF xmlns:rdf="http://www.w3.org/1999/02/22-rdf-syntax-ns#" xmlns:dcterms="http://purl.org/dc/terms/" xmlns:vCard="http://www.w3.org/2001/vcard-rdf/3.0#" xmlns:vCard4="http://www.w3.org/2006/vcard/ns#" xmlns:bqbiol="http://biomodels.net/biology-qualifiers/" xmlns:bqmodel="http://biomodels.net/model-qualifiers/">
            <rdf:Description rdf:about="#meta_M_pep_c">
              <bqbiol:is>
                <rdf:Bag>
                  <rdf:li rdf:resource="http://identifiers.org/bigg.metabolite/pep"/>
                  <rdf:li rdf:resource="http://identifiers.org/biocyc/META:PHOSPHO-ENOL-PYRUVATE"/>
                  <rdf:li rdf:resource="http://identifiers.org/chebi/CHEBI:14812"/>
                  <rdf:li rdf:resource="http://identifiers.org/chebi/CHEBI:18021"/>
                  <rdf:li rdf:resource="http://identifiers.org/chebi/CHEBI:26054"/>
                  <rdf:li rdf:resource="http://identifiers.org/chebi/CHEBI:26055"/>
                  <rdf:li rdf:resource="http://identifiers.org/chebi/CHEBI:44894"/>
                  <rdf:li rdf:resource="http://identifiers.org/chebi/CHEBI:44897"/>
                  <rdf:li rdf:resource="http://identifiers.org/chebi/CHEBI:58702"/>
                  <rdf:li rdf:resource="http://identifiers.org/chebi/CHEBI:8147"/>
                  <rdf:li rdf:resource="http://identifiers.org/hmdb/HMDB00263"/>
                  <rdf:li rdf:resource="http://identifiers.org/kegg.compound/C00074"/>
                  <rdf:li rdf:resource="http://identifiers.org/metanetx.chemical/MNXM73"/>
                  <rdf:li rdf:resource="http://identifiers.org/seed.compound/cpd00061"/>
                </rdf:Bag>
              </bqbiol:is>
            </rdf:Description>
          </rdf:RDF>
        </annotation>
      </species>
      <species metaid="meta_M_pi_c" id="M_pi_c" name="Phosphate" compartment="c" hasOnlySubstanceUnits="true" boundaryCondition="false" constant="false" fbc:chemicalFormula="HO4P">
        <annotation>
          <rdf:RDF xmlns:rdf="http://www.w3.org/1999/02/22-rdf-syntax-ns#" xmlns:dcterms="http://purl.org/dc/terms/" xmlns:vCard="http://www.w3.org/2001/vcard-rdf/3.0#" xmlns:vCard4="http://www.w3.org/2006/vcard/ns#" xmlns:bqbiol="http://biomodels.net/biology-qualifiers/" xmlns:bqmodel="http://biomodels.net/model-qualifiers/">
            <rdf:Description rdf:about="#meta_M_pi_c">
              <bqbiol:is>
                <rdf:Bag>
                  <rdf:li rdf:resource="http://identifiers.org/bigg.metabolite/pi"/>
                  <rdf:li rdf:resource="http://identifiers.org/biocyc/META:CPD-16459"/>
                  <rdf:li rdf:resource="http://identifiers.org/biocyc/META:CPD-9010"/>
                  <rdf:li rdf:resource="http://identifiers.org/biocyc/META:PHOSPHATE-GROUP"/>
                  <rdf:li rdf:resource="http://identifiers.org/biocyc/META:Pi"/>
                  <rdf:li rdf:resource="http://identifiers.org/chebi/CHEBI:14791"/>
                  <rdf:li rdf:resource="http://identifiers.org/chebi/CHEBI:18367"/>
                  <rdf:li rdf:resource="http://identifiers.org/chebi/CHEBI:26078"/>
                  <rdf:li rdf:resource="http://identifiers.org/chebi/CHEBI:29137"/>
                  <rdf:li rdf:resource="http://identifiers.org/chebi/CHEBI:29139"/>
                  <rdf:li rdf:resource="http://identifiers.org/chebi/CHEBI:35780"/>
                  <rdf:li rdf:resource="http://identifiers.org/chebi/CHEBI:39739"/>
                  <rdf:li rdf:resource="http://identifiers.org/chebi/CHEBI:39745"/>
                  <rdf:li rdf:resource="http://identifiers.org/chebi/CHEBI:43470"/>
                  <rdf:li rdf:resource="http://identifiers.org/chebi/CHEBI:43474"/>
                  <rdf:li rdf:resource="http://identifiers.org/chebi/CHEBI:45024"/>
                  <rdf:li rdf:resource="http://identifiers.org/chebi/CHEBI:7793"/>
                  <rdf:li rdf:resource="http://identifiers.org/hmdb/HMDB00973"/>
                  <rdf:li rdf:resource="http://identifiers.org/hmdb/HMDB01429"/>
                  <rdf:li rdf:resource="http://identifiers.org/hmdb/HMDB02105"/>
                  <rdf:li rdf:resource="http://identifiers.org/hmdb/HMDB02142"/>
                  <rdf:li rdf:resource="http://identifiers.org/hmdb/HMDB05947"/>
                  <rdf:li rdf:resource="http://identifiers.org/kegg.compound/C00009"/>
                  <rdf:li rdf:resource="http://identifiers.org/kegg.compound/C13558"/>
                  <rdf:li rdf:resource="http://identifiers.org/kegg.drug/D05467"/>
                  <rdf:li rdf:resource="http://identifiers.org/metanetx.chemical/MNXM9"/>
                  <rdf:li rdf:resource="http://identifiers.org/seed.compound/cpd00009"/>
                  <rdf:li rdf:resource="http://identifiers.org/seed.compound/cpd27787"/>
                </rdf:Bag>
              </bqbiol:is>
            </rdf:Description>
          </rdf:RDF>
        </annotation>
      </species>
      <species metaid="meta_M_pi_e" id="M_pi_e" name="Phosphate" compartment="e" hasOnlySubstanceUnits="true" boundaryCondition="false" constant="false" fbc:chemicalFormula="HO4P">
        <annotation>
          <rdf:RDF xmlns:rdf="http://www.w3.org/1999/02/22-rdf-syntax-ns#" xmlns:dcterms="http://purl.org/dc/terms/" xmlns:vCard="http://www.w3.org/2001/vcard-rdf/3.0#" xmlns:vCard4="http://www.w3.org/2006/vcard/ns#" xmlns:bqbiol="http://biomodels.net/biology-qualifiers/" xmlns:bqmodel="http://biomodels.net/model-qualifiers/">
            <rdf:Description rdf:about="#meta_M_pi_e">
              <bqbiol:is>
                <rdf:Bag>
                  <rdf:li rdf:resource="http://identifiers.org/bigg.metabolite/pi"/>
                  <rdf:li rdf:resource="http://identifiers.org/biocyc/META:CPD-16459"/>
                  <rdf:li rdf:resource="http://identifiers.org/biocyc/META:CPD-9010"/>
                  <rdf:li rdf:resource="http://identifiers.org/biocyc/META:PHOSPHATE-GROUP"/>
                  <rdf:li rdf:resource="http://identifiers.org/biocyc/META:Pi"/>
                  <rdf:li rdf:resource="http://identifiers.org/chebi/CHEBI:14791"/>
                  <rdf:li rdf:resource="http://identifiers.org/chebi/CHEBI:18367"/>
                  <rdf:li rdf:resource="http://identifiers.org/chebi/CHEBI:26078"/>
                  <rdf:li rdf:resource="http://identifiers.org/chebi/CHEBI:29137"/>
                  <rdf:li rdf:resource="http://identifiers.org/chebi/CHEBI:29139"/>
                  <rdf:li rdf:resource="http://identifiers.org/chebi/CHEBI:35780"/>
                  <rdf:li rdf:resource="http://identifiers.org/chebi/CHEBI:39739"/>
                  <rdf:li rdf:resource="http://identifiers.org/chebi/CHEBI:39745"/>
                  <rdf:li rdf:resource="http://identifiers.org/chebi/CHEBI:43470"/>
                  <rdf:li rdf:resource="http://identifiers.org/chebi/CHEBI:43474"/>
                  <rdf:li rdf:resource="http://identifiers.org/chebi/CHEBI:45024"/>
                  <rdf:li rdf:resource="http://identifiers.org/chebi/CHEBI:7793"/>
                  <rdf:li rdf:resource="http://identifiers.org/hmdb/HMDB00973"/>
                  <rdf:li rdf:resource="http://identifiers.org/hmdb/HMDB01429"/>
                  <rdf:li rdf:resource="http://identifiers.org/hmdb/HMDB02105"/>
                  <rdf:li rdf:resource="http://identifiers.org/hmdb/HMDB02142"/>
                  <rdf:li rdf:resource="http://identifiers.org/hmdb/HMDB05947"/>
                  <rdf:li rdf:resource="http://identifiers.org/kegg.compound/C00009"/>
                  <rdf:li rdf:resource="http://identifiers.org/kegg.compound/C13558"/>
                  <rdf:li rdf:resource="http://identifiers.org/kegg.drug/D05467"/>
                  <rdf:li rdf:resource="http://identifiers.org/metanetx.chemical/MNXM9"/>
                  <rdf:li rdf:resource="http://identifiers.org/seed.compound/cpd00009"/>
                  <rdf:li rdf:resource="http://identifiers.org/seed.compound/cpd27787"/>
                </rdf:Bag>
              </bqbiol:is>
            </rdf:Description>
          </rdf:RDF>
        </annotation>
      </species>
      <species metaid="meta_M_pyr_c" id="M_pyr_c" name="Pyruvate" compartment="c" hasOnlySubstanceUnits="true" boundaryCondition="false" constant="false" fbc:chemicalFormula="C3H3O3">
        <annotation>
          <rdf:RDF xmlns:rdf="http://www.w3.org/1999/02/22-rdf-syntax-ns#" xmlns:dcterms="http://purl.org/dc/terms/" xmlns:vCard="http://www.w3.org/2001/vcard-rdf/3.0#" xmlns:vCard4="http://www.w3.org/2006/vcard/ns#" xmlns:bqbiol="http://biomodels.net/biology-qualifiers/" xmlns:bqmodel="http://biomodels.net/model-qualifiers/">
            <rdf:Description rdf:about="#meta_M_pyr_c">
              <bqbiol:is>
                <rdf:Bag>
                  <rdf:li rdf:resource="http://identifiers.org/bigg.metabolite/pyr"/>
                  <rdf:li rdf:resource="http://identifiers.org/biocyc/META:PYRUVATE"/>
                  <rdf:li rdf:resource="http://identifiers.org/chebi/CHEBI:14987"/>
                  <rdf:li rdf:resource="http://identifiers.org/chebi/CHEBI:15361"/>
                  <rdf:li rdf:resource="http://identifiers.org/chebi/CHEBI:26462"/>
                  <rdf:li rdf:resource="http://identifiers.org/chebi/CHEBI:26466"/>
                  <rdf:li rdf:resource="http://identifiers.org/chebi/CHEBI:32816"/>
                  <rdf:li rdf:resource="http://identifiers.org/chebi/CHEBI:45253"/>
                  <rdf:li rdf:resource="http://identifiers.org/chebi/CHEBI:86354"/>
                  <rdf:li rdf:resource="http://identifiers.org/chebi/CHEBI:8685"/>
                  <rdf:li rdf:resource="http://identifiers.org/hmdb/HMDB00243"/>
                  <rdf:li rdf:resource="http://identifiers.org/hmdb/HMDB62676"/>
                  <rdf:li rdf:resource="http://identifiers.org/kegg.compound/C00022"/>
                  <rdf:li rdf:resource="http://identifiers.org/lipidmaps/LMFA01060077"/>
                  <rdf:li rdf:resource="http://identifiers.org/metanetx.chemical/MNXM23"/>
                  <rdf:li rdf:resource="http://identifiers.org/seed.compound/cpd00020"/>
                </rdf:Bag>
              </bqbiol:is>
            </rdf:Description>
          </rdf:RDF>
        </annotation>
      </species>
      <species metaid="meta_M_q8_c" id="M_q8_c" name="Ubiquinone-8" compartment="c" hasOnlySubstanceUnits="true" boundaryCondition="false" constant="false" fbc:chemicalFormula="C49H74O4">
        <annotation>
          <rdf:RDF xmlns:rdf="http://www.w3.org/1999/02/22-rdf-syntax-ns#" xmlns:dcterms="http://purl.org/dc/terms/" xmlns:vCard="http://www.w3.org/2001/vcard-rdf/3.0#" xmlns:vCard4="http://www.w3.org/2006/vcard/ns#" xmlns:bqbiol="http://biomodels.net/biology-qualifiers/" xmlns:bqmodel="http://biomodels.net/model-qualifiers/">
            <rdf:Description rdf:about="#meta_M_q8_c">
              <bqbiol:is>
                <rdf:Bag>
                  <rdf:li rdf:resource="http://identifiers.org/bigg.metabolite/q8"/>
                  <rdf:li rdf:resource="http://identifiers.org/biocyc/META:UBIQUINONE-8"/>
                  <rdf:li rdf:resource="http://identifiers.org/chebi/CHEBI:61683"/>
                  <rdf:li rdf:resource="http://identifiers.org/kegg.compound/C17569"/>
                  <rdf:li rdf:resource="http://identifiers.org/lipidmaps/LMPR02010005"/>
                  <rdf:li rdf:resource="http://identifiers.org/metanetx.chemical/MNXM232"/>
                  <rdf:li rdf:resource="http://identifiers.org/seed.compound/cpd15560"/>
                </rdf:Bag>
              </bqbiol:is>
            </rdf:Description>
          </rdf:RDF>
        </annotation>
      </species>
      <species metaid="meta_M_q8h2_c" id="M_q8h2_c" name="Ubiquinol-8" compartment="c" hasOnlySubstanceUnits="true" boundaryCondition="false" constant="false" fbc:chemicalFormula="C49H76O4">
        <annotation>
          <rdf:RDF xmlns:rdf="http://www.w3.org/1999/02/22-rdf-syntax-ns#" xmlns:dcterms="http://purl.org/dc/terms/" xmlns:vCard="http://www.w3.org/2001/vcard-rdf/3.0#" xmlns:vCard4="http://www.w3.org/2006/vcard/ns#" xmlns:bqbiol="http://biomodels.net/biology-qualifiers/" xmlns:bqmodel="http://biomodels.net/model-qualifiers/">
            <rdf:Description rdf:about="#meta_M_q8h2_c">
              <bqbiol:is>
                <rdf:Bag>
                  <rdf:li rdf:resource="http://identifiers.org/bigg.metabolite/q8h2"/>
                  <rdf:li rdf:resource="http://identifiers.org/biocyc/META:CPD-9956"/>
                  <rdf:li rdf:resource="http://identifiers.org/chebi/CHEBI:61682"/>
                  <rdf:li rdf:resource="http://identifiers.org/hmdb/HMDB01060"/>
                  <rdf:li rdf:resource="http://identifiers.org/metanetx.chemical/MNXM191"/>
                  <rdf:li rdf:resource="http://identifiers.org/seed.compound/cpd15561"/>
                  <rdf:li rdf:resource="http://identifiers.org/seed.compound/cpd29608"/>
                </rdf:Bag>
              </bqbiol:is>
            </rdf:Description>
          </rdf:RDF>
        </annotation>
      </species>
      <species metaid="meta_M_r5p_c" id="M_r5p_c" name="Alpha-D-Ribose 5-phosphate" compartment="c" hasOnlySubstanceUnits="true" boundaryCondition="false" constant="false" fbc:chemicalFormula="C5H9O8P">
        <annotation>
          <rdf:RDF xmlns:rdf="http://www.w3.org/1999/02/22-rdf-syntax-ns#" xmlns:dcterms="http://purl.org/dc/terms/" xmlns:vCard="http://www.w3.org/2001/vcard-rdf/3.0#" xmlns:vCard4="http://www.w3.org/2006/vcard/ns#" xmlns:bqbiol="http://biomodels.net/biology-qualifiers/" xmlns:bqmodel="http://biomodels.net/model-qualifiers/">
            <rdf:Description rdf:about="#meta_M_r5p_c">
              <bqbiol:is>
                <rdf:Bag>
                  <rdf:li rdf:resource="http://identifiers.org/bigg.metabolite/r5p"/>
                  <rdf:li rdf:resource="http://identifiers.org/biocyc/META:CPD-15318"/>
                  <rdf:li rdf:resource="http://identifiers.org/chebi/CHEBI:10270"/>
                  <rdf:li rdf:resource="http://identifiers.org/chebi/CHEBI:12331"/>
                  <rdf:li rdf:resource="http://identifiers.org/chebi/CHEBI:18189"/>
                  <rdf:li rdf:resource="http://identifiers.org/chebi/CHEBI:22413"/>
                  <rdf:li rdf:resource="http://identifiers.org/kegg.compound/C03736"/>
                  <rdf:li rdf:resource="http://identifiers.org/metanetx.chemical/MNXM15900"/>
                  <rdf:li rdf:resource="http://identifiers.org/seed.compound/cpd19028"/>
                </rdf:Bag>
              </bqbiol:is>
            </rdf:Description>
          </rdf:RDF>
        </annotation>
      </species>
      <species metaid="meta_M_ru5p__D_c" id="M_ru5p__D_c" name="D-Ribulose 5-phosphate" compartment="c" hasOnlySubstanceUnits="true" boundaryCondition="false" constant="false" fbc:chemicalFormula="C5H9O8P">
        <annotation>
          <rdf:RDF xmlns:rdf="http://www.w3.org/1999/02/22-rdf-syntax-ns#" xmlns:dcterms="http://purl.org/dc/terms/" xmlns:vCard="http://www.w3.org/2001/vcard-rdf/3.0#" xmlns:vCard4="http://www.w3.org/2006/vcard/ns#" xmlns:bqbiol="http://biomodels.net/biology-qualifiers/" xmlns:bqmodel="http://biomodels.net/model-qualifiers/">
            <rdf:Description rdf:about="#meta_M_ru5p__D_c">
              <bqbiol:is>
                <rdf:Bag>
                  <rdf:li rdf:resource="http://identifiers.org/bigg.metabolite/ru5p__D"/>
                  <rdf:li rdf:resource="http://identifiers.org/biocyc/META:RIBULOSE-5P"/>
                  <rdf:li rdf:resource="http://identifiers.org/chebi/CHEBI:13018"/>
                  <rdf:li rdf:resource="http://identifiers.org/chebi/CHEBI:13040"/>
                  <rdf:li rdf:resource="http://identifiers.org/chebi/CHEBI:17363"/>
                  <rdf:li rdf:resource="http://identifiers.org/chebi/CHEBI:21088"/>
                  <rdf:li rdf:resource="http://identifiers.org/chebi/CHEBI:26572"/>
                  <rdf:li rdf:resource="http://identifiers.org/chebi/CHEBI:37455"/>
                  <rdf:li rdf:resource="http://identifiers.org/chebi/CHEBI:40192"/>
                  <rdf:li rdf:resource="http://identifiers.org/chebi/CHEBI:4243"/>
                  <rdf:li rdf:resource="http://identifiers.org/chebi/CHEBI:58121"/>
                  <rdf:li rdf:resource="http://identifiers.org/hmdb/HMDB00618"/>
                  <rdf:li rdf:resource="http://identifiers.org/hmdb/HMDB02033"/>
                  <rdf:li rdf:resource="http://identifiers.org/hmdb/HMDB02694"/>
                  <rdf:li rdf:resource="http://identifiers.org/kegg.compound/C00199"/>
                  <rdf:li rdf:resource="http://identifiers.org/metanetx.chemical/MNXM145"/>
                  <rdf:li rdf:resource="http://identifiers.org/seed.compound/cpd00171"/>
                </rdf:Bag>
              </bqbiol:is>
            </rdf:Description>
          </rdf:RDF>
        </annotation>
      </species>
      <species metaid="meta_M_s7p_c" id="M_s7p_c" name="Sedoheptulose 7-phosphate" compartment="c" hasOnlySubstanceUnits="true" boundaryCondition="false" constant="false" fbc:chemicalFormula="C7H13O10P">
        <annotation>
          <rdf:RDF xmlns:rdf="http://www.w3.org/1999/02/22-rdf-syntax-ns#" xmlns:dcterms="http://purl.org/dc/terms/" xmlns:vCard="http://www.w3.org/2001/vcard-rdf/3.0#" xmlns:vCard4="http://www.w3.org/2006/vcard/ns#" xmlns:bqbiol="http://biomodels.net/biology-qualifiers/" xmlns:bqmodel="http://biomodels.net/model-qualifiers/">
            <rdf:Description rdf:about="#meta_M_s7p_c">
              <bqbiol:is>
                <rdf:Bag>
                  <rdf:li rdf:resource="http://identifiers.org/bigg.metabolite/s7p"/>
                  <rdf:li rdf:resource="http://identifiers.org/biocyc/META:D-SEDOHEPTULOSE-7-P"/>
                  <rdf:li rdf:resource="http://identifiers.org/chebi/CHEBI:15073"/>
                  <rdf:li rdf:resource="http://identifiers.org/chebi/CHEBI:15074"/>
                  <rdf:li rdf:resource="http://identifiers.org/chebi/CHEBI:15721"/>
                  <rdf:li rdf:resource="http://identifiers.org/chebi/CHEBI:26621"/>
                  <rdf:li rdf:resource="http://identifiers.org/chebi/CHEBI:4244"/>
                  <rdf:li rdf:resource="http://identifiers.org/chebi/CHEBI:57483"/>
                  <rdf:li rdf:resource="http://identifiers.org/chebi/CHEBI:9083"/>
                  <rdf:li rdf:resource="http://identifiers.org/hmdb/HMDB01068"/>
                  <rdf:li rdf:resource="http://identifiers.org/hmdb/HMDB62754"/>
                  <rdf:li rdf:resource="http://identifiers.org/kegg.compound/C05382"/>
                  <rdf:li rdf:resource="http://identifiers.org/metanetx.chemical/MNXM271"/>
                  <rdf:li rdf:resource="http://identifiers.org/seed.compound/cpd00238"/>
                </rdf:Bag>
              </bqbiol:is>
            </rdf:Description>
          </rdf:RDF>
        </annotation>
      </species>
      <species metaid="meta_M_xu5p__D_c" id="M_xu5p__D_c" name="D-Xylulose 5-phosphate" compartment="c" hasOnlySubstanceUnits="true" boundaryCondition="false" constant="false" fbc:chemicalFormula="C5H9O8P">
        <annotation>
          <rdf:RDF xmlns:rdf="http://www.w3.org/1999/02/22-rdf-syntax-ns#" xmlns:dcterms="http://purl.org/dc/terms/" xmlns:vCard="http://www.w3.org/2001/vcard-rdf/3.0#" xmlns:vCard4="http://www.w3.org/2006/vcard/ns#" xmlns:bqbiol="http://biomodels.net/biology-qualifiers/" xmlns:bqmodel="http://biomodels.net/model-qualifiers/">
            <rdf:Description rdf:about="#meta_M_xu5p__D_c">
              <bqbiol:is>
                <rdf:Bag>
                  <rdf:li rdf:resource="http://identifiers.org/bigg.metabolite/xu5p__D"/>
                  <rdf:li rdf:resource="http://identifiers.org/biocyc/META:XYLULOSE-5-PHOSPHATE"/>
                  <rdf:li rdf:resource="http://identifiers.org/chebi/CHEBI:13036"/>
                  <rdf:li rdf:resource="http://identifiers.org/chebi/CHEBI:16332"/>
                  <rdf:li rdf:resource="http://identifiers.org/chebi/CHEBI:21121"/>
                  <rdf:li rdf:resource="http://identifiers.org/chebi/CHEBI:27354"/>
                  <rdf:li rdf:resource="http://identifiers.org/chebi/CHEBI:4269"/>
                  <rdf:li rdf:resource="http://identifiers.org/chebi/CHEBI:57737"/>
                  <rdf:li rdf:resource="http://identifiers.org/hmdb/HMDB00868"/>
                  <rdf:li rdf:resource="http://identifiers.org/hmdb/HMDB06212"/>
                  <rdf:li rdf:resource="http://identifiers.org/kegg.compound/C00231"/>
                  <rdf:li rdf:resource="http://identifiers.org/metanetx.chemical/MNXM186"/>
                  <rdf:li rdf:resource="http://identifiers.org/seed.compound/cpd00198"/>
                </rdf:Bag>
              </bqbiol:is>
            </rdf:Description>
          </rdf:RDF>
        </annotation>
      </species>
    </listOfSpecies>
    <listOfParameters>
      <parameter metaid="meta_bnd_par0" sboTerm="SBO:0000625" id="bnd_par0" value="-1000" constant="true"/>
      <parameter metaid="meta_bnd_par1" sboTerm="SBO:0000625" id="bnd_par1" value="1000" constant="true"/>
      <parameter metaid="meta_bnd_par2" sboTerm="SBO:0000625" id="bnd_par2" value="0" constant="true"/>
      <parameter metaid="meta_bnd_par3" sboTerm="SBO:0000625" id="bnd_par3" value="-10" constant="true"/>
    </listOfParameters>
    <listOfReactions>
      <reaction metaid="meta_R_ACKr" sboTerm="SBO:0000375" id="R_ACKr" name="Acetate kinase" reversible="true" fast="false" fbc:lowerFluxBound="bnd_par0" fbc:upperFluxBound="bnd_par1">
        <annotation>
          <rdf:RDF xmlns:rdf="http://www.w3.org/1999/02/22-rdf-syntax-ns#" xmlns:dcterms="http://purl.org/dc/terms/" xmlns:vCard="http://www.w3.org/2001/vcard-rdf/3.0#" xmlns:vCard4="http://www.w3.org/2006/vcard/ns#" xmlns:bqbiol="http://biomodels.net/biology-qualifiers/" xmlns:bqmodel="http://biomodels.net/model-qualifiers/">
            <rdf:Description rdf:about="#meta_R_ACKr">
              <bqbiol:is>
                <rdf:Bag>
                  <rdf:li rdf:resource="http://identifiers.org/bigg.reaction/ACKr"/>
                  <rdf:li rdf:resource="http://identifiers.org/biocyc/META:ACETATEKIN-RXN"/>
                  <rdf:li rdf:resource="http://identifiers.org/ec-code/2.7.2.1"/>
                  <rdf:li rdf:resource="http://identifiers.org/ec-code/2.7.2.15"/>
                  <rdf:li rdf:resource="http://identifiers.org/kegg.reaction/R00315"/>
                  <rdf:li rdf:resource="http://identifiers.org/metanetx.reaction/MNXR95269"/>
                  <rdf:li rdf:resource="http://identifiers.org/rhea/11352"/>
                  <rdf:li rdf:resource="http://identifiers.org/rhea/11353"/>
                  <rdf:li rdf:resource="http://identifiers.org/rhea/11354"/>
                  <rdf:li rdf:resource="http://identifiers.org/rhea/11355"/>
                </rdf:Bag>
              </bqbiol:is>
            </rdf:Description>
          </rdf:RDF>
        </annotation>
        <listOfReactants>
          <speciesReference species="M_ac_c" stoichiometry="1" constant="true"/>
          <speciesReference species="M_atp_c" stoichiometry="1" constant="true"/>
        </listOfReactants>
        <listOfProducts>
          <speciesReference species="M_actp_c" stoichiometry="1" constant="true"/>
          <speciesReference species="M_adp_c" stoichiometry="1" constant="true"/>
        </listOfProducts>
        <fbc:geneProductAssociation fbc:id="R_ACKr_gpr" fbc:name="R_ACKr_gpr">
          <fbc:or>
            <fbc:geneProductRef fbc:geneProduct="G_b2296"/>
            <fbc:geneProductRef fbc:geneProduct="G_b3115"/>
            <fbc:geneProductRef fbc:geneProduct="G_b1849"/>
          </fbc:or>
        </fbc:geneProductAssociation>
      </reaction>
      <reaction metaid="meta_R_ACONTa" sboTerm="SBO:0000375" id="R_ACONTa" name="Aconitase (half-reaction A, Citrate hydro-lyase)" reversible="true" fast="false" fbc:lowerFluxBound="bnd_par0" fbc:upperFluxBound="bnd_par1">
        <annotation>
          <rdf:RDF xmlns:rdf="http://www.w3.org/1999/02/22-rdf-syntax-ns#" xmlns:dcterms="http://purl.org/dc/terms/" xmlns:vCard="http://www.w3.org/2001/vcard-rdf/3.0#" xmlns:vCard4="http://www.w3.org/2006/vcard/ns#" xmlns:bqbiol="http://biomodels.net/biology-qualifiers/" xmlns:bqmodel="http://biomodels.net/model-qualifiers/">
            <rdf:Description rdf:about="#meta_R_ACONTa">
              <bqbiol:is>
                <rdf:Bag>
                  <rdf:li rdf:resource="http://identifiers.org/bigg.reaction/ACONTa"/>
                  <rdf:li rdf:resource="http://identifiers.org/biocyc/META:ACONITATEDEHYDR-RXN"/>
                  <rdf:li rdf:resource="http://identifiers.org/ec-code/4.2.1.3"/>
                  <rdf:li rdf:resource="http://identifiers.org/kegg.reaction/R01325"/>
                  <rdf:li rdf:resource="http://identifiers.org/metanetx.reaction/MNXR95386"/>
                  <rdf:li rdf:resource="http://identifiers.org/rhea/10228"/>
                  <rdf:li rdf:resource="http://identifiers.org/rhea/10229"/>
                  <rdf:li rdf:resource="http://identifiers.org/rhea/10230"/>
                  <rdf:li rdf:resource="http://identifiers.org/rhea/10231"/>
                </rdf:Bag>
              </bqbiol:is>
            </rdf:Description>
          </rdf:RDF>
        </annotation>
        <listOfReactants>
          <speciesReference species="M_cit_c" stoichiometry="1" constant="true"/>
        </listOfReactants>
        <listOfProducts>
          <speciesReference species="M_acon_C_c" stoichiometry="1" constant="true"/>
          <speciesReference species="M_h2o_c" stoichiometry="1" constant="true"/>
        </listOfProducts>
        <fbc:geneProductAssociation fbc:id="R_ACONTa_gpr" fbc:name="R_ACONTa_gpr">
          <fbc:or>
            <fbc:geneProductRef fbc:geneProduct="G_b0118"/>
            <fbc:geneProductRef fbc:geneProduct="G_b1276"/>
          </fbc:or>
        </fbc:geneProductAssociation>
      </reaction>
      <reaction metaid="meta_R_ACONTb" sboTerm="SBO:0000375" id="R_ACONTb" name="Aconitase (half-reaction B, Isocitrate hydro-lyase)" reversible="true" fast="false" fbc:lowerFluxBound="bnd_par0" fbc:upperFluxBound="bnd_par1">
        <annotation>
          <rdf:RDF xmlns:rdf="http://www.w3.org/1999/02/22-rdf-syntax-ns#" xmlns:dcterms="http://purl.org/dc/terms/" xmlns:vCard="http://www.w3.org/2001/vcard-rdf/3.0#" xmlns:vCard4="http://www.w3.org/2006/vcard/ns#" xmlns:bqbiol="http://biomodels.net/biology-qualifiers/" xmlns:bqmodel="http://biomodels.net/model-qualifiers/">
            <rdf:Description rdf:about="#meta_R_ACONTb">
              <bqbiol:is>
                <rdf:Bag>
                  <rdf:li rdf:resource="http://identifiers.org/bigg.reaction/ACONTb"/>
                  <rdf:li rdf:resource="http://identifiers.org/ec-code/4.2.1.3"/>
                  <rdf:li rdf:resource="http://identifiers.org/kegg.reaction/R01900"/>
                  <rdf:li rdf:resource="http://identifiers.org/metanetx.reaction/MNXR95387"/>
                  <rdf:li rdf:resource="http://identifiers.org/rhea/22144"/>
                  <rdf:li rdf:resource="http://identifiers.org/rhea/22145"/>
                  <rdf:li rdf:resource="http://identifiers.org/rhea/22146"/>
                  <rdf:li rdf:resource="http://identifiers.org/rhea/22147"/>
                </rdf:Bag>
              </bqbiol:is>
            </rdf:Description>
          </rdf:RDF>
        </annotation>
        <listOfReactants>
          <speciesReference species="M_acon_C_c" stoichiometry="1" constant="true"/>
          <speciesReference species="M_h2o_c" stoichiometry="1" constant="true"/>
        </listOfReactants>
        <listOfProducts>
          <speciesReference species="M_icit_c" stoichiometry="1" constant="true"/>
        </listOfProducts>
        <fbc:geneProductAssociation fbc:id="R_ACONTb_gpr" fbc:name="R_ACONTb_gpr">
          <fbc:or>
            <fbc:geneProductRef fbc:geneProduct="G_b0118"/>
            <fbc:geneProductRef fbc:geneProduct="G_b1276"/>
          </fbc:or>
        </fbc:geneProductAssociation>
      </reaction>
      <reaction metaid="meta_R_ACt2r" sboTerm="SBO:0000375" id="R_ACt2r" name="Acetate reversible transport via proton symport" reversible="true" fast="false" fbc:lowerFluxBound="bnd_par0" fbc:upperFluxBound="bnd_par1">
        <annotation>
          <rdf:RDF xmlns:rdf="http://www.w3.org/1999/02/22-rdf-syntax-ns#" xmlns:dcterms="http://purl.org/dc/terms/" xmlns:vCard="http://www.w3.org/2001/vcard-rdf/3.0#" xmlns:vCard4="http://www.w3.org/2006/vcard/ns#" xmlns:bqbiol="http://biomodels.net/biology-qualifiers/" xmlns:bqmodel="http://biomodels.net/model-qualifiers/">
            <rdf:Description rdf:about="#meta_R_ACt2r">
              <bqbiol:is>
                <rdf:Bag>
                  <rdf:li rdf:resource="http://identifiers.org/bigg.reaction/ACt2r"/>
                  <rdf:li rdf:resource="http://identifiers.org/biocyc/META:TRANS-RXN0-571"/>
                  <rdf:li rdf:resource="http://identifiers.org/metanetx.reaction/MNXR95429"/>
                </rdf:Bag>
              </bqbiol:is>
            </rdf:Description>
          </rdf:RDF>
        </annotation>
        <listOfReactants>
          <speciesReference species="M_ac_e" stoichiometry="1" constant="true"/>
          <speciesReference species="M_h_e" stoichiometry="1" constant="true"/>
        </listOfReactants>
        <listOfProducts>
          <speciesReference species="M_ac_c" stoichiometry="1" constant="true"/>
          <speciesReference species="M_h_c" stoichiometry="1" constant="true"/>
        </listOfProducts>
      </reaction>
      <reaction metaid="meta_R_ATPS4r" sboTerm="SBO:0000375" id="R_ATPS4r" name="ATP synthase (four protons for one ATP)" reversible="true" fast="false" fbc:lowerFluxBound="bnd_par0" fbc:upperFluxBound="bnd_par1">
        <annotation>
          <rdf:RDF xmlns:rdf="http://www.w3.org/1999/02/22-rdf-syntax-ns#" xmlns:dcterms="http://purl.org/dc/terms/" xmlns:vCard="http://www.w3.org/2001/vcard-rdf/3.0#" xmlns:vCard4="http://www.w3.org/2006/vcard/ns#" xmlns:bqbiol="http://biomodels.net/biology-qualifiers/" xmlns:bqmodel="http://biomodels.net/model-qualifiers/">
            <rdf:Description rdf:about="#meta_R_ATPS4r">
              <bqbiol:is>
                <rdf:Bag>
                  <rdf:li rdf:resource="http://identifiers.org/bigg.reaction/ATPS4r"/>
                  <rdf:li rdf:resource="http://identifiers.org/biocyc/META:ATPSYN-RXN"/>
                  <rdf:li rdf:resource="http://identifiers.org/ec-code/3.6.3.14"/>
                  <rdf:li rdf:resource="http://identifiers.org/metanetx.reaction/MNXR96136"/>
                </rdf:Bag>
              </bqbiol:is>
            </rdf:Description>
          </rdf:RDF>
        </annotation>
        <listOfReactants>
          <speciesReference species="M_adp_c" stoichiometry="1" constant="true"/>
          <speciesReference species="M_h_e" stoichiometry="4" constant="true"/>
          <speciesReference species="M_pi_c" stoichiometry="1" constant="true"/>
        </listOfReactants>
        <listOfProducts>
          <speciesReference species="M_atp_c" stoichiometry="1" constant="true"/>
          <speciesReference species="M_h2o_c" stoichiometry="1" constant="true"/>
          <speciesReference species="M_h_c" stoichiometry="3" constant="true"/>
        </listOfProducts>
        <fbc:geneProductAssociation fbc:id="R_ATPS4r_gpr" fbc:name="R_ATPS4r_gpr">
          <fbc:or>
            <fbc:and>
              <fbc:geneProductRef fbc:geneProduct="G_b3738"/>
              <fbc:geneProductRef fbc:geneProduct="G_b3736"/>
              <fbc:geneProductRef fbc:geneProduct="G_b3737"/>
              <fbc:geneProductRef fbc:geneProduct="G_b3735"/>
              <fbc:geneProductRef fbc:geneProduct="G_b3733"/>
              <fbc:geneProductRef fbc:geneProduct="G_b3731"/>
              <fbc:geneProductRef fbc:geneProduct="G_b3732"/>
              <fbc:geneProductRef fbc:geneProduct="G_b3734"/>
            </fbc:and>
            <fbc:and>
              <fbc:geneProductRef fbc:geneProduct="G_b3734"/>
              <fbc:geneProductRef fbc:geneProduct="G_b3732"/>
              <fbc:geneProductRef fbc:geneProduct="G_b3731"/>
              <fbc:geneProductRef fbc:geneProduct="G_b3733"/>
              <fbc:geneProductRef fbc:geneProduct="G_b3735"/>
              <fbc:geneProductRef fbc:geneProduct="G_b3737"/>
              <fbc:geneProductRef fbc:geneProduct="G_b3736"/>
              <fbc:geneProductRef fbc:geneProduct="G_b3738"/>
              <fbc:geneProductRef fbc:geneProduct="G_b3739"/>
            </fbc:and>
          </fbc:or>
        </fbc:geneProductAssociation>
      </reaction>
      <reaction metaid="meta_R_BIOMASS_Ecoli_core_w_GAM" sboTerm="SBO:0000629" id="R_BIOMASS_Ecoli_core_w_GAM" name="Biomass Objective Function with GAM" reversible="false" fast="false" fbc:lowerFluxBound="bnd_par2" fbc:upperFluxBound="bnd_par1">
        <annotation>
          <rdf:RDF xmlns:rdf="http://www.w3.org/1999/02/22-rdf-syntax-ns#" xmlns:dcterms="http://purl.org/dc/terms/" xmlns:vCard="http://www.w3.org/2001/vcard-rdf/3.0#" xmlns:vCard4="http://www.w3.org/2006/vcard/ns#" xmlns:bqbiol="http://biomodels.net/biology-qualifiers/" xmlns:bqmodel="http://biomodels.net/model-qualifiers/">
            <rdf:Description rdf:about="#meta_R_BIOMASS_Ecoli_core_w_GAM">
              <bqbiol:is>
                <rdf:Bag>
                  <rdf:li rdf:resource="http://identifiers.org/bigg.reaction/Ecoli_core_w_GAM"/>
                </rdf:Bag>
              </bqbiol:is>
            </rdf:Description>
          </rdf:RDF>
        </annotation>
        <listOfReactants>
          <speciesReference species="M_3pg_c" stoichiometry="1.496" constant="true"/>
          <speciesReference species="M_accoa_c" stoichiometry="3.7478" constant="true"/>
          <speciesReference species="M_atp_c" stoichiometry="59.81" constant="true"/>
          <speciesReference species="M_e4p_c" stoichiometry="0.361" constant="true"/>
          <speciesReference species="M_f6p_c" stoichiometry="0.0709" constant="true"/>
          <speciesReference species="M_g3p_c" stoichiometry="0.129" constant="true"/>
          <speciesReference species="M_g6p_c" stoichiometry="0.205" constant="true"/>
          <speciesReference species="M_gln__L_c" stoichiometry="0.2557" constant="true"/>
          <speciesReference species="M_glu__L_c" stoichiometry="4.9414" constant="true"/>
          <speciesReference species="M_h2o_c" stoichiometry="59.81" constant="true"/>
          <speciesReference species="M_nad_c" stoichiometry="3.547" constant="true"/>
          <speciesReference species="M_nadph_c" stoichiometry="13.0279" constant="true"/>
          <speciesReference species="M_oaa_c" stoichiometry="1.7867" constant="true"/>
          <speciesReference species="M_pep_c" stoichiometry="0.5191" constant="true"/>
          <speciesReference species="M_pyr_c" stoichiometry="2.8328" constant="true"/>
          <speciesReference species="M_r5p_c" stoichiometry="0.8977" constant="true"/>
        </listOfReactants>
        <listOfProducts>
          <speciesReference species="M_adp_c" stoichiometry="59.81" constant="true"/>
          <speciesReference species="M_akg_c" stoichiometry="4.1182" constant="true"/>
          <speciesReference species="M_coa_c" stoichiometry="3.7478" constant="true"/>
          <speciesReference species="M_h_c" stoichiometry="59.81" constant="true"/>
          <speciesReference species="M_nadh_c" stoichiometry="3.547" constant="true"/>
          <speciesReference species="M_nadp_c" stoichiometry="13.0279" constant="true"/>
          <speciesReference species="M_pi_c" stoichiometry="59.81" constant="true"/>
        </listOfProducts>
      </reaction>
      <reaction metaid="meta_R_CO2t" sboTerm="SBO:0000375" id="R_CO2t" name="CO2 transporter via diffusion" reversible="true" fast="false" fbc:lowerFluxBound="bnd_par0" fbc:upperFluxBound="bnd_par1">
        <annotation>
          <rdf:RDF xmlns:rdf="http://www.w3.org/1999/02/22-rdf-syntax-ns#" xmlns:dcterms="http://purl.org/dc/terms/" xmlns:vCard="http://www.w3.org/2001/vcard-rdf/3.0#" xmlns:vCard4="http://www.w3.org/2006/vcard/ns#" xmlns:bqbiol="http://biomodels.net/biology-qualifiers/" xmlns:bqmodel="http://biomodels.net/model-qualifiers/">
            <rdf:Description rdf:about="#meta_R_CO2t">
              <bqbiol:is>
                <rdf:Bag>
                  <rdf:li rdf:resource="http://identifiers.org/bigg.reaction/CO2t"/>
                  <rdf:li rdf:resource="http://identifiers.org/biocyc/META:TRANS-RXN0-545"/>
                  <rdf:li rdf:resource="http://identifiers.org/metanetx.reaction/MNXR96810"/>
                </rdf:Bag>
              </bqbiol:is>
            </rdf:Description>
          </rdf:RDF>
        </annotation>
        <listOfReactants>
          <speciesReference species="M_co2_e" stoichiometry="1" constant="true"/>
        </listOfReactants>
        <listOfProducts>
          <speciesReference species="M_co2_c" stoichiometry="1" constant="true"/>
        </listOfProducts>
        <fbc:geneProductAssociation fbc:id="R_CO2t_gpr" fbc:name="R_CO2t_gpr">
          <fbc:geneProductRef fbc:geneProduct="G_s0001"/>
        </fbc:geneProductAssociation>
      </reaction>
      <reaction metaid="meta_R_CS" sboTerm="SBO:0000375" id="R_CS" name="Citrate synthase" reversible="false" fast="false" fbc:lowerFluxBound="bnd_par2" fbc:upperFluxBound="bnd_par1">
        <annotation>
          <rdf:RDF xmlns:rdf="http://www.w3.org/1999/02/22-rdf-syntax-ns#" xmlns:dcterms="http://purl.org/dc/terms/" xmlns:vCard="http://www.w3.org/2001/vcard-rdf/3.0#" xmlns:vCard4="http://www.w3.org/2006/vcard/ns#" xmlns:bqbiol="http://biomodels.net/biology-qualifiers/" xmlns:bqmodel="http://biomodels.net/model-qualifiers/">
            <rdf:Description rdf:about="#meta_R_CS">
              <bqbiol:is>
                <rdf:Bag>
                  <rdf:li rdf:resource="http://identifiers.org/bigg.reaction/CS"/>
                  <rdf:li rdf:resource="http://identifiers.org/biocyc/META:CITSYN-RXN"/>
                  <rdf:li rdf:resource="http://identifiers.org/biocyc/META:RXN-14905"/>
                  <rdf:li rdf:resource="http://identifiers.org/ec-code/2.3.3.1"/>
                  <rdf:li rdf:resource="http://identifiers.org/ec-code/2.3.3.16"/>
                  <rdf:li rdf:resource="http://identifiers.org/ec-code/2.3.3.3"/>
                  <rdf:li rdf:resource="http://identifiers.org/kegg.reaction/R00351"/>
                  <rdf:li rdf:resource="http://identifiers.org/metanetx.reaction/MNXR96920"/>
                  <rdf:li rdf:resource="http://identifiers.org/rhea/16845"/>
                  <rdf:li rdf:resource="http://identifiers.org/rhea/16846"/>
                  <rdf:li rdf:resource="http://identifiers.org/rhea/16847"/>
                  <rdf:li rdf:resource="http://identifiers.org/rhea/16848"/>
                </rdf:Bag>
              </bqbiol:is>
            </rdf:Description>
          </rdf:RDF>
        </annotation>
        <listOfReactants>
          <speciesReference species="M_accoa_c" stoichiometry="1" constant="true"/>
          <speciesReference species="M_h2o_c" stoichiometry="1" constant="true"/>
          <speciesReference species="M_oaa_c" stoichiometry="1" constant="true"/>
        </listOfReactants>
        <listOfProducts>
          <speciesReference species="M_cit_c" stoichiometry="1" constant="true"/>
          <speciesReference species="M_coa_c" stoichiometry="1" constant="true"/>
          <speciesReference species="M_h_c" stoichiometry="1" constant="true"/>
        </listOfProducts>
        <fbc:geneProductAssociation fbc:id="R_CS_gpr" fbc:name="R_CS_gpr">
          <fbc:geneProductRef fbc:geneProduct="G_b0720"/>
        </fbc:geneProductAssociation>
      </reaction>
      <reaction metaid="meta_R_CYTBD" sboTerm="SBO:0000375" id="R_CYTBD" name="Cytochrome oxidase bd (ubiquinol-8: 2 protons)" reversible="false" fast="false" fbc:lowerFluxBound="bnd_par2" fbc:upperFluxBound="bnd_par1">
        <annotation>
          <rdf:RDF xmlns:rdf="http://www.w3.org/1999/02/22-rdf-syntax-ns#" xmlns:dcterms="http://purl.org/dc/terms/" xmlns:vCard="http://www.w3.org/2001/vcard-rdf/3.0#" xmlns:vCard4="http://www.w3.org/2006/vcard/ns#" xmlns:bqbiol="http://biomodels.net/biology-qualifiers/" xmlns:bqmodel="http://biomodels.net/model-qualifiers/">
            <rdf:Description rdf:about="#meta_R_CYTBD">
              <bqbiol:is>
                <rdf:Bag>
                  <rdf:li rdf:resource="http://identifiers.org/bigg.reaction/CYTBD"/>
                  <rdf:li rdf:resource="http://identifiers.org/metanetx.reaction/MNXR97031"/>
                </rdf:Bag>
              </bqbiol:is>
            </rdf:Description>
          </rdf:RDF>
        </annotation>
        <listOfReactants>
          <speciesReference species="M_h_c" stoichiometry="2" constant="true"/>
          <speciesReference species="M_o2_c" stoichiometry="0.5" constant="true"/>
          <speciesReference species="M_q8h2_c" stoichiometry="1" constant="true"/>
        </listOfReactants>
        <listOfProducts>
          <speciesReference species="M_h2o_c" stoichiometry="1" constant="true"/>
          <speciesReference species="M_h_e" stoichiometry="2" constant="true"/>
          <speciesReference species="M_q8_c" stoichiometry="1" constant="true"/>
        </listOfProducts>
        <fbc:geneProductAssociation fbc:id="R_CYTBD_gpr" fbc:name="R_CYTBD_gpr">
          <fbc:or>
            <fbc:and>
              <fbc:geneProductRef fbc:geneProduct="G_b0978"/>
              <fbc:geneProductRef fbc:geneProduct="G_b0979"/>
            </fbc:and>
            <fbc:and>
              <fbc:geneProductRef fbc:geneProduct="G_b0733"/>
              <fbc:geneProductRef fbc:geneProduct="G_b0734"/>
            </fbc:and>
          </fbc:or>
        </fbc:geneProductAssociation>
      </reaction>
      <reaction metaid="meta_R_ENO" sboTerm="SBO:0000375" id="R_ENO" name="Enolase" reversible="true" fast="false" fbc:lowerFluxBound="bnd_par0" fbc:upperFluxBound="bnd_par1">
        <annotation>
          <rdf:RDF xmlns:rdf="http://www.w3.org/1999/02/22-rdf-syntax-ns#" xmlns:dcterms="http://purl.org/dc/terms/" xmlns:vCard="http://www.w3.org/2001/vcard-rdf/3.0#" xmlns:vCard4="http://www.w3.org/2006/vcard/ns#" xmlns:bqbiol="http://biomodels.net/biology-qualifiers/" xmlns:bqmodel="http://biomodels.net/model-qualifiers/">
            <rdf:Description rdf:about="#meta_R_ENO">
              <bqbiol:is>
                <rdf:Bag>
                  <rdf:li rdf:resource="http://identifiers.org/bigg.reaction/ENO"/>
                  <rdf:li rdf:resource="http://identifiers.org/biocyc/META:2PGADEHYDRAT-RXN"/>
                  <rdf:li rdf:resource="http://identifiers.org/ec-code/4.2.1.11"/>
                  <rdf:li rdf:resource="http://identifiers.org/kegg.reaction/R00658"/>
                  <rdf:li rdf:resource="http://identifiers.org/metanetx.reaction/MNXR97932"/>
                  <rdf:li rdf:resource="http://identifiers.org/rhea/10164"/>
                  <rdf:li rdf:resource="http://identifiers.org/rhea/10165"/>
                  <rdf:li rdf:resource="http://identifiers.org/rhea/10166"/>
                  <rdf:li rdf:resource="http://identifiers.org/rhea/10167"/>
                </rdf:Bag>
              </bqbiol:is>
            </rdf:Description>
          </rdf:RDF>
        </annotation>
        <listOfReactants>
          <speciesReference species="M_2pg_c" stoichiometry="1" constant="true"/>
        </listOfReactants>
        <listOfProducts>
          <speciesReference species="M_h2o_c" stoichiometry="1" constant="true"/>
          <speciesReference species="M_pep_c" stoichiometry="1" constant="true"/>
        </listOfProducts>
        <fbc:geneProductAssociation fbc:id="R_ENO_gpr" fbc:name="R_ENO_gpr">
          <fbc:geneProductRef fbc:geneProduct="G_b2779"/>
        </fbc:geneProductAssociation>
      </reaction>
      <reaction metaid="meta_R_EX_ac_e" sboTerm="SBO:0000627" id="R_EX_ac_e" name="Acetate exchange" reversible="false" fast="false" fbc:lowerFluxBound="bnd_par2" fbc:upperFluxBound="bnd_par1">
        <annotation>
          <rdf:RDF xmlns:rdf="http://www.w3.org/1999/02/22-rdf-syntax-ns#" xmlns:dcterms="http://purl.org/dc/terms/" xmlns:vCard="http://www.w3.org/2001/vcard-rdf/3.0#" xmlns:vCard4="http://www.w3.org/2006/vcard/ns#" xmlns:bqbiol="http://biomodels.net/biology-qualifiers/" xmlns:bqmodel="http://biomodels.net/model-qualifiers/">
            <rdf:Description rdf:about="#meta_R_EX_ac_e">
              <bqbiol:is>
                <rdf:Bag>
                  <rdf:li rdf:resource="http://identifiers.org/bigg.reaction/ac"/>
                </rdf:Bag>
              </bqbiol:is>
            </rdf:Description>
          </rdf:RDF>
        </annotation>
        <listOfReactants>
          <speciesReference species="M_ac_e" stoichiometry="1" constant="true"/>
        </listOfReactants>
      </reaction>
      <reaction metaid="meta_R_EX_co2_e" sboTerm="SBO:0000627" id="R_EX_co2_e" name="CO2 exchange" reversible="true" fast="false" fbc:lowerFluxBound="bnd_par0" fbc:upperFluxBound="bnd_par1">
        <annotation>
          <rdf:RDF xmlns:rdf="http://www.w3.org/1999/02/22-rdf-syntax-ns#" xmlns:dcterms="http://purl.org/dc/terms/" xmlns:vCard="http://www.w3.org/2001/vcard-rdf/3.0#" xmlns:vCard4="http://www.w3.org/2006/vcard/ns#" xmlns:bqbiol="http://biomodels.net/biology-qualifiers/" xmlns:bqmodel="http://biomodels.net/model-qualifiers/">
            <rdf:Description rdf:about="#meta_R_EX_co2_e">
              <bqbiol:is>
                <rdf:Bag>
                  <rdf:li rdf:resource="http://identifiers.org/bigg.reaction/co2"/>
                </rdf:Bag>
              </bqbiol:is>
            </rdf:Description>
          </rdf:RDF>
        </annotation>
        <listOfReactants>
          <speciesReference species="M_co2_e" stoichiometry="1" constant="true"/>
        </listOfReactants>
      </reaction>
      <reaction metaid="meta_R_EX_for_e" sboTerm="SBO:0000627" id="R_EX_for_e" name="Formate exchange" reversible="false" fast="false" fbc:lowerFluxBound="bnd_par2" fbc:upperFluxBound="bnd_par1">
        <annotation>
          <rdf:RDF xmlns:rdf="http://www.w3.org/1999/02/22-rdf-syntax-ns#" xmlns:dcterms="http://purl.org/dc/terms/" xmlns:vCard="http://www.w3.org/2001/vcard-rdf/3.0#" xmlns:vCard4="http://www.w3.org/2006/vcard/ns#" xmlns:bqbiol="http://biomodels.net/biology-qualifiers/" xmlns:bqmodel="http://biomodels.net/model-qualifiers/">
            <rdf:Description rdf:about="#meta_R_EX_for_e">
              <bqbiol:is>
                <rdf:Bag>
                  <rdf:li rdf:resource="http://identifiers.org/bigg.reaction/for"/>
                </rdf:Bag>
              </bqbiol:is>
            </rdf:Description>
          </rdf:RDF>
        </annotation>
        <listOfReactants>
          <speciesReference species="M_for_e" stoichiometry="1" constant="true"/>
        </listOfReactants>
      </reaction>
      <reaction metaid="meta_R_EX_glc__D_e" sboTerm="SBO:0000627" id="R_EX_glc__D_e" name="D-Glucose exchange" reversible="true" fast="false" fbc:lowerFluxBound="bnd_par3" fbc:upperFluxBound="bnd_par1">
        <annotation>
          <rdf:RDF xmlns:rdf="http://www.w3.org/1999/02/22-rdf-syntax-ns#" xmlns:dcterms="http://purl.org/dc/terms/" xmlns:vCard="http://www.w3.org/2001/vcard-rdf/3.0#" xmlns:vCard4="http://www.w3.org/2006/vcard/ns#" xmlns:bqbiol="http://biomodels.net/biology-qualifiers/" xmlns:bqmodel="http://biomodels.net/model-qualifiers/">
            <rdf:Description rdf:about="#meta_R_EX_glc__D_e">
              <bqbiol:is>
                <rdf:Bag>
                  <rdf:li rdf:resource="http://identifiers.org/bigg.reaction/glc__D"/>
                </rdf:Bag>
              </bqbiol:is>
            </rdf:Description>
          </rdf:RDF>
        </annotation>
        <listOfReactants>
          <speciesReference species="M_glc__D_e" stoichiometry="1" constant="true"/>
        </listOfReactants>
      </reaction>
      <reaction metaid="meta_R_EX_h_e" sboTerm="SBO:0000627" id="R_EX_h_e" name="H+ exchange" reversible="true" fast="false" fbc:lowerFluxBound="bnd_par0" fbc:upperFluxBound="bnd_par1">
        <annotation>
          <rdf:RDF xmlns:rdf="http://www.w3.org/1999/02/22-rdf-syntax-ns#" xmlns:dcterms="http://purl.org/dc/terms/" xmlns:vCard="http://www.w3.org/2001/vcard-rdf/3.0#" xmlns:vCard4="http://www.w3.org/2006/vcard/ns#" xmlns:bqbiol="http://biomodels.net/biology-qualifiers/" xmlns:bqmodel="http://biomodels.net/model-qualifiers/">
            <rdf:Description rdf:about="#meta_R_EX_h_e">
              <bqbiol:is>
                <rdf:Bag>
                  <rdf:li rdf:resource="http://identifiers.org/bigg.reaction/h"/>
                </rdf:Bag>
              </bqbiol:is>
            </rdf:Description>
          </rdf:RDF>
        </annotation>
        <listOfReactants>
          <speciesReference species="M_h_e" stoichiometry="1" constant="true"/>
        </listOfReactants>
      </reaction>
      <reaction metaid="meta_R_EX_h2o_e" sboTerm="SBO:0000627" id="R_EX_h2o_e" name="H2O exchange" reversible="true" fast="false" fbc:lowerFluxBound="bnd_par0" fbc:upperFluxBound="bnd_par1">
        <annotation>
          <rdf:RDF xmlns:rdf="http://www.w3.org/1999/02/22-rdf-syntax-ns#" xmlns:dcterms="http://purl.org/dc/terms/" xmlns:vCard="http://www.w3.org/2001/vcard-rdf/3.0#" xmlns:vCard4="http://www.w3.org/2006/vcard/ns#" xmlns:bqbiol="http://biomodels.net/biology-qualifiers/" xmlns:bqmodel="http://biomodels.net/model-qualifiers/">
            <rdf:Description rdf:about="#meta_R_EX_h2o_e">
              <bqbiol:is>
                <rdf:Bag>
                  <rdf:li rdf:resource="http://identifiers.org/bigg.reaction/h2o"/>
                </rdf:Bag>
              </bqbiol:is>
            </rdf:Description>
          </rdf:RDF>
        </annotation>
        <listOfReactants>
          <speciesReference species="M_h2o_e" stoichiometry="1" constant="true"/>
        </listOfReactants>
      </reaction>
      <reaction metaid="meta_R_EX_nh4_e" sboTerm="SBO:0000627" id="R_EX_nh4_e" name="Ammonia exchange" reversible="true" fast="false" fbc:lowerFluxBound="bnd_par0" fbc:upperFluxBound="bnd_par1">
        <annotation>
          <rdf:RDF xmlns:rdf="http://www.w3.org/1999/02/22-rdf-syntax-ns#" xmlns:dcterms="http://purl.org/dc/terms/" xmlns:vCard="http://www.w3.org/2001/vcard-rdf/3.0#" xmlns:vCard4="http://www.w3.org/2006/vcard/ns#" xmlns:bqbiol="http://biomodels.net/biology-qualifiers/" xmlns:bqmodel="http://biomodels.net/model-qualifiers/">
            <rdf:Description rdf:about="#meta_R_EX_nh4_e">
              <bqbiol:is>
                <rdf:Bag>
                  <rdf:li rdf:resource="http://identifiers.org/bigg.reaction/nh4"/>
                </rdf:Bag>
              </bqbiol:is>
            </rdf:Description>
          </rdf:RDF>
        </annotation>
        <listOfReactants>
          <speciesReference species="M_nh4_e" stoichiometry="1" constant="true"/>
        </listOfReactants>
      </reaction>
      <reaction metaid="meta_R_EX_o2_e" sboTerm="SBO:0000627" id="R_EX_o2_e" name="O2 exchange" reversible="true" fast="false" fbc:lowerFluxBound="bnd_par3" fbc:upperFluxBound="bnd_par1">
        <annotation>
          <rdf:RDF xmlns:rdf="http://www.w3.org/1999/02/22-rdf-syntax-ns#" xmlns:dcterms="http://purl.org/dc/terms/" xmlns:vCard="http://www.w3.org/2001/vcard-rdf/3.0#" xmlns:vCard4="http://www.w3.org/2006/vcard/ns#" xmlns:bqbiol="http://biomodels.net/biology-qualifiers/" xmlns:bqmodel="http://biomodels.net/model-qualifiers/">
            <rdf:Description rdf:about="#meta_R_EX_o2_e">
              <bqbiol:is>
                <rdf:Bag>
                  <rdf:li rdf:resource="http://identifiers.org/bigg.reaction/o2"/>
                </rdf:Bag>
              </bqbiol:is>
            </rdf:Description>
          </rdf:RDF>
        </annotation>
        <listOfReactants>
          <speciesReference species="M_o2_e" stoichiometry="1" constant="true"/>
        </listOfReactants>
      </reaction>
      <reaction metaid="meta_R_EX_pi_e" sboTerm="SBO:0000627" id="R_EX_pi_e" name="Phosphate exchange" reversible="true" fast="false" fbc:lowerFluxBound="bnd_par0" fbc:upperFluxBound="bnd_par1">
        <annotation>
          <rdf:RDF xmlns:rdf="http://www.w3.org/1999/02/22-rdf-syntax-ns#" xmlns:dcterms="http://purl.org/dc/terms/" xmlns:vCard="http://www.w3.org/2001/vcard-rdf/3.0#" xmlns:vCard4="http://www.w3.org/2006/vcard/ns#" xmlns:bqbiol="http://biomodels.net/biology-qualifiers/" xmlns:bqmodel="http://biomodels.net/model-qualifiers/">
            <rdf:Description rdf:about="#meta_R_EX_pi_e">
              <bqbiol:is>
                <rdf:Bag>
                  <rdf:li rdf:resource="http://identifiers.org/bigg.reaction/pi"/>
                </rdf:Bag>
              </bqbiol:is>
            </rdf:Description>
          </rdf:RDF>
        </annotation>
        <listOfReactants>
          <speciesReference species="M_pi_e" stoichiometry="1" constant="true"/>
        </listOfReactants>
      </reaction>
      <reaction metaid="meta_R_FBA" sboTerm="SBO:0000375" id="R_FBA" name="Fructose-bisphosphate aldolase" reversible="true" fast="false" fbc:lowerFluxBound="bnd_par0" fbc:upperFluxBound="bnd_par1">
        <annotation>
          <rdf:RDF xmlns:rdf="http://www.w3.org/1999/02/22-rdf-syntax-ns#" xmlns:dcterms="http://purl.org/dc/terms/" xmlns:vCard="http://www.w3.org/2001/vcard-rdf/3.0#" xmlns:vCard4="http://www.w3.org/2006/vcard/ns#" xmlns:bqbiol="http://biomodels.net/biology-qualifiers/" xmlns:bqmodel="http://biomodels.net/model-qualifiers/">
            <rdf:Description rdf:about="#meta_R_FBA">
              <bqbiol:is>
                <rdf:Bag>
                  <rdf:li rdf:resource="http://identifiers.org/bigg.reaction/FBA"/>
                  <rdf:li rdf:resource="http://identifiers.org/ec-code/4.1.2.13"/>
                  <rdf:li rdf:resource="http://identifiers.org/kegg.reaction/R01068"/>
                  <rdf:li rdf:resource="http://identifiers.org/metanetx.reaction/MNXR99459"/>
                  <rdf:li rdf:resource="http://identifiers.org/rhea/14729"/>
                  <rdf:li rdf:resource="http://identifiers.org/rhea/14730"/>
                  <rdf:li rdf:resource="http://identifiers.org/rhea/14731"/>
                  <rdf:li rdf:resource="http://identifiers.org/rhea/14732"/>
                </rdf:Bag>
              </bqbiol:is>
            </rdf:Description>
          </rdf:RDF>
        </annotation>
        <listOfReactants>
          <speciesReference species="M_fdp_c" stoichiometry="1" constant="true"/>
        </listOfReactants>
        <listOfProducts>
          <speciesReference species="M_dhap_c" stoichiometry="1" constant="true"/>
          <speciesReference species="M_g3p_c" stoichiometry="1" constant="true"/>
        </listOfProducts>
        <fbc:geneProductAssociation fbc:id="R_FBA_gpr" fbc:name="R_FBA_gpr">
          <fbc:or>
            <fbc:geneProductRef fbc:geneProduct="G_b1773"/>
            <fbc:geneProductRef fbc:geneProduct="G_b2097"/>
            <fbc:geneProductRef fbc:geneProduct="G_b2925"/>
          </fbc:or>
        </fbc:geneProductAssociation>
      </reaction>
      <reaction metaid="meta_R_FORt" sboTerm="SBO:0000375" id="R_FORt" name="Formate transport via diffusion" reversible="true" fast="false" fbc:lowerFluxBound="bnd_par0" fbc:upperFluxBound="bnd_par2">
        <annotation>
          <rdf:RDF xmlns:rdf="http://www.w3.org/1999/02/22-rdf-syntax-ns#" xmlns:dcterms="http://purl.org/dc/terms/" xmlns:vCard="http://www.w3.org/2001/vcard-rdf/3.0#" xmlns:vCard4="http://www.w3.org/2006/vcard/ns#" xmlns:bqbiol="http://biomodels.net/biology-qualifiers/" xmlns:bqmodel="http://biomodels.net/model-qualifiers/">
            <rdf:Description rdf:about="#meta_R_FORt">
              <bqbiol:is>
                <rdf:Bag>
                  <rdf:li rdf:resource="http://identifiers.org/bigg.reaction/FORt"/>
                  <rdf:li rdf:resource="http://identifiers.org/biocyc/META:TRANS-RXN-1"/>
                  <rdf:li rdf:resource="http://identifiers.org/metanetx.reaction/MNXR99620"/>
                  <rdf:li rdf:resource="http://identifiers.org/rhea/29679"/>
                  <rdf:li rdf:resource="http://identifiers.org/rhea/29680"/>
                  <rdf:li rdf:resource="http://identifiers.org/rhea/29681"/>
                  <rdf:li rdf:resource="http://identifiers.org/rhea/29682"/>
                </rdf:Bag>
              </bqbiol:is>
            </rdf:Description>
          </rdf:RDF>
        </annotation>
        <listOfReactants>
          <speciesReference species="M_for_e" stoichiometry="1" constant="true"/>
        </listOfReactants>
        <listOfProducts>
          <speciesReference species="M_for_c" stoichiometry="1" constant="true"/>
        </listOfProducts>
        <fbc:geneProductAssociation fbc:id="R_FORt_gpr" fbc:name="R_FORt_gpr">
          <fbc:or>
            <fbc:geneProductRef fbc:geneProduct="G_b0904"/>
            <fbc:geneProductRef fbc:geneProduct="G_b2492"/>
          </fbc:or>
        </fbc:geneProductAssociation>
      </reaction>
      <reaction metaid="meta_R_G6PDH2r" sboTerm="SBO:0000375" id="R_G6PDH2r" name="Glucose 6-phosphate dehydrogenase" reversible="true" fast="false" fbc:lowerFluxBound="bnd_par0" fbc:upperFluxBound="bnd_par1">
        <annotation>
          <rdf:RDF xmlns:rdf="http://www.w3.org/1999/02/22-rdf-syntax-ns#" xmlns:dcterms="http://purl.org/dc/terms/" xmlns:vCard="http://www.w3.org/2001/vcard-rdf/3.0#" xmlns:vCard4="http://www.w3.org/2006/vcard/ns#" xmlns:bqbiol="http://biomodels.net/biology-qualifiers/" xmlns:bqmodel="http://biomodels.net/model-qualifiers/">
            <rdf:Description rdf:about="#meta_R_G6PDH2r">
              <bqbiol:is>
                <rdf:Bag>
                  <rdf:li rdf:resource="http://identifiers.org/bigg.reaction/G6PDH2r"/>
                  <rdf:li rdf:resource="http://identifiers.org/biocyc/META:GLU6PDEHYDROG-RXN"/>
                  <rdf:li rdf:resource="http://identifiers.org/ec-code/1.1.1.363"/>
                  <rdf:li rdf:resource="http://identifiers.org/ec-code/1.1.1.49"/>
                  <rdf:li rdf:resource="http://identifiers.org/kegg.reaction/R00835"/>
                  <rdf:li rdf:resource="http://identifiers.org/metanetx.reaction/MNXR99907"/>
                  <rdf:li rdf:resource="http://identifiers.org/rhea/15841"/>
                  <rdf:li rdf:resource="http://identifiers.org/rhea/15842"/>
                  <rdf:li rdf:resource="http://identifiers.org/rhea/15843"/>
                  <rdf:li rdf:resource="http://identifiers.org/rhea/15844"/>
                </rdf:Bag>
              </bqbiol:is>
            </rdf:Description>
          </rdf:RDF>
        </annotation>
        <listOfReactants>
          <speciesReference species="M_g6p_c" stoichiometry="1" constant="true"/>
          <speciesReference species="M_nadp_c" stoichiometry="1" constant="true"/>
        </listOfReactants>
        <listOfProducts>
          <speciesReference species="M_6pgl_c" stoichiometry="1" constant="true"/>
          <speciesReference species="M_h_c" stoichiometry="1" constant="true"/>
          <speciesReference species="M_nadph_c" stoichiometry="1" constant="true"/>
        </listOfProducts>
        <fbc:geneProductAssociation fbc:id="R_G6PDH2r_gpr" fbc:name="R_G6PDH2r_gpr">
          <fbc:geneProductRef fbc:geneProduct="G_b1852"/>
        </fbc:geneProductAssociation>
      </reaction>
      <reaction metaid="meta_R_GAPD" sboTerm="SBO:0000375" id="R_GAPD" name="Glyceraldehyde-3-phosphate dehydrogenase" reversible="true" fast="false" fbc:lowerFluxBound="bnd_par0" fbc:upperFluxBound="bnd_par1">
        <annotation>
          <rdf:RDF xmlns:rdf="http://www.w3.org/1999/02/22-rdf-syntax-ns#" xmlns:dcterms="http://purl.org/dc/terms/" xmlns:vCard="http://www.w3.org/2001/vcard-rdf/3.0#" xmlns:vCard4="http://www.w3.org/2006/vcard/ns#" xmlns:bqbiol="http://biomodels.net/biology-qualifiers/" xmlns:bqmodel="http://biomodels.net/model-qualifiers/">
            <rdf:Description rdf:about="#meta_R_GAPD">
              <bqbiol:is>
                <rdf:Bag>
                  <rdf:li rdf:resource="http://identifiers.org/bigg.reaction/GAPD"/>
                  <rdf:li rdf:resource="http://identifiers.org/biocyc/META:GAPOXNPHOSPHN-RXN"/>
                  <rdf:li rdf:resource="http://identifiers.org/ec-code/1.2.1.12"/>
                  <rdf:li rdf:resource="http://identifiers.org/ec-code/1.2.1.59"/>
                  <rdf:li rdf:resource="http://identifiers.org/kegg.reaction/R01061"/>
                  <rdf:li rdf:resource="http://identifiers.org/metanetx.reaction/MNXR100040"/>
                  <rdf:li rdf:resource="http://identifiers.org/rhea/10300"/>
                  <rdf:li rdf:resource="http://identifiers.org/rhea/10301"/>
                  <rdf:li rdf:resource="http://identifiers.org/rhea/10302"/>
                  <rdf:li rdf:resource="http://identifiers.org/rhea/10303"/>
                </rdf:Bag>
              </bqbiol:is>
            </rdf:Description>
          </rdf:RDF>
        </annotation>
        <listOfReactants>
          <speciesReference species="M_g3p_c" stoichiometry="1" constant="true"/>
          <speciesReference species="M_nad_c" stoichiometry="1" constant="true"/>
          <speciesReference species="M_pi_c" stoichiometry="1" constant="true"/>
        </listOfReactants>
        <listOfProducts>
          <speciesReference species="M_13dpg_c" stoichiometry="1" constant="true"/>
          <speciesReference species="M_h_c" stoichiometry="1" constant="true"/>
          <speciesReference species="M_nadh_c" stoichiometry="1" constant="true"/>
        </listOfProducts>
        <fbc:geneProductAssociation fbc:id="R_GAPD_gpr" fbc:name="R_GAPD_gpr">
          <fbc:geneProductRef fbc:geneProduct="G_b1779"/>
        </fbc:geneProductAssociation>
      </reaction>
      <reaction metaid="meta_R_GLCpts" sboTerm="SBO:0000375" id="R_GLCpts" name="D-glucose transport via PEP:Pyr PTS" reversible="false" fast="false" fbc:lowerFluxBound="bnd_par2" fbc:upperFluxBound="bnd_par1">
        <annotation>
          <rdf:RDF xmlns:rdf="http://www.w3.org/1999/02/22-rdf-syntax-ns#" xmlns:dcterms="http://purl.org/dc/terms/" xmlns:vCard="http://www.w3.org/2001/vcard-rdf/3.0#" xmlns:vCard4="http://www.w3.org/2006/vcard/ns#" xmlns:bqbiol="http://biomodels.net/biology-qualifiers/" xmlns:bqmodel="http://biomodels.net/model-qualifiers/">
            <rdf:Description rdf:about="#meta_R_GLCpts">
              <bqbiol:is>
                <rdf:Bag>
                  <rdf:li rdf:resource="http://identifiers.org/bigg.reaction/GLCpts"/>
                  <rdf:li rdf:resource="http://identifiers.org/metanetx.reaction/MNXR100237"/>
                </rdf:Bag>
              </bqbiol:is>
            </rdf:Description>
          </rdf:RDF>
        </annotation>
        <listOfReactants>
          <speciesReference species="M_glc__D_e" stoichiometry="1" constant="true"/>
          <speciesReference species="M_pep_c" stoichiometry="1" constant="true"/>
        </listOfReactants>
        <listOfProducts>
          <speciesReference species="M_g6p_c" stoichiometry="1" constant="true"/>
          <speciesReference species="M_pyr_c" stoichiometry="1" constant="true"/>
        </listOfProducts>
        <fbc:geneProductAssociation fbc:id="R_GLCpts_gpr" fbc:name="R_GLCpts_gpr">
          <fbc:or>
            <fbc:and>
              <fbc:geneProductRef fbc:geneProduct="G_b2415"/>
              <fbc:geneProductRef fbc:geneProduct="G_b1818"/>
              <fbc:geneProductRef fbc:geneProduct="G_b1817"/>
              <fbc:geneProductRef fbc:geneProduct="G_b1819"/>
              <fbc:geneProductRef fbc:geneProduct="G_b2416"/>
            </fbc:and>
            <fbc:and>
              <fbc:geneProductRef fbc:geneProduct="G_b2415"/>
              <fbc:geneProductRef fbc:geneProduct="G_b2417"/>
              <fbc:geneProductRef fbc:geneProduct="G_b1101"/>
              <fbc:geneProductRef fbc:geneProduct="G_b2416"/>
            </fbc:and>
            <fbc:and>
              <fbc:geneProductRef fbc:geneProduct="G_b2415"/>
              <fbc:geneProductRef fbc:geneProduct="G_b2417"/>
              <fbc:geneProductRef fbc:geneProduct="G_b1621"/>
              <fbc:geneProductRef fbc:geneProduct="G_b2416"/>
            </fbc:and>
          </fbc:or>
        </fbc:geneProductAssociation>
      </reaction>
      <reaction metaid="meta_R_GLNS" sboTerm="SBO:0000375" id="R_GLNS" name="Glutamine synthetase" reversible="false" fast="false" fbc:lowerFluxBound="bnd_par2" fbc:upperFluxBound="bnd_par1">
        <annotation>
          <rdf:RDF xmlns:rdf="http://www.w3.org/1999/02/22-rdf-syntax-ns#" xmlns:dcterms="http://purl.org/dc/terms/" xmlns:vCard="http://www.w3.org/2001/vcard-rdf/3.0#" xmlns:vCard4="http://www.w3.org/2006/vcard/ns#" xmlns:bqbiol="http://biomodels.net/biology-qualifiers/" xmlns:bqmodel="http://biomodels.net/model-qualifiers/">
            <rdf:Description rdf:about="#meta_R_GLNS">
              <bqbiol:is>
                <rdf:Bag>
                  <rdf:li rdf:resource="http://identifiers.org/bigg.reaction/GLNS"/>
                  <rdf:li rdf:resource="http://identifiers.org/biocyc/META:GLUTAMINESYN-RXN"/>
                  <rdf:li rdf:resource="http://identifiers.org/ec-code/6.3.1.2"/>
                  <rdf:li rdf:resource="http://identifiers.org/kegg.reaction/R00253"/>
                  <rdf:li rdf:resource="http://identifiers.org/metanetx.reaction/MNXR100024"/>
                  <rdf:li rdf:resource="http://identifiers.org/rhea/16169"/>
                  <rdf:li rdf:resource="http://identifiers.org/rhea/16170"/>
                  <rdf:li rdf:resource="http://identifiers.org/rhea/16171"/>
                  <rdf:li rdf:resource="http://identifiers.org/rhea/16172"/>
                </rdf:Bag>
              </bqbiol:is>
            </rdf:Description>
          </rdf:RDF>
        </annotation>
        <listOfReactants>
          <speciesReference species="M_atp_c" stoichiometry="1" constant="true"/>
          <speciesReference species="M_glu__L_c" stoichiometry="1" constant="true"/>
          <speciesReference species="M_nh4_c" stoichiometry="1" constant="true"/>
        </listOfReactants>
        <listOfProducts>
          <speciesReference species="M_adp_c" stoichiometry="1" constant="true"/>
          <speciesReference species="M_gln__L_c" stoichiometry="1" constant="true"/>
          <speciesReference species="M_h_c" stoichiometry="1" constant="true"/>
          <speciesReference species="M_pi_c" stoichiometry="1" constant="true"/>
        </listOfProducts>
        <fbc:geneProductAssociation fbc:id="R_GLNS_gpr" fbc:name="R_GLNS_gpr">
          <fbc:or>
            <fbc:geneProductRef fbc:geneProduct="G_b3870"/>
            <fbc:geneProductRef fbc:geneProduct="G_b1297"/>
          </fbc:or>
        </fbc:geneProductAssociation>
      </reaction>
      <reaction metaid="meta_R_GLUDy" sboTerm="SBO:0000375" id="R_GLUDy" name="Glutamate dehydrogenase (NADP)" reversible="true" fast="false" fbc:lowerFluxBound="bnd_par0" fbc:upperFluxBound="bnd_par1">
        <annotation>
          <rdf:RDF xmlns:rdf="http://www.w3.org/1999/02/22-rdf-syntax-ns#" xmlns:dcterms="http://purl.org/dc/terms/" xmlns:vCard="http://www.w3.org/2001/vcard-rdf/3.0#" xmlns:vCard4="http://www.w3.org/2006/vcard/ns#" xmlns:bqbiol="http://biomodels.net/biology-qualifiers/" xmlns:bqmodel="http://biomodels.net/model-qualifiers/">
            <rdf:Description rdf:about="#meta_R_GLUDy">
              <bqbiol:is>
                <rdf:Bag>
                  <rdf:li rdf:resource="http://identifiers.org/bigg.reaction/GLUDy"/>
                  <rdf:li rdf:resource="http://identifiers.org/biocyc/META:GLUTDEHYD-RXN"/>
                  <rdf:li rdf:resource="http://identifiers.org/ec-code/1.4.1.13"/>
                  <rdf:li rdf:resource="http://identifiers.org/ec-code/1.4.1.3"/>
                  <rdf:li rdf:resource="http://identifiers.org/ec-code/1.4.1.4"/>
                  <rdf:li rdf:resource="http://identifiers.org/kegg.reaction/R00248"/>
                  <rdf:li rdf:resource="http://identifiers.org/metanetx.reaction/MNXR100086"/>
                  <rdf:li rdf:resource="http://identifiers.org/rhea/11612"/>
                  <rdf:li rdf:resource="http://identifiers.org/rhea/11613"/>
                  <rdf:li rdf:resource="http://identifiers.org/rhea/11614"/>
                  <rdf:li rdf:resource="http://identifiers.org/rhea/11615"/>
                </rdf:Bag>
              </bqbiol:is>
            </rdf:Description>
          </rdf:RDF>
        </annotation>
        <listOfReactants>
          <speciesReference species="M_glu__L_c" stoichiometry="1" constant="true"/>
          <speciesReference species="M_h2o_c" stoichiometry="1" constant="true"/>
          <speciesReference species="M_nadp_c" stoichiometry="1" constant="true"/>
        </listOfReactants>
        <listOfProducts>
          <speciesReference species="M_akg_c" stoichiometry="1" constant="true"/>
          <speciesReference species="M_h_c" stoichiometry="1" constant="true"/>
          <speciesReference species="M_nadph_c" stoichiometry="1" constant="true"/>
          <speciesReference species="M_nh4_c" stoichiometry="1" constant="true"/>
        </listOfProducts>
        <fbc:geneProductAssociation fbc:id="R_GLUDy_gpr" fbc:name="R_GLUDy_gpr">
          <fbc:geneProductRef fbc:geneProduct="G_b1761"/>
        </fbc:geneProductAssociation>
      </reaction>
      <reaction metaid="meta_R_GND" sboTerm="SBO:0000375" id="R_GND" name="Phosphogluconate dehydrogenase" reversible="false" fast="false" fbc:lowerFluxBound="bnd_par2" fbc:upperFluxBound="bnd_par1">
        <annotation>
          <rdf:RDF xmlns:rdf="http://www.w3.org/1999/02/22-rdf-syntax-ns#" xmlns:dcterms="http://purl.org/dc/terms/" xmlns:vCard="http://www.w3.org/2001/vcard-rdf/3.0#" xmlns:vCard4="http://www.w3.org/2006/vcard/ns#" xmlns:bqbiol="http://biomodels.net/biology-qualifiers/" xmlns:bqmodel="http://biomodels.net/model-qualifiers/">
            <rdf:Description rdf:about="#meta_R_GND">
              <bqbiol:is>
                <rdf:Bag>
                  <rdf:li rdf:resource="http://identifiers.org/bigg.reaction/GND"/>
                  <rdf:li rdf:resource="http://identifiers.org/biocyc/META:RXN-9952"/>
                  <rdf:li rdf:resource="http://identifiers.org/ec-code/1.1.1.351"/>
                  <rdf:li rdf:resource="http://identifiers.org/ec-code/1.1.1.44"/>
                  <rdf:li rdf:resource="http://identifiers.org/kegg.reaction/R01528"/>
                  <rdf:li rdf:resource="http://identifiers.org/metanetx.reaction/MNXR100389"/>
                  <rdf:li rdf:resource="http://identifiers.org/rhea/10116"/>
                  <rdf:li rdf:resource="http://identifiers.org/rhea/10117"/>
                  <rdf:li rdf:resource="http://identifiers.org/rhea/10118"/>
                  <rdf:li rdf:resource="http://identifiers.org/rhea/10119"/>
                </rdf:Bag>
              </bqbiol:is>
            </rdf:Description>
          </rdf:RDF>
        </annotation>
        <listOfReactants>
          <speciesReference species="M_6pgc_c" stoichiometry="1" constant="true"/>
          <speciesReference species="M_nadp_c" stoichiometry="1" constant="true"/>
        </listOfReactants>
        <listOfProducts>
          <speciesReference species="M_co2_c" stoichiometry="1" constant="true"/>
          <speciesReference species="M_nadph_c" stoichiometry="1" constant="true"/>
          <speciesReference species="M_ru5p__D_c" stoichiometry="1" constant="true"/>
        </listOfProducts>
        <fbc:geneProductAssociation fbc:id="R_GND_gpr" fbc:name="R_GND_gpr">
          <fbc:geneProductRef fbc:geneProduct="G_b2029"/>
        </fbc:geneProductAssociation>
      </reaction>
      <reaction metaid="meta_R_H2Ot" sboTerm="SBO:0000375" id="R_H2Ot" name="H2O transport via diffusion" reversible="true" fast="false" fbc:lowerFluxBound="bnd_par0" fbc:upperFluxBound="bnd_par1">
        <annotation>
          <rdf:RDF xmlns:rdf="http://www.w3.org/1999/02/22-rdf-syntax-ns#" xmlns:dcterms="http://purl.org/dc/terms/" xmlns:vCard="http://www.w3.org/2001/vcard-rdf/3.0#" xmlns:vCard4="http://www.w3.org/2006/vcard/ns#" xmlns:bqbiol="http://biomodels.net/biology-qualifiers/" xmlns:bqmodel="http://biomodels.net/model-qualifiers/">
            <rdf:Description rdf:about="#meta_R_H2Ot">
              <bqbiol:is>
                <rdf:Bag>
                  <rdf:li rdf:resource="http://identifiers.org/bigg.reaction/H2Ot"/>
                  <rdf:li rdf:resource="http://identifiers.org/biocyc/META:TRANS-RXN-145"/>
                  <rdf:li rdf:resource="http://identifiers.org/biocyc/META:TRANS-RXN0-547"/>
                  <rdf:li rdf:resource="http://identifiers.org/metanetx.reaction/MNXR98641"/>
                  <rdf:li rdf:resource="http://identifiers.org/rhea/29667"/>
                  <rdf:li rdf:resource="http://identifiers.org/rhea/29668"/>
                  <rdf:li rdf:resource="http://identifiers.org/rhea/29669"/>
                  <rdf:li rdf:resource="http://identifiers.org/rhea/29670"/>
                </rdf:Bag>
              </bqbiol:is>
            </rdf:Description>
          </rdf:RDF>
        </annotation>
        <listOfReactants>
          <speciesReference species="M_h2o_e" stoichiometry="1" constant="true"/>
        </listOfReactants>
        <listOfProducts>
          <speciesReference species="M_h2o_c" stoichiometry="1" constant="true"/>
        </listOfProducts>
        <fbc:geneProductAssociation fbc:id="R_H2Ot_gpr" fbc:name="R_H2Ot_gpr">
          <fbc:or>
            <fbc:geneProductRef fbc:geneProduct="G_b0875"/>
            <fbc:geneProductRef fbc:geneProduct="G_s0001"/>
          </fbc:or>
        </fbc:geneProductAssociation>
      </reaction>
      <reaction metaid="meta_R_ICDHyr" sboTerm="SBO:0000375" id="R_ICDHyr" name="Isocitrate dehydrogenase (NADP)" reversible="true" fast="false" fbc:lowerFluxBound="bnd_par0" fbc:upperFluxBound="bnd_par1">
        <annotation>
          <rdf:RDF xmlns:rdf="http://www.w3.org/1999/02/22-rdf-syntax-ns#" xmlns:dcterms="http://purl.org/dc/terms/" xmlns:vCard="http://www.w3.org/2001/vcard-rdf/3.0#" xmlns:vCard4="http://www.w3.org/2006/vcard/ns#" xmlns:bqbiol="http://biomodels.net/biology-qualifiers/" xmlns:bqmodel="http://biomodels.net/model-qualifiers/">
            <rdf:Description rdf:about="#meta_R_ICDHyr">
              <bqbiol:is>
                <rdf:Bag>
                  <rdf:li rdf:resource="http://identifiers.org/bigg.reaction/ICDHyr"/>
                  <rdf:li rdf:resource="http://identifiers.org/ec-code/1.1.1.42"/>
                  <rdf:li rdf:resource="http://identifiers.org/kegg.reaction/R00267"/>
                  <rdf:li rdf:resource="http://identifiers.org/metanetx.reaction/MNXR100781"/>
                  <rdf:li rdf:resource="http://identifiers.org/rhea/19629"/>
                  <rdf:li rdf:resource="http://identifiers.org/rhea/19630"/>
                  <rdf:li rdf:resource="http://identifiers.org/rhea/19631"/>
                  <rdf:li rdf:resource="http://identifiers.org/rhea/19632"/>
                </rdf:Bag>
              </bqbiol:is>
            </rdf:Description>
          </rdf:RDF>
        </annotation>
        <listOfReactants>
          <speciesReference species="M_icit_c" stoichiometry="1" constant="true"/>
          <speciesReference species="M_nadp_c" stoichiometry="1" constant="true"/>
        </listOfReactants>
        <listOfProducts>
          <speciesReference species="M_akg_c" stoichiometry="1" constant="true"/>
          <speciesReference species="M_co2_c" stoichiometry="1" constant="true"/>
          <speciesReference species="M_nadph_c" stoichiometry="1" constant="true"/>
        </listOfProducts>
        <fbc:geneProductAssociation fbc:id="R_ICDHyr_gpr" fbc:name="R_ICDHyr_gpr">
          <fbc:geneProductRef fbc:geneProduct="G_b1136"/>
        </fbc:geneProductAssociation>
      </reaction>
      <reaction metaid="meta_R_NADH16" sboTerm="SBO:0000375" id="R_NADH16" name="NADH dehydrogenase (ubiquinone-8 &amp; 3 protons)" reversible="false" fast="false" fbc:lowerFluxBound="bnd_par2" fbc:upperFluxBound="bnd_par1">
        <annotation>
          <rdf:RDF xmlns:rdf="http://www.w3.org/1999/02/22-rdf-syntax-ns#" xmlns:dcterms="http://purl.org/dc/terms/" xmlns:vCard="http://www.w3.org/2001/vcard-rdf/3.0#" xmlns:vCard4="http://www.w3.org/2006/vcard/ns#" xmlns:bqbiol="http://biomodels.net/biology-qualifiers/" xmlns:bqmodel="http://biomodels.net/model-qualifiers/">
            <rdf:Description rdf:about="#meta_R_NADH16">
              <bqbiol:is>
                <rdf:Bag>
                  <rdf:li rdf:resource="http://identifiers.org/bigg.reaction/NADH16"/>
                  <rdf:li rdf:resource="http://identifiers.org/ec-code/1.6.5.3"/>
                  <rdf:li rdf:resource="http://identifiers.org/metanetx.reaction/MNXR101864"/>
                </rdf:Bag>
              </bqbiol:is>
            </rdf:Description>
          </rdf:RDF>
        </annotation>
        <listOfReactants>
          <speciesReference species="M_h_c" stoichiometry="4" constant="true"/>
          <speciesReference species="M_nadh_c" stoichiometry="1" constant="true"/>
          <speciesReference species="M_q8_c" stoichiometry="1" constant="true"/>
        </listOfReactants>
        <listOfProducts>
          <speciesReference species="M_h_e" stoichiometry="3" constant="true"/>
          <speciesReference species="M_nad_c" stoichiometry="1" constant="true"/>
          <speciesReference species="M_q8h2_c" stoichiometry="1" constant="true"/>
        </listOfProducts>
        <fbc:geneProductAssociation fbc:id="R_NADH16_gpr" fbc:name="R_NADH16_gpr">
          <fbc:and>
            <fbc:geneProductRef fbc:geneProduct="G_b2287"/>
            <fbc:geneProductRef fbc:geneProduct="G_b2285"/>
            <fbc:geneProductRef fbc:geneProduct="G_b2283"/>
            <fbc:geneProductRef fbc:geneProduct="G_b2281"/>
            <fbc:geneProductRef fbc:geneProduct="G_b2279"/>
            <fbc:geneProductRef fbc:geneProduct="G_b2277"/>
            <fbc:geneProductRef fbc:geneProduct="G_b2276"/>
            <fbc:geneProductRef fbc:geneProduct="G_b2278"/>
            <fbc:geneProductRef fbc:geneProduct="G_b2280"/>
            <fbc:geneProductRef fbc:geneProduct="G_b2282"/>
            <fbc:geneProductRef fbc:geneProduct="G_b2284"/>
            <fbc:geneProductRef fbc:geneProduct="G_b2286"/>
            <fbc:geneProductRef fbc:geneProduct="G_b2288"/>
          </fbc:and>
        </fbc:geneProductAssociation>
      </reaction>
      <reaction metaid="meta_R_NH4t" sboTerm="SBO:0000375" id="R_NH4t" name="Ammonia reversible transport" reversible="true" fast="false" fbc:lowerFluxBound="bnd_par0" fbc:upperFluxBound="bnd_par1">
        <annotation>
          <rdf:RDF xmlns:rdf="http://www.w3.org/1999/02/22-rdf-syntax-ns#" xmlns:dcterms="http://purl.org/dc/terms/" xmlns:vCard="http://www.w3.org/2001/vcard-rdf/3.0#" xmlns:vCard4="http://www.w3.org/2006/vcard/ns#" xmlns:bqbiol="http://biomodels.net/biology-qualifiers/" xmlns:bqmodel="http://biomodels.net/model-qualifiers/">
            <rdf:Description rdf:about="#meta_R_NH4t">
              <bqbiol:is>
                <rdf:Bag>
                  <rdf:li rdf:resource="http://identifiers.org/bigg.reaction/NH4t"/>
                  <rdf:li rdf:resource="http://identifiers.org/biocyc/META:RXN-9615"/>
                  <rdf:li rdf:resource="http://identifiers.org/biocyc/META:TRANS-RXN0-206"/>
                  <rdf:li rdf:resource="http://identifiers.org/biocyc/META:TRANS-RXN0-544"/>
                  <rdf:li rdf:resource="http://identifiers.org/metanetx.reaction/MNXR101950"/>
                  <rdf:li rdf:resource="http://identifiers.org/rhea/28747"/>
                  <rdf:li rdf:resource="http://identifiers.org/rhea/28748"/>
                  <rdf:li rdf:resource="http://identifiers.org/rhea/28749"/>
                  <rdf:li rdf:resource="http://identifiers.org/rhea/28750"/>
                </rdf:Bag>
              </bqbiol:is>
            </rdf:Description>
          </rdf:RDF>
        </annotation>
        <listOfReactants>
          <speciesReference species="M_nh4_e" stoichiometry="1" constant="true"/>
        </listOfReactants>
        <listOfProducts>
          <speciesReference species="M_nh4_c" stoichiometry="1" constant="true"/>
        </listOfProducts>
        <fbc:geneProductAssociation fbc:id="R_NH4t_gpr" fbc:name="R_NH4t_gpr">
          <fbc:or>
            <fbc:geneProductRef fbc:geneProduct="G_s0001"/>
            <fbc:geneProductRef fbc:geneProduct="G_b0451"/>
          </fbc:or>
        </fbc:geneProductAssociation>
      </reaction>
      <reaction metaid="meta_R_O2t" sboTerm="SBO:0000375" id="R_O2t" name="O2 transport  diffusion " reversible="true" fast="false" fbc:lowerFluxBound="bnd_par0" fbc:upperFluxBound="bnd_par1">
        <annotation>
          <rdf:RDF xmlns:rdf="http://www.w3.org/1999/02/22-rdf-syntax-ns#" xmlns:dcterms="http://purl.org/dc/terms/" xmlns:vCard="http://www.w3.org/2001/vcard-rdf/3.0#" xmlns:vCard4="http://www.w3.org/2006/vcard/ns#" xmlns:bqbiol="http://biomodels.net/biology-qualifiers/" xmlns:bqmodel="http://biomodels.net/model-qualifiers/">
            <rdf:Description rdf:about="#meta_R_O2t">
              <bqbiol:is>
                <rdf:Bag>
                  <rdf:li rdf:resource="http://identifiers.org/bigg.reaction/O2t"/>
                  <rdf:li rdf:resource="http://identifiers.org/biocyc/META:TRANS-RXN0-474"/>
                  <rdf:li rdf:resource="http://identifiers.org/metanetx.reaction/MNXR102090"/>
                </rdf:Bag>
              </bqbiol:is>
            </rdf:Description>
          </rdf:RDF>
        </annotation>
        <listOfReactants>
          <speciesReference species="M_o2_e" stoichiometry="1" constant="true"/>
        </listOfReactants>
        <listOfProducts>
          <speciesReference species="M_o2_c" stoichiometry="1" constant="true"/>
        </listOfProducts>
        <fbc:geneProductAssociation fbc:id="R_O2t_gpr" fbc:name="R_O2t_gpr">
          <fbc:geneProductRef fbc:geneProduct="G_s0001"/>
        </fbc:geneProductAssociation>
      </reaction>
      <reaction metaid="meta_R_PDH" sboTerm="SBO:0000375" id="R_PDH" name="Pyruvate dehydrogenase" reversible="false" fast="false" fbc:lowerFluxBound="bnd_par2" fbc:upperFluxBound="bnd_par1">
        <annotation>
          <rdf:RDF xmlns:rdf="http://www.w3.org/1999/02/22-rdf-syntax-ns#" xmlns:dcterms="http://purl.org/dc/terms/" xmlns:vCard="http://www.w3.org/2001/vcard-rdf/3.0#" xmlns:vCard4="http://www.w3.org/2006/vcard/ns#" xmlns:bqbiol="http://biomodels.net/biology-qualifiers/" xmlns:bqmodel="http://biomodels.net/model-qualifiers/">
            <rdf:Description rdf:about="#meta_R_PDH">
              <bqbiol:is>
                <rdf:Bag>
                  <rdf:li rdf:resource="http://identifiers.org/bigg.reaction/PDH"/>
                  <rdf:li rdf:resource="http://identifiers.org/biocyc/META:PYRUVDEH-RXN"/>
                  <rdf:li rdf:resource="http://identifiers.org/ec-code/1.2.1.-"/>
                  <rdf:li rdf:resource="http://identifiers.org/ec-code/1.2.1.51"/>
                  <rdf:li rdf:resource="http://identifiers.org/ec-code/1.2.4.1"/>
                  <rdf:li rdf:resource="http://identifiers.org/ec-code/1.8.1.4"/>
                  <rdf:li rdf:resource="http://identifiers.org/ec-code/2.3.1.12"/>
                  <rdf:li rdf:resource="http://identifiers.org/kegg.reaction/R00209"/>
                  <rdf:li rdf:resource="http://identifiers.org/metanetx.reaction/MNXR102425"/>
                  <rdf:li rdf:resource="http://identifiers.org/rhea/28042"/>
                  <rdf:li rdf:resource="http://identifiers.org/rhea/28043"/>
                  <rdf:li rdf:resource="http://identifiers.org/rhea/28044"/>
                  <rdf:li rdf:resource="http://identifiers.org/rhea/28045"/>
                </rdf:Bag>
              </bqbiol:is>
            </rdf:Description>
          </rdf:RDF>
        </annotation>
        <listOfReactants>
          <speciesReference species="M_coa_c" stoichiometry="1" constant="true"/>
          <speciesReference species="M_nad_c" stoichiometry="1" constant="true"/>
          <speciesReference species="M_pyr_c" stoichiometry="1" constant="true"/>
        </listOfReactants>
        <listOfProducts>
          <speciesReference species="M_accoa_c" stoichiometry="1" constant="true"/>
          <speciesReference species="M_co2_c" stoichiometry="1" constant="true"/>
          <speciesReference species="M_nadh_c" stoichiometry="1" constant="true"/>
        </listOfProducts>
        <fbc:geneProductAssociation fbc:id="R_PDH_gpr" fbc:name="R_PDH_gpr">
          <fbc:and>
            <fbc:geneProductRef fbc:geneProduct="G_b0115"/>
            <fbc:geneProductRef fbc:geneProduct="G_b0114"/>
            <fbc:geneProductRef fbc:geneProduct="G_b0116"/>
          </fbc:and>
        </fbc:geneProductAssociation>
      </reaction>
      <reaction metaid="meta_R_PFK" sboTerm="SBO:0000375" id="R_PFK" name="Phosphofructokinase" reversible="false" fast="false" fbc:lowerFluxBound="bnd_par2" fbc:upperFluxBound="bnd_par1">
        <annotation>
          <rdf:RDF xmlns:rdf="http://www.w3.org/1999/02/22-rdf-syntax-ns#" xmlns:dcterms="http://purl.org/dc/terms/" xmlns:vCard="http://www.w3.org/2001/vcard-rdf/3.0#" xmlns:vCard4="http://www.w3.org/2006/vcard/ns#" xmlns:bqbiol="http://biomodels.net/biology-qualifiers/" xmlns:bqmodel="http://biomodels.net/model-qualifiers/">
            <rdf:Description rdf:about="#meta_R_PFK">
              <bqbiol:is>
                <rdf:Bag>
                  <rdf:li rdf:resource="http://identifiers.org/bigg.reaction/PFK"/>
                  <rdf:li rdf:resource="http://identifiers.org/ec-code/2.7.1.11"/>
                  <rdf:li rdf:resource="http://identifiers.org/metanetx.reaction/MNXR102507"/>
                  <rdf:li rdf:resource="http://identifiers.org/rhea/16109"/>
                  <rdf:li rdf:resource="http://identifiers.org/rhea/16110"/>
                  <rdf:li rdf:resource="http://identifiers.org/rhea/16111"/>
                  <rdf:li rdf:resource="http://identifiers.org/rhea/16112"/>
                </rdf:Bag>
              </bqbiol:is>
            </rdf:Description>
          </rdf:RDF>
        </annotation>
        <listOfReactants>
          <speciesReference species="M_atp_c" stoichiometry="1" constant="true"/>
          <speciesReference species="M_f6p_c" stoichiometry="1" constant="true"/>
        </listOfReactants>
        <listOfProducts>
          <speciesReference species="M_adp_c" stoichiometry="1" constant="true"/>
          <speciesReference species="M_fdp_c" stoichiometry="1" constant="true"/>
          <speciesReference species="M_h_c" stoichiometry="1" constant="true"/>
        </listOfProducts>
        <fbc:geneProductAssociation fbc:id="R_PFK_gpr" fbc:name="R_PFK_gpr">
          <fbc:or>
            <fbc:geneProductRef fbc:geneProduct="G_b3916"/>
            <fbc:geneProductRef fbc:geneProduct="G_b1723"/>
          </fbc:or>
        </fbc:geneProductAssociation>
      </reaction>
      <reaction metaid="meta_R_PFL" sboTerm="SBO:0000375" id="R_PFL" name="Pyruvate formate lyase" reversible="false" fast="false" fbc:lowerFluxBound="bnd_par2" fbc:upperFluxBound="bnd_par1">
        <annotation>
          <rdf:RDF xmlns:rdf="http://www.w3.org/1999/02/22-rdf-syntax-ns#" xmlns:dcterms="http://purl.org/dc/terms/" xmlns:vCard="http://www.w3.org/2001/vcard-rdf/3.0#" xmlns:vCard4="http://www.w3.org/2006/vcard/ns#" xmlns:bqbiol="http://biomodels.net/biology-qualifiers/" xmlns:bqmodel="http://biomodels.net/model-qualifiers/">
            <rdf:Description rdf:about="#meta_R_PFL">
              <bqbiol:is>
                <rdf:Bag>
                  <rdf:li rdf:resource="http://identifiers.org/bigg.reaction/PFL"/>
                  <rdf:li rdf:resource="http://identifiers.org/biocyc/META:PYRUVFORMLY-RXN"/>
                  <rdf:li rdf:resource="http://identifiers.org/ec-code/2.3.1.54"/>
                  <rdf:li rdf:resource="http://identifiers.org/kegg.reaction/R00212"/>
                  <rdf:li rdf:resource="http://identifiers.org/metanetx.reaction/MNXR102514"/>
                  <rdf:li rdf:resource="http://identifiers.org/rhea/11844"/>
                  <rdf:li rdf:resource="http://identifiers.org/rhea/11845"/>
                  <rdf:li rdf:resource="http://identifiers.org/rhea/11846"/>
                  <rdf:li rdf:resource="http://identifiers.org/rhea/11847"/>
                </rdf:Bag>
              </bqbiol:is>
            </rdf:Description>
          </rdf:RDF>
        </annotation>
        <listOfReactants>
          <speciesReference species="M_coa_c" stoichiometry="1" constant="true"/>
          <speciesReference species="M_pyr_c" stoichiometry="1" constant="true"/>
        </listOfReactants>
        <listOfProducts>
          <speciesReference species="M_accoa_c" stoichiometry="1" constant="true"/>
          <speciesReference species="M_for_c" stoichiometry="1" constant="true"/>
        </listOfProducts>
        <fbc:geneProductAssociation fbc:id="R_PFL_gpr" fbc:name="R_PFL_gpr">
          <fbc:or>
            <fbc:and>
              <fbc:geneProductRef fbc:geneProduct="G_b0902"/>
              <fbc:geneProductRef fbc:geneProduct="G_b3114"/>
            </fbc:and>
            <fbc:and>
              <fbc:geneProductRef fbc:geneProduct="G_b0903"/>
              <fbc:geneProductRef fbc:geneProduct="G_b0902"/>
              <fbc:geneProductRef fbc:geneProduct="G_b2579"/>
            </fbc:and>
            <fbc:and>
              <fbc:geneProductRef fbc:geneProduct="G_b0902"/>
              <fbc:geneProductRef fbc:geneProduct="G_b0903"/>
            </fbc:and>
            <fbc:and>
              <fbc:geneProductRef fbc:geneProduct="G_b3951"/>
              <fbc:geneProductRef fbc:geneProduct="G_b3952"/>
            </fbc:and>
          </fbc:or>
        </fbc:geneProductAssociation>
      </reaction>
      <reaction metaid="meta_R_PGI" sboTerm="SBO:0000375" id="R_PGI" name="Glucose-6-phosphate isomerase" reversible="true" fast="false" fbc:lowerFluxBound="bnd_par0" fbc:upperFluxBound="bnd_par1">
        <annotation>
          <rdf:RDF xmlns:rdf="http://www.w3.org/1999/02/22-rdf-syntax-ns#" xmlns:dcterms="http://purl.org/dc/terms/" xmlns:vCard="http://www.w3.org/2001/vcard-rdf/3.0#" xmlns:vCard4="http://www.w3.org/2006/vcard/ns#" xmlns:bqbiol="http://biomodels.net/biology-qualifiers/" xmlns:bqmodel="http://biomodels.net/model-qualifiers/">
            <rdf:Description rdf:about="#meta_R_PGI">
              <bqbiol:is>
                <rdf:Bag>
                  <rdf:li rdf:resource="http://identifiers.org/bigg.reaction/PGI"/>
                  <rdf:li rdf:resource="http://identifiers.org/biocyc/META:PGLUCISOM-RXN"/>
                  <rdf:li rdf:resource="http://identifiers.org/ec-code/5.3.1.9"/>
                  <rdf:li rdf:resource="http://identifiers.org/metanetx.reaction/MNXR102535"/>
                </rdf:Bag>
              </bqbiol:is>
            </rdf:Description>
          </rdf:RDF>
        </annotation>
        <listOfReactants>
          <speciesReference species="M_g6p_c" stoichiometry="1" constant="true"/>
        </listOfReactants>
        <listOfProducts>
          <speciesReference species="M_f6p_c" stoichiometry="1" constant="true"/>
        </listOfProducts>
        <fbc:geneProductAssociation fbc:id="R_PGI_gpr" fbc:name="R_PGI_gpr">
          <fbc:geneProductRef fbc:geneProduct="G_b4025"/>
        </fbc:geneProductAssociation>
      </reaction>
      <reaction metaid="meta_R_PGK" sboTerm="SBO:0000375" id="R_PGK" name="Phosphoglycerate kinase" reversible="true" fast="false" fbc:lowerFluxBound="bnd_par0" fbc:upperFluxBound="bnd_par1">
        <annotation>
          <rdf:RDF xmlns:rdf="http://www.w3.org/1999/02/22-rdf-syntax-ns#" xmlns:dcterms="http://purl.org/dc/terms/" xmlns:vCard="http://www.w3.org/2001/vcard-rdf/3.0#" xmlns:vCard4="http://www.w3.org/2006/vcard/ns#" xmlns:bqbiol="http://biomodels.net/biology-qualifiers/" xmlns:bqmodel="http://biomodels.net/model-qualifiers/">
            <rdf:Description rdf:about="#meta_R_PGK">
              <bqbiol:is>
                <rdf:Bag>
                  <rdf:li rdf:resource="http://identifiers.org/bigg.reaction/PGK"/>
                  <rdf:li rdf:resource="http://identifiers.org/biocyc/META:PHOSGLYPHOS-RXN"/>
                  <rdf:li rdf:resource="http://identifiers.org/ec-code/2.7.2.3"/>
                  <rdf:li rdf:resource="http://identifiers.org/kegg.reaction/R01512"/>
                  <rdf:li rdf:resource="http://identifiers.org/metanetx.reaction/MNXR102538"/>
                  <rdf:li rdf:resource="http://identifiers.org/rhea/14801"/>
                  <rdf:li rdf:resource="http://identifiers.org/rhea/14802"/>
                  <rdf:li rdf:resource="http://identifiers.org/rhea/14803"/>
                  <rdf:li rdf:resource="http://identifiers.org/rhea/14804"/>
                </rdf:Bag>
              </bqbiol:is>
            </rdf:Description>
          </rdf:RDF>
        </annotation>
        <listOfReactants>
          <speciesReference species="M_3pg_c" stoichiometry="1" constant="true"/>
          <speciesReference species="M_atp_c" stoichiometry="1" constant="true"/>
        </listOfReactants>
        <listOfProducts>
          <speciesReference species="M_13dpg_c" stoichiometry="1" constant="true"/>
          <speciesReference species="M_adp_c" stoichiometry="1" constant="true"/>
        </listOfProducts>
        <fbc:geneProductAssociation fbc:id="R_PGK_gpr" fbc:name="R_PGK_gpr">
          <fbc:geneProductRef fbc:geneProduct="G_b2926"/>
        </fbc:geneProductAssociation>
      </reaction>
      <reaction metaid="meta_R_PGL" sboTerm="SBO:0000375" id="R_PGL" name="6-phosphogluconolactonase" reversible="false" fast="false" fbc:lowerFluxBound="bnd_par2" fbc:upperFluxBound="bnd_par1">
        <annotation>
          <rdf:RDF xmlns:rdf="http://www.w3.org/1999/02/22-rdf-syntax-ns#" xmlns:dcterms="http://purl.org/dc/terms/" xmlns:vCard="http://www.w3.org/2001/vcard-rdf/3.0#" xmlns:vCard4="http://www.w3.org/2006/vcard/ns#" xmlns:bqbiol="http://biomodels.net/biology-qualifiers/" xmlns:bqmodel="http://biomodels.net/model-qualifiers/">
            <rdf:Description rdf:about="#meta_R_PGL">
              <bqbiol:is>
                <rdf:Bag>
                  <rdf:li rdf:resource="http://identifiers.org/bigg.reaction/PGL"/>
                  <rdf:li rdf:resource="http://identifiers.org/biocyc/META:6PGLUCONOLACT-RXN"/>
                  <rdf:li rdf:resource="http://identifiers.org/ec-code/3.1.1.31"/>
                  <rdf:li rdf:resource="http://identifiers.org/kegg.reaction/R02035"/>
                  <rdf:li rdf:resource="http://identifiers.org/metanetx.reaction/MNXR102539"/>
                  <rdf:li rdf:resource="http://identifiers.org/rhea/12556"/>
                  <rdf:li rdf:resource="http://identifiers.org/rhea/12557"/>
                  <rdf:li rdf:resource="http://identifiers.org/rhea/12558"/>
                  <rdf:li rdf:resource="http://identifiers.org/rhea/12559"/>
                </rdf:Bag>
              </bqbiol:is>
            </rdf:Description>
          </rdf:RDF>
        </annotation>
        <listOfReactants>
          <speciesReference species="M_6pgl_c" stoichiometry="1" constant="true"/>
          <speciesReference species="M_h2o_c" stoichiometry="1" constant="true"/>
        </listOfReactants>
        <listOfProducts>
          <speciesReference species="M_6pgc_c" stoichiometry="1" constant="true"/>
          <speciesReference species="M_h_c" stoichiometry="1" constant="true"/>
        </listOfProducts>
        <fbc:geneProductAssociation fbc:id="R_PGL_gpr" fbc:name="R_PGL_gpr">
          <fbc:geneProductRef fbc:geneProduct="G_b0767"/>
        </fbc:geneProductAssociation>
      </reaction>
      <reaction metaid="meta_R_PGM" sboTerm="SBO:0000375" id="R_PGM" name="Phosphoglycerate mutase" reversible="true" fast="false" fbc:lowerFluxBound="bnd_par0" fbc:upperFluxBound="bnd_par1">
        <annotation>
          <rdf:RDF xmlns:rdf="http://www.w3.org/1999/02/22-rdf-syntax-ns#" xmlns:dcterms="http://purl.org/dc/terms/" xmlns:vCard="http://www.w3.org/2001/vcard-rdf/3.0#" xmlns:vCard4="http://www.w3.org/2006/vcard/ns#" xmlns:bqbiol="http://biomodels.net/biology-qualifiers/" xmlns:bqmodel="http://biomodels.net/model-qualifiers/">
            <rdf:Description rdf:about="#meta_R_PGM">
              <bqbiol:is>
                <rdf:Bag>
                  <rdf:li rdf:resource="http://identifiers.org/bigg.reaction/PGM"/>
                  <rdf:li rdf:resource="http://identifiers.org/biocyc/META:3PGAREARR-RXN"/>
                  <rdf:li rdf:resource="http://identifiers.org/biocyc/META:RXN-15513"/>
                  <rdf:li rdf:resource="http://identifiers.org/ec-code/5.4.2.1"/>
                  <rdf:li rdf:resource="http://identifiers.org/ec-code/5.4.2.11"/>
                  <rdf:li rdf:resource="http://identifiers.org/ec-code/5.4.2.12"/>
                  <rdf:li rdf:resource="http://identifiers.org/kegg.reaction/R01518"/>
                  <rdf:li rdf:resource="http://identifiers.org/metanetx.reaction/MNXR102547"/>
                  <rdf:li rdf:resource="http://identifiers.org/rhea/15901"/>
                  <rdf:li rdf:resource="http://identifiers.org/rhea/15902"/>
                  <rdf:li rdf:resource="http://identifiers.org/rhea/15903"/>
                  <rdf:li rdf:resource="http://identifiers.org/rhea/15904"/>
                </rdf:Bag>
              </bqbiol:is>
            </rdf:Description>
          </rdf:RDF>
        </annotation>
        <listOfReactants>
          <speciesReference species="M_2pg_c" stoichiometry="1" constant="true"/>
        </listOfReactants>
        <listOfProducts>
          <speciesReference species="M_3pg_c" stoichiometry="1" constant="true"/>
        </listOfProducts>
        <fbc:geneProductAssociation fbc:id="R_PGM_gpr" fbc:name="R_PGM_gpr">
          <fbc:or>
            <fbc:geneProductRef fbc:geneProduct="G_b4395"/>
            <fbc:geneProductRef fbc:geneProduct="G_b3612"/>
            <fbc:geneProductRef fbc:geneProduct="G_b0755"/>
          </fbc:or>
        </fbc:geneProductAssociation>
      </reaction>
      <reaction metaid="meta_R_PIt2r" sboTerm="SBO:0000375" id="R_PIt2r" name="Phosphate reversible transport via symport" reversible="true" fast="false" fbc:lowerFluxBound="bnd_par0" fbc:upperFluxBound="bnd_par1">
        <annotation>
          <rdf:RDF xmlns:rdf="http://www.w3.org/1999/02/22-rdf-syntax-ns#" xmlns:dcterms="http://purl.org/dc/terms/" xmlns:vCard="http://www.w3.org/2001/vcard-rdf/3.0#" xmlns:vCard4="http://www.w3.org/2006/vcard/ns#" xmlns:bqbiol="http://biomodels.net/biology-qualifiers/" xmlns:bqmodel="http://biomodels.net/model-qualifiers/">
            <rdf:Description rdf:about="#meta_R_PIt2r">
              <bqbiol:is>
                <rdf:Bag>
                  <rdf:li rdf:resource="http://identifiers.org/bigg.reaction/PIt2r"/>
                  <rdf:li rdf:resource="http://identifiers.org/biocyc/META:TRANS-RXN-114"/>
                  <rdf:li rdf:resource="http://identifiers.org/metanetx.reaction/MNXR102872"/>
                  <rdf:li rdf:resource="http://identifiers.org/rhea/29939"/>
                  <rdf:li rdf:resource="http://identifiers.org/rhea/29940"/>
                  <rdf:li rdf:resource="http://identifiers.org/rhea/29941"/>
                  <rdf:li rdf:resource="http://identifiers.org/rhea/29942"/>
                </rdf:Bag>
              </bqbiol:is>
            </rdf:Description>
          </rdf:RDF>
        </annotation>
        <listOfReactants>
          <speciesReference species="M_h_e" stoichiometry="1" constant="true"/>
          <speciesReference species="M_pi_e" stoichiometry="1" constant="true"/>
        </listOfReactants>
        <listOfProducts>
          <speciesReference species="M_h_c" stoichiometry="1" constant="true"/>
          <speciesReference species="M_pi_c" stoichiometry="1" constant="true"/>
        </listOfProducts>
        <fbc:geneProductAssociation fbc:id="R_PIt2r_gpr" fbc:name="R_PIt2r_gpr">
          <fbc:or>
            <fbc:geneProductRef fbc:geneProduct="G_b2987"/>
            <fbc:geneProductRef fbc:geneProduct="G_b3493"/>
          </fbc:or>
        </fbc:geneProductAssociation>
      </reaction>
      <reaction metaid="meta_R_PPC" sboTerm="SBO:0000375" id="R_PPC" name="Phosphoenolpyruvate carboxylase" reversible="false" fast="false" fbc:lowerFluxBound="bnd_par2" fbc:upperFluxBound="bnd_par1">
        <annotation>
          <rdf:RDF xmlns:rdf="http://www.w3.org/1999/02/22-rdf-syntax-ns#" xmlns:dcterms="http://purl.org/dc/terms/" xmlns:vCard="http://www.w3.org/2001/vcard-rdf/3.0#" xmlns:vCard4="http://www.w3.org/2006/vcard/ns#" xmlns:bqbiol="http://biomodels.net/biology-qualifiers/" xmlns:bqmodel="http://biomodels.net/model-qualifiers/">
            <rdf:Description rdf:about="#meta_R_PPC">
              <bqbiol:is>
                <rdf:Bag>
                  <rdf:li rdf:resource="http://identifiers.org/bigg.reaction/PPC"/>
                  <rdf:li rdf:resource="http://identifiers.org/ec-code/4.1.1.31"/>
                  <rdf:li rdf:resource="http://identifiers.org/kegg.reaction/R00345"/>
                  <rdf:li rdf:resource="http://identifiers.org/metanetx.reaction/MNXR103096"/>
                  <rdf:li rdf:resource="http://identifiers.org/rhea/23072"/>
                  <rdf:li rdf:resource="http://identifiers.org/rhea/23073"/>
                  <rdf:li rdf:resource="http://identifiers.org/rhea/23074"/>
                  <rdf:li rdf:resource="http://identifiers.org/rhea/23075"/>
                </rdf:Bag>
              </bqbiol:is>
            </rdf:Description>
          </rdf:RDF>
        </annotation>
        <listOfReactants>
          <speciesReference species="M_co2_c" stoichiometry="1" constant="true"/>
          <speciesReference species="M_h2o_c" stoichiometry="1" constant="true"/>
          <speciesReference species="M_pep_c" stoichiometry="1" constant="true"/>
        </listOfReactants>
        <listOfProducts>
          <speciesReference species="M_h_c" stoichiometry="1" constant="true"/>
          <speciesReference species="M_oaa_c" stoichiometry="1" constant="true"/>
          <speciesReference species="M_pi_c" stoichiometry="1" constant="true"/>
        </listOfProducts>
        <fbc:geneProductAssociation fbc:id="R_PPC_gpr" fbc:name="R_PPC_gpr">
          <fbc:geneProductRef fbc:geneProduct="G_b3956"/>
        </fbc:geneProductAssociation>
      </reaction>
      <reaction metaid="meta_R_PTAr" sboTerm="SBO:0000375" id="R_PTAr" name="Phosphotransacetylase" reversible="true" fast="false" fbc:lowerFluxBound="bnd_par0" fbc:upperFluxBound="bnd_par1">
        <annotation>
          <rdf:RDF xmlns:rdf="http://www.w3.org/1999/02/22-rdf-syntax-ns#" xmlns:dcterms="http://purl.org/dc/terms/" xmlns:vCard="http://www.w3.org/2001/vcard-rdf/3.0#" xmlns:vCard4="http://www.w3.org/2006/vcard/ns#" xmlns:bqbiol="http://biomodels.net/biology-qualifiers/" xmlns:bqmodel="http://biomodels.net/model-qualifiers/">
            <rdf:Description rdf:about="#meta_R_PTAr">
              <bqbiol:is>
                <rdf:Bag>
                  <rdf:li rdf:resource="http://identifiers.org/bigg.reaction/PTAr"/>
                  <rdf:li rdf:resource="http://identifiers.org/biocyc/META:PHOSACETYLTRANS-RXN"/>
                  <rdf:li rdf:resource="http://identifiers.org/ec-code/2.3.1.8"/>
                  <rdf:li rdf:resource="http://identifiers.org/kegg.reaction/R00230"/>
                  <rdf:li rdf:resource="http://identifiers.org/metanetx.reaction/MNXR103319"/>
                  <rdf:li rdf:resource="http://identifiers.org/rhea/19521"/>
                  <rdf:li rdf:resource="http://identifiers.org/rhea/19522"/>
                  <rdf:li rdf:resource="http://identifiers.org/rhea/19523"/>
                  <rdf:li rdf:resource="http://identifiers.org/rhea/19524"/>
                </rdf:Bag>
              </bqbiol:is>
            </rdf:Description>
          </rdf:RDF>
        </annotation>
        <listOfReactants>
          <speciesReference species="M_accoa_c" stoichiometry="1" constant="true"/>
          <speciesReference species="M_pi_c" stoichiometry="1" constant="true"/>
        </listOfReactants>
        <listOfProducts>
          <speciesReference species="M_actp_c" stoichiometry="1" constant="true"/>
          <speciesReference species="M_coa_c" stoichiometry="1" constant="true"/>
        </listOfProducts>
        <fbc:geneProductAssociation fbc:id="R_PTAr_gpr" fbc:name="R_PTAr_gpr">
          <fbc:or>
            <fbc:geneProductRef fbc:geneProduct="G_b2297"/>
            <fbc:geneProductRef fbc:geneProduct="G_b2458"/>
          </fbc:or>
        </fbc:geneProductAssociation>
      </reaction>
      <reaction metaid="meta_R_PYK" sboTerm="SBO:0000375" id="R_PYK" name="Pyruvate kinase" reversible="false" fast="false" fbc:lowerFluxBound="bnd_par2" fbc:upperFluxBound="bnd_par1">
        <annotation>
          <rdf:RDF xmlns:rdf="http://www.w3.org/1999/02/22-rdf-syntax-ns#" xmlns:dcterms="http://purl.org/dc/terms/" xmlns:vCard="http://www.w3.org/2001/vcard-rdf/3.0#" xmlns:vCard4="http://www.w3.org/2006/vcard/ns#" xmlns:bqbiol="http://biomodels.net/biology-qualifiers/" xmlns:bqmodel="http://biomodels.net/model-qualifiers/">
            <rdf:Description rdf:about="#meta_R_PYK">
              <bqbiol:is>
                <rdf:Bag>
                  <rdf:li rdf:resource="http://identifiers.org/bigg.reaction/PYK"/>
                  <rdf:li rdf:resource="http://identifiers.org/biocyc/META:PEPDEPHOS-RXN"/>
                  <rdf:li rdf:resource="http://identifiers.org/ec-code/2.7.1.40"/>
                  <rdf:li rdf:resource="http://identifiers.org/kegg.reaction/R00200"/>
                  <rdf:li rdf:resource="http://identifiers.org/metanetx.reaction/MNXR103371"/>
                  <rdf:li rdf:resource="http://identifiers.org/rhea/18157"/>
                  <rdf:li rdf:resource="http://identifiers.org/rhea/18158"/>
                  <rdf:li rdf:resource="http://identifiers.org/rhea/18159"/>
                  <rdf:li rdf:resource="http://identifiers.org/rhea/18160"/>
                </rdf:Bag>
              </bqbiol:is>
            </rdf:Description>
          </rdf:RDF>
        </annotation>
        <listOfReactants>
          <speciesReference species="M_adp_c" stoichiometry="1" constant="true"/>
          <speciesReference species="M_h_c" stoichiometry="1" constant="true"/>
          <speciesReference species="M_pep_c" stoichiometry="1" constant="true"/>
        </listOfReactants>
        <listOfProducts>
          <speciesReference species="M_atp_c" stoichiometry="1" constant="true"/>
          <speciesReference species="M_pyr_c" stoichiometry="1" constant="true"/>
        </listOfProducts>
        <fbc:geneProductAssociation fbc:id="R_PYK_gpr" fbc:name="R_PYK_gpr">
          <fbc:or>
            <fbc:geneProductRef fbc:geneProduct="G_b1854"/>
            <fbc:geneProductRef fbc:geneProduct="G_b1676"/>
          </fbc:or>
        </fbc:geneProductAssociation>
      </reaction>
      <reaction metaid="meta_R_RPE" sboTerm="SBO:0000375" id="R_RPE" name="Ribulose 5-phosphate 3-epimerase" reversible="true" fast="false" fbc:lowerFluxBound="bnd_par0" fbc:upperFluxBound="bnd_par1">
        <annotation>
          <rdf:RDF xmlns:rdf="http://www.w3.org/1999/02/22-rdf-syntax-ns#" xmlns:dcterms="http://purl.org/dc/terms/" xmlns:vCard="http://www.w3.org/2001/vcard-rdf/3.0#" xmlns:vCard4="http://www.w3.org/2006/vcard/ns#" xmlns:bqbiol="http://biomodels.net/biology-qualifiers/" xmlns:bqmodel="http://biomodels.net/model-qualifiers/">
            <rdf:Description rdf:about="#meta_R_RPE">
              <bqbiol:is>
                <rdf:Bag>
                  <rdf:li rdf:resource="http://identifiers.org/bigg.reaction/RPE"/>
                  <rdf:li rdf:resource="http://identifiers.org/biocyc/META:RIBULP3EPIM-RXN"/>
                  <rdf:li rdf:resource="http://identifiers.org/ec-code/5.1.3.1"/>
                  <rdf:li rdf:resource="http://identifiers.org/kegg.reaction/R01529"/>
                  <rdf:li rdf:resource="http://identifiers.org/metanetx.reaction/MNXR104083"/>
                  <rdf:li rdf:resource="http://identifiers.org/rhea/13677"/>
                  <rdf:li rdf:resource="http://identifiers.org/rhea/13678"/>
                  <rdf:li rdf:resource="http://identifiers.org/rhea/13679"/>
                  <rdf:li rdf:resource="http://identifiers.org/rhea/13680"/>
                </rdf:Bag>
              </bqbiol:is>
            </rdf:Description>
          </rdf:RDF>
        </annotation>
        <listOfReactants>
          <speciesReference species="M_ru5p__D_c" stoichiometry="1" constant="true"/>
        </listOfReactants>
        <listOfProducts>
          <speciesReference species="M_xu5p__D_c" stoichiometry="1" constant="true"/>
        </listOfProducts>
        <fbc:geneProductAssociation fbc:id="R_RPE_gpr" fbc:name="R_RPE_gpr">
          <fbc:or>
            <fbc:geneProductRef fbc:geneProduct="G_b3386"/>
            <fbc:geneProductRef fbc:geneProduct="G_b4301"/>
          </fbc:or>
        </fbc:geneProductAssociation>
      </reaction>
      <reaction metaid="meta_R_RPI" sboTerm="SBO:0000375" id="R_RPI" name="Ribose-5-phosphate isomerase" reversible="true" fast="false" fbc:lowerFluxBound="bnd_par0" fbc:upperFluxBound="bnd_par1">
        <annotation>
          <rdf:RDF xmlns:rdf="http://www.w3.org/1999/02/22-rdf-syntax-ns#" xmlns:dcterms="http://purl.org/dc/terms/" xmlns:vCard="http://www.w3.org/2001/vcard-rdf/3.0#" xmlns:vCard4="http://www.w3.org/2006/vcard/ns#" xmlns:bqbiol="http://biomodels.net/biology-qualifiers/" xmlns:bqmodel="http://biomodels.net/model-qualifiers/">
            <rdf:Description rdf:about="#meta_R_RPI">
              <bqbiol:is>
                <rdf:Bag>
                  <rdf:li rdf:resource="http://identifiers.org/bigg.reaction/RPI"/>
                  <rdf:li rdf:resource="http://identifiers.org/ec-code/5.3.1.6"/>
                  <rdf:li rdf:resource="http://identifiers.org/metanetx.reaction/MNXR104084"/>
                </rdf:Bag>
              </bqbiol:is>
            </rdf:Description>
          </rdf:RDF>
        </annotation>
        <listOfReactants>
          <speciesReference species="M_r5p_c" stoichiometry="1" constant="true"/>
        </listOfReactants>
        <listOfProducts>
          <speciesReference species="M_ru5p__D_c" stoichiometry="1" constant="true"/>
        </listOfProducts>
        <fbc:geneProductAssociation fbc:id="R_RPI_gpr" fbc:name="R_RPI_gpr">
          <fbc:or>
            <fbc:geneProductRef fbc:geneProduct="G_b2914"/>
            <fbc:geneProductRef fbc:geneProduct="G_b4090"/>
          </fbc:or>
        </fbc:geneProductAssociation>
      </reaction>
      <reaction metaid="meta_R_TALA" sboTerm="SBO:0000375" id="R_TALA" name="Transaldolase" reversible="true" fast="false" fbc:lowerFluxBound="bnd_par0" fbc:upperFluxBound="bnd_par1">
        <annotation>
          <rdf:RDF xmlns:rdf="http://www.w3.org/1999/02/22-rdf-syntax-ns#" xmlns:dcterms="http://purl.org/dc/terms/" xmlns:vCard="http://www.w3.org/2001/vcard-rdf/3.0#" xmlns:vCard4="http://www.w3.org/2006/vcard/ns#" xmlns:bqbiol="http://biomodels.net/biology-qualifiers/" xmlns:bqmodel="http://biomodels.net/model-qualifiers/">
            <rdf:Description rdf:about="#meta_R_TALA">
              <bqbiol:is>
                <rdf:Bag>
                  <rdf:li rdf:resource="http://identifiers.org/bigg.reaction/TALA"/>
                  <rdf:li rdf:resource="http://identifiers.org/biocyc/META:TRANSALDOL-RXN"/>
                  <rdf:li rdf:resource="http://identifiers.org/ec-code/2.2.1.2"/>
                  <rdf:li rdf:resource="http://identifiers.org/kegg.reaction/R01827"/>
                  <rdf:li rdf:resource="http://identifiers.org/metanetx.reaction/MNXR104715"/>
                  <rdf:li rdf:resource="http://identifiers.org/rhea/17053"/>
                  <rdf:li rdf:resource="http://identifiers.org/rhea/17054"/>
                  <rdf:li rdf:resource="http://identifiers.org/rhea/17055"/>
                  <rdf:li rdf:resource="http://identifiers.org/rhea/17056"/>
                </rdf:Bag>
              </bqbiol:is>
            </rdf:Description>
          </rdf:RDF>
        </annotation>
        <listOfReactants>
          <speciesReference species="M_g3p_c" stoichiometry="1" constant="true"/>
          <speciesReference species="M_s7p_c" stoichiometry="1" constant="true"/>
        </listOfReactants>
        <listOfProducts>
          <speciesReference species="M_e4p_c" stoichiometry="1" constant="true"/>
          <speciesReference species="M_f6p_c" stoichiometry="1" constant="true"/>
        </listOfProducts>
        <fbc:geneProductAssociation fbc:id="R_TALA_gpr" fbc:name="R_TALA_gpr">
          <fbc:or>
            <fbc:geneProductRef fbc:geneProduct="G_b2464"/>
            <fbc:geneProductRef fbc:geneProduct="G_b0008"/>
          </fbc:or>
        </fbc:geneProductAssociation>
      </reaction>
      <reaction metaid="meta_R_TKT1" sboTerm="SBO:0000375" id="R_TKT1" name="Transketolase" reversible="true" fast="false" fbc:lowerFluxBound="bnd_par0" fbc:upperFluxBound="bnd_par1">
        <annotation>
          <rdf:RDF xmlns:rdf="http://www.w3.org/1999/02/22-rdf-syntax-ns#" xmlns:dcterms="http://purl.org/dc/terms/" xmlns:vCard="http://www.w3.org/2001/vcard-rdf/3.0#" xmlns:vCard4="http://www.w3.org/2006/vcard/ns#" xmlns:bqbiol="http://biomodels.net/biology-qualifiers/" xmlns:bqmodel="http://biomodels.net/model-qualifiers/">
            <rdf:Description rdf:about="#meta_R_TKT1">
              <bqbiol:is>
                <rdf:Bag>
                  <rdf:li rdf:resource="http://identifiers.org/bigg.reaction/TKT1"/>
                  <rdf:li rdf:resource="http://identifiers.org/ec-code/2.2.1.1"/>
                  <rdf:li rdf:resource="http://identifiers.org/metanetx.reaction/MNXR104868"/>
                </rdf:Bag>
              </bqbiol:is>
            </rdf:Description>
          </rdf:RDF>
        </annotation>
        <listOfReactants>
          <speciesReference species="M_r5p_c" stoichiometry="1" constant="true"/>
          <speciesReference species="M_xu5p__D_c" stoichiometry="1" constant="true"/>
        </listOfReactants>
        <listOfProducts>
          <speciesReference species="M_g3p_c" stoichiometry="1" constant="true"/>
          <speciesReference species="M_s7p_c" stoichiometry="1" constant="true"/>
        </listOfProducts>
        <fbc:geneProductAssociation fbc:id="R_TKT1_gpr" fbc:name="R_TKT1_gpr">
          <fbc:or>
            <fbc:geneProductRef fbc:geneProduct="G_b2935"/>
            <fbc:geneProductRef fbc:geneProduct="G_b2465"/>
          </fbc:or>
        </fbc:geneProductAssociation>
      </reaction>
      <reaction metaid="meta_R_TKT2" sboTerm="SBO:0000375" id="R_TKT2" name="Transketolase" reversible="true" fast="false" fbc:lowerFluxBound="bnd_par0" fbc:upperFluxBound="bnd_par1">
        <annotation>
          <rdf:RDF xmlns:rdf="http://www.w3.org/1999/02/22-rdf-syntax-ns#" xmlns:dcterms="http://purl.org/dc/terms/" xmlns:vCard="http://www.w3.org/2001/vcard-rdf/3.0#" xmlns:vCard4="http://www.w3.org/2006/vcard/ns#" xmlns:bqbiol="http://biomodels.net/biology-qualifiers/" xmlns:bqmodel="http://biomodels.net/model-qualifiers/">
            <rdf:Description rdf:about="#meta_R_TKT2">
              <bqbiol:is>
                <rdf:Bag>
                  <rdf:li rdf:resource="http://identifiers.org/bigg.reaction/TKT2"/>
                  <rdf:li rdf:resource="http://identifiers.org/biocyc/META:2TRANSKETO-RXN"/>
                  <rdf:li rdf:resource="http://identifiers.org/ec-code/2.2.1.1"/>
                  <rdf:li rdf:resource="http://identifiers.org/kegg.reaction/R01830"/>
                  <rdf:li rdf:resource="http://identifiers.org/metanetx.reaction/MNXR104869"/>
                  <rdf:li rdf:resource="http://identifiers.org/rhea/27626"/>
                  <rdf:li rdf:resource="http://identifiers.org/rhea/27627"/>
                  <rdf:li rdf:resource="http://identifiers.org/rhea/27628"/>
                  <rdf:li rdf:resource="http://identifiers.org/rhea/27629"/>
                </rdf:Bag>
              </bqbiol:is>
            </rdf:Description>
          </rdf:RDF>
        </annotation>
        <listOfReactants>
          <speciesReference species="M_e4p_c" stoichiometry="1" constant="true"/>
          <speciesReference species="M_xu5p__D_c" stoichiometry="1" constant="true"/>
        </listOfReactants>
        <listOfProducts>
          <speciesReference species="M_f6p_c" stoichiometry="1" constant="true"/>
          <speciesReference species="M_g3p_c" stoichiometry="1" constant="true"/>
        </listOfProducts>
        <fbc:geneProductAssociation fbc:id="R_TKT2_gpr" fbc:name="R_TKT2_gpr">
          <fbc:or>
            <fbc:geneProductRef fbc:geneProduct="G_b2935"/>
            <fbc:geneProductRef fbc:geneProduct="G_b2465"/>
          </fbc:or>
        </fbc:geneProductAssociation>
      </reaction>
      <reaction metaid="meta_R_TPI" sboTerm="SBO:0000375" id="R_TPI" name="Triose-phosphate isomerase" reversible="true" fast="false" fbc:lowerFluxBound="bnd_par0" fbc:upperFluxBound="bnd_par1">
        <annotation>
          <rdf:RDF xmlns:rdf="http://www.w3.org/1999/02/22-rdf-syntax-ns#" xmlns:dcterms="http://purl.org/dc/terms/" xmlns:vCard="http://www.w3.org/2001/vcard-rdf/3.0#" xmlns:vCard4="http://www.w3.org/2006/vcard/ns#" xmlns:bqbiol="http://biomodels.net/biology-qualifiers/" xmlns:bqmodel="http://biomodels.net/model-qualifiers/">
            <rdf:Description rdf:about="#meta_R_TPI">
              <bqbiol:is>
                <rdf:Bag>
                  <rdf:li rdf:resource="http://identifiers.org/bigg.reaction/TPI"/>
                  <rdf:li rdf:resource="http://identifiers.org/biocyc/META:TRIOSEPISOMERIZATION-RXN"/>
                  <rdf:li rdf:resource="http://identifiers.org/ec-code/5.3.1.1"/>
                  <rdf:li rdf:resource="http://identifiers.org/kegg.reaction/R01015"/>
                  <rdf:li rdf:resource="http://identifiers.org/metanetx.reaction/MNXR104918"/>
                  <rdf:li rdf:resource="http://identifiers.org/rhea/18585"/>
                  <rdf:li rdf:resource="http://identifiers.org/rhea/18586"/>
                  <rdf:li rdf:resource="http://identifiers.org/rhea/18587"/>
                  <rdf:li rdf:resource="http://identifiers.org/rhea/18588"/>
                </rdf:Bag>
              </bqbiol:is>
            </rdf:Description>
          </rdf:RDF>
        </annotation>
        <listOfReactants>
          <speciesReference species="M_dhap_c" stoichiometry="1" constant="true"/>
        </listOfReactants>
        <listOfProducts>
          <speciesReference species="M_g3p_c" stoichiometry="1" constant="true"/>
        </listOfProducts>
        <fbc:geneProductAssociation fbc:id="R_TPI_gpr" fbc:name="R_TPI_gpr">
          <fbc:geneProductRef fbc:geneProduct="G_b3919"/>
        </fbc:geneProductAssociation>
      </reaction>
    </listOfReactions>
    <fbc:listOfObjectives fbc:activeObjective="obj">
      <fbc:objective fbc:id="obj" fbc:type="maximize">
        <fbc:listOfFluxObjectives>
          <fbc:fluxObjective fbc:reaction="R_BIOMASS_Ecoli_core_w_GAM" fbc:coefficient="1"/>
        </fbc:listOfFluxObjectives>
      </fbc:objective>
    </fbc:listOfObjectives>
    <fbc:listOfGeneProducts>
      <fbc:geneProduct metaid="meta_G_b0351" fbc:id="G_b0351" fbc:label="b0351">
        <annotation>
          <rdf:RDF xmlns:rdf="http://www.w3.org/1999/02/22-rdf-syntax-ns#" xmlns:dcterms="http://purl.org/dc/terms/" xmlns:vCard="http://www.w3.org/2001/vcard-rdf/3.0#" xmlns:vCard4="http://www.w3.org/2006/vcard/ns#" xmlns:bqbiol="http://biomodels.net/biology-qualifiers/" xmlns:bqmodel="http://biomodels.net/model-qualifiers/">
            <rdf:Description rdf:about="#meta_G_b0351">
              <bqbiol:is>
                <rdf:Bag>
                  <rdf:li rdf:resource="http://identifiers.org/uniprot/P77580"/>
                </rdf:Bag>
              </bqbiol:is>
              <bqbiol:isEncodedBy>
                <rdf:Bag>
                  <rdf:li rdf:resource="http://identifiers.org/asap/ABE-0001207"/>
                  <rdf:li rdf:resource="http://identifiers.org/ecogene/EG13625"/>
                  <rdf:li rdf:resource="http://identifiers.org/ncbigene/945008"/>
                  <rdf:li rdf:resource="http://identifiers.org/ncbigi/gi:16128336"/>
                </rdf:Bag>
              </bqbiol:isEncodedBy>
            </rdf:Description>
          </rdf:RDF>
        </annotation>
      </fbc:geneProduct>
      <fbc:geneProduct metaid="meta_G_b1241" fbc:id="G_b1241" fbc:label="b1241">
        <annotation>
          <rdf:RDF xmlns:rdf="http://www.w3.org/1999/02/22-rdf-syntax-ns#" xmlns:dcterms="http://purl.org/dc/terms/" xmlns:vCard="http://www.w3.org/2001/vcard-rdf/3.0#" xmlns:vCard4="http://www.w3.org/2006/vcard/ns#" xmlns:bqbiol="http://biomodels.net/biology-qualifiers/" xmlns:bqmodel="http://biomodels.net/model-qualifiers/">
            <rdf:Description rdf:about="#meta_G_b1241">
              <bqbiol:is>
                <rdf:Bag>
                  <rdf:li rdf:resource="http://identifiers.org/uniprot/P0A9Q7"/>
                </rdf:Bag>
              </bqbiol:is>
              <bqbiol:isEncodedBy>
                <rdf:Bag>
                  <rdf:li rdf:resource="http://identifiers.org/asap/ABE-0004164"/>
                  <rdf:li rdf:resource="http://identifiers.org/ecogene/EG10031"/>
                  <rdf:li rdf:resource="http://identifiers.org/ncbigene/945837"/>
                  <rdf:li rdf:resource="http://identifiers.org/ncbigi/gi:16129202"/>
                </rdf:Bag>
              </bqbiol:isEncodedBy>
            </rdf:Description>
          </rdf:RDF>
        </annotation>
      </fbc:geneProduct>
      <fbc:geneProduct metaid="meta_G_s0001" fbc:id="G_s0001" fbc:label="s0001"/>
      <fbc:geneProduct metaid="meta_G_b2296" fbc:id="G_b2296" fbc:label="b2296">
        <annotation>
          <rdf:RDF xmlns:rdf="http://www.w3.org/1999/02/22-rdf-syntax-ns#" xmlns:dcterms="http://purl.org/dc/terms/" xmlns:vCard="http://www.w3.org/2001/vcard-rdf/3.0#" xmlns:vCard4="http://www.w3.org/2006/vcard/ns#" xmlns:bqbiol="http://biomodels.net/biology-qualifiers/" xmlns:bqmodel="http://biomodels.net/model-qualifiers/">
            <rdf:Description rdf:about="#meta_G_b2296">
              <bqbiol:is>
                <rdf:Bag>
                  <rdf:li rdf:resource="http://identifiers.org/uniprot/P0A6A3"/>
                </rdf:Bag>
              </bqbiol:is>
              <bqbiol:isEncodedBy>
                <rdf:Bag>
                  <rdf:li rdf:resource="http://identifiers.org/asap/ABE-0007579"/>
                  <rdf:li rdf:resource="http://identifiers.org/ecogene/EG10027"/>
                  <rdf:li rdf:resource="http://identifiers.org/ncbigene/946775"/>
                  <rdf:li rdf:resource="http://identifiers.org/ncbigi/gi:16130231"/>
                </rdf:Bag>
              </bqbiol:isEncodedBy>
            </rdf:Description>
          </rdf:RDF>
        </annotation>
      </fbc:geneProduct>
      <fbc:geneProduct metaid="meta_G_b3115" fbc:id="G_b3115" fbc:label="b3115">
        <annotation>
          <rdf:RDF xmlns:rdf="http://www.w3.org/1999/02/22-rdf-syntax-ns#" xmlns:dcterms="http://purl.org/dc/terms/" xmlns:vCard="http://www.w3.org/2001/vcard-rdf/3.0#" xmlns:vCard4="http://www.w3.org/2006/vcard/ns#" xmlns:bqbiol="http://biomodels.net/biology-qualifiers/" xmlns:bqmodel="http://biomodels.net/model-qualifiers/">
            <rdf:Description rdf:about="#meta_G_b3115">
              <bqbiol:is>
                <rdf:Bag>
                  <rdf:li rdf:resource="http://identifiers.org/uniprot/P11868"/>
                </rdf:Bag>
              </bqbiol:is>
              <bqbiol:isEncodedBy>
                <rdf:Bag>
                  <rdf:li rdf:resource="http://identifiers.org/asap/ABE-0010245"/>
                  <rdf:li rdf:resource="http://identifiers.org/ecogene/EG11172"/>
                  <rdf:li rdf:resource="http://identifiers.org/ncbigene/947635"/>
                  <rdf:li rdf:resource="http://identifiers.org/ncbigi/gi:145698313"/>
                </rdf:Bag>
              </bqbiol:isEncodedBy>
            </rdf:Description>
          </rdf:RDF>
        </annotation>
      </fbc:geneProduct>
      <fbc:geneProduct metaid="meta_G_b1849" fbc:id="G_b1849" fbc:label="b1849">
        <annotation>
          <rdf:RDF xmlns:rdf="http://www.w3.org/1999/02/22-rdf-syntax-ns#" xmlns:dcterms="http://purl.org/dc/terms/" xmlns:vCard="http://www.w3.org/2001/vcard-rdf/3.0#" xmlns:vCard4="http://www.w3.org/2006/vcard/ns#" xmlns:bqbiol="http://biomodels.net/biology-qualifiers/" xmlns:bqmodel="http://biomodels.net/model-qualifiers/">
            <rdf:Description rdf:about="#meta_G_b1849">
              <bqbiol:is>
                <rdf:Bag>
                  <rdf:li rdf:resource="http://identifiers.org/uniprot/P33221"/>
                </rdf:Bag>
              </bqbiol:is>
              <bqbiol:isEncodedBy>
                <rdf:Bag>
                  <rdf:li rdf:resource="http://identifiers.org/asap/ABE-0006162"/>
                  <rdf:li rdf:resource="http://identifiers.org/ecogene/EG11809"/>
                  <rdf:li rdf:resource="http://identifiers.org/ncbigene/946368"/>
                  <rdf:li rdf:resource="http://identifiers.org/ncbigi/gi:16129802"/>
                </rdf:Bag>
              </bqbiol:isEncodedBy>
            </rdf:Description>
          </rdf:RDF>
        </annotation>
      </fbc:geneProduct>
      <fbc:geneProduct metaid="meta_G_b0118" fbc:id="G_b0118" fbc:label="b0118">
        <annotation>
          <rdf:RDF xmlns:rdf="http://www.w3.org/1999/02/22-rdf-syntax-ns#" xmlns:dcterms="http://purl.org/dc/terms/" xmlns:vCard="http://www.w3.org/2001/vcard-rdf/3.0#" xmlns:vCard4="http://www.w3.org/2006/vcard/ns#" xmlns:bqbiol="http://biomodels.net/biology-qualifiers/" xmlns:bqmodel="http://biomodels.net/model-qualifiers/">
            <rdf:Description rdf:about="#meta_G_b0118">
              <bqbiol:is>
                <rdf:Bag>
                  <rdf:li rdf:resource="http://identifiers.org/uniprot/P36683"/>
                </rdf:Bag>
              </bqbiol:is>
              <bqbiol:isEncodedBy>
                <rdf:Bag>
                  <rdf:li rdf:resource="http://identifiers.org/asap/ABE-0000411"/>
                  <rdf:li rdf:resource="http://identifiers.org/ecogene/EG12316"/>
                  <rdf:li rdf:resource="http://identifiers.org/ncbigene/944864"/>
                  <rdf:li rdf:resource="http://identifiers.org/ncbigi/gi:16128111"/>
                </rdf:Bag>
              </bqbiol:isEncodedBy>
            </rdf:Description>
          </rdf:RDF>
        </annotation>
      </fbc:geneProduct>
      <fbc:geneProduct metaid="meta_G_b1276" fbc:id="G_b1276" fbc:label="b1276">
        <annotation>
          <rdf:RDF xmlns:rdf="http://www.w3.org/1999/02/22-rdf-syntax-ns#" xmlns:dcterms="http://purl.org/dc/terms/" xmlns:vCard="http://www.w3.org/2001/vcard-rdf/3.0#" xmlns:vCard4="http://www.w3.org/2006/vcard/ns#" xmlns:bqbiol="http://biomodels.net/biology-qualifiers/" xmlns:bqmodel="http://biomodels.net/model-qualifiers/">
            <rdf:Description rdf:about="#meta_G_b1276">
              <bqbiol:is>
                <rdf:Bag>
                  <rdf:li rdf:resource="http://identifiers.org/uniprot/P25516"/>
                </rdf:Bag>
              </bqbiol:is>
              <bqbiol:isEncodedBy>
                <rdf:Bag>
                  <rdf:li rdf:resource="http://identifiers.org/asap/ABE-0004283"/>
                  <rdf:li rdf:resource="http://identifiers.org/ecogene/EG11325"/>
                  <rdf:li rdf:resource="http://identifiers.org/ncbigene/946724"/>
                  <rdf:li rdf:resource="http://identifiers.org/ncbigi/gi:16129237"/>
                </rdf:Bag>
              </bqbiol:isEncodedBy>
            </rdf:Description>
          </rdf:RDF>
        </annotation>
      </fbc:geneProduct>
      <fbc:geneProduct metaid="meta_G_b0474" fbc:id="G_b0474" fbc:label="b0474">
        <annotation>
          <rdf:RDF xmlns:rdf="http://www.w3.org/1999/02/22-rdf-syntax-ns#" xmlns:dcterms="http://purl.org/dc/terms/" xmlns:vCard="http://www.w3.org/2001/vcard-rdf/3.0#" xmlns:vCard4="http://www.w3.org/2006/vcard/ns#" xmlns:bqbiol="http://biomodels.net/biology-qualifiers/" xmlns:bqmodel="http://biomodels.net/model-qualifiers/">
            <rdf:Description rdf:about="#meta_G_b0474">
              <bqbiol:is>
                <rdf:Bag>
                  <rdf:li rdf:resource="http://identifiers.org/uniprot/P69441"/>
                </rdf:Bag>
              </bqbiol:is>
              <bqbiol:isEncodedBy>
                <rdf:Bag>
                  <rdf:li rdf:resource="http://identifiers.org/asap/ABE-0001645"/>
                  <rdf:li rdf:resource="http://identifiers.org/ecogene/EG10032"/>
                  <rdf:li rdf:resource="http://identifiers.org/ncbigene/945097"/>
                  <rdf:li rdf:resource="http://identifiers.org/ncbigi/gi:16128458"/>
                </rdf:Bag>
              </bqbiol:isEncodedBy>
            </rdf:Description>
          </rdf:RDF>
        </annotation>
      </fbc:geneProduct>
      <fbc:geneProduct metaid="meta_G_b0726" fbc:id="G_b0726" fbc:label="b0726">
        <annotation>
          <rdf:RDF xmlns:rdf="http://www.w3.org/1999/02/22-rdf-syntax-ns#" xmlns:dcterms="http://purl.org/dc/terms/" xmlns:vCard="http://www.w3.org/2001/vcard-rdf/3.0#" xmlns:vCard4="http://www.w3.org/2006/vcard/ns#" xmlns:bqbiol="http://biomodels.net/biology-qualifiers/" xmlns:bqmodel="http://biomodels.net/model-qualifiers/">
            <rdf:Description rdf:about="#meta_G_b0726">
              <bqbiol:is>
                <rdf:Bag>
                  <rdf:li rdf:resource="http://identifiers.org/uniprot/P0AFG3"/>
                </rdf:Bag>
              </bqbiol:is>
              <bqbiol:isEncodedBy>
                <rdf:Bag>
                  <rdf:li rdf:resource="http://identifiers.org/asap/ABE-0002478"/>
                  <rdf:li rdf:resource="http://identifiers.org/ecogene/EG10979"/>
                  <rdf:li rdf:resource="http://identifiers.org/ncbigene/945303"/>
                  <rdf:li rdf:resource="http://identifiers.org/ncbigi/gi:16128701"/>
                </rdf:Bag>
              </bqbiol:isEncodedBy>
            </rdf:Description>
          </rdf:RDF>
        </annotation>
      </fbc:geneProduct>
      <fbc:geneProduct metaid="meta_G_b0116" fbc:id="G_b0116" fbc:label="b0116">
        <annotation>
          <rdf:RDF xmlns:rdf="http://www.w3.org/1999/02/22-rdf-syntax-ns#" xmlns:dcterms="http://purl.org/dc/terms/" xmlns:vCard="http://www.w3.org/2001/vcard-rdf/3.0#" xmlns:vCard4="http://www.w3.org/2006/vcard/ns#" xmlns:bqbiol="http://biomodels.net/biology-qualifiers/" xmlns:bqmodel="http://biomodels.net/model-qualifiers/">
            <rdf:Description rdf:about="#meta_G_b0116">
              <bqbiol:is>
                <rdf:Bag>
                  <rdf:li rdf:resource="http://identifiers.org/uniprot/P0A9P0"/>
                </rdf:Bag>
              </bqbiol:is>
              <bqbiol:isEncodedBy>
                <rdf:Bag>
                  <rdf:li rdf:resource="http://identifiers.org/asap/ABE-0000404"/>
                  <rdf:li rdf:resource="http://identifiers.org/ecogene/EG10543"/>
                  <rdf:li rdf:resource="http://identifiers.org/ncbigene/944854"/>
                  <rdf:li rdf:resource="http://identifiers.org/ncbigi/gi:16128109"/>
                </rdf:Bag>
              </bqbiol:isEncodedBy>
            </rdf:Description>
          </rdf:RDF>
        </annotation>
      </fbc:geneProduct>
      <fbc:geneProduct metaid="meta_G_b0727" fbc:id="G_b0727" fbc:label="b0727">
        <annotation>
          <rdf:RDF xmlns:rdf="http://www.w3.org/1999/02/22-rdf-syntax-ns#" xmlns:dcterms="http://purl.org/dc/terms/" xmlns:vCard="http://www.w3.org/2001/vcard-rdf/3.0#" xmlns:vCard4="http://www.w3.org/2006/vcard/ns#" xmlns:bqbiol="http://biomodels.net/biology-qualifiers/" xmlns:bqmodel="http://biomodels.net/model-qualifiers/">
            <rdf:Description rdf:about="#meta_G_b0727">
              <bqbiol:is>
                <rdf:Bag>
                  <rdf:li rdf:resource="http://identifiers.org/uniprot/P0AFG6"/>
                </rdf:Bag>
              </bqbiol:is>
              <bqbiol:isEncodedBy>
                <rdf:Bag>
                  <rdf:li rdf:resource="http://identifiers.org/asap/ABE-0002480"/>
                  <rdf:li rdf:resource="http://identifiers.org/ecogene/EG10980"/>
                  <rdf:li rdf:resource="http://identifiers.org/ncbigene/945307"/>
                  <rdf:li rdf:resource="http://identifiers.org/ncbigi/gi:16128702"/>
                </rdf:Bag>
              </bqbiol:isEncodedBy>
            </rdf:Description>
          </rdf:RDF>
        </annotation>
      </fbc:geneProduct>
      <fbc:geneProduct metaid="meta_G_b2587" fbc:id="G_b2587" fbc:label="b2587">
        <annotation>
          <rdf:RDF xmlns:rdf="http://www.w3.org/1999/02/22-rdf-syntax-ns#" xmlns:dcterms="http://purl.org/dc/terms/" xmlns:vCard="http://www.w3.org/2001/vcard-rdf/3.0#" xmlns:vCard4="http://www.w3.org/2006/vcard/ns#" xmlns:bqbiol="http://biomodels.net/biology-qualifiers/" xmlns:bqmodel="http://biomodels.net/model-qualifiers/">
            <rdf:Description rdf:about="#meta_G_b2587">
              <bqbiol:is>
                <rdf:Bag>
                  <rdf:li rdf:resource="http://identifiers.org/uniprot/P0AEX3"/>
                </rdf:Bag>
              </bqbiol:is>
              <bqbiol:isEncodedBy>
                <rdf:Bag>
                  <rdf:li rdf:resource="http://identifiers.org/asap/ABE-0008515"/>
                  <rdf:li rdf:resource="http://identifiers.org/ecogene/EG10522"/>
                  <rdf:li rdf:resource="http://identifiers.org/ncbigene/947069"/>
                  <rdf:li rdf:resource="http://identifiers.org/ncbigi/gi:16130512"/>
                </rdf:Bag>
              </bqbiol:isEncodedBy>
            </rdf:Description>
          </rdf:RDF>
        </annotation>
      </fbc:geneProduct>
      <fbc:geneProduct metaid="meta_G_b1478" fbc:id="G_b1478" fbc:label="b1478">
        <annotation>
          <rdf:RDF xmlns:rdf="http://www.w3.org/1999/02/22-rdf-syntax-ns#" xmlns:dcterms="http://purl.org/dc/terms/" xmlns:vCard="http://www.w3.org/2001/vcard-rdf/3.0#" xmlns:vCard4="http://www.w3.org/2006/vcard/ns#" xmlns:bqbiol="http://biomodels.net/biology-qualifiers/" xmlns:bqmodel="http://biomodels.net/model-qualifiers/">
            <rdf:Description rdf:about="#meta_G_b1478">
              <bqbiol:is>
                <rdf:Bag>
                  <rdf:li rdf:resource="http://identifiers.org/uniprot/P39451"/>
                </rdf:Bag>
              </bqbiol:is>
              <bqbiol:isEncodedBy>
                <rdf:Bag>
                  <rdf:li rdf:resource="http://identifiers.org/asap/ABE-0004928"/>
                  <rdf:li rdf:resource="http://identifiers.org/ecogene/EG12622"/>
                  <rdf:li rdf:resource="http://identifiers.org/ncbigene/946036"/>
                  <rdf:li rdf:resource="http://identifiers.org/ncbigi/gi:90111280"/>
                </rdf:Bag>
              </bqbiol:isEncodedBy>
            </rdf:Description>
          </rdf:RDF>
        </annotation>
      </fbc:geneProduct>
      <fbc:geneProduct metaid="meta_G_b0356" fbc:id="G_b0356" fbc:label="b0356">
        <annotation>
          <rdf:RDF xmlns:rdf="http://www.w3.org/1999/02/22-rdf-syntax-ns#" xmlns:dcterms="http://purl.org/dc/terms/" xmlns:vCard="http://www.w3.org/2001/vcard-rdf/3.0#" xmlns:vCard4="http://www.w3.org/2006/vcard/ns#" xmlns:bqbiol="http://biomodels.net/biology-qualifiers/" xmlns:bqmodel="http://biomodels.net/model-qualifiers/">
            <rdf:Description rdf:about="#meta_G_b0356">
              <bqbiol:is>
                <rdf:Bag>
                  <rdf:li rdf:resource="http://identifiers.org/uniprot/P25437"/>
                </rdf:Bag>
              </bqbiol:is>
              <bqbiol:isEncodedBy>
                <rdf:Bag>
                  <rdf:li rdf:resource="http://identifiers.org/asap/ABE-0001221"/>
                  <rdf:li rdf:resource="http://identifiers.org/ecogene/EG50010"/>
                  <rdf:li rdf:resource="http://identifiers.org/ncbigene/944988"/>
                  <rdf:li rdf:resource="http://identifiers.org/ncbigi/gi:16128341"/>
                </rdf:Bag>
              </bqbiol:isEncodedBy>
            </rdf:Description>
          </rdf:RDF>
        </annotation>
      </fbc:geneProduct>
      <fbc:geneProduct metaid="meta_G_b3738" fbc:id="G_b3738" fbc:label="b3738">
        <annotation>
          <rdf:RDF xmlns:rdf="http://www.w3.org/1999/02/22-rdf-syntax-ns#" xmlns:dcterms="http://purl.org/dc/terms/" xmlns:vCard="http://www.w3.org/2001/vcard-rdf/3.0#" xmlns:vCard4="http://www.w3.org/2006/vcard/ns#" xmlns:bqbiol="http://biomodels.net/biology-qualifiers/" xmlns:bqmodel="http://biomodels.net/model-qualifiers/">
            <rdf:Description rdf:about="#meta_G_b3738">
              <bqbiol:is>
                <rdf:Bag>
                  <rdf:li rdf:resource="http://identifiers.org/uniprot/P0AB98"/>
                </rdf:Bag>
              </bqbiol:is>
              <bqbiol:isEncodedBy>
                <rdf:Bag>
                  <rdf:li rdf:resource="http://identifiers.org/asap/ABE-0012222"/>
                  <rdf:li rdf:resource="http://identifiers.org/ecogene/EG10099"/>
                  <rdf:li rdf:resource="http://identifiers.org/ncbigene/948252"/>
                  <rdf:li rdf:resource="http://identifiers.org/ncbigi/gi:16131606"/>
                </rdf:Bag>
              </bqbiol:isEncodedBy>
            </rdf:Description>
          </rdf:RDF>
        </annotation>
      </fbc:geneProduct>
      <fbc:geneProduct metaid="meta_G_b3736" fbc:id="G_b3736" fbc:label="b3736">
        <annotation>
          <rdf:RDF xmlns:rdf="http://www.w3.org/1999/02/22-rdf-syntax-ns#" xmlns:dcterms="http://purl.org/dc/terms/" xmlns:vCard="http://www.w3.org/2001/vcard-rdf/3.0#" xmlns:vCard4="http://www.w3.org/2006/vcard/ns#" xmlns:bqbiol="http://biomodels.net/biology-qualifiers/" xmlns:bqmodel="http://biomodels.net/model-qualifiers/">
            <rdf:Description rdf:about="#meta_G_b3736">
              <bqbiol:is>
                <rdf:Bag>
                  <rdf:li rdf:resource="http://identifiers.org/uniprot/P0ABA0"/>
                </rdf:Bag>
              </bqbiol:is>
              <bqbiol:isEncodedBy>
                <rdf:Bag>
                  <rdf:li rdf:resource="http://identifiers.org/asap/ABE-0012217"/>
                  <rdf:li rdf:resource="http://identifiers.org/ecogene/EG10103"/>
                  <rdf:li rdf:resource="http://identifiers.org/ncbigene/948247"/>
                  <rdf:li rdf:resource="http://identifiers.org/ncbigi/gi:16131604"/>
                </rdf:Bag>
              </bqbiol:isEncodedBy>
            </rdf:Description>
          </rdf:RDF>
        </annotation>
      </fbc:geneProduct>
      <fbc:geneProduct metaid="meta_G_b3737" fbc:id="G_b3737" fbc:label="b3737">
        <annotation>
          <rdf:RDF xmlns:rdf="http://www.w3.org/1999/02/22-rdf-syntax-ns#" xmlns:dcterms="http://purl.org/dc/terms/" xmlns:vCard="http://www.w3.org/2001/vcard-rdf/3.0#" xmlns:vCard4="http://www.w3.org/2006/vcard/ns#" xmlns:bqbiol="http://biomodels.net/biology-qualifiers/" xmlns:bqmodel="http://biomodels.net/model-qualifiers/">
            <rdf:Description rdf:about="#meta_G_b3737">
              <bqbiol:is>
                <rdf:Bag>
                  <rdf:li rdf:resource="http://identifiers.org/uniprot/P68699"/>
                </rdf:Bag>
              </bqbiol:is>
              <bqbiol:isEncodedBy>
                <rdf:Bag>
                  <rdf:li rdf:resource="http://identifiers.org/asap/ABE-0012220"/>
                  <rdf:li rdf:resource="http://identifiers.org/ecogene/EG10102"/>
                  <rdf:li rdf:resource="http://identifiers.org/ncbigene/948253"/>
                  <rdf:li rdf:resource="http://identifiers.org/ncbigi/gi:16131605"/>
                </rdf:Bag>
              </bqbiol:isEncodedBy>
            </rdf:Description>
          </rdf:RDF>
        </annotation>
      </fbc:geneProduct>
      <fbc:geneProduct metaid="meta_G_b3735" fbc:id="G_b3735" fbc:label="b3735">
        <annotation>
          <rdf:RDF xmlns:rdf="http://www.w3.org/1999/02/22-rdf-syntax-ns#" xmlns:dcterms="http://purl.org/dc/terms/" xmlns:vCard="http://www.w3.org/2001/vcard-rdf/3.0#" xmlns:vCard4="http://www.w3.org/2006/vcard/ns#" xmlns:bqbiol="http://biomodels.net/biology-qualifiers/" xmlns:bqmodel="http://biomodels.net/model-qualifiers/">
            <rdf:Description rdf:about="#meta_G_b3735">
              <bqbiol:is>
                <rdf:Bag>
                  <rdf:li rdf:resource="http://identifiers.org/uniprot/P0ABA4"/>
                </rdf:Bag>
              </bqbiol:is>
              <bqbiol:isEncodedBy>
                <rdf:Bag>
                  <rdf:li rdf:resource="http://identifiers.org/asap/ABE-0012215"/>
                  <rdf:li rdf:resource="http://identifiers.org/ecogene/EG10105"/>
                  <rdf:li rdf:resource="http://identifiers.org/ncbigene/948254"/>
                  <rdf:li rdf:resource="http://identifiers.org/ncbigi/gi:16131603"/>
                </rdf:Bag>
              </bqbiol:isEncodedBy>
            </rdf:Description>
          </rdf:RDF>
        </annotation>
      </fbc:geneProduct>
      <fbc:geneProduct metaid="meta_G_b3733" fbc:id="G_b3733" fbc:label="b3733">
        <annotation>
          <rdf:RDF xmlns:rdf="http://www.w3.org/1999/02/22-rdf-syntax-ns#" xmlns:dcterms="http://purl.org/dc/terms/" xmlns:vCard="http://www.w3.org/2001/vcard-rdf/3.0#" xmlns:vCard4="http://www.w3.org/2006/vcard/ns#" xmlns:bqbiol="http://biomodels.net/biology-qualifiers/" xmlns:bqmodel="http://biomodels.net/model-qualifiers/">
            <rdf:Description rdf:about="#meta_G_b3733">
              <bqbiol:is>
                <rdf:Bag>
                  <rdf:li rdf:resource="http://identifiers.org/uniprot/P0ABA6"/>
                </rdf:Bag>
              </bqbiol:is>
              <bqbiol:isEncodedBy>
                <rdf:Bag>
                  <rdf:li rdf:resource="http://identifiers.org/asap/ABE-0012211"/>
                  <rdf:li rdf:resource="http://identifiers.org/ecogene/EG10104"/>
                  <rdf:li rdf:resource="http://identifiers.org/ncbigene/948243"/>
                  <rdf:li rdf:resource="http://identifiers.org/ncbigi/gi:16131601"/>
                </rdf:Bag>
              </bqbiol:isEncodedBy>
            </rdf:Description>
          </rdf:RDF>
        </annotation>
      </fbc:geneProduct>
      <fbc:geneProduct metaid="meta_G_b3731" fbc:id="G_b3731" fbc:label="b3731">
        <annotation>
          <rdf:RDF xmlns:rdf="http://www.w3.org/1999/02/22-rdf-syntax-ns#" xmlns:dcterms="http://purl.org/dc/terms/" xmlns:vCard="http://www.w3.org/2001/vcard-rdf/3.0#" xmlns:vCard4="http://www.w3.org/2006/vcard/ns#" xmlns:bqbiol="http://biomodels.net/biology-qualifiers/" xmlns:bqmodel="http://biomodels.net/model-qualifiers/">
            <rdf:Description rdf:about="#meta_G_b3731">
              <bqbiol:is>
                <rdf:Bag>
                  <rdf:li rdf:resource="http://identifiers.org/uniprot/P0A6E6"/>
                </rdf:Bag>
              </bqbiol:is>
              <bqbiol:isEncodedBy>
                <rdf:Bag>
                  <rdf:li rdf:resource="http://identifiers.org/asap/ABE-0012206"/>
                  <rdf:li rdf:resource="http://identifiers.org/ecogene/EG10100"/>
                  <rdf:li rdf:resource="http://identifiers.org/ncbigene/948245"/>
                  <rdf:li rdf:resource="http://identifiers.org/ncbigi/gi:16131599"/>
                </rdf:Bag>
              </bqbiol:isEncodedBy>
            </rdf:Description>
          </rdf:RDF>
        </annotation>
      </fbc:geneProduct>
      <fbc:geneProduct metaid="meta_G_b3732" fbc:id="G_b3732" fbc:label="b3732">
        <annotation>
          <rdf:RDF xmlns:rdf="http://www.w3.org/1999/02/22-rdf-syntax-ns#" xmlns:dcterms="http://purl.org/dc/terms/" xmlns:vCard="http://www.w3.org/2001/vcard-rdf/3.0#" xmlns:vCard4="http://www.w3.org/2006/vcard/ns#" xmlns:bqbiol="http://biomodels.net/biology-qualifiers/" xmlns:bqmodel="http://biomodels.net/model-qualifiers/">
            <rdf:Description rdf:about="#meta_G_b3732">
              <bqbiol:is>
                <rdf:Bag>
                  <rdf:li rdf:resource="http://identifiers.org/uniprot/P0ABB4"/>
                </rdf:Bag>
              </bqbiol:is>
              <bqbiol:isEncodedBy>
                <rdf:Bag>
                  <rdf:li rdf:resource="http://identifiers.org/asap/ABE-0012208"/>
                  <rdf:li rdf:resource="http://identifiers.org/ecogene/EG10101"/>
                  <rdf:li rdf:resource="http://identifiers.org/ncbigene/948244"/>
                  <rdf:li rdf:resource="http://identifiers.org/ncbigi/gi:16131600"/>
                </rdf:Bag>
              </bqbiol:isEncodedBy>
            </rdf:Description>
          </rdf:RDF>
        </annotation>
      </fbc:geneProduct>
      <fbc:geneProduct metaid="meta_G_b3734" fbc:id="G_b3734" fbc:label="b3734">
        <annotation>
          <rdf:RDF xmlns:rdf="http://www.w3.org/1999/02/22-rdf-syntax-ns#" xmlns:dcterms="http://purl.org/dc/terms/" xmlns:vCard="http://www.w3.org/2001/vcard-rdf/3.0#" xmlns:vCard4="http://www.w3.org/2006/vcard/ns#" xmlns:bqbiol="http://biomodels.net/biology-qualifiers/" xmlns:bqmodel="http://biomodels.net/model-qualifiers/">
            <rdf:Description rdf:about="#meta_G_b3734">
              <bqbiol:is>
                <rdf:Bag>
                  <rdf:li rdf:resource="http://identifiers.org/uniprot/P0ABB0"/>
                </rdf:Bag>
              </bqbiol:is>
              <bqbiol:isEncodedBy>
                <rdf:Bag>
                  <rdf:li rdf:resource="http://identifiers.org/asap/ABE-0012213"/>
                  <rdf:li rdf:resource="http://identifiers.org/ecogene/EG10098"/>
                  <rdf:li rdf:resource="http://identifiers.org/ncbigene/948242"/>
                  <rdf:li rdf:resource="http://identifiers.org/ncbigi/gi:16131602"/>
                </rdf:Bag>
              </bqbiol:isEncodedBy>
            </rdf:Description>
          </rdf:RDF>
        </annotation>
      </fbc:geneProduct>
      <fbc:geneProduct metaid="meta_G_b3739" fbc:id="G_b3739" fbc:label="b3739">
        <annotation>
          <rdf:RDF xmlns:rdf="http://www.w3.org/1999/02/22-rdf-syntax-ns#" xmlns:dcterms="http://purl.org/dc/terms/" xmlns:vCard="http://www.w3.org/2001/vcard-rdf/3.0#" xmlns:vCard4="http://www.w3.org/2006/vcard/ns#" xmlns:bqbiol="http://biomodels.net/biology-qualifiers/" xmlns:bqmodel="http://biomodels.net/model-qualifiers/">
            <rdf:Description rdf:about="#meta_G_b3739">
              <bqbiol:is>
                <rdf:Bag>
                  <rdf:li rdf:resource="http://identifiers.org/uniprot/P0ABC0"/>
                </rdf:Bag>
              </bqbiol:is>
              <bqbiol:isEncodedBy>
                <rdf:Bag>
                  <rdf:li rdf:resource="http://identifiers.org/asap/ABE-0012224"/>
                  <rdf:li rdf:resource="http://identifiers.org/ecogene/EG10106"/>
                  <rdf:li rdf:resource="http://identifiers.org/ncbigene/948251"/>
                  <rdf:li rdf:resource="http://identifiers.org/ncbigi/gi:90111645"/>
                </rdf:Bag>
              </bqbiol:isEncodedBy>
            </rdf:Description>
          </rdf:RDF>
        </annotation>
      </fbc:geneProduct>
      <fbc:geneProduct metaid="meta_G_b0720" fbc:id="G_b0720" fbc:label="b0720">
        <annotation>
          <rdf:RDF xmlns:rdf="http://www.w3.org/1999/02/22-rdf-syntax-ns#" xmlns:dcterms="http://purl.org/dc/terms/" xmlns:vCard="http://www.w3.org/2001/vcard-rdf/3.0#" xmlns:vCard4="http://www.w3.org/2006/vcard/ns#" xmlns:bqbiol="http://biomodels.net/biology-qualifiers/" xmlns:bqmodel="http://biomodels.net/model-qualifiers/">
            <rdf:Description rdf:about="#meta_G_b0720">
              <bqbiol:is>
                <rdf:Bag>
                  <rdf:li rdf:resource="http://identifiers.org/uniprot/P0ABH7"/>
                </rdf:Bag>
              </bqbiol:is>
              <bqbiol:isEncodedBy>
                <rdf:Bag>
                  <rdf:li rdf:resource="http://identifiers.org/asap/ABE-0002451"/>
                  <rdf:li rdf:resource="http://identifiers.org/ecogene/EG10402"/>
                  <rdf:li rdf:resource="http://identifiers.org/ncbigene/945323"/>
                  <rdf:li rdf:resource="http://identifiers.org/ncbigi/gi:16128695"/>
                </rdf:Bag>
              </bqbiol:isEncodedBy>
            </rdf:Description>
          </rdf:RDF>
        </annotation>
      </fbc:geneProduct>
      <fbc:geneProduct metaid="meta_G_b0978" fbc:id="G_b0978" fbc:label="b0978">
        <annotation>
          <rdf:RDF xmlns:rdf="http://www.w3.org/1999/02/22-rdf-syntax-ns#" xmlns:dcterms="http://purl.org/dc/terms/" xmlns:vCard="http://www.w3.org/2001/vcard-rdf/3.0#" xmlns:vCard4="http://www.w3.org/2006/vcard/ns#" xmlns:bqbiol="http://biomodels.net/biology-qualifiers/" xmlns:bqmodel="http://biomodels.net/model-qualifiers/">
            <rdf:Description rdf:about="#meta_G_b0978">
              <bqbiol:is>
                <rdf:Bag>
                  <rdf:li rdf:resource="http://identifiers.org/uniprot/P26459"/>
                </rdf:Bag>
              </bqbiol:is>
              <bqbiol:isEncodedBy>
                <rdf:Bag>
                  <rdf:li rdf:resource="http://identifiers.org/asap/ABE-0003300"/>
                  <rdf:li rdf:resource="http://identifiers.org/ecogene/EG11380"/>
                  <rdf:li rdf:resource="http://identifiers.org/ncbigene/945585"/>
                  <rdf:li rdf:resource="http://identifiers.org/ncbigi/gi:16128944"/>
                </rdf:Bag>
              </bqbiol:isEncodedBy>
            </rdf:Description>
          </rdf:RDF>
        </annotation>
      </fbc:geneProduct>
      <fbc:geneProduct metaid="meta_G_b0979" fbc:id="G_b0979" fbc:label="b0979">
        <annotation>
          <rdf:RDF xmlns:rdf="http://www.w3.org/1999/02/22-rdf-syntax-ns#" xmlns:dcterms="http://purl.org/dc/terms/" xmlns:vCard="http://www.w3.org/2001/vcard-rdf/3.0#" xmlns:vCard4="http://www.w3.org/2006/vcard/ns#" xmlns:bqbiol="http://biomodels.net/biology-qualifiers/" xmlns:bqmodel="http://biomodels.net/model-qualifiers/">
            <rdf:Description rdf:about="#meta_G_b0979">
              <bqbiol:is>
                <rdf:Bag>
                  <rdf:li rdf:resource="http://identifiers.org/uniprot/P26458"/>
                </rdf:Bag>
              </bqbiol:is>
              <bqbiol:isEncodedBy>
                <rdf:Bag>
                  <rdf:li rdf:resource="http://identifiers.org/asap/ABE-0003302"/>
                  <rdf:li rdf:resource="http://identifiers.org/ecogene/EG11379"/>
                  <rdf:li rdf:resource="http://identifiers.org/ncbigene/947547"/>
                  <rdf:li rdf:resource="http://identifiers.org/ncbigi/gi:16128945"/>
                </rdf:Bag>
              </bqbiol:isEncodedBy>
            </rdf:Description>
          </rdf:RDF>
        </annotation>
      </fbc:geneProduct>
      <fbc:geneProduct metaid="meta_G_b0733" fbc:id="G_b0733" fbc:label="b0733">
        <annotation>
          <rdf:RDF xmlns:rdf="http://www.w3.org/1999/02/22-rdf-syntax-ns#" xmlns:dcterms="http://purl.org/dc/terms/" xmlns:vCard="http://www.w3.org/2001/vcard-rdf/3.0#" xmlns:vCard4="http://www.w3.org/2006/vcard/ns#" xmlns:bqbiol="http://biomodels.net/biology-qualifiers/" xmlns:bqmodel="http://biomodels.net/model-qualifiers/">
            <rdf:Description rdf:about="#meta_G_b0733">
              <bqbiol:is>
                <rdf:Bag>
                  <rdf:li rdf:resource="http://identifiers.org/uniprot/P0ABJ9"/>
                </rdf:Bag>
              </bqbiol:is>
              <bqbiol:isEncodedBy>
                <rdf:Bag>
                  <rdf:li rdf:resource="http://identifiers.org/asap/ABE-0002499"/>
                  <rdf:li rdf:resource="http://identifiers.org/ecogene/EG10173"/>
                  <rdf:li rdf:resource="http://identifiers.org/ncbigene/945341"/>
                  <rdf:li rdf:resource="http://identifiers.org/ncbigi/gi:90111166"/>
                </rdf:Bag>
              </bqbiol:isEncodedBy>
            </rdf:Description>
          </rdf:RDF>
        </annotation>
      </fbc:geneProduct>
      <fbc:geneProduct metaid="meta_G_b0734" fbc:id="G_b0734" fbc:label="b0734">
        <annotation>
          <rdf:RDF xmlns:rdf="http://www.w3.org/1999/02/22-rdf-syntax-ns#" xmlns:dcterms="http://purl.org/dc/terms/" xmlns:vCard="http://www.w3.org/2001/vcard-rdf/3.0#" xmlns:vCard4="http://www.w3.org/2006/vcard/ns#" xmlns:bqbiol="http://biomodels.net/biology-qualifiers/" xmlns:bqmodel="http://biomodels.net/model-qualifiers/">
            <rdf:Description rdf:about="#meta_G_b0734">
              <bqbiol:is>
                <rdf:Bag>
                  <rdf:li rdf:resource="http://identifiers.org/uniprot/P0ABK2"/>
                </rdf:Bag>
              </bqbiol:is>
              <bqbiol:isEncodedBy>
                <rdf:Bag>
                  <rdf:li rdf:resource="http://identifiers.org/asap/ABE-0002501"/>
                  <rdf:li rdf:resource="http://identifiers.org/ecogene/EG10174"/>
                  <rdf:li rdf:resource="http://identifiers.org/ncbigene/945347"/>
                  <rdf:li rdf:resource="http://identifiers.org/ncbigi/gi:16128709"/>
                </rdf:Bag>
              </bqbiol:isEncodedBy>
            </rdf:Description>
          </rdf:RDF>
        </annotation>
      </fbc:geneProduct>
      <fbc:geneProduct metaid="meta_G_b2975" fbc:id="G_b2975" fbc:label="b2975">
        <annotation>
          <rdf:RDF xmlns:rdf="http://www.w3.org/1999/02/22-rdf-syntax-ns#" xmlns:dcterms="http://purl.org/dc/terms/" xmlns:vCard="http://www.w3.org/2001/vcard-rdf/3.0#" xmlns:vCard4="http://www.w3.org/2006/vcard/ns#" xmlns:bqbiol="http://biomodels.net/biology-qualifiers/" xmlns:bqmodel="http://biomodels.net/model-qualifiers/">
            <rdf:Description rdf:about="#meta_G_b2975">
              <bqbiol:is>
                <rdf:Bag>
                  <rdf:li rdf:resource="http://identifiers.org/uniprot/Q46839"/>
                </rdf:Bag>
              </bqbiol:is>
              <bqbiol:isEncodedBy>
                <rdf:Bag>
                  <rdf:li rdf:resource="http://identifiers.org/asap/ABE-0009763"/>
                  <rdf:li rdf:resource="http://identifiers.org/ecogene/EG12995"/>
                  <rdf:li rdf:resource="http://identifiers.org/ncbigene/947259"/>
                  <rdf:li rdf:resource="http://identifiers.org/ncbigi/gi:16130875"/>
                </rdf:Bag>
              </bqbiol:isEncodedBy>
            </rdf:Description>
          </rdf:RDF>
        </annotation>
      </fbc:geneProduct>
      <fbc:geneProduct metaid="meta_G_b3603" fbc:id="G_b3603" fbc:label="b3603">
        <annotation>
          <rdf:RDF xmlns:rdf="http://www.w3.org/1999/02/22-rdf-syntax-ns#" xmlns:dcterms="http://purl.org/dc/terms/" xmlns:vCard="http://www.w3.org/2001/vcard-rdf/3.0#" xmlns:vCard4="http://www.w3.org/2006/vcard/ns#" xmlns:bqbiol="http://biomodels.net/biology-qualifiers/" xmlns:bqmodel="http://biomodels.net/model-qualifiers/">
            <rdf:Description rdf:about="#meta_G_b3603">
              <bqbiol:is>
                <rdf:Bag>
                  <rdf:li rdf:resource="http://identifiers.org/uniprot/P33231"/>
                </rdf:Bag>
              </bqbiol:is>
              <bqbiol:isEncodedBy>
                <rdf:Bag>
                  <rdf:li rdf:resource="http://identifiers.org/asap/ABE-0011777"/>
                  <rdf:li rdf:resource="http://identifiers.org/ecogene/EG11961"/>
                  <rdf:li rdf:resource="http://identifiers.org/ncbigene/948114"/>
                  <rdf:li rdf:resource="http://identifiers.org/ncbigi/gi:16131474"/>
                </rdf:Bag>
              </bqbiol:isEncodedBy>
            </rdf:Description>
          </rdf:RDF>
        </annotation>
      </fbc:geneProduct>
      <fbc:geneProduct metaid="meta_G_b2779" fbc:id="G_b2779" fbc:label="b2779">
        <annotation>
          <rdf:RDF xmlns:rdf="http://www.w3.org/1999/02/22-rdf-syntax-ns#" xmlns:dcterms="http://purl.org/dc/terms/" xmlns:vCard="http://www.w3.org/2001/vcard-rdf/3.0#" xmlns:vCard4="http://www.w3.org/2006/vcard/ns#" xmlns:bqbiol="http://biomodels.net/biology-qualifiers/" xmlns:bqmodel="http://biomodels.net/model-qualifiers/">
            <rdf:Description rdf:about="#meta_G_b2779">
              <bqbiol:is>
                <rdf:Bag>
                  <rdf:li rdf:resource="http://identifiers.org/uniprot/P0A6P9"/>
                </rdf:Bag>
              </bqbiol:is>
              <bqbiol:isEncodedBy>
                <rdf:Bag>
                  <rdf:li rdf:resource="http://identifiers.org/asap/ABE-0009110"/>
                  <rdf:li rdf:resource="http://identifiers.org/ecogene/EG10258"/>
                  <rdf:li rdf:resource="http://identifiers.org/ncbigene/945032"/>
                  <rdf:li rdf:resource="http://identifiers.org/ncbigi/gi:16130686"/>
                </rdf:Bag>
              </bqbiol:isEncodedBy>
            </rdf:Description>
          </rdf:RDF>
        </annotation>
      </fbc:geneProduct>
      <fbc:geneProduct metaid="meta_G_b1773" fbc:id="G_b1773" fbc:label="b1773">
        <annotation>
          <rdf:RDF xmlns:rdf="http://www.w3.org/1999/02/22-rdf-syntax-ns#" xmlns:dcterms="http://purl.org/dc/terms/" xmlns:vCard="http://www.w3.org/2001/vcard-rdf/3.0#" xmlns:vCard4="http://www.w3.org/2006/vcard/ns#" xmlns:bqbiol="http://biomodels.net/biology-qualifiers/" xmlns:bqmodel="http://biomodels.net/model-qualifiers/">
            <rdf:Description rdf:about="#meta_G_b1773">
              <bqbiol:is>
                <rdf:Bag>
                  <rdf:li rdf:resource="http://identifiers.org/uniprot/P77704"/>
                </rdf:Bag>
              </bqbiol:is>
              <bqbiol:isEncodedBy>
                <rdf:Bag>
                  <rdf:li rdf:resource="http://identifiers.org/asap/ABE-0005906"/>
                  <rdf:li rdf:resource="http://identifiers.org/ecogene/EG13485"/>
                  <rdf:li rdf:resource="http://identifiers.org/ncbigene/946291"/>
                  <rdf:li rdf:resource="http://identifiers.org/ncbigi/gi:16129727"/>
                </rdf:Bag>
              </bqbiol:isEncodedBy>
            </rdf:Description>
          </rdf:RDF>
        </annotation>
      </fbc:geneProduct>
      <fbc:geneProduct metaid="meta_G_b2097" fbc:id="G_b2097" fbc:label="b2097">
        <annotation>
          <rdf:RDF xmlns:rdf="http://www.w3.org/1999/02/22-rdf-syntax-ns#" xmlns:dcterms="http://purl.org/dc/terms/" xmlns:vCard="http://www.w3.org/2001/vcard-rdf/3.0#" xmlns:vCard4="http://www.w3.org/2006/vcard/ns#" xmlns:bqbiol="http://biomodels.net/biology-qualifiers/" xmlns:bqmodel="http://biomodels.net/model-qualifiers/">
            <rdf:Description rdf:about="#meta_G_b2097">
              <bqbiol:is>
                <rdf:Bag>
                  <rdf:li rdf:resource="http://identifiers.org/uniprot/P0A991"/>
                </rdf:Bag>
              </bqbiol:is>
              <bqbiol:isEncodedBy>
                <rdf:Bag>
                  <rdf:li rdf:resource="http://identifiers.org/asap/ABE-0006941"/>
                  <rdf:li rdf:resource="http://identifiers.org/ecogene/EG14062"/>
                  <rdf:li rdf:resource="http://identifiers.org/ncbigene/946632"/>
                  <rdf:li rdf:resource="http://identifiers.org/ncbigi/gi:90111385"/>
                </rdf:Bag>
              </bqbiol:isEncodedBy>
            </rdf:Description>
          </rdf:RDF>
        </annotation>
      </fbc:geneProduct>
      <fbc:geneProduct metaid="meta_G_b2925" fbc:id="G_b2925" fbc:label="b2925">
        <annotation>
          <rdf:RDF xmlns:rdf="http://www.w3.org/1999/02/22-rdf-syntax-ns#" xmlns:dcterms="http://purl.org/dc/terms/" xmlns:vCard="http://www.w3.org/2001/vcard-rdf/3.0#" xmlns:vCard4="http://www.w3.org/2006/vcard/ns#" xmlns:bqbiol="http://biomodels.net/biology-qualifiers/" xmlns:bqmodel="http://biomodels.net/model-qualifiers/">
            <rdf:Description rdf:about="#meta_G_b2925">
              <bqbiol:is>
                <rdf:Bag>
                  <rdf:li rdf:resource="http://identifiers.org/uniprot/P0AB71"/>
                </rdf:Bag>
              </bqbiol:is>
              <bqbiol:isEncodedBy>
                <rdf:Bag>
                  <rdf:li rdf:resource="http://identifiers.org/asap/ABE-0009600"/>
                  <rdf:li rdf:resource="http://identifiers.org/ecogene/EG10282"/>
                  <rdf:li rdf:resource="http://identifiers.org/ncbigene/947415"/>
                  <rdf:li rdf:resource="http://identifiers.org/ncbigi/gi:16130826"/>
                </rdf:Bag>
              </bqbiol:isEncodedBy>
            </rdf:Description>
          </rdf:RDF>
        </annotation>
      </fbc:geneProduct>
      <fbc:geneProduct metaid="meta_G_b3925" fbc:id="G_b3925" fbc:label="b3925">
        <annotation>
          <rdf:RDF xmlns:rdf="http://www.w3.org/1999/02/22-rdf-syntax-ns#" xmlns:dcterms="http://purl.org/dc/terms/" xmlns:vCard="http://www.w3.org/2001/vcard-rdf/3.0#" xmlns:vCard4="http://www.w3.org/2006/vcard/ns#" xmlns:bqbiol="http://biomodels.net/biology-qualifiers/" xmlns:bqmodel="http://biomodels.net/model-qualifiers/">
            <rdf:Description rdf:about="#meta_G_b3925">
              <bqbiol:is>
                <rdf:Bag>
                  <rdf:li rdf:resource="http://identifiers.org/uniprot/P0A9C9"/>
                </rdf:Bag>
              </bqbiol:is>
              <bqbiol:isEncodedBy>
                <rdf:Bag>
                  <rdf:li rdf:resource="http://identifiers.org/asap/ABE-0012821"/>
                  <rdf:li rdf:resource="http://identifiers.org/ecogene/EG11517"/>
                  <rdf:li rdf:resource="http://identifiers.org/ncbigene/948424"/>
                  <rdf:li rdf:resource="http://identifiers.org/ncbigi/gi:16131763"/>
                </rdf:Bag>
              </bqbiol:isEncodedBy>
            </rdf:Description>
          </rdf:RDF>
        </annotation>
      </fbc:geneProduct>
      <fbc:geneProduct metaid="meta_G_b4232" fbc:id="G_b4232" fbc:label="b4232">
        <annotation>
          <rdf:RDF xmlns:rdf="http://www.w3.org/1999/02/22-rdf-syntax-ns#" xmlns:dcterms="http://purl.org/dc/terms/" xmlns:vCard="http://www.w3.org/2001/vcard-rdf/3.0#" xmlns:vCard4="http://www.w3.org/2006/vcard/ns#" xmlns:bqbiol="http://biomodels.net/biology-qualifiers/" xmlns:bqmodel="http://biomodels.net/model-qualifiers/">
            <rdf:Description rdf:about="#meta_G_b4232">
              <bqbiol:is>
                <rdf:Bag>
                  <rdf:li rdf:resource="http://identifiers.org/uniprot/P0A993"/>
                </rdf:Bag>
              </bqbiol:is>
              <bqbiol:isEncodedBy>
                <rdf:Bag>
                  <rdf:li rdf:resource="http://identifiers.org/asap/ABE-0013842"/>
                  <rdf:li rdf:resource="http://identifiers.org/ecogene/EG10283"/>
                  <rdf:li rdf:resource="http://identifiers.org/ncbigene/948753"/>
                  <rdf:li rdf:resource="http://identifiers.org/ncbigi/gi:16132054"/>
                </rdf:Bag>
              </bqbiol:isEncodedBy>
            </rdf:Description>
          </rdf:RDF>
        </annotation>
      </fbc:geneProduct>
      <fbc:geneProduct metaid="meta_G_b0904" fbc:id="G_b0904" fbc:label="b0904">
        <annotation>
          <rdf:RDF xmlns:rdf="http://www.w3.org/1999/02/22-rdf-syntax-ns#" xmlns:dcterms="http://purl.org/dc/terms/" xmlns:vCard="http://www.w3.org/2001/vcard-rdf/3.0#" xmlns:vCard4="http://www.w3.org/2006/vcard/ns#" xmlns:bqbiol="http://biomodels.net/biology-qualifiers/" xmlns:bqmodel="http://biomodels.net/model-qualifiers/">
            <rdf:Description rdf:about="#meta_G_b0904">
              <bqbiol:is>
                <rdf:Bag>
                  <rdf:li rdf:resource="http://identifiers.org/uniprot/P0AC23"/>
                </rdf:Bag>
              </bqbiol:is>
              <bqbiol:isEncodedBy>
                <rdf:Bag>
                  <rdf:li rdf:resource="http://identifiers.org/asap/ABE-0003073"/>
                  <rdf:li rdf:resource="http://identifiers.org/ecogene/EG11258"/>
                  <rdf:li rdf:resource="http://identifiers.org/ncbigene/945513"/>
                  <rdf:li rdf:resource="http://identifiers.org/ncbigi/gi:16128871"/>
                </rdf:Bag>
              </bqbiol:isEncodedBy>
            </rdf:Description>
          </rdf:RDF>
        </annotation>
      </fbc:geneProduct>
      <fbc:geneProduct metaid="meta_G_b2492" fbc:id="G_b2492" fbc:label="b2492">
        <annotation>
          <rdf:RDF xmlns:rdf="http://www.w3.org/1999/02/22-rdf-syntax-ns#" xmlns:dcterms="http://purl.org/dc/terms/" xmlns:vCard="http://www.w3.org/2001/vcard-rdf/3.0#" xmlns:vCard4="http://www.w3.org/2006/vcard/ns#" xmlns:bqbiol="http://biomodels.net/biology-qualifiers/" xmlns:bqmodel="http://biomodels.net/model-qualifiers/">
            <rdf:Description rdf:about="#meta_G_b2492">
              <bqbiol:is>
                <rdf:Bag>
                  <rdf:li rdf:resource="http://identifiers.org/uniprot/P77733"/>
                </rdf:Bag>
              </bqbiol:is>
              <bqbiol:isEncodedBy>
                <rdf:Bag>
                  <rdf:li rdf:resource="http://identifiers.org/asap/ABE-0008206"/>
                  <rdf:li rdf:resource="http://identifiers.org/ecogene/EG14220"/>
                  <rdf:li rdf:resource="http://identifiers.org/ncbigene/949032"/>
                  <rdf:li rdf:resource="http://identifiers.org/ncbigi/gi:16130417"/>
                </rdf:Bag>
              </bqbiol:isEncodedBy>
            </rdf:Description>
          </rdf:RDF>
        </annotation>
      </fbc:geneProduct>
      <fbc:geneProduct metaid="meta_G_b4153" fbc:id="G_b4153" fbc:label="b4153">
        <annotation>
          <rdf:RDF xmlns:rdf="http://www.w3.org/1999/02/22-rdf-syntax-ns#" xmlns:dcterms="http://purl.org/dc/terms/" xmlns:vCard="http://www.w3.org/2001/vcard-rdf/3.0#" xmlns:vCard4="http://www.w3.org/2006/vcard/ns#" xmlns:bqbiol="http://biomodels.net/biology-qualifiers/" xmlns:bqmodel="http://biomodels.net/model-qualifiers/">
            <rdf:Description rdf:about="#meta_G_b4153">
              <bqbiol:is>
                <rdf:Bag>
                  <rdf:li rdf:resource="http://identifiers.org/uniprot/P0AC47"/>
                </rdf:Bag>
              </bqbiol:is>
              <bqbiol:isEncodedBy>
                <rdf:Bag>
                  <rdf:li rdf:resource="http://identifiers.org/asap/ABE-0013602"/>
                  <rdf:li rdf:resource="http://identifiers.org/ecogene/EG10331"/>
                  <rdf:li rdf:resource="http://identifiers.org/ncbigene/948666"/>
                  <rdf:li rdf:resource="http://identifiers.org/ncbigi/gi:16131978"/>
                </rdf:Bag>
              </bqbiol:isEncodedBy>
            </rdf:Description>
          </rdf:RDF>
        </annotation>
      </fbc:geneProduct>
      <fbc:geneProduct metaid="meta_G_b4151" fbc:id="G_b4151" fbc:label="b4151">
        <annotation>
          <rdf:RDF xmlns:rdf="http://www.w3.org/1999/02/22-rdf-syntax-ns#" xmlns:dcterms="http://purl.org/dc/terms/" xmlns:vCard="http://www.w3.org/2001/vcard-rdf/3.0#" xmlns:vCard4="http://www.w3.org/2006/vcard/ns#" xmlns:bqbiol="http://biomodels.net/biology-qualifiers/" xmlns:bqmodel="http://biomodels.net/model-qualifiers/">
            <rdf:Description rdf:about="#meta_G_b4151">
              <bqbiol:is>
                <rdf:Bag>
                  <rdf:li rdf:resource="http://identifiers.org/uniprot/P0A8Q3"/>
                </rdf:Bag>
              </bqbiol:is>
              <bqbiol:isEncodedBy>
                <rdf:Bag>
                  <rdf:li rdf:resource="http://identifiers.org/asap/ABE-0013595"/>
                  <rdf:li rdf:resource="http://identifiers.org/ecogene/EG10333"/>
                  <rdf:li rdf:resource="http://identifiers.org/ncbigene/948668"/>
                  <rdf:li rdf:resource="http://identifiers.org/ncbigi/gi:16131976"/>
                </rdf:Bag>
              </bqbiol:isEncodedBy>
            </rdf:Description>
          </rdf:RDF>
        </annotation>
      </fbc:geneProduct>
      <fbc:geneProduct metaid="meta_G_b4152" fbc:id="G_b4152" fbc:label="b4152">
        <annotation>
          <rdf:RDF xmlns:rdf="http://www.w3.org/1999/02/22-rdf-syntax-ns#" xmlns:dcterms="http://purl.org/dc/terms/" xmlns:vCard="http://www.w3.org/2001/vcard-rdf/3.0#" xmlns:vCard4="http://www.w3.org/2006/vcard/ns#" xmlns:bqbiol="http://biomodels.net/biology-qualifiers/" xmlns:bqmodel="http://biomodels.net/model-qualifiers/">
            <rdf:Description rdf:about="#meta_G_b4152">
              <bqbiol:is>
                <rdf:Bag>
                  <rdf:li rdf:resource="http://identifiers.org/uniprot/P0A8Q0"/>
                </rdf:Bag>
              </bqbiol:is>
              <bqbiol:isEncodedBy>
                <rdf:Bag>
                  <rdf:li rdf:resource="http://identifiers.org/asap/ABE-0013598"/>
                  <rdf:li rdf:resource="http://identifiers.org/ecogene/EG10332"/>
                  <rdf:li rdf:resource="http://identifiers.org/ncbigene/948680"/>
                  <rdf:li rdf:resource="http://identifiers.org/ncbigi/gi:16131977"/>
                </rdf:Bag>
              </bqbiol:isEncodedBy>
            </rdf:Description>
          </rdf:RDF>
        </annotation>
      </fbc:geneProduct>
      <fbc:geneProduct metaid="meta_G_b4154" fbc:id="G_b4154" fbc:label="b4154">
        <annotation>
          <rdf:RDF xmlns:rdf="http://www.w3.org/1999/02/22-rdf-syntax-ns#" xmlns:dcterms="http://purl.org/dc/terms/" xmlns:vCard="http://www.w3.org/2001/vcard-rdf/3.0#" xmlns:vCard4="http://www.w3.org/2006/vcard/ns#" xmlns:bqbiol="http://biomodels.net/biology-qualifiers/" xmlns:bqmodel="http://biomodels.net/model-qualifiers/">
            <rdf:Description rdf:about="#meta_G_b4154">
              <bqbiol:is>
                <rdf:Bag>
                  <rdf:li rdf:resource="http://identifiers.org/uniprot/P00363"/>
                </rdf:Bag>
              </bqbiol:is>
              <bqbiol:isEncodedBy>
                <rdf:Bag>
                  <rdf:li rdf:resource="http://identifiers.org/asap/ABE-0013604"/>
                  <rdf:li rdf:resource="http://identifiers.org/ecogene/EG10330"/>
                  <rdf:li rdf:resource="http://identifiers.org/ncbigene/948667"/>
                  <rdf:li rdf:resource="http://identifiers.org/ncbigi/gi:16131979"/>
                </rdf:Bag>
              </bqbiol:isEncodedBy>
            </rdf:Description>
          </rdf:RDF>
        </annotation>
      </fbc:geneProduct>
      <fbc:geneProduct metaid="meta_G_b2415" fbc:id="G_b2415" fbc:label="b2415">
        <annotation>
          <rdf:RDF xmlns:rdf="http://www.w3.org/1999/02/22-rdf-syntax-ns#" xmlns:dcterms="http://purl.org/dc/terms/" xmlns:vCard="http://www.w3.org/2001/vcard-rdf/3.0#" xmlns:vCard4="http://www.w3.org/2006/vcard/ns#" xmlns:bqbiol="http://biomodels.net/biology-qualifiers/" xmlns:bqmodel="http://biomodels.net/model-qualifiers/">
            <rdf:Description rdf:about="#meta_G_b2415">
              <bqbiol:is>
                <rdf:Bag>
                  <rdf:li rdf:resource="http://identifiers.org/uniprot/P0AA04"/>
                </rdf:Bag>
              </bqbiol:is>
              <bqbiol:isEncodedBy>
                <rdf:Bag>
                  <rdf:li rdf:resource="http://identifiers.org/asap/ABE-0007962"/>
                  <rdf:li rdf:resource="http://identifiers.org/ecogene/EG10788"/>
                  <rdf:li rdf:resource="http://identifiers.org/ncbigene/946886"/>
                  <rdf:li rdf:resource="http://identifiers.org/ncbigi/gi:16130341"/>
                </rdf:Bag>
              </bqbiol:isEncodedBy>
            </rdf:Description>
          </rdf:RDF>
        </annotation>
      </fbc:geneProduct>
      <fbc:geneProduct metaid="meta_G_b1818" fbc:id="G_b1818" fbc:label="b1818">
        <annotation>
          <rdf:RDF xmlns:rdf="http://www.w3.org/1999/02/22-rdf-syntax-ns#" xmlns:dcterms="http://purl.org/dc/terms/" xmlns:vCard="http://www.w3.org/2001/vcard-rdf/3.0#" xmlns:vCard4="http://www.w3.org/2006/vcard/ns#" xmlns:bqbiol="http://biomodels.net/biology-qualifiers/" xmlns:bqmodel="http://biomodels.net/model-qualifiers/">
            <rdf:Description rdf:about="#meta_G_b1818">
              <bqbiol:is>
                <rdf:Bag>
                  <rdf:li rdf:resource="http://identifiers.org/uniprot/P69801"/>
                </rdf:Bag>
              </bqbiol:is>
              <bqbiol:isEncodedBy>
                <rdf:Bag>
                  <rdf:li rdf:resource="http://identifiers.org/asap/ABE-0006056"/>
                  <rdf:li rdf:resource="http://identifiers.org/ecogene/EG10568"/>
                  <rdf:li rdf:resource="http://identifiers.org/ncbigene/946332"/>
                  <rdf:li rdf:resource="http://identifiers.org/ncbigi/gi:16129772"/>
                </rdf:Bag>
              </bqbiol:isEncodedBy>
            </rdf:Description>
          </rdf:RDF>
        </annotation>
      </fbc:geneProduct>
      <fbc:geneProduct metaid="meta_G_b1817" fbc:id="G_b1817" fbc:label="b1817">
        <annotation>
          <rdf:RDF xmlns:rdf="http://www.w3.org/1999/02/22-rdf-syntax-ns#" xmlns:dcterms="http://purl.org/dc/terms/" xmlns:vCard="http://www.w3.org/2001/vcard-rdf/3.0#" xmlns:vCard4="http://www.w3.org/2006/vcard/ns#" xmlns:bqbiol="http://biomodels.net/biology-qualifiers/" xmlns:bqmodel="http://biomodels.net/model-qualifiers/">
            <rdf:Description rdf:about="#meta_G_b1817">
              <bqbiol:is>
                <rdf:Bag>
                  <rdf:li rdf:resource="http://identifiers.org/uniprot/P69797"/>
                </rdf:Bag>
              </bqbiol:is>
              <bqbiol:isEncodedBy>
                <rdf:Bag>
                  <rdf:li rdf:resource="http://identifiers.org/asap/ABE-0006054"/>
                  <rdf:li rdf:resource="http://identifiers.org/ecogene/EG10567"/>
                  <rdf:li rdf:resource="http://identifiers.org/ncbigene/946334"/>
                  <rdf:li rdf:resource="http://identifiers.org/ncbigi/gi:16129771"/>
                </rdf:Bag>
              </bqbiol:isEncodedBy>
            </rdf:Description>
          </rdf:RDF>
        </annotation>
      </fbc:geneProduct>
      <fbc:geneProduct metaid="meta_G_b1819" fbc:id="G_b1819" fbc:label="b1819">
        <annotation>
          <rdf:RDF xmlns:rdf="http://www.w3.org/1999/02/22-rdf-syntax-ns#" xmlns:dcterms="http://purl.org/dc/terms/" xmlns:vCard="http://www.w3.org/2001/vcard-rdf/3.0#" xmlns:vCard4="http://www.w3.org/2006/vcard/ns#" xmlns:bqbiol="http://biomodels.net/biology-qualifiers/" xmlns:bqmodel="http://biomodels.net/model-qualifiers/">
            <rdf:Description rdf:about="#meta_G_b1819">
              <bqbiol:is>
                <rdf:Bag>
                  <rdf:li rdf:resource="http://identifiers.org/uniprot/P69805"/>
                </rdf:Bag>
              </bqbiol:is>
              <bqbiol:isEncodedBy>
                <rdf:Bag>
                  <rdf:li rdf:resource="http://identifiers.org/asap/ABE-0006058"/>
                  <rdf:li rdf:resource="http://identifiers.org/ecogene/EG10569"/>
                  <rdf:li rdf:resource="http://identifiers.org/ncbigene/946342"/>
                  <rdf:li rdf:resource="http://identifiers.org/ncbigi/gi:345452720"/>
                </rdf:Bag>
              </bqbiol:isEncodedBy>
            </rdf:Description>
          </rdf:RDF>
        </annotation>
      </fbc:geneProduct>
      <fbc:geneProduct metaid="meta_G_b2416" fbc:id="G_b2416" fbc:label="b2416">
        <annotation>
          <rdf:RDF xmlns:rdf="http://www.w3.org/1999/02/22-rdf-syntax-ns#" xmlns:dcterms="http://purl.org/dc/terms/" xmlns:vCard="http://www.w3.org/2001/vcard-rdf/3.0#" xmlns:vCard4="http://www.w3.org/2006/vcard/ns#" xmlns:bqbiol="http://biomodels.net/biology-qualifiers/" xmlns:bqmodel="http://biomodels.net/model-qualifiers/">
            <rdf:Description rdf:about="#meta_G_b2416">
              <bqbiol:is>
                <rdf:Bag>
                  <rdf:li rdf:resource="http://identifiers.org/uniprot/P08839"/>
                </rdf:Bag>
              </bqbiol:is>
              <bqbiol:isEncodedBy>
                <rdf:Bag>
                  <rdf:li rdf:resource="http://identifiers.org/asap/ABE-0007967"/>
                  <rdf:li rdf:resource="http://identifiers.org/ecogene/EG10789"/>
                  <rdf:li rdf:resource="http://identifiers.org/ncbigene/946879"/>
                  <rdf:li rdf:resource="http://identifiers.org/ncbigi/gi:16130342"/>
                </rdf:Bag>
              </bqbiol:isEncodedBy>
            </rdf:Description>
          </rdf:RDF>
        </annotation>
      </fbc:geneProduct>
      <fbc:geneProduct metaid="meta_G_b4122" fbc:id="G_b4122" fbc:label="b4122">
        <annotation>
          <rdf:RDF xmlns:rdf="http://www.w3.org/1999/02/22-rdf-syntax-ns#" xmlns:dcterms="http://purl.org/dc/terms/" xmlns:vCard="http://www.w3.org/2001/vcard-rdf/3.0#" xmlns:vCard4="http://www.w3.org/2006/vcard/ns#" xmlns:bqbiol="http://biomodels.net/biology-qualifiers/" xmlns:bqmodel="http://biomodels.net/model-qualifiers/">
            <rdf:Description rdf:about="#meta_G_b4122">
              <bqbiol:is>
                <rdf:Bag>
                  <rdf:li rdf:resource="http://identifiers.org/uniprot/P14407"/>
                </rdf:Bag>
              </bqbiol:is>
              <bqbiol:isEncodedBy>
                <rdf:Bag>
                  <rdf:li rdf:resource="http://identifiers.org/asap/ABE-0013501"/>
                  <rdf:li rdf:resource="http://identifiers.org/ecogene/EG10357"/>
                  <rdf:li rdf:resource="http://identifiers.org/ncbigene/948642"/>
                  <rdf:li rdf:resource="http://identifiers.org/ncbigi/gi:16131948"/>
                </rdf:Bag>
              </bqbiol:isEncodedBy>
            </rdf:Description>
          </rdf:RDF>
        </annotation>
      </fbc:geneProduct>
      <fbc:geneProduct metaid="meta_G_b1612" fbc:id="G_b1612" fbc:label="b1612">
        <annotation>
          <rdf:RDF xmlns:rdf="http://www.w3.org/1999/02/22-rdf-syntax-ns#" xmlns:dcterms="http://purl.org/dc/terms/" xmlns:vCard="http://www.w3.org/2001/vcard-rdf/3.0#" xmlns:vCard4="http://www.w3.org/2006/vcard/ns#" xmlns:bqbiol="http://biomodels.net/biology-qualifiers/" xmlns:bqmodel="http://biomodels.net/model-qualifiers/">
            <rdf:Description rdf:about="#meta_G_b1612">
              <bqbiol:is>
                <rdf:Bag>
                  <rdf:li rdf:resource="http://identifiers.org/uniprot/P0AC33"/>
                </rdf:Bag>
              </bqbiol:is>
              <bqbiol:isEncodedBy>
                <rdf:Bag>
                  <rdf:li rdf:resource="http://identifiers.org/asap/ABE-0005392"/>
                  <rdf:li rdf:resource="http://identifiers.org/ecogene/EG10356"/>
                  <rdf:li rdf:resource="http://identifiers.org/ncbigene/946826"/>
                  <rdf:li rdf:resource="http://identifiers.org/ncbigi/gi:16129570"/>
                </rdf:Bag>
              </bqbiol:isEncodedBy>
            </rdf:Description>
          </rdf:RDF>
        </annotation>
      </fbc:geneProduct>
      <fbc:geneProduct metaid="meta_G_b1611" fbc:id="G_b1611" fbc:label="b1611">
        <annotation>
          <rdf:RDF xmlns:rdf="http://www.w3.org/1999/02/22-rdf-syntax-ns#" xmlns:dcterms="http://purl.org/dc/terms/" xmlns:vCard="http://www.w3.org/2001/vcard-rdf/3.0#" xmlns:vCard4="http://www.w3.org/2006/vcard/ns#" xmlns:bqbiol="http://biomodels.net/biology-qualifiers/" xmlns:bqmodel="http://biomodels.net/model-qualifiers/">
            <rdf:Description rdf:about="#meta_G_b1611">
              <bqbiol:is>
                <rdf:Bag>
                  <rdf:li rdf:resource="http://identifiers.org/uniprot/P05042"/>
                </rdf:Bag>
              </bqbiol:is>
              <bqbiol:isEncodedBy>
                <rdf:Bag>
                  <rdf:li rdf:resource="http://identifiers.org/asap/ABE-0005380"/>
                  <rdf:li rdf:resource="http://identifiers.org/ecogene/EG10358"/>
                  <rdf:li rdf:resource="http://identifiers.org/ncbigene/946147"/>
                  <rdf:li rdf:resource="http://identifiers.org/ncbigi/gi:16129569"/>
                </rdf:Bag>
              </bqbiol:isEncodedBy>
            </rdf:Description>
          </rdf:RDF>
        </annotation>
      </fbc:geneProduct>
      <fbc:geneProduct metaid="meta_G_b3528" fbc:id="G_b3528" fbc:label="b3528">
        <annotation>
          <rdf:RDF xmlns:rdf="http://www.w3.org/1999/02/22-rdf-syntax-ns#" xmlns:dcterms="http://purl.org/dc/terms/" xmlns:vCard="http://www.w3.org/2001/vcard-rdf/3.0#" xmlns:vCard4="http://www.w3.org/2006/vcard/ns#" xmlns:bqbiol="http://biomodels.net/biology-qualifiers/" xmlns:bqmodel="http://biomodels.net/model-qualifiers/">
            <rdf:Description rdf:about="#meta_G_b3528">
              <bqbiol:is>
                <rdf:Bag>
                  <rdf:li rdf:resource="http://identifiers.org/uniprot/P0A830"/>
                </rdf:Bag>
              </bqbiol:is>
              <bqbiol:isEncodedBy>
                <rdf:Bag>
                  <rdf:li rdf:resource="http://identifiers.org/asap/ABE-0011527"/>
                  <rdf:li rdf:resource="http://identifiers.org/ecogene/EG20044"/>
                  <rdf:li rdf:resource="http://identifiers.org/ncbigene/948039"/>
                  <rdf:li rdf:resource="http://identifiers.org/ncbigi/gi:16131400"/>
                </rdf:Bag>
              </bqbiol:isEncodedBy>
            </rdf:Description>
          </rdf:RDF>
        </annotation>
      </fbc:geneProduct>
      <fbc:geneProduct metaid="meta_G_b1852" fbc:id="G_b1852" fbc:label="b1852">
        <annotation>
          <rdf:RDF xmlns:rdf="http://www.w3.org/1999/02/22-rdf-syntax-ns#" xmlns:dcterms="http://purl.org/dc/terms/" xmlns:vCard="http://www.w3.org/2001/vcard-rdf/3.0#" xmlns:vCard4="http://www.w3.org/2006/vcard/ns#" xmlns:bqbiol="http://biomodels.net/biology-qualifiers/" xmlns:bqmodel="http://biomodels.net/model-qualifiers/">
            <rdf:Description rdf:about="#meta_G_b1852">
              <bqbiol:is>
                <rdf:Bag>
                  <rdf:li rdf:resource="http://identifiers.org/uniprot/P0AC53"/>
                </rdf:Bag>
              </bqbiol:is>
              <bqbiol:isEncodedBy>
                <rdf:Bag>
                  <rdf:li rdf:resource="http://identifiers.org/asap/ABE-0006171"/>
                  <rdf:li rdf:resource="http://identifiers.org/ecogene/EG11221"/>
                  <rdf:li rdf:resource="http://identifiers.org/ncbigene/946370"/>
                  <rdf:li rdf:resource="http://identifiers.org/ncbigi/gi:16129805"/>
                </rdf:Bag>
              </bqbiol:isEncodedBy>
            </rdf:Description>
          </rdf:RDF>
        </annotation>
      </fbc:geneProduct>
      <fbc:geneProduct metaid="meta_G_b1779" fbc:id="G_b1779" fbc:label="b1779">
        <annotation>
          <rdf:RDF xmlns:rdf="http://www.w3.org/1999/02/22-rdf-syntax-ns#" xmlns:dcterms="http://purl.org/dc/terms/" xmlns:vCard="http://www.w3.org/2001/vcard-rdf/3.0#" xmlns:vCard4="http://www.w3.org/2006/vcard/ns#" xmlns:bqbiol="http://biomodels.net/biology-qualifiers/" xmlns:bqmodel="http://biomodels.net/model-qualifiers/">
            <rdf:Description rdf:about="#meta_G_b1779">
              <bqbiol:is>
                <rdf:Bag>
                  <rdf:li rdf:resource="http://identifiers.org/uniprot/P0A9B2"/>
                </rdf:Bag>
              </bqbiol:is>
              <bqbiol:isEncodedBy>
                <rdf:Bag>
                  <rdf:li rdf:resource="http://identifiers.org/asap/ABE-0005920"/>
                  <rdf:li rdf:resource="http://identifiers.org/ecogene/EG10367"/>
                  <rdf:li rdf:resource="http://identifiers.org/ncbigene/947679"/>
                  <rdf:li rdf:resource="http://identifiers.org/ncbigi/gi:16129733"/>
                </rdf:Bag>
              </bqbiol:isEncodedBy>
            </rdf:Description>
          </rdf:RDF>
        </annotation>
      </fbc:geneProduct>
      <fbc:geneProduct metaid="meta_G_b2417" fbc:id="G_b2417" fbc:label="b2417">
        <annotation>
          <rdf:RDF xmlns:rdf="http://www.w3.org/1999/02/22-rdf-syntax-ns#" xmlns:dcterms="http://purl.org/dc/terms/" xmlns:vCard="http://www.w3.org/2001/vcard-rdf/3.0#" xmlns:vCard4="http://www.w3.org/2006/vcard/ns#" xmlns:bqbiol="http://biomodels.net/biology-qualifiers/" xmlns:bqmodel="http://biomodels.net/model-qualifiers/">
            <rdf:Description rdf:about="#meta_G_b2417">
              <bqbiol:is>
                <rdf:Bag>
                  <rdf:li rdf:resource="http://identifiers.org/uniprot/P69783"/>
                </rdf:Bag>
              </bqbiol:is>
              <bqbiol:isEncodedBy>
                <rdf:Bag>
                  <rdf:li rdf:resource="http://identifiers.org/asap/ABE-0007971"/>
                  <rdf:li rdf:resource="http://identifiers.org/ecogene/EG10165"/>
                  <rdf:li rdf:resource="http://identifiers.org/ncbigene/946880"/>
                  <rdf:li rdf:resource="http://identifiers.org/ncbigi/gi:16130343"/>
                </rdf:Bag>
              </bqbiol:isEncodedBy>
            </rdf:Description>
          </rdf:RDF>
        </annotation>
      </fbc:geneProduct>
      <fbc:geneProduct metaid="meta_G_b1101" fbc:id="G_b1101" fbc:label="b1101">
        <annotation>
          <rdf:RDF xmlns:rdf="http://www.w3.org/1999/02/22-rdf-syntax-ns#" xmlns:dcterms="http://purl.org/dc/terms/" xmlns:vCard="http://www.w3.org/2001/vcard-rdf/3.0#" xmlns:vCard4="http://www.w3.org/2006/vcard/ns#" xmlns:bqbiol="http://biomodels.net/biology-qualifiers/" xmlns:bqmodel="http://biomodels.net/model-qualifiers/">
            <rdf:Description rdf:about="#meta_G_b1101">
              <bqbiol:is>
                <rdf:Bag>
                  <rdf:li rdf:resource="http://identifiers.org/uniprot/P69786"/>
                </rdf:Bag>
              </bqbiol:is>
              <bqbiol:isEncodedBy>
                <rdf:Bag>
                  <rdf:li rdf:resource="http://identifiers.org/asap/ABE-0003722"/>
                  <rdf:li rdf:resource="http://identifiers.org/ecogene/EG10787"/>
                  <rdf:li rdf:resource="http://identifiers.org/ncbigene/945651"/>
                  <rdf:li rdf:resource="http://identifiers.org/ncbigi/gi:16129064"/>
                </rdf:Bag>
              </bqbiol:isEncodedBy>
            </rdf:Description>
          </rdf:RDF>
        </annotation>
      </fbc:geneProduct>
      <fbc:geneProduct metaid="meta_G_b1621" fbc:id="G_b1621" fbc:label="b1621">
        <annotation>
          <rdf:RDF xmlns:rdf="http://www.w3.org/1999/02/22-rdf-syntax-ns#" xmlns:dcterms="http://purl.org/dc/terms/" xmlns:vCard="http://www.w3.org/2001/vcard-rdf/3.0#" xmlns:vCard4="http://www.w3.org/2006/vcard/ns#" xmlns:bqbiol="http://biomodels.net/biology-qualifiers/" xmlns:bqmodel="http://biomodels.net/model-qualifiers/">
            <rdf:Description rdf:about="#meta_G_b1621">
              <bqbiol:is>
                <rdf:Bag>
                  <rdf:li rdf:resource="http://identifiers.org/uniprot/P19642"/>
                </rdf:Bag>
              </bqbiol:is>
              <bqbiol:isEncodedBy>
                <rdf:Bag>
                  <rdf:li rdf:resource="http://identifiers.org/asap/ABE-0005429"/>
                  <rdf:li rdf:resource="http://identifiers.org/ecogene/EG10563"/>
                  <rdf:li rdf:resource="http://identifiers.org/ncbigene/946009"/>
                  <rdf:li rdf:resource="http://identifiers.org/ncbigi/gi:16129579"/>
                </rdf:Bag>
              </bqbiol:isEncodedBy>
            </rdf:Description>
          </rdf:RDF>
        </annotation>
      </fbc:geneProduct>
      <fbc:geneProduct metaid="meta_G_b3870" fbc:id="G_b3870" fbc:label="b3870">
        <annotation>
          <rdf:RDF xmlns:rdf="http://www.w3.org/1999/02/22-rdf-syntax-ns#" xmlns:dcterms="http://purl.org/dc/terms/" xmlns:vCard="http://www.w3.org/2001/vcard-rdf/3.0#" xmlns:vCard4="http://www.w3.org/2006/vcard/ns#" xmlns:bqbiol="http://biomodels.net/biology-qualifiers/" xmlns:bqmodel="http://biomodels.net/model-qualifiers/">
            <rdf:Description rdf:about="#meta_G_b3870">
              <bqbiol:is>
                <rdf:Bag>
                  <rdf:li rdf:resource="http://identifiers.org/uniprot/P0A9C5"/>
                </rdf:Bag>
              </bqbiol:is>
              <bqbiol:isEncodedBy>
                <rdf:Bag>
                  <rdf:li rdf:resource="http://identifiers.org/asap/ABE-0012640"/>
                  <rdf:li rdf:resource="http://identifiers.org/ecogene/EG10383"/>
                  <rdf:li rdf:resource="http://identifiers.org/ncbigene/948370"/>
                  <rdf:li rdf:resource="http://identifiers.org/ncbigi/gi:16131710"/>
                </rdf:Bag>
              </bqbiol:isEncodedBy>
            </rdf:Description>
          </rdf:RDF>
        </annotation>
      </fbc:geneProduct>
      <fbc:geneProduct metaid="meta_G_b1297" fbc:id="G_b1297" fbc:label="b1297">
        <annotation>
          <rdf:RDF xmlns:rdf="http://www.w3.org/1999/02/22-rdf-syntax-ns#" xmlns:dcterms="http://purl.org/dc/terms/" xmlns:vCard="http://www.w3.org/2001/vcard-rdf/3.0#" xmlns:vCard4="http://www.w3.org/2006/vcard/ns#" xmlns:bqbiol="http://biomodels.net/biology-qualifiers/" xmlns:bqmodel="http://biomodels.net/model-qualifiers/">
            <rdf:Description rdf:about="#meta_G_b1297">
              <bqbiol:is>
                <rdf:Bag>
                  <rdf:li rdf:resource="http://identifiers.org/uniprot/P78061"/>
                </rdf:Bag>
              </bqbiol:is>
              <bqbiol:isEncodedBy>
                <rdf:Bag>
                  <rdf:li rdf:resource="http://identifiers.org/asap/ABE-0004365"/>
                  <rdf:li rdf:resource="http://identifiers.org/ecogene/EG13908"/>
                  <rdf:li rdf:resource="http://identifiers.org/ncbigene/946202"/>
                  <rdf:li rdf:resource="http://identifiers.org/ncbigi/gi:90111244"/>
                </rdf:Bag>
              </bqbiol:isEncodedBy>
            </rdf:Description>
          </rdf:RDF>
        </annotation>
      </fbc:geneProduct>
      <fbc:geneProduct metaid="meta_G_b0810" fbc:id="G_b0810" fbc:label="b0810">
        <annotation>
          <rdf:RDF xmlns:rdf="http://www.w3.org/1999/02/22-rdf-syntax-ns#" xmlns:dcterms="http://purl.org/dc/terms/" xmlns:vCard="http://www.w3.org/2001/vcard-rdf/3.0#" xmlns:vCard4="http://www.w3.org/2006/vcard/ns#" xmlns:bqbiol="http://biomodels.net/biology-qualifiers/" xmlns:bqmodel="http://biomodels.net/model-qualifiers/">
            <rdf:Description rdf:about="#meta_G_b0810">
              <bqbiol:is>
                <rdf:Bag>
                  <rdf:li rdf:resource="http://identifiers.org/uniprot/P0AEQ6"/>
                </rdf:Bag>
              </bqbiol:is>
              <bqbiol:isEncodedBy>
                <rdf:Bag>
                  <rdf:li rdf:resource="http://identifiers.org/asap/ABE-0002766"/>
                  <rdf:li rdf:resource="http://identifiers.org/ecogene/EG10388"/>
                  <rdf:li rdf:resource="http://identifiers.org/ncbigene/945621"/>
                  <rdf:li rdf:resource="http://identifiers.org/ncbigi/gi:16128778"/>
                </rdf:Bag>
              </bqbiol:isEncodedBy>
            </rdf:Description>
          </rdf:RDF>
        </annotation>
      </fbc:geneProduct>
      <fbc:geneProduct metaid="meta_G_b0811" fbc:id="G_b0811" fbc:label="b0811">
        <annotation>
          <rdf:RDF xmlns:rdf="http://www.w3.org/1999/02/22-rdf-syntax-ns#" xmlns:dcterms="http://purl.org/dc/terms/" xmlns:vCard="http://www.w3.org/2001/vcard-rdf/3.0#" xmlns:vCard4="http://www.w3.org/2006/vcard/ns#" xmlns:bqbiol="http://biomodels.net/biology-qualifiers/" xmlns:bqmodel="http://biomodels.net/model-qualifiers/">
            <rdf:Description rdf:about="#meta_G_b0811">
              <bqbiol:is>
                <rdf:Bag>
                  <rdf:li rdf:resource="http://identifiers.org/uniprot/P0AEQ3"/>
                </rdf:Bag>
              </bqbiol:is>
              <bqbiol:isEncodedBy>
                <rdf:Bag>
                  <rdf:li rdf:resource="http://identifiers.org/asap/ABE-0002771"/>
                  <rdf:li rdf:resource="http://identifiers.org/ecogene/EG10386"/>
                  <rdf:li rdf:resource="http://identifiers.org/ncbigene/944872"/>
                  <rdf:li rdf:resource="http://identifiers.org/ncbigi/gi:16128779"/>
                </rdf:Bag>
              </bqbiol:isEncodedBy>
            </rdf:Description>
          </rdf:RDF>
        </annotation>
      </fbc:geneProduct>
      <fbc:geneProduct metaid="meta_G_b0809" fbc:id="G_b0809" fbc:label="b0809">
        <annotation>
          <rdf:RDF xmlns:rdf="http://www.w3.org/1999/02/22-rdf-syntax-ns#" xmlns:dcterms="http://purl.org/dc/terms/" xmlns:vCard="http://www.w3.org/2001/vcard-rdf/3.0#" xmlns:vCard4="http://www.w3.org/2006/vcard/ns#" xmlns:bqbiol="http://biomodels.net/biology-qualifiers/" xmlns:bqmodel="http://biomodels.net/model-qualifiers/">
            <rdf:Description rdf:about="#meta_G_b0809">
              <bqbiol:is>
                <rdf:Bag>
                  <rdf:li rdf:resource="http://identifiers.org/uniprot/P10346"/>
                </rdf:Bag>
              </bqbiol:is>
              <bqbiol:isEncodedBy>
                <rdf:Bag>
                  <rdf:li rdf:resource="http://identifiers.org/asap/ABE-0002764"/>
                  <rdf:li rdf:resource="http://identifiers.org/ecogene/EG10389"/>
                  <rdf:li rdf:resource="http://identifiers.org/ncbigene/945435"/>
                  <rdf:li rdf:resource="http://identifiers.org/ncbigi/gi:16128777"/>
                </rdf:Bag>
              </bqbiol:isEncodedBy>
            </rdf:Description>
          </rdf:RDF>
        </annotation>
      </fbc:geneProduct>
      <fbc:geneProduct metaid="meta_G_b1761" fbc:id="G_b1761" fbc:label="b1761">
        <annotation>
          <rdf:RDF xmlns:rdf="http://www.w3.org/1999/02/22-rdf-syntax-ns#" xmlns:dcterms="http://purl.org/dc/terms/" xmlns:vCard="http://www.w3.org/2001/vcard-rdf/3.0#" xmlns:vCard4="http://www.w3.org/2006/vcard/ns#" xmlns:bqbiol="http://biomodels.net/biology-qualifiers/" xmlns:bqmodel="http://biomodels.net/model-qualifiers/">
            <rdf:Description rdf:about="#meta_G_b1761">
              <bqbiol:is>
                <rdf:Bag>
                  <rdf:li rdf:resource="http://identifiers.org/uniprot/P00370"/>
                </rdf:Bag>
              </bqbiol:is>
              <bqbiol:isEncodedBy>
                <rdf:Bag>
                  <rdf:li rdf:resource="http://identifiers.org/asap/ABE-0005865"/>
                  <rdf:li rdf:resource="http://identifiers.org/ecogene/EG10372"/>
                  <rdf:li rdf:resource="http://identifiers.org/ncbigene/946802"/>
                  <rdf:li rdf:resource="http://identifiers.org/ncbigi/gi:16129715"/>
                </rdf:Bag>
              </bqbiol:isEncodedBy>
            </rdf:Description>
          </rdf:RDF>
        </annotation>
      </fbc:geneProduct>
      <fbc:geneProduct metaid="meta_G_b0485" fbc:id="G_b0485" fbc:label="b0485">
        <annotation>
          <rdf:RDF xmlns:rdf="http://www.w3.org/1999/02/22-rdf-syntax-ns#" xmlns:dcterms="http://purl.org/dc/terms/" xmlns:vCard="http://www.w3.org/2001/vcard-rdf/3.0#" xmlns:vCard4="http://www.w3.org/2006/vcard/ns#" xmlns:bqbiol="http://biomodels.net/biology-qualifiers/" xmlns:bqmodel="http://biomodels.net/model-qualifiers/">
            <rdf:Description rdf:about="#meta_G_b0485">
              <bqbiol:is>
                <rdf:Bag>
                  <rdf:li rdf:resource="http://identifiers.org/uniprot/P77454"/>
                </rdf:Bag>
              </bqbiol:is>
              <bqbiol:isEncodedBy>
                <rdf:Bag>
                  <rdf:li rdf:resource="http://identifiers.org/asap/ABE-0001688"/>
                  <rdf:li rdf:resource="http://identifiers.org/ecogene/EG13247"/>
                  <rdf:li rdf:resource="http://identifiers.org/ncbigene/946187"/>
                  <rdf:li rdf:resource="http://identifiers.org/ncbigi/gi:16128469"/>
                </rdf:Bag>
              </bqbiol:isEncodedBy>
            </rdf:Description>
          </rdf:RDF>
        </annotation>
      </fbc:geneProduct>
      <fbc:geneProduct metaid="meta_G_b1812" fbc:id="G_b1812" fbc:label="b1812">
        <annotation>
          <rdf:RDF xmlns:rdf="http://www.w3.org/1999/02/22-rdf-syntax-ns#" xmlns:dcterms="http://purl.org/dc/terms/" xmlns:vCard="http://www.w3.org/2001/vcard-rdf/3.0#" xmlns:vCard4="http://www.w3.org/2006/vcard/ns#" xmlns:bqbiol="http://biomodels.net/biology-qualifiers/" xmlns:bqmodel="http://biomodels.net/model-qualifiers/">
            <rdf:Description rdf:about="#meta_G_b1812">
              <bqbiol:is>
                <rdf:Bag>
                  <rdf:li rdf:resource="http://identifiers.org/uniprot/P05041"/>
                </rdf:Bag>
              </bqbiol:is>
              <bqbiol:isEncodedBy>
                <rdf:Bag>
                  <rdf:li rdf:resource="http://identifiers.org/asap/ABE-0006031"/>
                  <rdf:li rdf:resource="http://identifiers.org/ecogene/EG10683"/>
                  <rdf:li rdf:resource="http://identifiers.org/ncbigene/946337"/>
                  <rdf:li rdf:resource="http://identifiers.org/ncbigi/gi:16129766"/>
                </rdf:Bag>
              </bqbiol:isEncodedBy>
            </rdf:Description>
          </rdf:RDF>
        </annotation>
      </fbc:geneProduct>
      <fbc:geneProduct metaid="meta_G_b1524" fbc:id="G_b1524" fbc:label="b1524">
        <annotation>
          <rdf:RDF xmlns:rdf="http://www.w3.org/1999/02/22-rdf-syntax-ns#" xmlns:dcterms="http://purl.org/dc/terms/" xmlns:vCard="http://www.w3.org/2001/vcard-rdf/3.0#" xmlns:vCard4="http://www.w3.org/2006/vcard/ns#" xmlns:bqbiol="http://biomodels.net/biology-qualifiers/" xmlns:bqmodel="http://biomodels.net/model-qualifiers/">
            <rdf:Description rdf:about="#meta_G_b1524">
              <bqbiol:is>
                <rdf:Bag>
                  <rdf:li rdf:resource="http://identifiers.org/uniprot/P0A6W0"/>
                </rdf:Bag>
              </bqbiol:is>
              <bqbiol:isEncodedBy>
                <rdf:Bag>
                  <rdf:li rdf:resource="http://identifiers.org/asap/ABE-0005086"/>
                  <rdf:li rdf:resource="http://identifiers.org/ecogene/EG13816"/>
                  <rdf:li rdf:resource="http://identifiers.org/ncbigene/944973"/>
                  <rdf:li rdf:resource="http://identifiers.org/ncbigi/gi:16129483"/>
                </rdf:Bag>
              </bqbiol:isEncodedBy>
            </rdf:Description>
          </rdf:RDF>
        </annotation>
      </fbc:geneProduct>
      <fbc:geneProduct metaid="meta_G_b3212" fbc:id="G_b3212" fbc:label="b3212">
        <annotation>
          <rdf:RDF xmlns:rdf="http://www.w3.org/1999/02/22-rdf-syntax-ns#" xmlns:dcterms="http://purl.org/dc/terms/" xmlns:vCard="http://www.w3.org/2001/vcard-rdf/3.0#" xmlns:vCard4="http://www.w3.org/2006/vcard/ns#" xmlns:bqbiol="http://biomodels.net/biology-qualifiers/" xmlns:bqmodel="http://biomodels.net/model-qualifiers/">
            <rdf:Description rdf:about="#meta_G_b3212">
              <bqbiol:is>
                <rdf:Bag>
                  <rdf:li rdf:resource="http://identifiers.org/uniprot/P09831"/>
                </rdf:Bag>
              </bqbiol:is>
              <bqbiol:isEncodedBy>
                <rdf:Bag>
                  <rdf:li rdf:resource="http://identifiers.org/asap/ABE-0010545"/>
                  <rdf:li rdf:resource="http://identifiers.org/ecogene/EG10403"/>
                  <rdf:li rdf:resource="http://identifiers.org/ncbigene/947724"/>
                  <rdf:li rdf:resource="http://identifiers.org/ncbigi/gi:308209621"/>
                </rdf:Bag>
              </bqbiol:isEncodedBy>
            </rdf:Description>
          </rdf:RDF>
        </annotation>
      </fbc:geneProduct>
      <fbc:geneProduct metaid="meta_G_b3213" fbc:id="G_b3213" fbc:label="b3213">
        <annotation>
          <rdf:RDF xmlns:rdf="http://www.w3.org/1999/02/22-rdf-syntax-ns#" xmlns:dcterms="http://purl.org/dc/terms/" xmlns:vCard="http://www.w3.org/2001/vcard-rdf/3.0#" xmlns:vCard4="http://www.w3.org/2006/vcard/ns#" xmlns:bqbiol="http://biomodels.net/biology-qualifiers/" xmlns:bqmodel="http://biomodels.net/model-qualifiers/">
            <rdf:Description rdf:about="#meta_G_b3213">
              <bqbiol:is>
                <rdf:Bag>
                  <rdf:li rdf:resource="http://identifiers.org/uniprot/P09832"/>
                </rdf:Bag>
              </bqbiol:is>
              <bqbiol:isEncodedBy>
                <rdf:Bag>
                  <rdf:li rdf:resource="http://identifiers.org/asap/ABE-0010547"/>
                  <rdf:li rdf:resource="http://identifiers.org/ecogene/EG10404"/>
                  <rdf:li rdf:resource="http://identifiers.org/ncbigene/947723"/>
                  <rdf:li rdf:resource="http://identifiers.org/ncbigi/gi:16131103"/>
                </rdf:Bag>
              </bqbiol:isEncodedBy>
            </rdf:Description>
          </rdf:RDF>
        </annotation>
      </fbc:geneProduct>
      <fbc:geneProduct metaid="meta_G_b4077" fbc:id="G_b4077" fbc:label="b4077">
        <annotation>
          <rdf:RDF xmlns:rdf="http://www.w3.org/1999/02/22-rdf-syntax-ns#" xmlns:dcterms="http://purl.org/dc/terms/" xmlns:vCard="http://www.w3.org/2001/vcard-rdf/3.0#" xmlns:vCard4="http://www.w3.org/2006/vcard/ns#" xmlns:bqbiol="http://biomodels.net/biology-qualifiers/" xmlns:bqmodel="http://biomodels.net/model-qualifiers/">
            <rdf:Description rdf:about="#meta_G_b4077">
              <bqbiol:is>
                <rdf:Bag>
                  <rdf:li rdf:resource="http://identifiers.org/uniprot/P21345"/>
                </rdf:Bag>
              </bqbiol:is>
              <bqbiol:isEncodedBy>
                <rdf:Bag>
                  <rdf:li rdf:resource="http://identifiers.org/asap/ABE-0013357"/>
                  <rdf:li rdf:resource="http://identifiers.org/ecogene/EG10405"/>
                  <rdf:li rdf:resource="http://identifiers.org/ncbigene/948591"/>
                  <rdf:li rdf:resource="http://identifiers.org/ncbigi/gi:16131903"/>
                </rdf:Bag>
              </bqbiol:isEncodedBy>
            </rdf:Description>
          </rdf:RDF>
        </annotation>
      </fbc:geneProduct>
      <fbc:geneProduct metaid="meta_G_b2029" fbc:id="G_b2029" fbc:label="b2029">
        <annotation>
          <rdf:RDF xmlns:rdf="http://www.w3.org/1999/02/22-rdf-syntax-ns#" xmlns:dcterms="http://purl.org/dc/terms/" xmlns:vCard="http://www.w3.org/2001/vcard-rdf/3.0#" xmlns:vCard4="http://www.w3.org/2006/vcard/ns#" xmlns:bqbiol="http://biomodels.net/biology-qualifiers/" xmlns:bqmodel="http://biomodels.net/model-qualifiers/">
            <rdf:Description rdf:about="#meta_G_b2029">
              <bqbiol:is>
                <rdf:Bag>
                  <rdf:li rdf:resource="http://identifiers.org/uniprot/P00350"/>
                </rdf:Bag>
              </bqbiol:is>
              <bqbiol:isEncodedBy>
                <rdf:Bag>
                  <rdf:li rdf:resource="http://identifiers.org/asap/ABE-0006737"/>
                  <rdf:li rdf:resource="http://identifiers.org/ecogene/EG10411"/>
                  <rdf:li rdf:resource="http://identifiers.org/ncbigene/946554"/>
                  <rdf:li rdf:resource="http://identifiers.org/ncbigi/gi:16129970"/>
                </rdf:Bag>
              </bqbiol:isEncodedBy>
            </rdf:Description>
          </rdf:RDF>
        </annotation>
      </fbc:geneProduct>
      <fbc:geneProduct metaid="meta_G_b0875" fbc:id="G_b0875" fbc:label="b0875">
        <annotation>
          <rdf:RDF xmlns:rdf="http://www.w3.org/1999/02/22-rdf-syntax-ns#" xmlns:dcterms="http://purl.org/dc/terms/" xmlns:vCard="http://www.w3.org/2001/vcard-rdf/3.0#" xmlns:vCard4="http://www.w3.org/2006/vcard/ns#" xmlns:bqbiol="http://biomodels.net/biology-qualifiers/" xmlns:bqmodel="http://biomodels.net/model-qualifiers/">
            <rdf:Description rdf:about="#meta_G_b0875">
              <bqbiol:is>
                <rdf:Bag>
                  <rdf:li rdf:resource="http://identifiers.org/uniprot/P60844"/>
                </rdf:Bag>
              </bqbiol:is>
              <bqbiol:isEncodedBy>
                <rdf:Bag>
                  <rdf:li rdf:resource="http://identifiers.org/asap/ABE-0002976"/>
                  <rdf:li rdf:resource="http://identifiers.org/ecogene/EG13270"/>
                  <rdf:li rdf:resource="http://identifiers.org/ncbigene/945497"/>
                  <rdf:li rdf:resource="http://identifiers.org/ncbigi/gi:16128843"/>
                </rdf:Bag>
              </bqbiol:isEncodedBy>
            </rdf:Description>
          </rdf:RDF>
        </annotation>
      </fbc:geneProduct>
      <fbc:geneProduct metaid="meta_G_b1136" fbc:id="G_b1136" fbc:label="b1136">
        <annotation>
          <rdf:RDF xmlns:rdf="http://www.w3.org/1999/02/22-rdf-syntax-ns#" xmlns:dcterms="http://purl.org/dc/terms/" xmlns:vCard="http://www.w3.org/2001/vcard-rdf/3.0#" xmlns:vCard4="http://www.w3.org/2006/vcard/ns#" xmlns:bqbiol="http://biomodels.net/biology-qualifiers/" xmlns:bqmodel="http://biomodels.net/model-qualifiers/">
            <rdf:Description rdf:about="#meta_G_b1136">
              <bqbiol:is>
                <rdf:Bag>
                  <rdf:li rdf:resource="http://identifiers.org/uniprot/P08200"/>
                </rdf:Bag>
              </bqbiol:is>
              <bqbiol:isEncodedBy>
                <rdf:Bag>
                  <rdf:li rdf:resource="http://identifiers.org/asap/ABE-0003823"/>
                  <rdf:li rdf:resource="http://identifiers.org/ecogene/EG10489"/>
                  <rdf:li rdf:resource="http://identifiers.org/ncbigene/945702"/>
                  <rdf:li rdf:resource="http://identifiers.org/ncbigi/gi:16129099"/>
                </rdf:Bag>
              </bqbiol:isEncodedBy>
            </rdf:Description>
          </rdf:RDF>
        </annotation>
      </fbc:geneProduct>
      <fbc:geneProduct metaid="meta_G_b4015" fbc:id="G_b4015" fbc:label="b4015">
        <annotation>
          <rdf:RDF xmlns:rdf="http://www.w3.org/1999/02/22-rdf-syntax-ns#" xmlns:dcterms="http://purl.org/dc/terms/" xmlns:vCard="http://www.w3.org/2001/vcard-rdf/3.0#" xmlns:vCard4="http://www.w3.org/2006/vcard/ns#" xmlns:bqbiol="http://biomodels.net/biology-qualifiers/" xmlns:bqmodel="http://biomodels.net/model-qualifiers/">
            <rdf:Description rdf:about="#meta_G_b4015">
              <bqbiol:is>
                <rdf:Bag>
                  <rdf:li rdf:resource="http://identifiers.org/uniprot/P0A9G6"/>
                </rdf:Bag>
              </bqbiol:is>
              <bqbiol:isEncodedBy>
                <rdf:Bag>
                  <rdf:li rdf:resource="http://identifiers.org/asap/ABE-0013128"/>
                  <rdf:li rdf:resource="http://identifiers.org/ecogene/EG10022"/>
                  <rdf:li rdf:resource="http://identifiers.org/ncbigene/948517"/>
                  <rdf:li rdf:resource="http://identifiers.org/ncbigi/gi:16131841"/>
                </rdf:Bag>
              </bqbiol:isEncodedBy>
            </rdf:Description>
          </rdf:RDF>
        </annotation>
      </fbc:geneProduct>
      <fbc:geneProduct metaid="meta_G_b2133" fbc:id="G_b2133" fbc:label="b2133">
        <annotation>
          <rdf:RDF xmlns:rdf="http://www.w3.org/1999/02/22-rdf-syntax-ns#" xmlns:dcterms="http://purl.org/dc/terms/" xmlns:vCard="http://www.w3.org/2001/vcard-rdf/3.0#" xmlns:vCard4="http://www.w3.org/2006/vcard/ns#" xmlns:bqbiol="http://biomodels.net/biology-qualifiers/" xmlns:bqmodel="http://biomodels.net/model-qualifiers/">
            <rdf:Description rdf:about="#meta_G_b2133">
              <bqbiol:is>
                <rdf:Bag>
                  <rdf:li rdf:resource="http://identifiers.org/uniprot/P06149"/>
                </rdf:Bag>
              </bqbiol:is>
              <bqbiol:isEncodedBy>
                <rdf:Bag>
                  <rdf:li rdf:resource="http://identifiers.org/asap/ABE-0007048"/>
                  <rdf:li rdf:resource="http://identifiers.org/ecogene/EG10231"/>
                  <rdf:li rdf:resource="http://identifiers.org/ncbigene/946653"/>
                  <rdf:li rdf:resource="http://identifiers.org/ncbigi/gi:16130071"/>
                </rdf:Bag>
              </bqbiol:isEncodedBy>
            </rdf:Description>
          </rdf:RDF>
        </annotation>
      </fbc:geneProduct>
      <fbc:geneProduct metaid="meta_G_b1380" fbc:id="G_b1380" fbc:label="b1380">
        <annotation>
          <rdf:RDF xmlns:rdf="http://www.w3.org/1999/02/22-rdf-syntax-ns#" xmlns:dcterms="http://purl.org/dc/terms/" xmlns:vCard="http://www.w3.org/2001/vcard-rdf/3.0#" xmlns:vCard4="http://www.w3.org/2006/vcard/ns#" xmlns:bqbiol="http://biomodels.net/biology-qualifiers/" xmlns:bqmodel="http://biomodels.net/model-qualifiers/">
            <rdf:Description rdf:about="#meta_G_b1380">
              <bqbiol:is>
                <rdf:Bag>
                  <rdf:li rdf:resource="http://identifiers.org/uniprot/P52643"/>
                </rdf:Bag>
              </bqbiol:is>
              <bqbiol:isEncodedBy>
                <rdf:Bag>
                  <rdf:li rdf:resource="http://identifiers.org/asap/ABE-0004619"/>
                  <rdf:li rdf:resource="http://identifiers.org/ecogene/EG13186"/>
                  <rdf:li rdf:resource="http://identifiers.org/ncbigene/946315"/>
                  <rdf:li rdf:resource="http://identifiers.org/ncbigi/gi:16129341"/>
                </rdf:Bag>
              </bqbiol:isEncodedBy>
            </rdf:Description>
          </rdf:RDF>
        </annotation>
      </fbc:geneProduct>
      <fbc:geneProduct metaid="meta_G_b4014" fbc:id="G_b4014" fbc:label="b4014">
        <annotation>
          <rdf:RDF xmlns:rdf="http://www.w3.org/1999/02/22-rdf-syntax-ns#" xmlns:dcterms="http://purl.org/dc/terms/" xmlns:vCard="http://www.w3.org/2001/vcard-rdf/3.0#" xmlns:vCard4="http://www.w3.org/2006/vcard/ns#" xmlns:bqbiol="http://biomodels.net/biology-qualifiers/" xmlns:bqmodel="http://biomodels.net/model-qualifiers/">
            <rdf:Description rdf:about="#meta_G_b4014">
              <bqbiol:is>
                <rdf:Bag>
                  <rdf:li rdf:resource="http://identifiers.org/uniprot/P08997"/>
                </rdf:Bag>
              </bqbiol:is>
              <bqbiol:isEncodedBy>
                <rdf:Bag>
                  <rdf:li rdf:resource="http://identifiers.org/asap/ABE-0013125"/>
                  <rdf:li rdf:resource="http://identifiers.org/ecogene/EG10023"/>
                  <rdf:li rdf:resource="http://identifiers.org/ncbigene/948512"/>
                  <rdf:li rdf:resource="http://identifiers.org/ncbigi/gi:16131840"/>
                </rdf:Bag>
              </bqbiol:isEncodedBy>
            </rdf:Description>
          </rdf:RDF>
        </annotation>
      </fbc:geneProduct>
      <fbc:geneProduct metaid="meta_G_b2976" fbc:id="G_b2976" fbc:label="b2976">
        <annotation>
          <rdf:RDF xmlns:rdf="http://www.w3.org/1999/02/22-rdf-syntax-ns#" xmlns:dcterms="http://purl.org/dc/terms/" xmlns:vCard="http://www.w3.org/2001/vcard-rdf/3.0#" xmlns:vCard4="http://www.w3.org/2006/vcard/ns#" xmlns:bqbiol="http://biomodels.net/biology-qualifiers/" xmlns:bqmodel="http://biomodels.net/model-qualifiers/">
            <rdf:Description rdf:about="#meta_G_b2976">
              <bqbiol:is>
                <rdf:Bag>
                  <rdf:li rdf:resource="http://identifiers.org/uniprot/P37330"/>
                </rdf:Bag>
              </bqbiol:is>
              <bqbiol:isEncodedBy>
                <rdf:Bag>
                  <rdf:li rdf:resource="http://identifiers.org/asap/ABE-0009767"/>
                  <rdf:li rdf:resource="http://identifiers.org/ecogene/EG20080"/>
                  <rdf:li rdf:resource="http://identifiers.org/ncbigene/948857"/>
                  <rdf:li rdf:resource="http://identifiers.org/ncbigi/gi:16130876"/>
                </rdf:Bag>
              </bqbiol:isEncodedBy>
            </rdf:Description>
          </rdf:RDF>
        </annotation>
      </fbc:geneProduct>
      <fbc:geneProduct metaid="meta_G_b3236" fbc:id="G_b3236" fbc:label="b3236">
        <annotation>
          <rdf:RDF xmlns:rdf="http://www.w3.org/1999/02/22-rdf-syntax-ns#" xmlns:dcterms="http://purl.org/dc/terms/" xmlns:vCard="http://www.w3.org/2001/vcard-rdf/3.0#" xmlns:vCard4="http://www.w3.org/2006/vcard/ns#" xmlns:bqbiol="http://biomodels.net/biology-qualifiers/" xmlns:bqmodel="http://biomodels.net/model-qualifiers/">
            <rdf:Description rdf:about="#meta_G_b3236">
              <bqbiol:is>
                <rdf:Bag>
                  <rdf:li rdf:resource="http://identifiers.org/uniprot/P61889"/>
                </rdf:Bag>
              </bqbiol:is>
              <bqbiol:isEncodedBy>
                <rdf:Bag>
                  <rdf:li rdf:resource="http://identifiers.org/asap/ABE-0010613"/>
                  <rdf:li rdf:resource="http://identifiers.org/ecogene/EG10576"/>
                  <rdf:li rdf:resource="http://identifiers.org/ncbigene/947854"/>
                  <rdf:li rdf:resource="http://identifiers.org/ncbigi/gi:16131126"/>
                </rdf:Bag>
              </bqbiol:isEncodedBy>
            </rdf:Description>
          </rdf:RDF>
        </annotation>
      </fbc:geneProduct>
      <fbc:geneProduct metaid="meta_G_b1479" fbc:id="G_b1479" fbc:label="b1479">
        <annotation>
          <rdf:RDF xmlns:rdf="http://www.w3.org/1999/02/22-rdf-syntax-ns#" xmlns:dcterms="http://purl.org/dc/terms/" xmlns:vCard="http://www.w3.org/2001/vcard-rdf/3.0#" xmlns:vCard4="http://www.w3.org/2006/vcard/ns#" xmlns:bqbiol="http://biomodels.net/biology-qualifiers/" xmlns:bqmodel="http://biomodels.net/model-qualifiers/">
            <rdf:Description rdf:about="#meta_G_b1479">
              <bqbiol:is>
                <rdf:Bag>
                  <rdf:li rdf:resource="http://identifiers.org/uniprot/P26616"/>
                </rdf:Bag>
              </bqbiol:is>
              <bqbiol:isEncodedBy>
                <rdf:Bag>
                  <rdf:li rdf:resource="http://identifiers.org/asap/ABE-0004931"/>
                  <rdf:li rdf:resource="http://identifiers.org/ecogene/EG10948"/>
                  <rdf:li rdf:resource="http://identifiers.org/ncbigene/946031"/>
                  <rdf:li rdf:resource="http://identifiers.org/ncbigi/gi:90111281"/>
                </rdf:Bag>
              </bqbiol:isEncodedBy>
            </rdf:Description>
          </rdf:RDF>
        </annotation>
      </fbc:geneProduct>
      <fbc:geneProduct metaid="meta_G_b2463" fbc:id="G_b2463" fbc:label="b2463">
        <annotation>
          <rdf:RDF xmlns:rdf="http://www.w3.org/1999/02/22-rdf-syntax-ns#" xmlns:dcterms="http://purl.org/dc/terms/" xmlns:vCard="http://www.w3.org/2001/vcard-rdf/3.0#" xmlns:vCard4="http://www.w3.org/2006/vcard/ns#" xmlns:bqbiol="http://biomodels.net/biology-qualifiers/" xmlns:bqmodel="http://biomodels.net/model-qualifiers/">
            <rdf:Description rdf:about="#meta_G_b2463">
              <bqbiol:is>
                <rdf:Bag>
                  <rdf:li rdf:resource="http://identifiers.org/uniprot/P76558"/>
                </rdf:Bag>
              </bqbiol:is>
              <bqbiol:isEncodedBy>
                <rdf:Bag>
                  <rdf:li rdf:resource="http://identifiers.org/asap/ABE-0008111"/>
                  <rdf:li rdf:resource="http://identifiers.org/ecogene/EG14193"/>
                  <rdf:li rdf:resource="http://identifiers.org/ncbigene/946947"/>
                  <rdf:li rdf:resource="http://identifiers.org/ncbigi/gi:16130388"/>
                </rdf:Bag>
              </bqbiol:isEncodedBy>
            </rdf:Description>
          </rdf:RDF>
        </annotation>
      </fbc:geneProduct>
      <fbc:geneProduct metaid="meta_G_b2287" fbc:id="G_b2287" fbc:label="b2287">
        <annotation>
          <rdf:RDF xmlns:rdf="http://www.w3.org/1999/02/22-rdf-syntax-ns#" xmlns:dcterms="http://purl.org/dc/terms/" xmlns:vCard="http://www.w3.org/2001/vcard-rdf/3.0#" xmlns:vCard4="http://www.w3.org/2006/vcard/ns#" xmlns:bqbiol="http://biomodels.net/biology-qualifiers/" xmlns:bqmodel="http://biomodels.net/model-qualifiers/">
            <rdf:Description rdf:about="#meta_G_b2287">
              <bqbiol:is>
                <rdf:Bag>
                  <rdf:li rdf:resource="http://identifiers.org/uniprot/P0AFC7"/>
                </rdf:Bag>
              </bqbiol:is>
              <bqbiol:isEncodedBy>
                <rdf:Bag>
                  <rdf:li rdf:resource="http://identifiers.org/asap/ABE-0007551"/>
                  <rdf:li rdf:resource="http://identifiers.org/ecogene/EG12083"/>
                  <rdf:li rdf:resource="http://identifiers.org/ncbigene/946738"/>
                  <rdf:li rdf:resource="http://identifiers.org/ncbigi/gi:16130222"/>
                </rdf:Bag>
              </bqbiol:isEncodedBy>
            </rdf:Description>
          </rdf:RDF>
        </annotation>
      </fbc:geneProduct>
      <fbc:geneProduct metaid="meta_G_b2285" fbc:id="G_b2285" fbc:label="b2285">
        <annotation>
          <rdf:RDF xmlns:rdf="http://www.w3.org/1999/02/22-rdf-syntax-ns#" xmlns:dcterms="http://purl.org/dc/terms/" xmlns:vCard="http://www.w3.org/2001/vcard-rdf/3.0#" xmlns:vCard4="http://www.w3.org/2006/vcard/ns#" xmlns:bqbiol="http://biomodels.net/biology-qualifiers/" xmlns:bqmodel="http://biomodels.net/model-qualifiers/">
            <rdf:Description rdf:about="#meta_G_b2285">
              <bqbiol:is>
                <rdf:Bag>
                  <rdf:li rdf:resource="http://identifiers.org/uniprot/P0AFD1"/>
                </rdf:Bag>
              </bqbiol:is>
              <bqbiol:isEncodedBy>
                <rdf:Bag>
                  <rdf:li rdf:resource="http://identifiers.org/asap/ABE-0007547"/>
                  <rdf:li rdf:resource="http://identifiers.org/ecogene/EG12086"/>
                  <rdf:li rdf:resource="http://identifiers.org/ncbigene/946746"/>
                  <rdf:li rdf:resource="http://identifiers.org/ncbigi/gi:16130220"/>
                </rdf:Bag>
              </bqbiol:isEncodedBy>
            </rdf:Description>
          </rdf:RDF>
        </annotation>
      </fbc:geneProduct>
      <fbc:geneProduct metaid="meta_G_b2283" fbc:id="G_b2283" fbc:label="b2283">
        <annotation>
          <rdf:RDF xmlns:rdf="http://www.w3.org/1999/02/22-rdf-syntax-ns#" xmlns:dcterms="http://purl.org/dc/terms/" xmlns:vCard="http://www.w3.org/2001/vcard-rdf/3.0#" xmlns:vCard4="http://www.w3.org/2006/vcard/ns#" xmlns:bqbiol="http://biomodels.net/biology-qualifiers/" xmlns:bqmodel="http://biomodels.net/model-qualifiers/">
            <rdf:Description rdf:about="#meta_G_b2283">
              <bqbiol:is>
                <rdf:Bag>
                  <rdf:li rdf:resource="http://identifiers.org/uniprot/P33602"/>
                </rdf:Bag>
              </bqbiol:is>
              <bqbiol:isEncodedBy>
                <rdf:Bag>
                  <rdf:li rdf:resource="http://identifiers.org/asap/ABE-0007543"/>
                  <rdf:li rdf:resource="http://identifiers.org/ecogene/EG12087"/>
                  <rdf:li rdf:resource="http://identifiers.org/ncbigene/946762"/>
                  <rdf:li rdf:resource="http://identifiers.org/ncbigi/gi:145698290"/>
                </rdf:Bag>
              </bqbiol:isEncodedBy>
            </rdf:Description>
          </rdf:RDF>
        </annotation>
      </fbc:geneProduct>
      <fbc:geneProduct metaid="meta_G_b2281" fbc:id="G_b2281" fbc:label="b2281">
        <annotation>
          <rdf:RDF xmlns:rdf="http://www.w3.org/1999/02/22-rdf-syntax-ns#" xmlns:dcterms="http://purl.org/dc/terms/" xmlns:vCard="http://www.w3.org/2001/vcard-rdf/3.0#" xmlns:vCard4="http://www.w3.org/2006/vcard/ns#" xmlns:bqbiol="http://biomodels.net/biology-qualifiers/" xmlns:bqmodel="http://biomodels.net/model-qualifiers/">
            <rdf:Description rdf:about="#meta_G_b2281">
              <bqbiol:is>
                <rdf:Bag>
                  <rdf:li rdf:resource="http://identifiers.org/uniprot/P0AFD6"/>
                </rdf:Bag>
              </bqbiol:is>
              <bqbiol:isEncodedBy>
                <rdf:Bag>
                  <rdf:li rdf:resource="http://identifiers.org/asap/ABE-0007539"/>
                  <rdf:li rdf:resource="http://identifiers.org/ecogene/EG12089"/>
                  <rdf:li rdf:resource="http://identifiers.org/ncbigene/946757"/>
                  <rdf:li rdf:resource="http://identifiers.org/ncbigi/gi:16130216"/>
                </rdf:Bag>
              </bqbiol:isEncodedBy>
            </rdf:Description>
          </rdf:RDF>
        </annotation>
      </fbc:geneProduct>
      <fbc:geneProduct metaid="meta_G_b2279" fbc:id="G_b2279" fbc:label="b2279">
        <annotation>
          <rdf:RDF xmlns:rdf="http://www.w3.org/1999/02/22-rdf-syntax-ns#" xmlns:dcterms="http://purl.org/dc/terms/" xmlns:vCard="http://www.w3.org/2001/vcard-rdf/3.0#" xmlns:vCard4="http://www.w3.org/2006/vcard/ns#" xmlns:bqbiol="http://biomodels.net/biology-qualifiers/" xmlns:bqmodel="http://biomodels.net/model-qualifiers/">
            <rdf:Description rdf:about="#meta_G_b2279">
              <bqbiol:is>
                <rdf:Bag>
                  <rdf:li rdf:resource="http://identifiers.org/uniprot/P0AFE4"/>
                </rdf:Bag>
              </bqbiol:is>
              <bqbiol:isEncodedBy>
                <rdf:Bag>
                  <rdf:li rdf:resource="http://identifiers.org/asap/ABE-0007534"/>
                  <rdf:li rdf:resource="http://identifiers.org/ecogene/EG12091"/>
                  <rdf:li rdf:resource="http://identifiers.org/ncbigene/947580"/>
                  <rdf:li rdf:resource="http://identifiers.org/ncbigi/gi:16130214"/>
                </rdf:Bag>
              </bqbiol:isEncodedBy>
            </rdf:Description>
          </rdf:RDF>
        </annotation>
      </fbc:geneProduct>
      <fbc:geneProduct metaid="meta_G_b2277" fbc:id="G_b2277" fbc:label="b2277">
        <annotation>
          <rdf:RDF xmlns:rdf="http://www.w3.org/1999/02/22-rdf-syntax-ns#" xmlns:dcterms="http://purl.org/dc/terms/" xmlns:vCard="http://www.w3.org/2001/vcard-rdf/3.0#" xmlns:vCard4="http://www.w3.org/2006/vcard/ns#" xmlns:bqbiol="http://biomodels.net/biology-qualifiers/" xmlns:bqmodel="http://biomodels.net/model-qualifiers/">
            <rdf:Description rdf:about="#meta_G_b2277">
              <bqbiol:is>
                <rdf:Bag>
                  <rdf:li rdf:resource="http://identifiers.org/uniprot/P0AFE8"/>
                </rdf:Bag>
              </bqbiol:is>
              <bqbiol:isEncodedBy>
                <rdf:Bag>
                  <rdf:li rdf:resource="http://identifiers.org/asap/ABE-0007529"/>
                  <rdf:li rdf:resource="http://identifiers.org/ecogene/EG11773"/>
                  <rdf:li rdf:resource="http://identifiers.org/ncbigene/947731"/>
                  <rdf:li rdf:resource="http://identifiers.org/ncbigi/gi:16130212"/>
                </rdf:Bag>
              </bqbiol:isEncodedBy>
            </rdf:Description>
          </rdf:RDF>
        </annotation>
      </fbc:geneProduct>
      <fbc:geneProduct metaid="meta_G_b2276" fbc:id="G_b2276" fbc:label="b2276">
        <annotation>
          <rdf:RDF xmlns:rdf="http://www.w3.org/1999/02/22-rdf-syntax-ns#" xmlns:dcterms="http://purl.org/dc/terms/" xmlns:vCard="http://www.w3.org/2001/vcard-rdf/3.0#" xmlns:vCard4="http://www.w3.org/2006/vcard/ns#" xmlns:bqbiol="http://biomodels.net/biology-qualifiers/" xmlns:bqmodel="http://biomodels.net/model-qualifiers/">
            <rdf:Description rdf:about="#meta_G_b2276">
              <bqbiol:is>
                <rdf:Bag>
                  <rdf:li rdf:resource="http://identifiers.org/uniprot/P0AFF0"/>
                </rdf:Bag>
              </bqbiol:is>
              <bqbiol:isEncodedBy>
                <rdf:Bag>
                  <rdf:li rdf:resource="http://identifiers.org/asap/ABE-0007526"/>
                  <rdf:li rdf:resource="http://identifiers.org/ecogene/EG12093"/>
                  <rdf:li rdf:resource="http://identifiers.org/ncbigene/945136"/>
                  <rdf:li rdf:resource="http://identifiers.org/ncbigi/gi:145698289"/>
                </rdf:Bag>
              </bqbiol:isEncodedBy>
            </rdf:Description>
          </rdf:RDF>
        </annotation>
      </fbc:geneProduct>
      <fbc:geneProduct metaid="meta_G_b2278" fbc:id="G_b2278" fbc:label="b2278">
        <annotation>
          <rdf:RDF xmlns:rdf="http://www.w3.org/1999/02/22-rdf-syntax-ns#" xmlns:dcterms="http://purl.org/dc/terms/" xmlns:vCard="http://www.w3.org/2001/vcard-rdf/3.0#" xmlns:vCard4="http://www.w3.org/2006/vcard/ns#" xmlns:bqbiol="http://biomodels.net/biology-qualifiers/" xmlns:bqmodel="http://biomodels.net/model-qualifiers/">
            <rdf:Description rdf:about="#meta_G_b2278">
              <bqbiol:is>
                <rdf:Bag>
                  <rdf:li rdf:resource="http://identifiers.org/uniprot/P33607"/>
                </rdf:Bag>
              </bqbiol:is>
              <bqbiol:isEncodedBy>
                <rdf:Bag>
                  <rdf:li rdf:resource="http://identifiers.org/asap/ABE-0007532"/>
                  <rdf:li rdf:resource="http://identifiers.org/ecogene/EG12092"/>
                  <rdf:li rdf:resource="http://identifiers.org/ncbigene/945540"/>
                  <rdf:li rdf:resource="http://identifiers.org/ncbigi/gi:16130213"/>
                </rdf:Bag>
              </bqbiol:isEncodedBy>
            </rdf:Description>
          </rdf:RDF>
        </annotation>
      </fbc:geneProduct>
      <fbc:geneProduct metaid="meta_G_b2280" fbc:id="G_b2280" fbc:label="b2280">
        <annotation>
          <rdf:RDF xmlns:rdf="http://www.w3.org/1999/02/22-rdf-syntax-ns#" xmlns:dcterms="http://purl.org/dc/terms/" xmlns:vCard="http://www.w3.org/2001/vcard-rdf/3.0#" xmlns:vCard4="http://www.w3.org/2006/vcard/ns#" xmlns:bqbiol="http://biomodels.net/biology-qualifiers/" xmlns:bqmodel="http://biomodels.net/model-qualifiers/">
            <rdf:Description rdf:about="#meta_G_b2280">
              <bqbiol:is>
                <rdf:Bag>
                  <rdf:li rdf:resource="http://identifiers.org/uniprot/P0AFE0"/>
                </rdf:Bag>
              </bqbiol:is>
              <bqbiol:isEncodedBy>
                <rdf:Bag>
                  <rdf:li rdf:resource="http://identifiers.org/asap/ABE-0007536"/>
                  <rdf:li rdf:resource="http://identifiers.org/ecogene/EG12090"/>
                  <rdf:li rdf:resource="http://identifiers.org/ncbigene/946756"/>
                  <rdf:li rdf:resource="http://identifiers.org/ncbigi/gi:16130215"/>
                </rdf:Bag>
              </bqbiol:isEncodedBy>
            </rdf:Description>
          </rdf:RDF>
        </annotation>
      </fbc:geneProduct>
      <fbc:geneProduct metaid="meta_G_b2282" fbc:id="G_b2282" fbc:label="b2282">
        <annotation>
          <rdf:RDF xmlns:rdf="http://www.w3.org/1999/02/22-rdf-syntax-ns#" xmlns:dcterms="http://purl.org/dc/terms/" xmlns:vCard="http://www.w3.org/2001/vcard-rdf/3.0#" xmlns:vCard4="http://www.w3.org/2006/vcard/ns#" xmlns:bqbiol="http://biomodels.net/biology-qualifiers/" xmlns:bqmodel="http://biomodels.net/model-qualifiers/">
            <rdf:Description rdf:about="#meta_G_b2282">
              <bqbiol:is>
                <rdf:Bag>
                  <rdf:li rdf:resource="http://identifiers.org/uniprot/P0AFD4"/>
                </rdf:Bag>
              </bqbiol:is>
              <bqbiol:isEncodedBy>
                <rdf:Bag>
                  <rdf:li rdf:resource="http://identifiers.org/asap/ABE-0007541"/>
                  <rdf:li rdf:resource="http://identifiers.org/ecogene/EG12088"/>
                  <rdf:li rdf:resource="http://identifiers.org/ncbigene/946761"/>
                  <rdf:li rdf:resource="http://identifiers.org/ncbigi/gi:16130217"/>
                </rdf:Bag>
              </bqbiol:isEncodedBy>
            </rdf:Description>
          </rdf:RDF>
        </annotation>
      </fbc:geneProduct>
      <fbc:geneProduct metaid="meta_G_b2284" fbc:id="G_b2284" fbc:label="b2284">
        <annotation>
          <rdf:RDF xmlns:rdf="http://www.w3.org/1999/02/22-rdf-syntax-ns#" xmlns:dcterms="http://purl.org/dc/terms/" xmlns:vCard="http://www.w3.org/2001/vcard-rdf/3.0#" xmlns:vCard4="http://www.w3.org/2006/vcard/ns#" xmlns:bqbiol="http://biomodels.net/biology-qualifiers/" xmlns:bqmodel="http://biomodels.net/model-qualifiers/">
            <rdf:Description rdf:about="#meta_G_b2284">
              <bqbiol:is>
                <rdf:Bag>
                  <rdf:li rdf:resource="http://identifiers.org/uniprot/P31979"/>
                </rdf:Bag>
              </bqbiol:is>
              <bqbiol:isEncodedBy>
                <rdf:Bag>
                  <rdf:li rdf:resource="http://identifiers.org/asap/ABE-0007545"/>
                  <rdf:li rdf:resource="http://identifiers.org/ecogene/EG11774"/>
                  <rdf:li rdf:resource="http://identifiers.org/ncbigene/946753"/>
                  <rdf:li rdf:resource="http://identifiers.org/ncbigi/gi:16130219"/>
                </rdf:Bag>
              </bqbiol:isEncodedBy>
            </rdf:Description>
          </rdf:RDF>
        </annotation>
      </fbc:geneProduct>
      <fbc:geneProduct metaid="meta_G_b2286" fbc:id="G_b2286" fbc:label="b2286">
        <annotation>
          <rdf:RDF xmlns:rdf="http://www.w3.org/1999/02/22-rdf-syntax-ns#" xmlns:dcterms="http://purl.org/dc/terms/" xmlns:vCard="http://www.w3.org/2001/vcard-rdf/3.0#" xmlns:vCard4="http://www.w3.org/2006/vcard/ns#" xmlns:bqbiol="http://biomodels.net/biology-qualifiers/" xmlns:bqmodel="http://biomodels.net/model-qualifiers/">
            <rdf:Description rdf:about="#meta_G_b2286">
              <bqbiol:is>
                <rdf:Bag>
                  <rdf:li rdf:resource="http://identifiers.org/uniprot/P33599"/>
                </rdf:Bag>
              </bqbiol:is>
              <bqbiol:isEncodedBy>
                <rdf:Bag>
                  <rdf:li rdf:resource="http://identifiers.org/asap/ABE-0007549"/>
                  <rdf:li rdf:resource="http://identifiers.org/ecogene/EG12084"/>
                  <rdf:li rdf:resource="http://identifiers.org/ncbigene/946759"/>
                  <rdf:li rdf:resource="http://identifiers.org/ncbigi/gi:145698291"/>
                </rdf:Bag>
              </bqbiol:isEncodedBy>
            </rdf:Description>
          </rdf:RDF>
        </annotation>
      </fbc:geneProduct>
      <fbc:geneProduct metaid="meta_G_b2288" fbc:id="G_b2288" fbc:label="b2288">
        <annotation>
          <rdf:RDF xmlns:rdf="http://www.w3.org/1999/02/22-rdf-syntax-ns#" xmlns:dcterms="http://purl.org/dc/terms/" xmlns:vCard="http://www.w3.org/2001/vcard-rdf/3.0#" xmlns:vCard4="http://www.w3.org/2006/vcard/ns#" xmlns:bqbiol="http://biomodels.net/biology-qualifiers/" xmlns:bqmodel="http://biomodels.net/model-qualifiers/">
            <rdf:Description rdf:about="#meta_G_b2288">
              <bqbiol:is>
                <rdf:Bag>
                  <rdf:li rdf:resource="http://identifiers.org/uniprot/P0AFC3"/>
                </rdf:Bag>
              </bqbiol:is>
              <bqbiol:isEncodedBy>
                <rdf:Bag>
                  <rdf:li rdf:resource="http://identifiers.org/asap/ABE-0007553"/>
                  <rdf:li rdf:resource="http://identifiers.org/ecogene/EG12082"/>
                  <rdf:li rdf:resource="http://identifiers.org/ncbigene/946764"/>
                  <rdf:li rdf:resource="http://identifiers.org/ncbigi/gi:49176207"/>
                </rdf:Bag>
              </bqbiol:isEncodedBy>
            </rdf:Description>
          </rdf:RDF>
        </annotation>
      </fbc:geneProduct>
      <fbc:geneProduct metaid="meta_G_b3962" fbc:id="G_b3962" fbc:label="b3962">
        <annotation>
          <rdf:RDF xmlns:rdf="http://www.w3.org/1999/02/22-rdf-syntax-ns#" xmlns:dcterms="http://purl.org/dc/terms/" xmlns:vCard="http://www.w3.org/2001/vcard-rdf/3.0#" xmlns:vCard4="http://www.w3.org/2006/vcard/ns#" xmlns:bqbiol="http://biomodels.net/biology-qualifiers/" xmlns:bqmodel="http://biomodels.net/model-qualifiers/">
            <rdf:Description rdf:about="#meta_G_b3962">
              <bqbiol:is>
                <rdf:Bag>
                  <rdf:li rdf:resource="http://identifiers.org/uniprot/P27306"/>
                </rdf:Bag>
              </bqbiol:is>
              <bqbiol:isEncodedBy>
                <rdf:Bag>
                  <rdf:li rdf:resource="http://identifiers.org/asap/ABE-0012975"/>
                  <rdf:li rdf:resource="http://identifiers.org/ecogene/EG11428"/>
                  <rdf:li rdf:resource="http://identifiers.org/ncbigene/948461"/>
                  <rdf:li rdf:resource="http://identifiers.org/ncbigi/gi:90111670"/>
                </rdf:Bag>
              </bqbiol:isEncodedBy>
            </rdf:Description>
          </rdf:RDF>
        </annotation>
      </fbc:geneProduct>
      <fbc:geneProduct metaid="meta_G_b1602" fbc:id="G_b1602" fbc:label="b1602">
        <annotation>
          <rdf:RDF xmlns:rdf="http://www.w3.org/1999/02/22-rdf-syntax-ns#" xmlns:dcterms="http://purl.org/dc/terms/" xmlns:vCard="http://www.w3.org/2001/vcard-rdf/3.0#" xmlns:vCard4="http://www.w3.org/2006/vcard/ns#" xmlns:bqbiol="http://biomodels.net/biology-qualifiers/" xmlns:bqmodel="http://biomodels.net/model-qualifiers/">
            <rdf:Description rdf:about="#meta_G_b1602">
              <bqbiol:is>
                <rdf:Bag>
                  <rdf:li rdf:resource="http://identifiers.org/uniprot/P0AB67"/>
                </rdf:Bag>
              </bqbiol:is>
              <bqbiol:isEncodedBy>
                <rdf:Bag>
                  <rdf:li rdf:resource="http://identifiers.org/asap/ABE-0005352"/>
                  <rdf:li rdf:resource="http://identifiers.org/ecogene/EG10745"/>
                  <rdf:li rdf:resource="http://identifiers.org/ncbigene/946144"/>
                  <rdf:li rdf:resource="http://identifiers.org/ncbigi/gi:16129560"/>
                </rdf:Bag>
              </bqbiol:isEncodedBy>
            </rdf:Description>
          </rdf:RDF>
        </annotation>
      </fbc:geneProduct>
      <fbc:geneProduct metaid="meta_G_b1603" fbc:id="G_b1603" fbc:label="b1603">
        <annotation>
          <rdf:RDF xmlns:rdf="http://www.w3.org/1999/02/22-rdf-syntax-ns#" xmlns:dcterms="http://purl.org/dc/terms/" xmlns:vCard="http://www.w3.org/2001/vcard-rdf/3.0#" xmlns:vCard4="http://www.w3.org/2006/vcard/ns#" xmlns:bqbiol="http://biomodels.net/biology-qualifiers/" xmlns:bqmodel="http://biomodels.net/model-qualifiers/">
            <rdf:Description rdf:about="#meta_G_b1603">
              <bqbiol:is>
                <rdf:Bag>
                  <rdf:li rdf:resource="http://identifiers.org/uniprot/P07001"/>
                </rdf:Bag>
              </bqbiol:is>
              <bqbiol:isEncodedBy>
                <rdf:Bag>
                  <rdf:li rdf:resource="http://identifiers.org/asap/ABE-0005354"/>
                  <rdf:li rdf:resource="http://identifiers.org/ecogene/EG10744"/>
                  <rdf:li rdf:resource="http://identifiers.org/ncbigene/946628"/>
                  <rdf:li rdf:resource="http://identifiers.org/ncbigi/gi:16129561"/>
                </rdf:Bag>
              </bqbiol:isEncodedBy>
            </rdf:Description>
          </rdf:RDF>
        </annotation>
      </fbc:geneProduct>
      <fbc:geneProduct metaid="meta_G_b0451" fbc:id="G_b0451" fbc:label="b0451">
        <annotation>
          <rdf:RDF xmlns:rdf="http://www.w3.org/1999/02/22-rdf-syntax-ns#" xmlns:dcterms="http://purl.org/dc/terms/" xmlns:vCard="http://www.w3.org/2001/vcard-rdf/3.0#" xmlns:vCard4="http://www.w3.org/2006/vcard/ns#" xmlns:bqbiol="http://biomodels.net/biology-qualifiers/" xmlns:bqmodel="http://biomodels.net/model-qualifiers/">
            <rdf:Description rdf:about="#meta_G_b0451">
              <bqbiol:is>
                <rdf:Bag>
                  <rdf:li rdf:resource="http://identifiers.org/uniprot/P69681"/>
                </rdf:Bag>
              </bqbiol:is>
              <bqbiol:isEncodedBy>
                <rdf:Bag>
                  <rdf:li rdf:resource="http://identifiers.org/asap/ABE-0001564"/>
                  <rdf:li rdf:resource="http://identifiers.org/ecogene/EG11821"/>
                  <rdf:li rdf:resource="http://identifiers.org/ncbigene/945084"/>
                  <rdf:li rdf:resource="http://identifiers.org/ncbigi/gi:16128436"/>
                </rdf:Bag>
              </bqbiol:isEncodedBy>
            </rdf:Description>
          </rdf:RDF>
        </annotation>
      </fbc:geneProduct>
      <fbc:geneProduct metaid="meta_G_b0115" fbc:id="G_b0115" fbc:label="b0115">
        <annotation>
          <rdf:RDF xmlns:rdf="http://www.w3.org/1999/02/22-rdf-syntax-ns#" xmlns:dcterms="http://purl.org/dc/terms/" xmlns:vCard="http://www.w3.org/2001/vcard-rdf/3.0#" xmlns:vCard4="http://www.w3.org/2006/vcard/ns#" xmlns:bqbiol="http://biomodels.net/biology-qualifiers/" xmlns:bqmodel="http://biomodels.net/model-qualifiers/">
            <rdf:Description rdf:about="#meta_G_b0115">
              <bqbiol:is>
                <rdf:Bag>
                  <rdf:li rdf:resource="http://identifiers.org/uniprot/P06959"/>
                </rdf:Bag>
              </bqbiol:is>
              <bqbiol:isEncodedBy>
                <rdf:Bag>
                  <rdf:li rdf:resource="http://identifiers.org/asap/ABE-0000400"/>
                  <rdf:li rdf:resource="http://identifiers.org/ecogene/EG10025"/>
                  <rdf:li rdf:resource="http://identifiers.org/ncbigene/944794"/>
                  <rdf:li rdf:resource="http://identifiers.org/ncbigi/gi:16128108"/>
                </rdf:Bag>
              </bqbiol:isEncodedBy>
            </rdf:Description>
          </rdf:RDF>
        </annotation>
      </fbc:geneProduct>
      <fbc:geneProduct metaid="meta_G_b0114" fbc:id="G_b0114" fbc:label="b0114">
        <annotation>
          <rdf:RDF xmlns:rdf="http://www.w3.org/1999/02/22-rdf-syntax-ns#" xmlns:dcterms="http://purl.org/dc/terms/" xmlns:vCard="http://www.w3.org/2001/vcard-rdf/3.0#" xmlns:vCard4="http://www.w3.org/2006/vcard/ns#" xmlns:bqbiol="http://biomodels.net/biology-qualifiers/" xmlns:bqmodel="http://biomodels.net/model-qualifiers/">
            <rdf:Description rdf:about="#meta_G_b0114">
              <bqbiol:is>
                <rdf:Bag>
                  <rdf:li rdf:resource="http://identifiers.org/uniprot/P0AFG8"/>
                </rdf:Bag>
              </bqbiol:is>
              <bqbiol:isEncodedBy>
                <rdf:Bag>
                  <rdf:li rdf:resource="http://identifiers.org/asap/ABE-0000397"/>
                  <rdf:li rdf:resource="http://identifiers.org/ecogene/EG10024"/>
                  <rdf:li rdf:resource="http://identifiers.org/ncbigene/944834"/>
                  <rdf:li rdf:resource="http://identifiers.org/ncbigi/gi:16128107"/>
                </rdf:Bag>
              </bqbiol:isEncodedBy>
            </rdf:Description>
          </rdf:RDF>
        </annotation>
      </fbc:geneProduct>
      <fbc:geneProduct metaid="meta_G_b3916" fbc:id="G_b3916" fbc:label="b3916">
        <annotation>
          <rdf:RDF xmlns:rdf="http://www.w3.org/1999/02/22-rdf-syntax-ns#" xmlns:dcterms="http://purl.org/dc/terms/" xmlns:vCard="http://www.w3.org/2001/vcard-rdf/3.0#" xmlns:vCard4="http://www.w3.org/2006/vcard/ns#" xmlns:bqbiol="http://biomodels.net/biology-qualifiers/" xmlns:bqmodel="http://biomodels.net/model-qualifiers/">
            <rdf:Description rdf:about="#meta_G_b3916">
              <bqbiol:is>
                <rdf:Bag>
                  <rdf:li rdf:resource="http://identifiers.org/uniprot/P0A796"/>
                </rdf:Bag>
              </bqbiol:is>
              <bqbiol:isEncodedBy>
                <rdf:Bag>
                  <rdf:li rdf:resource="http://identifiers.org/asap/ABE-0012789"/>
                  <rdf:li rdf:resource="http://identifiers.org/ecogene/EG10699"/>
                  <rdf:li rdf:resource="http://identifiers.org/ncbigene/948412"/>
                  <rdf:li rdf:resource="http://identifiers.org/ncbigi/gi:16131754"/>
                </rdf:Bag>
              </bqbiol:isEncodedBy>
            </rdf:Description>
          </rdf:RDF>
        </annotation>
      </fbc:geneProduct>
      <fbc:geneProduct metaid="meta_G_b1723" fbc:id="G_b1723" fbc:label="b1723">
        <annotation>
          <rdf:RDF xmlns:rdf="http://www.w3.org/1999/02/22-rdf-syntax-ns#" xmlns:dcterms="http://purl.org/dc/terms/" xmlns:vCard="http://www.w3.org/2001/vcard-rdf/3.0#" xmlns:vCard4="http://www.w3.org/2006/vcard/ns#" xmlns:bqbiol="http://biomodels.net/biology-qualifiers/" xmlns:bqmodel="http://biomodels.net/model-qualifiers/">
            <rdf:Description rdf:about="#meta_G_b1723">
              <bqbiol:is>
                <rdf:Bag>
                  <rdf:li rdf:resource="http://identifiers.org/uniprot/P06999"/>
                </rdf:Bag>
              </bqbiol:is>
              <bqbiol:isEncodedBy>
                <rdf:Bag>
                  <rdf:li rdf:resource="http://identifiers.org/asap/ABE-0005748"/>
                  <rdf:li rdf:resource="http://identifiers.org/ecogene/EG10700"/>
                  <rdf:li rdf:resource="http://identifiers.org/ncbigene/946230"/>
                  <rdf:li rdf:resource="http://identifiers.org/ncbigi/gi:49176138"/>
                </rdf:Bag>
              </bqbiol:isEncodedBy>
            </rdf:Description>
          </rdf:RDF>
        </annotation>
      </fbc:geneProduct>
      <fbc:geneProduct metaid="meta_G_b0902" fbc:id="G_b0902" fbc:label="b0902">
        <annotation>
          <rdf:RDF xmlns:rdf="http://www.w3.org/1999/02/22-rdf-syntax-ns#" xmlns:dcterms="http://purl.org/dc/terms/" xmlns:vCard="http://www.w3.org/2001/vcard-rdf/3.0#" xmlns:vCard4="http://www.w3.org/2006/vcard/ns#" xmlns:bqbiol="http://biomodels.net/biology-qualifiers/" xmlns:bqmodel="http://biomodels.net/model-qualifiers/">
            <rdf:Description rdf:about="#meta_G_b0902">
              <bqbiol:is>
                <rdf:Bag>
                  <rdf:li rdf:resource="http://identifiers.org/uniprot/P0A9N4"/>
                </rdf:Bag>
              </bqbiol:is>
              <bqbiol:isEncodedBy>
                <rdf:Bag>
                  <rdf:li rdf:resource="http://identifiers.org/asap/ABE-0003068"/>
                  <rdf:li rdf:resource="http://identifiers.org/ecogene/EG10028"/>
                  <rdf:li rdf:resource="http://identifiers.org/ncbigene/945517"/>
                  <rdf:li rdf:resource="http://identifiers.org/ncbigi/gi:16128869"/>
                </rdf:Bag>
              </bqbiol:isEncodedBy>
            </rdf:Description>
          </rdf:RDF>
        </annotation>
      </fbc:geneProduct>
      <fbc:geneProduct metaid="meta_G_b3114" fbc:id="G_b3114" fbc:label="b3114">
        <annotation>
          <rdf:RDF xmlns:rdf="http://www.w3.org/1999/02/22-rdf-syntax-ns#" xmlns:dcterms="http://purl.org/dc/terms/" xmlns:vCard="http://www.w3.org/2001/vcard-rdf/3.0#" xmlns:vCard4="http://www.w3.org/2006/vcard/ns#" xmlns:bqbiol="http://biomodels.net/biology-qualifiers/" xmlns:bqmodel="http://biomodels.net/model-qualifiers/">
            <rdf:Description rdf:about="#meta_G_b3114">
              <bqbiol:is>
                <rdf:Bag>
                  <rdf:li rdf:resource="http://identifiers.org/uniprot/P42632"/>
                </rdf:Bag>
              </bqbiol:is>
              <bqbiol:isEncodedBy>
                <rdf:Bag>
                  <rdf:li rdf:resource="http://identifiers.org/asap/ABE-0010242"/>
                  <rdf:li rdf:resource="http://identifiers.org/ecogene/EG12758"/>
                  <rdf:li rdf:resource="http://identifiers.org/ncbigene/947623"/>
                  <rdf:li rdf:resource="http://identifiers.org/ncbigi/gi:49176316"/>
                </rdf:Bag>
              </bqbiol:isEncodedBy>
            </rdf:Description>
          </rdf:RDF>
        </annotation>
      </fbc:geneProduct>
      <fbc:geneProduct metaid="meta_G_b0903" fbc:id="G_b0903" fbc:label="b0903">
        <annotation>
          <rdf:RDF xmlns:rdf="http://www.w3.org/1999/02/22-rdf-syntax-ns#" xmlns:dcterms="http://purl.org/dc/terms/" xmlns:vCard="http://www.w3.org/2001/vcard-rdf/3.0#" xmlns:vCard4="http://www.w3.org/2006/vcard/ns#" xmlns:bqbiol="http://biomodels.net/biology-qualifiers/" xmlns:bqmodel="http://biomodels.net/model-qualifiers/">
            <rdf:Description rdf:about="#meta_G_b0903">
              <bqbiol:is>
                <rdf:Bag>
                  <rdf:li rdf:resource="http://identifiers.org/uniprot/P09373"/>
                </rdf:Bag>
              </bqbiol:is>
              <bqbiol:isEncodedBy>
                <rdf:Bag>
                  <rdf:li rdf:resource="http://identifiers.org/asap/ABE-0003071"/>
                  <rdf:li rdf:resource="http://identifiers.org/ecogene/EG10701"/>
                  <rdf:li rdf:resource="http://identifiers.org/ncbigene/945514"/>
                  <rdf:li rdf:resource="http://identifiers.org/ncbigi/gi:16128870"/>
                </rdf:Bag>
              </bqbiol:isEncodedBy>
            </rdf:Description>
          </rdf:RDF>
        </annotation>
      </fbc:geneProduct>
      <fbc:geneProduct metaid="meta_G_b2579" fbc:id="G_b2579" fbc:label="b2579">
        <annotation>
          <rdf:RDF xmlns:rdf="http://www.w3.org/1999/02/22-rdf-syntax-ns#" xmlns:dcterms="http://purl.org/dc/terms/" xmlns:vCard="http://www.w3.org/2001/vcard-rdf/3.0#" xmlns:vCard4="http://www.w3.org/2006/vcard/ns#" xmlns:bqbiol="http://biomodels.net/biology-qualifiers/" xmlns:bqmodel="http://biomodels.net/model-qualifiers/">
            <rdf:Description rdf:about="#meta_G_b2579">
              <bqbiol:is>
                <rdf:Bag>
                  <rdf:li rdf:resource="http://identifiers.org/uniprot/P68066"/>
                </rdf:Bag>
              </bqbiol:is>
              <bqbiol:isEncodedBy>
                <rdf:Bag>
                  <rdf:li rdf:resource="http://identifiers.org/asap/ABE-0008489"/>
                  <rdf:li rdf:resource="http://identifiers.org/ecogene/EG11784"/>
                  <rdf:li rdf:resource="http://identifiers.org/ncbigene/947068"/>
                  <rdf:li rdf:resource="http://identifiers.org/ncbigi/gi:16130504"/>
                </rdf:Bag>
              </bqbiol:isEncodedBy>
            </rdf:Description>
          </rdf:RDF>
        </annotation>
      </fbc:geneProduct>
      <fbc:geneProduct metaid="meta_G_b3951" fbc:id="G_b3951" fbc:label="b3951">
        <annotation>
          <rdf:RDF xmlns:rdf="http://www.w3.org/1999/02/22-rdf-syntax-ns#" xmlns:dcterms="http://purl.org/dc/terms/" xmlns:vCard="http://www.w3.org/2001/vcard-rdf/3.0#" xmlns:vCard4="http://www.w3.org/2006/vcard/ns#" xmlns:bqbiol="http://biomodels.net/biology-qualifiers/" xmlns:bqmodel="http://biomodels.net/model-qualifiers/">
            <rdf:Description rdf:about="#meta_G_b3951">
              <bqbiol:is>
                <rdf:Bag>
                  <rdf:li rdf:resource="http://identifiers.org/uniprot/P32674"/>
                </rdf:Bag>
              </bqbiol:is>
              <bqbiol:isEncodedBy>
                <rdf:Bag>
                  <rdf:li rdf:resource="http://identifiers.org/asap/ABE-0012934"/>
                  <rdf:li rdf:resource="http://identifiers.org/ecogene/EG11910"/>
                  <rdf:li rdf:resource="http://identifiers.org/ncbigene/948454"/>
                  <rdf:li rdf:resource="http://identifiers.org/ncbigi/gi:16131789"/>
                </rdf:Bag>
              </bqbiol:isEncodedBy>
            </rdf:Description>
          </rdf:RDF>
        </annotation>
      </fbc:geneProduct>
      <fbc:geneProduct metaid="meta_G_b3952" fbc:id="G_b3952" fbc:label="b3952">
        <annotation>
          <rdf:RDF xmlns:rdf="http://www.w3.org/1999/02/22-rdf-syntax-ns#" xmlns:dcterms="http://purl.org/dc/terms/" xmlns:vCard="http://www.w3.org/2001/vcard-rdf/3.0#" xmlns:vCard4="http://www.w3.org/2006/vcard/ns#" xmlns:bqbiol="http://biomodels.net/biology-qualifiers/" xmlns:bqmodel="http://biomodels.net/model-qualifiers/">
            <rdf:Description rdf:about="#meta_G_b3952">
              <bqbiol:is>
                <rdf:Bag>
                  <rdf:li rdf:resource="http://identifiers.org/uniprot/P32675"/>
                </rdf:Bag>
              </bqbiol:is>
              <bqbiol:isEncodedBy>
                <rdf:Bag>
                  <rdf:li rdf:resource="http://identifiers.org/asap/ABE-0012937"/>
                  <rdf:li rdf:resource="http://identifiers.org/ecogene/EG11911"/>
                  <rdf:li rdf:resource="http://identifiers.org/ncbigene/948453"/>
                  <rdf:li rdf:resource="http://identifiers.org/ncbigi/gi:49176447"/>
                </rdf:Bag>
              </bqbiol:isEncodedBy>
            </rdf:Description>
          </rdf:RDF>
        </annotation>
      </fbc:geneProduct>
      <fbc:geneProduct metaid="meta_G_b4025" fbc:id="G_b4025" fbc:label="b4025">
        <annotation>
          <rdf:RDF xmlns:rdf="http://www.w3.org/1999/02/22-rdf-syntax-ns#" xmlns:dcterms="http://purl.org/dc/terms/" xmlns:vCard="http://www.w3.org/2001/vcard-rdf/3.0#" xmlns:vCard4="http://www.w3.org/2006/vcard/ns#" xmlns:bqbiol="http://biomodels.net/biology-qualifiers/" xmlns:bqmodel="http://biomodels.net/model-qualifiers/">
            <rdf:Description rdf:about="#meta_G_b4025">
              <bqbiol:is>
                <rdf:Bag>
                  <rdf:li rdf:resource="http://identifiers.org/uniprot/P0A6T1"/>
                </rdf:Bag>
              </bqbiol:is>
              <bqbiol:isEncodedBy>
                <rdf:Bag>
                  <rdf:li rdf:resource="http://identifiers.org/asap/ABE-0013163"/>
                  <rdf:li rdf:resource="http://identifiers.org/ecogene/EG10702"/>
                  <rdf:li rdf:resource="http://identifiers.org/ncbigene/948535"/>
                  <rdf:li rdf:resource="http://identifiers.org/ncbigi/gi:16131851"/>
                </rdf:Bag>
              </bqbiol:isEncodedBy>
            </rdf:Description>
          </rdf:RDF>
        </annotation>
      </fbc:geneProduct>
      <fbc:geneProduct metaid="meta_G_b2926" fbc:id="G_b2926" fbc:label="b2926">
        <annotation>
          <rdf:RDF xmlns:rdf="http://www.w3.org/1999/02/22-rdf-syntax-ns#" xmlns:dcterms="http://purl.org/dc/terms/" xmlns:vCard="http://www.w3.org/2001/vcard-rdf/3.0#" xmlns:vCard4="http://www.w3.org/2006/vcard/ns#" xmlns:bqbiol="http://biomodels.net/biology-qualifiers/" xmlns:bqmodel="http://biomodels.net/model-qualifiers/">
            <rdf:Description rdf:about="#meta_G_b2926">
              <bqbiol:is>
                <rdf:Bag>
                  <rdf:li rdf:resource="http://identifiers.org/uniprot/P0A799"/>
                </rdf:Bag>
              </bqbiol:is>
              <bqbiol:isEncodedBy>
                <rdf:Bag>
                  <rdf:li rdf:resource="http://identifiers.org/asap/ABE-0009605"/>
                  <rdf:li rdf:resource="http://identifiers.org/ecogene/EG10703"/>
                  <rdf:li rdf:resource="http://identifiers.org/ncbigene/947414"/>
                  <rdf:li rdf:resource="http://identifiers.org/ncbigi/gi:16130827"/>
                </rdf:Bag>
              </bqbiol:isEncodedBy>
            </rdf:Description>
          </rdf:RDF>
        </annotation>
      </fbc:geneProduct>
      <fbc:geneProduct metaid="meta_G_b0767" fbc:id="G_b0767" fbc:label="b0767">
        <annotation>
          <rdf:RDF xmlns:rdf="http://www.w3.org/1999/02/22-rdf-syntax-ns#" xmlns:dcterms="http://purl.org/dc/terms/" xmlns:vCard="http://www.w3.org/2001/vcard-rdf/3.0#" xmlns:vCard4="http://www.w3.org/2006/vcard/ns#" xmlns:bqbiol="http://biomodels.net/biology-qualifiers/" xmlns:bqmodel="http://biomodels.net/model-qualifiers/">
            <rdf:Description rdf:about="#meta_G_b0767">
              <bqbiol:is>
                <rdf:Bag>
                  <rdf:li rdf:resource="http://identifiers.org/uniprot/P52697"/>
                </rdf:Bag>
              </bqbiol:is>
              <bqbiol:isEncodedBy>
                <rdf:Bag>
                  <rdf:li rdf:resource="http://identifiers.org/asap/ABE-0002611"/>
                  <rdf:li rdf:resource="http://identifiers.org/ecogene/EG13231"/>
                  <rdf:li rdf:resource="http://identifiers.org/ncbigene/946398"/>
                  <rdf:li rdf:resource="http://identifiers.org/ncbigi/gi:16128735"/>
                </rdf:Bag>
              </bqbiol:isEncodedBy>
            </rdf:Description>
          </rdf:RDF>
        </annotation>
      </fbc:geneProduct>
      <fbc:geneProduct metaid="meta_G_b4395" fbc:id="G_b4395" fbc:label="b4395">
        <annotation>
          <rdf:RDF xmlns:rdf="http://www.w3.org/1999/02/22-rdf-syntax-ns#" xmlns:dcterms="http://purl.org/dc/terms/" xmlns:vCard="http://www.w3.org/2001/vcard-rdf/3.0#" xmlns:vCard4="http://www.w3.org/2006/vcard/ns#" xmlns:bqbiol="http://biomodels.net/biology-qualifiers/" xmlns:bqmodel="http://biomodels.net/model-qualifiers/">
            <rdf:Description rdf:about="#meta_G_b4395">
              <bqbiol:is>
                <rdf:Bag>
                  <rdf:li rdf:resource="http://identifiers.org/uniprot/P0A7A2"/>
                </rdf:Bag>
              </bqbiol:is>
              <bqbiol:isEncodedBy>
                <rdf:Bag>
                  <rdf:li rdf:resource="http://identifiers.org/asap/ABE-0014416"/>
                  <rdf:li rdf:resource="http://identifiers.org/ecogene/EG12164"/>
                  <rdf:li rdf:resource="http://identifiers.org/ncbigene/948918"/>
                  <rdf:li rdf:resource="http://identifiers.org/ncbigi/gi:16132212"/>
                </rdf:Bag>
              </bqbiol:isEncodedBy>
            </rdf:Description>
          </rdf:RDF>
        </annotation>
      </fbc:geneProduct>
      <fbc:geneProduct metaid="meta_G_b3612" fbc:id="G_b3612" fbc:label="b3612">
        <annotation>
          <rdf:RDF xmlns:rdf="http://www.w3.org/1999/02/22-rdf-syntax-ns#" xmlns:dcterms="http://purl.org/dc/terms/" xmlns:vCard="http://www.w3.org/2001/vcard-rdf/3.0#" xmlns:vCard4="http://www.w3.org/2006/vcard/ns#" xmlns:bqbiol="http://biomodels.net/biology-qualifiers/" xmlns:bqmodel="http://biomodels.net/model-qualifiers/">
            <rdf:Description rdf:about="#meta_G_b3612">
              <bqbiol:is>
                <rdf:Bag>
                  <rdf:li rdf:resource="http://identifiers.org/uniprot/P37689"/>
                </rdf:Bag>
              </bqbiol:is>
              <bqbiol:isEncodedBy>
                <rdf:Bag>
                  <rdf:li rdf:resource="http://identifiers.org/asap/ABE-0011818"/>
                  <rdf:li rdf:resource="http://identifiers.org/ecogene/EG12296"/>
                  <rdf:li rdf:resource="http://identifiers.org/ncbigene/948130"/>
                  <rdf:li rdf:resource="http://identifiers.org/ncbigi/gi:16131483"/>
                </rdf:Bag>
              </bqbiol:isEncodedBy>
            </rdf:Description>
          </rdf:RDF>
        </annotation>
      </fbc:geneProduct>
      <fbc:geneProduct metaid="meta_G_b0755" fbc:id="G_b0755" fbc:label="b0755">
        <annotation>
          <rdf:RDF xmlns:rdf="http://www.w3.org/1999/02/22-rdf-syntax-ns#" xmlns:dcterms="http://purl.org/dc/terms/" xmlns:vCard="http://www.w3.org/2001/vcard-rdf/3.0#" xmlns:vCard4="http://www.w3.org/2006/vcard/ns#" xmlns:bqbiol="http://biomodels.net/biology-qualifiers/" xmlns:bqmodel="http://biomodels.net/model-qualifiers/">
            <rdf:Description rdf:about="#meta_G_b0755">
              <bqbiol:is>
                <rdf:Bag>
                  <rdf:li rdf:resource="http://identifiers.org/uniprot/P62707"/>
                </rdf:Bag>
              </bqbiol:is>
              <bqbiol:isEncodedBy>
                <rdf:Bag>
                  <rdf:li rdf:resource="http://identifiers.org/asap/ABE-0002563"/>
                  <rdf:li rdf:resource="http://identifiers.org/ecogene/EG11699"/>
                  <rdf:li rdf:resource="http://identifiers.org/ncbigene/945068"/>
                  <rdf:li rdf:resource="http://identifiers.org/ncbigi/gi:16128723"/>
                </rdf:Bag>
              </bqbiol:isEncodedBy>
            </rdf:Description>
          </rdf:RDF>
        </annotation>
      </fbc:geneProduct>
      <fbc:geneProduct metaid="meta_G_b2987" fbc:id="G_b2987" fbc:label="b2987">
        <annotation>
          <rdf:RDF xmlns:rdf="http://www.w3.org/1999/02/22-rdf-syntax-ns#" xmlns:dcterms="http://purl.org/dc/terms/" xmlns:vCard="http://www.w3.org/2001/vcard-rdf/3.0#" xmlns:vCard4="http://www.w3.org/2006/vcard/ns#" xmlns:bqbiol="http://biomodels.net/biology-qualifiers/" xmlns:bqmodel="http://biomodels.net/model-qualifiers/">
            <rdf:Description rdf:about="#meta_G_b2987">
              <bqbiol:is>
                <rdf:Bag>
                  <rdf:li rdf:resource="http://identifiers.org/uniprot/P43676"/>
                </rdf:Bag>
              </bqbiol:is>
              <bqbiol:isEncodedBy>
                <rdf:Bag>
                  <rdf:li rdf:resource="http://identifiers.org/asap/ABE-0009800"/>
                  <rdf:li rdf:resource="http://identifiers.org/ecogene/EG12883"/>
                  <rdf:li rdf:resource="http://identifiers.org/ncbigene/947475"/>
                  <rdf:li rdf:resource="http://identifiers.org/ncbigi/gi:16130887"/>
                </rdf:Bag>
              </bqbiol:isEncodedBy>
            </rdf:Description>
          </rdf:RDF>
        </annotation>
      </fbc:geneProduct>
      <fbc:geneProduct metaid="meta_G_b3493" fbc:id="G_b3493" fbc:label="b3493">
        <annotation>
          <rdf:RDF xmlns:rdf="http://www.w3.org/1999/02/22-rdf-syntax-ns#" xmlns:dcterms="http://purl.org/dc/terms/" xmlns:vCard="http://www.w3.org/2001/vcard-rdf/3.0#" xmlns:vCard4="http://www.w3.org/2006/vcard/ns#" xmlns:bqbiol="http://biomodels.net/biology-qualifiers/" xmlns:bqmodel="http://biomodels.net/model-qualifiers/">
            <rdf:Description rdf:about="#meta_G_b3493">
              <bqbiol:is>
                <rdf:Bag>
                  <rdf:li rdf:resource="http://identifiers.org/uniprot/P0AFJ7"/>
                </rdf:Bag>
              </bqbiol:is>
              <bqbiol:isEncodedBy>
                <rdf:Bag>
                  <rdf:li rdf:resource="http://identifiers.org/asap/ABE-0011407"/>
                  <rdf:li rdf:resource="http://identifiers.org/ecogene/EG12230"/>
                  <rdf:li rdf:resource="http://identifiers.org/ncbigene/948009"/>
                  <rdf:li rdf:resource="http://identifiers.org/ncbigi/gi:16131365"/>
                </rdf:Bag>
              </bqbiol:isEncodedBy>
            </rdf:Description>
          </rdf:RDF>
        </annotation>
      </fbc:geneProduct>
      <fbc:geneProduct metaid="meta_G_b3956" fbc:id="G_b3956" fbc:label="b3956">
        <annotation>
          <rdf:RDF xmlns:rdf="http://www.w3.org/1999/02/22-rdf-syntax-ns#" xmlns:dcterms="http://purl.org/dc/terms/" xmlns:vCard="http://www.w3.org/2001/vcard-rdf/3.0#" xmlns:vCard4="http://www.w3.org/2006/vcard/ns#" xmlns:bqbiol="http://biomodels.net/biology-qualifiers/" xmlns:bqmodel="http://biomodels.net/model-qualifiers/">
            <rdf:Description rdf:about="#meta_G_b3956">
              <bqbiol:is>
                <rdf:Bag>
                  <rdf:li rdf:resource="http://identifiers.org/uniprot/P00864"/>
                </rdf:Bag>
              </bqbiol:is>
              <bqbiol:isEncodedBy>
                <rdf:Bag>
                  <rdf:li rdf:resource="http://identifiers.org/asap/ABE-0012950"/>
                  <rdf:li rdf:resource="http://identifiers.org/ecogene/EG10756"/>
                  <rdf:li rdf:resource="http://identifiers.org/ncbigene/948457"/>
                  <rdf:li rdf:resource="http://identifiers.org/ncbigi/gi:16131794"/>
                </rdf:Bag>
              </bqbiol:isEncodedBy>
            </rdf:Description>
          </rdf:RDF>
        </annotation>
      </fbc:geneProduct>
      <fbc:geneProduct metaid="meta_G_b3403" fbc:id="G_b3403" fbc:label="b3403">
        <annotation>
          <rdf:RDF xmlns:rdf="http://www.w3.org/1999/02/22-rdf-syntax-ns#" xmlns:dcterms="http://purl.org/dc/terms/" xmlns:vCard="http://www.w3.org/2001/vcard-rdf/3.0#" xmlns:vCard4="http://www.w3.org/2006/vcard/ns#" xmlns:bqbiol="http://biomodels.net/biology-qualifiers/" xmlns:bqmodel="http://biomodels.net/model-qualifiers/">
            <rdf:Description rdf:about="#meta_G_b3403">
              <bqbiol:is>
                <rdf:Bag>
                  <rdf:li rdf:resource="http://identifiers.org/uniprot/P22259"/>
                </rdf:Bag>
              </bqbiol:is>
              <bqbiol:isEncodedBy>
                <rdf:Bag>
                  <rdf:li rdf:resource="http://identifiers.org/asap/ABE-0011106"/>
                  <rdf:li rdf:resource="http://identifiers.org/ecogene/EG10688"/>
                  <rdf:li rdf:resource="http://identifiers.org/ncbigene/945667"/>
                  <rdf:li rdf:resource="http://identifiers.org/ncbigi/gi:16131280"/>
                </rdf:Bag>
              </bqbiol:isEncodedBy>
            </rdf:Description>
          </rdf:RDF>
        </annotation>
      </fbc:geneProduct>
      <fbc:geneProduct metaid="meta_G_b1702" fbc:id="G_b1702" fbc:label="b1702">
        <annotation>
          <rdf:RDF xmlns:rdf="http://www.w3.org/1999/02/22-rdf-syntax-ns#" xmlns:dcterms="http://purl.org/dc/terms/" xmlns:vCard="http://www.w3.org/2001/vcard-rdf/3.0#" xmlns:vCard4="http://www.w3.org/2006/vcard/ns#" xmlns:bqbiol="http://biomodels.net/biology-qualifiers/" xmlns:bqmodel="http://biomodels.net/model-qualifiers/">
            <rdf:Description rdf:about="#meta_G_b1702">
              <bqbiol:is>
                <rdf:Bag>
                  <rdf:li rdf:resource="http://identifiers.org/uniprot/P23538"/>
                </rdf:Bag>
              </bqbiol:is>
              <bqbiol:isEncodedBy>
                <rdf:Bag>
                  <rdf:li rdf:resource="http://identifiers.org/asap/ABE-0005678"/>
                  <rdf:li rdf:resource="http://identifiers.org/ecogene/EG10759"/>
                  <rdf:li rdf:resource="http://identifiers.org/ncbigene/946209"/>
                  <rdf:li rdf:resource="http://identifiers.org/ncbigi/gi:16129658"/>
                </rdf:Bag>
              </bqbiol:isEncodedBy>
            </rdf:Description>
          </rdf:RDF>
        </annotation>
      </fbc:geneProduct>
      <fbc:geneProduct metaid="meta_G_b2297" fbc:id="G_b2297" fbc:label="b2297">
        <annotation>
          <rdf:RDF xmlns:rdf="http://www.w3.org/1999/02/22-rdf-syntax-ns#" xmlns:dcterms="http://purl.org/dc/terms/" xmlns:vCard="http://www.w3.org/2001/vcard-rdf/3.0#" xmlns:vCard4="http://www.w3.org/2006/vcard/ns#" xmlns:bqbiol="http://biomodels.net/biology-qualifiers/" xmlns:bqmodel="http://biomodels.net/model-qualifiers/">
            <rdf:Description rdf:about="#meta_G_b2297">
              <bqbiol:is>
                <rdf:Bag>
                  <rdf:li rdf:resource="http://identifiers.org/uniprot/P0A9M8"/>
                </rdf:Bag>
              </bqbiol:is>
              <bqbiol:isEncodedBy>
                <rdf:Bag>
                  <rdf:li rdf:resource="http://identifiers.org/asap/ABE-0007582"/>
                  <rdf:li rdf:resource="http://identifiers.org/ecogene/EG20173"/>
                  <rdf:li rdf:resource="http://identifiers.org/ncbigene/946778"/>
                  <rdf:li rdf:resource="http://identifiers.org/ncbigi/gi:16130232"/>
                </rdf:Bag>
              </bqbiol:isEncodedBy>
            </rdf:Description>
          </rdf:RDF>
        </annotation>
      </fbc:geneProduct>
      <fbc:geneProduct metaid="meta_G_b2458" fbc:id="G_b2458" fbc:label="b2458">
        <annotation>
          <rdf:RDF xmlns:rdf="http://www.w3.org/1999/02/22-rdf-syntax-ns#" xmlns:dcterms="http://purl.org/dc/terms/" xmlns:vCard="http://www.w3.org/2001/vcard-rdf/3.0#" xmlns:vCard4="http://www.w3.org/2006/vcard/ns#" xmlns:bqbiol="http://biomodels.net/biology-qualifiers/" xmlns:bqmodel="http://biomodels.net/model-qualifiers/">
            <rdf:Description rdf:about="#meta_G_b2458">
              <bqbiol:is>
                <rdf:Bag>
                  <rdf:li rdf:resource="http://identifiers.org/uniprot/P77218"/>
                </rdf:Bag>
              </bqbiol:is>
              <bqbiol:isEncodedBy>
                <rdf:Bag>
                  <rdf:li rdf:resource="http://identifiers.org/asap/ABE-0008097"/>
                  <rdf:li rdf:resource="http://identifiers.org/ecogene/EG14188"/>
                  <rdf:li rdf:resource="http://identifiers.org/ncbigene/946940"/>
                  <rdf:li rdf:resource="http://identifiers.org/ncbigi/gi:16130383"/>
                </rdf:Bag>
              </bqbiol:isEncodedBy>
            </rdf:Description>
          </rdf:RDF>
        </annotation>
      </fbc:geneProduct>
      <fbc:geneProduct metaid="meta_G_b1854" fbc:id="G_b1854" fbc:label="b1854">
        <annotation>
          <rdf:RDF xmlns:rdf="http://www.w3.org/1999/02/22-rdf-syntax-ns#" xmlns:dcterms="http://purl.org/dc/terms/" xmlns:vCard="http://www.w3.org/2001/vcard-rdf/3.0#" xmlns:vCard4="http://www.w3.org/2006/vcard/ns#" xmlns:bqbiol="http://biomodels.net/biology-qualifiers/" xmlns:bqmodel="http://biomodels.net/model-qualifiers/">
            <rdf:Description rdf:about="#meta_G_b1854">
              <bqbiol:is>
                <rdf:Bag>
                  <rdf:li rdf:resource="http://identifiers.org/uniprot/P21599"/>
                </rdf:Bag>
              </bqbiol:is>
              <bqbiol:isEncodedBy>
                <rdf:Bag>
                  <rdf:li rdf:resource="http://identifiers.org/asap/ABE-0006182"/>
                  <rdf:li rdf:resource="http://identifiers.org/ecogene/EG10803"/>
                  <rdf:li rdf:resource="http://identifiers.org/ncbigene/946527"/>
                  <rdf:li rdf:resource="http://identifiers.org/ncbigi/gi:16129807"/>
                </rdf:Bag>
              </bqbiol:isEncodedBy>
            </rdf:Description>
          </rdf:RDF>
        </annotation>
      </fbc:geneProduct>
      <fbc:geneProduct metaid="meta_G_b1676" fbc:id="G_b1676" fbc:label="b1676">
        <annotation>
          <rdf:RDF xmlns:rdf="http://www.w3.org/1999/02/22-rdf-syntax-ns#" xmlns:dcterms="http://purl.org/dc/terms/" xmlns:vCard="http://www.w3.org/2001/vcard-rdf/3.0#" xmlns:vCard4="http://www.w3.org/2006/vcard/ns#" xmlns:bqbiol="http://biomodels.net/biology-qualifiers/" xmlns:bqmodel="http://biomodels.net/model-qualifiers/">
            <rdf:Description rdf:about="#meta_G_b1676">
              <bqbiol:is>
                <rdf:Bag>
                  <rdf:li rdf:resource="http://identifiers.org/uniprot/P0AD61"/>
                </rdf:Bag>
              </bqbiol:is>
              <bqbiol:isEncodedBy>
                <rdf:Bag>
                  <rdf:li rdf:resource="http://identifiers.org/asap/ABE-0005600"/>
                  <rdf:li rdf:resource="http://identifiers.org/ecogene/EG10804"/>
                  <rdf:li rdf:resource="http://identifiers.org/ncbigene/946179"/>
                  <rdf:li rdf:resource="http://identifiers.org/ncbigi/gi:16129632"/>
                </rdf:Bag>
              </bqbiol:isEncodedBy>
            </rdf:Description>
          </rdf:RDF>
        </annotation>
      </fbc:geneProduct>
      <fbc:geneProduct metaid="meta_G_b3386" fbc:id="G_b3386" fbc:label="b3386">
        <annotation>
          <rdf:RDF xmlns:rdf="http://www.w3.org/1999/02/22-rdf-syntax-ns#" xmlns:dcterms="http://purl.org/dc/terms/" xmlns:vCard="http://www.w3.org/2001/vcard-rdf/3.0#" xmlns:vCard4="http://www.w3.org/2006/vcard/ns#" xmlns:bqbiol="http://biomodels.net/biology-qualifiers/" xmlns:bqmodel="http://biomodels.net/model-qualifiers/">
            <rdf:Description rdf:about="#meta_G_b3386">
              <bqbiol:is>
                <rdf:Bag>
                  <rdf:li rdf:resource="http://identifiers.org/uniprot/P0AG07"/>
                </rdf:Bag>
              </bqbiol:is>
              <bqbiol:isEncodedBy>
                <rdf:Bag>
                  <rdf:li rdf:resource="http://identifiers.org/asap/ABE-0011061"/>
                  <rdf:li rdf:resource="http://identifiers.org/ecogene/EG11960"/>
                  <rdf:li rdf:resource="http://identifiers.org/ncbigene/947896"/>
                  <rdf:li rdf:resource="http://identifiers.org/ncbigi/gi:16131264"/>
                </rdf:Bag>
              </bqbiol:isEncodedBy>
            </rdf:Description>
          </rdf:RDF>
        </annotation>
      </fbc:geneProduct>
      <fbc:geneProduct metaid="meta_G_b4301" fbc:id="G_b4301" fbc:label="b4301">
        <annotation>
          <rdf:RDF xmlns:rdf="http://www.w3.org/1999/02/22-rdf-syntax-ns#" xmlns:dcterms="http://purl.org/dc/terms/" xmlns:vCard="http://www.w3.org/2001/vcard-rdf/3.0#" xmlns:vCard4="http://www.w3.org/2006/vcard/ns#" xmlns:bqbiol="http://biomodels.net/biology-qualifiers/" xmlns:bqmodel="http://biomodels.net/model-qualifiers/">
            <rdf:Description rdf:about="#meta_G_b4301">
              <bqbiol:is>
                <rdf:Bag>
                  <rdf:li rdf:resource="http://identifiers.org/uniprot/P39362"/>
                </rdf:Bag>
              </bqbiol:is>
              <bqbiol:isEncodedBy>
                <rdf:Bag>
                  <rdf:li rdf:resource="http://identifiers.org/asap/ABE-0014097"/>
                  <rdf:li rdf:resource="http://identifiers.org/ecogene/EG12553"/>
                  <rdf:li rdf:resource="http://identifiers.org/ncbigene/948829"/>
                  <rdf:li rdf:resource="http://identifiers.org/ncbigi/gi:16132122"/>
                </rdf:Bag>
              </bqbiol:isEncodedBy>
            </rdf:Description>
          </rdf:RDF>
        </annotation>
      </fbc:geneProduct>
      <fbc:geneProduct metaid="meta_G_b2914" fbc:id="G_b2914" fbc:label="b2914">
        <annotation>
          <rdf:RDF xmlns:rdf="http://www.w3.org/1999/02/22-rdf-syntax-ns#" xmlns:dcterms="http://purl.org/dc/terms/" xmlns:vCard="http://www.w3.org/2001/vcard-rdf/3.0#" xmlns:vCard4="http://www.w3.org/2006/vcard/ns#" xmlns:bqbiol="http://biomodels.net/biology-qualifiers/" xmlns:bqmodel="http://biomodels.net/model-qualifiers/">
            <rdf:Description rdf:about="#meta_G_b2914">
              <bqbiol:is>
                <rdf:Bag>
                  <rdf:li rdf:resource="http://identifiers.org/uniprot/P0A7Z0"/>
                </rdf:Bag>
              </bqbiol:is>
              <bqbiol:isEncodedBy>
                <rdf:Bag>
                  <rdf:li rdf:resource="http://identifiers.org/asap/ABE-0009567"/>
                  <rdf:li rdf:resource="http://identifiers.org/ecogene/EG11443"/>
                  <rdf:li rdf:resource="http://identifiers.org/ncbigene/947407"/>
                  <rdf:li rdf:resource="http://identifiers.org/ncbigi/gi:16130815"/>
                </rdf:Bag>
              </bqbiol:isEncodedBy>
            </rdf:Description>
          </rdf:RDF>
        </annotation>
      </fbc:geneProduct>
      <fbc:geneProduct metaid="meta_G_b4090" fbc:id="G_b4090" fbc:label="b4090">
        <annotation>
          <rdf:RDF xmlns:rdf="http://www.w3.org/1999/02/22-rdf-syntax-ns#" xmlns:dcterms="http://purl.org/dc/terms/" xmlns:vCard="http://www.w3.org/2001/vcard-rdf/3.0#" xmlns:vCard4="http://www.w3.org/2006/vcard/ns#" xmlns:bqbiol="http://biomodels.net/biology-qualifiers/" xmlns:bqmodel="http://biomodels.net/model-qualifiers/">
            <rdf:Description rdf:about="#meta_G_b4090">
              <bqbiol:is>
                <rdf:Bag>
                  <rdf:li rdf:resource="http://identifiers.org/uniprot/P37351"/>
                </rdf:Bag>
              </bqbiol:is>
              <bqbiol:isEncodedBy>
                <rdf:Bag>
                  <rdf:li rdf:resource="http://identifiers.org/asap/ABE-0013405"/>
                  <rdf:li rdf:resource="http://identifiers.org/ecogene/EG11827"/>
                  <rdf:li rdf:resource="http://identifiers.org/ncbigene/948602"/>
                  <rdf:li rdf:resource="http://identifiers.org/ncbigi/gi:16131916"/>
                </rdf:Bag>
              </bqbiol:isEncodedBy>
            </rdf:Description>
          </rdf:RDF>
        </annotation>
      </fbc:geneProduct>
      <fbc:geneProduct metaid="meta_G_b0723" fbc:id="G_b0723" fbc:label="b0723">
        <annotation>
          <rdf:RDF xmlns:rdf="http://www.w3.org/1999/02/22-rdf-syntax-ns#" xmlns:dcterms="http://purl.org/dc/terms/" xmlns:vCard="http://www.w3.org/2001/vcard-rdf/3.0#" xmlns:vCard4="http://www.w3.org/2006/vcard/ns#" xmlns:bqbiol="http://biomodels.net/biology-qualifiers/" xmlns:bqmodel="http://biomodels.net/model-qualifiers/">
            <rdf:Description rdf:about="#meta_G_b0723">
              <bqbiol:is>
                <rdf:Bag>
                  <rdf:li rdf:resource="http://identifiers.org/uniprot/P0AC41"/>
                </rdf:Bag>
              </bqbiol:is>
              <bqbiol:isEncodedBy>
                <rdf:Bag>
                  <rdf:li rdf:resource="http://identifiers.org/asap/ABE-0002466"/>
                  <rdf:li rdf:resource="http://identifiers.org/ecogene/EG10931"/>
                  <rdf:li rdf:resource="http://identifiers.org/ncbigene/945402"/>
                  <rdf:li rdf:resource="http://identifiers.org/ncbigi/gi:16128698"/>
                </rdf:Bag>
              </bqbiol:isEncodedBy>
            </rdf:Description>
          </rdf:RDF>
        </annotation>
      </fbc:geneProduct>
      <fbc:geneProduct metaid="meta_G_b0721" fbc:id="G_b0721" fbc:label="b0721">
        <annotation>
          <rdf:RDF xmlns:rdf="http://www.w3.org/1999/02/22-rdf-syntax-ns#" xmlns:dcterms="http://purl.org/dc/terms/" xmlns:vCard="http://www.w3.org/2001/vcard-rdf/3.0#" xmlns:vCard4="http://www.w3.org/2006/vcard/ns#" xmlns:bqbiol="http://biomodels.net/biology-qualifiers/" xmlns:bqmodel="http://biomodels.net/model-qualifiers/">
            <rdf:Description rdf:about="#meta_G_b0721">
              <bqbiol:is>
                <rdf:Bag>
                  <rdf:li rdf:resource="http://identifiers.org/uniprot/P69054"/>
                </rdf:Bag>
              </bqbiol:is>
              <bqbiol:isEncodedBy>
                <rdf:Bag>
                  <rdf:li rdf:resource="http://identifiers.org/asap/ABE-0002460"/>
                  <rdf:li rdf:resource="http://identifiers.org/ecogene/EG10933"/>
                  <rdf:li rdf:resource="http://identifiers.org/ncbigene/945316"/>
                  <rdf:li rdf:resource="http://identifiers.org/ncbigi/gi:16128696"/>
                </rdf:Bag>
              </bqbiol:isEncodedBy>
            </rdf:Description>
          </rdf:RDF>
        </annotation>
      </fbc:geneProduct>
      <fbc:geneProduct metaid="meta_G_b0722" fbc:id="G_b0722" fbc:label="b0722">
        <annotation>
          <rdf:RDF xmlns:rdf="http://www.w3.org/1999/02/22-rdf-syntax-ns#" xmlns:dcterms="http://purl.org/dc/terms/" xmlns:vCard="http://www.w3.org/2001/vcard-rdf/3.0#" xmlns:vCard4="http://www.w3.org/2006/vcard/ns#" xmlns:bqbiol="http://biomodels.net/biology-qualifiers/" xmlns:bqmodel="http://biomodels.net/model-qualifiers/">
            <rdf:Description rdf:about="#meta_G_b0722">
              <bqbiol:is>
                <rdf:Bag>
                  <rdf:li rdf:resource="http://identifiers.org/uniprot/P0AC44"/>
                </rdf:Bag>
              </bqbiol:is>
              <bqbiol:isEncodedBy>
                <rdf:Bag>
                  <rdf:li rdf:resource="http://identifiers.org/asap/ABE-0002464"/>
                  <rdf:li rdf:resource="http://identifiers.org/ecogene/EG10934"/>
                  <rdf:li rdf:resource="http://identifiers.org/ncbigene/945322"/>
                  <rdf:li rdf:resource="http://identifiers.org/ncbigi/gi:16128697"/>
                </rdf:Bag>
              </bqbiol:isEncodedBy>
            </rdf:Description>
          </rdf:RDF>
        </annotation>
      </fbc:geneProduct>
      <fbc:geneProduct metaid="meta_G_b0724" fbc:id="G_b0724" fbc:label="b0724">
        <annotation>
          <rdf:RDF xmlns:rdf="http://www.w3.org/1999/02/22-rdf-syntax-ns#" xmlns:dcterms="http://purl.org/dc/terms/" xmlns:vCard="http://www.w3.org/2001/vcard-rdf/3.0#" xmlns:vCard4="http://www.w3.org/2006/vcard/ns#" xmlns:bqbiol="http://biomodels.net/biology-qualifiers/" xmlns:bqmodel="http://biomodels.net/model-qualifiers/">
            <rdf:Description rdf:about="#meta_G_b0724">
              <bqbiol:is>
                <rdf:Bag>
                  <rdf:li rdf:resource="http://identifiers.org/uniprot/P07014"/>
                </rdf:Bag>
              </bqbiol:is>
              <bqbiol:isEncodedBy>
                <rdf:Bag>
                  <rdf:li rdf:resource="http://identifiers.org/asap/ABE-0002468"/>
                  <rdf:li rdf:resource="http://identifiers.org/ecogene/EG10932"/>
                  <rdf:li rdf:resource="http://identifiers.org/ncbigene/945300"/>
                  <rdf:li rdf:resource="http://identifiers.org/ncbigi/gi:16128699"/>
                </rdf:Bag>
              </bqbiol:isEncodedBy>
            </rdf:Description>
          </rdf:RDF>
        </annotation>
      </fbc:geneProduct>
      <fbc:geneProduct metaid="meta_G_b0728" fbc:id="G_b0728" fbc:label="b0728">
        <annotation>
          <rdf:RDF xmlns:rdf="http://www.w3.org/1999/02/22-rdf-syntax-ns#" xmlns:dcterms="http://purl.org/dc/terms/" xmlns:vCard="http://www.w3.org/2001/vcard-rdf/3.0#" xmlns:vCard4="http://www.w3.org/2006/vcard/ns#" xmlns:bqbiol="http://biomodels.net/biology-qualifiers/" xmlns:bqmodel="http://biomodels.net/model-qualifiers/">
            <rdf:Description rdf:about="#meta_G_b0728">
              <bqbiol:is>
                <rdf:Bag>
                  <rdf:li rdf:resource="http://identifiers.org/uniprot/P0A836"/>
                </rdf:Bag>
              </bqbiol:is>
              <bqbiol:isEncodedBy>
                <rdf:Bag>
                  <rdf:li rdf:resource="http://identifiers.org/asap/ABE-0002483"/>
                  <rdf:li rdf:resource="http://identifiers.org/ecogene/EG10981"/>
                  <rdf:li rdf:resource="http://identifiers.org/ncbigene/945312"/>
                  <rdf:li rdf:resource="http://identifiers.org/ncbigi/gi:16128703"/>
                </rdf:Bag>
              </bqbiol:isEncodedBy>
            </rdf:Description>
          </rdf:RDF>
        </annotation>
      </fbc:geneProduct>
      <fbc:geneProduct metaid="meta_G_b0729" fbc:id="G_b0729" fbc:label="b0729">
        <annotation>
          <rdf:RDF xmlns:rdf="http://www.w3.org/1999/02/22-rdf-syntax-ns#" xmlns:dcterms="http://purl.org/dc/terms/" xmlns:vCard="http://www.w3.org/2001/vcard-rdf/3.0#" xmlns:vCard4="http://www.w3.org/2006/vcard/ns#" xmlns:bqbiol="http://biomodels.net/biology-qualifiers/" xmlns:bqmodel="http://biomodels.net/model-qualifiers/">
            <rdf:Description rdf:about="#meta_G_b0729">
              <bqbiol:is>
                <rdf:Bag>
                  <rdf:li rdf:resource="http://identifiers.org/uniprot/P0AGE9"/>
                </rdf:Bag>
              </bqbiol:is>
              <bqbiol:isEncodedBy>
                <rdf:Bag>
                  <rdf:li rdf:resource="http://identifiers.org/asap/ABE-0002485"/>
                  <rdf:li rdf:resource="http://identifiers.org/ecogene/EG10982"/>
                  <rdf:li rdf:resource="http://identifiers.org/ncbigene/945314"/>
                  <rdf:li rdf:resource="http://identifiers.org/ncbigi/gi:16128704"/>
                </rdf:Bag>
              </bqbiol:isEncodedBy>
            </rdf:Description>
          </rdf:RDF>
        </annotation>
      </fbc:geneProduct>
      <fbc:geneProduct metaid="meta_G_b2464" fbc:id="G_b2464" fbc:label="b2464">
        <annotation>
          <rdf:RDF xmlns:rdf="http://www.w3.org/1999/02/22-rdf-syntax-ns#" xmlns:dcterms="http://purl.org/dc/terms/" xmlns:vCard="http://www.w3.org/2001/vcard-rdf/3.0#" xmlns:vCard4="http://www.w3.org/2006/vcard/ns#" xmlns:bqbiol="http://biomodels.net/biology-qualifiers/" xmlns:bqmodel="http://biomodels.net/model-qualifiers/">
            <rdf:Description rdf:about="#meta_G_b2464">
              <bqbiol:is>
                <rdf:Bag>
                  <rdf:li rdf:resource="http://identifiers.org/uniprot/P0A867"/>
                </rdf:Bag>
              </bqbiol:is>
              <bqbiol:isEncodedBy>
                <rdf:Bag>
                  <rdf:li rdf:resource="http://identifiers.org/asap/ABE-0008115"/>
                  <rdf:li rdf:resource="http://identifiers.org/ecogene/EG11797"/>
                  <rdf:li rdf:resource="http://identifiers.org/ncbigene/947006"/>
                  <rdf:li rdf:resource="http://identifiers.org/ncbigi/gi:16130389"/>
                </rdf:Bag>
              </bqbiol:isEncodedBy>
            </rdf:Description>
          </rdf:RDF>
        </annotation>
      </fbc:geneProduct>
      <fbc:geneProduct metaid="meta_G_b0008" fbc:id="G_b0008" fbc:label="b0008">
        <annotation>
          <rdf:RDF xmlns:rdf="http://www.w3.org/1999/02/22-rdf-syntax-ns#" xmlns:dcterms="http://purl.org/dc/terms/" xmlns:vCard="http://www.w3.org/2001/vcard-rdf/3.0#" xmlns:vCard4="http://www.w3.org/2006/vcard/ns#" xmlns:bqbiol="http://biomodels.net/biology-qualifiers/" xmlns:bqmodel="http://biomodels.net/model-qualifiers/">
            <rdf:Description rdf:about="#meta_G_b0008">
              <bqbiol:is>
                <rdf:Bag>
                  <rdf:li rdf:resource="http://identifiers.org/uniprot/P0A870"/>
                </rdf:Bag>
              </bqbiol:is>
              <bqbiol:isEncodedBy>
                <rdf:Bag>
                  <rdf:li rdf:resource="http://identifiers.org/asap/ABE-0000027"/>
                  <rdf:li rdf:resource="http://identifiers.org/ecogene/EG11556"/>
                  <rdf:li rdf:resource="http://identifiers.org/ncbigene/944748"/>
                  <rdf:li rdf:resource="http://identifiers.org/ncbigi/gi:16128002"/>
                </rdf:Bag>
              </bqbiol:isEncodedBy>
            </rdf:Description>
          </rdf:RDF>
        </annotation>
      </fbc:geneProduct>
      <fbc:geneProduct metaid="meta_G_b2935" fbc:id="G_b2935" fbc:label="b2935">
        <annotation>
          <rdf:RDF xmlns:rdf="http://www.w3.org/1999/02/22-rdf-syntax-ns#" xmlns:dcterms="http://purl.org/dc/terms/" xmlns:vCard="http://www.w3.org/2001/vcard-rdf/3.0#" xmlns:vCard4="http://www.w3.org/2006/vcard/ns#" xmlns:bqbiol="http://biomodels.net/biology-qualifiers/" xmlns:bqmodel="http://biomodels.net/model-qualifiers/">
            <rdf:Description rdf:about="#meta_G_b2935">
              <bqbiol:is>
                <rdf:Bag>
                  <rdf:li rdf:resource="http://identifiers.org/uniprot/P27302"/>
                </rdf:Bag>
              </bqbiol:is>
              <bqbiol:isEncodedBy>
                <rdf:Bag>
                  <rdf:li rdf:resource="http://identifiers.org/asap/ABE-0009625"/>
                  <rdf:li rdf:resource="http://identifiers.org/ecogene/EG11427"/>
                  <rdf:li rdf:resource="http://identifiers.org/ncbigene/947420"/>
                  <rdf:li rdf:resource="http://identifiers.org/ncbigi/gi:49176286"/>
                </rdf:Bag>
              </bqbiol:isEncodedBy>
            </rdf:Description>
          </rdf:RDF>
        </annotation>
      </fbc:geneProduct>
      <fbc:geneProduct metaid="meta_G_b2465" fbc:id="G_b2465" fbc:label="b2465">
        <annotation>
          <rdf:RDF xmlns:rdf="http://www.w3.org/1999/02/22-rdf-syntax-ns#" xmlns:dcterms="http://purl.org/dc/terms/" xmlns:vCard="http://www.w3.org/2001/vcard-rdf/3.0#" xmlns:vCard4="http://www.w3.org/2006/vcard/ns#" xmlns:bqbiol="http://biomodels.net/biology-qualifiers/" xmlns:bqmodel="http://biomodels.net/model-qualifiers/">
            <rdf:Description rdf:about="#meta_G_b2465">
              <bqbiol:is>
                <rdf:Bag>
                  <rdf:li rdf:resource="http://identifiers.org/uniprot/P33570"/>
                </rdf:Bag>
              </bqbiol:is>
              <bqbiol:isEncodedBy>
                <rdf:Bag>
                  <rdf:li rdf:resource="http://identifiers.org/asap/ABE-0008117"/>
                  <rdf:li rdf:resource="http://identifiers.org/ecogene/EG12100"/>
                  <rdf:li rdf:resource="http://identifiers.org/ncbigene/945865"/>
                  <rdf:li rdf:resource="http://identifiers.org/ncbigi/gi:16130390"/>
                </rdf:Bag>
              </bqbiol:isEncodedBy>
            </rdf:Description>
          </rdf:RDF>
        </annotation>
      </fbc:geneProduct>
      <fbc:geneProduct metaid="meta_G_b3919" fbc:id="G_b3919" fbc:label="b3919">
        <annotation>
          <rdf:RDF xmlns:rdf="http://www.w3.org/1999/02/22-rdf-syntax-ns#" xmlns:dcterms="http://purl.org/dc/terms/" xmlns:vCard="http://www.w3.org/2001/vcard-rdf/3.0#" xmlns:vCard4="http://www.w3.org/2006/vcard/ns#" xmlns:bqbiol="http://biomodels.net/biology-qualifiers/" xmlns:bqmodel="http://biomodels.net/model-qualifiers/">
            <rdf:Description rdf:about="#meta_G_b3919">
              <bqbiol:is>
                <rdf:Bag>
                  <rdf:li rdf:resource="http://identifiers.org/uniprot/P0A858"/>
                </rdf:Bag>
              </bqbiol:is>
              <bqbiol:isEncodedBy>
                <rdf:Bag>
                  <rdf:li rdf:resource="http://identifiers.org/asap/ABE-0012799"/>
                  <rdf:li rdf:resource="http://identifiers.org/ecogene/EG11015"/>
                  <rdf:li rdf:resource="http://identifiers.org/ncbigene/948409"/>
                  <rdf:li rdf:resource="http://identifiers.org/ncbigi/gi:16131757"/>
                </rdf:Bag>
              </bqbiol:isEncodedBy>
            </rdf:Description>
          </rdf:RDF>
        </annotation>
      </fbc:geneProduct>
    </fbc:listOfGeneProducts>
    <groups:listOfGroups>
      <groups:group metaid="meta_g1" sboTerm="SBO:0000633" groups:id="g1" groups:name="Pyruvate Metabolism" groups:kind="partonomy">
        <groups:listOfMembers metaid="meta_g1_members">
          <groups:member groups:idRef="R_ACALD"/>
          <groups:member groups:idRef="R_ACKr"/>
          <groups:member groups:idRef="R_ALCD2x"/>
          <groups:member groups:idRef="R_LDH_D"/>
          <groups:member groups:idRef="R_PFL"/>
          <groups:member groups:idRef="R_PTAr"/>
        </groups:listOfMembers>
      </groups:group>
      <groups:group metaid="meta_g2" sboTerm="SBO:0000633" groups:id="g2" groups:name="Transport, Extracellular" groups:kind="partonomy">
        <groups:listOfMembers metaid="meta_g2_members">
          <groups:member groups:idRef="R_ACALDt"/>
          <groups:member groups:idRef="R_ACt2r"/>
          <groups:member groups:idRef="R_AKGt2r"/>
          <groups:member groups:idRef="R_CO2t"/>
          <groups:member groups:idRef="R_D_LACt2"/>
          <groups:member groups:idRef="R_ETOHt2r"/>
          <groups:member groups:idRef="R_FORt2"/>
          <groups:member groups:idRef="R_FORt"/>
          <groups:member groups:idRef="R_FRUpts2"/>
          <groups:member groups:idRef="R_FUMt2_2"/>
          <groups:member groups:idRef="R_GLCpts"/>
          <groups:member groups:idRef="R_GLNabc"/>
          <groups:member groups:idRef="R_GLUt2r"/>
          <groups:member groups:idRef="R_H2Ot"/>
          <groups:member groups:idRef="R_MALt2_2"/>
          <groups:member groups:idRef="R_O2t"/>
          <groups:member groups:idRef="R_PYRt2"/>
          <groups:member groups:idRef="R_SUCCt2_2"/>
          <groups:member groups:idRef="R_SUCCt3"/>
        </groups:listOfMembers>
      </groups:group>
      <groups:group metaid="meta_g3" sboTerm="SBO:0000633" groups:id="g3" groups:name="Citric Acid Cycle" groups:kind="partonomy">
        <groups:listOfMembers metaid="meta_g3_members">
          <groups:member groups:idRef="R_ACONTa"/>
          <groups:member groups:idRef="R_ACONTb"/>
          <groups:member groups:idRef="R_AKGDH"/>
          <groups:member groups:idRef="R_CS"/>
          <groups:member groups:idRef="R_FUM"/>
          <groups:member groups:idRef="R_ICDHyr"/>
          <groups:member groups:idRef="R_MDH"/>
          <groups:member groups:idRef="R_SUCOAS"/>
        </groups:listOfMembers>
      </groups:group>
      <groups:group metaid="meta_g4" sboTerm="SBO:0000633" groups:id="g4" groups:name="Oxidative Phosphorylation" groups:kind="partonomy">
        <groups:listOfMembers metaid="meta_g4_members">
          <groups:member groups:idRef="R_ADK1"/>
          <groups:member groups:idRef="R_ATPS4r"/>
          <groups:member groups:idRef="R_CYTBD"/>
          <groups:member groups:idRef="R_FRD7"/>
          <groups:member groups:idRef="R_NADH16"/>
          <groups:member groups:idRef="R_NADTRHD"/>
          <groups:member groups:idRef="R_SUCDi"/>
          <groups:member groups:idRef="R_THD2"/>
        </groups:listOfMembers>
      </groups:group>
      <groups:group metaid="meta_g5" sboTerm="SBO:0000633" groups:id="g5" groups:name="Biomass and maintenance functions" groups:kind="partonomy">
        <groups:listOfMembers metaid="meta_g5_members">
          <groups:member groups:idRef="R_ATPM"/>
        </groups:listOfMembers>
      </groups:group>
      <groups:group metaid="meta_g6" sboTerm="SBO:0000633" groups:id="g6" groups:name="Glycolysis/Gluconeogenesis" groups:kind="partonomy">
        <groups:listOfMembers metaid="meta_g6_members">
          <groups:member groups:idRef="R_ENO"/>
          <groups:member groups:idRef="R_FBA"/>
          <groups:member groups:idRef="R_FBP"/>
          <groups:member groups:idRef="R_GAPD"/>
          <groups:member groups:idRef="R_PDH"/>
          <groups:member groups:idRef="R_PFK"/>
          <groups:member groups:idRef="R_PGI"/>
          <groups:member groups:idRef="R_PGK"/>
          <groups:member groups:idRef="R_PGM"/>
          <groups:member groups:idRef="R_PPS"/>
          <groups:member groups:idRef="R_PYK"/>
          <groups:member groups:idRef="R_TPI"/>
        </groups:listOfMembers>
      </groups:group>
      <groups:group metaid="meta_g7" sboTerm="SBO:0000633" groups:id="g7" groups:name="Pentose Phosphate Pathway" groups:kind="partonomy">
        <groups:listOfMembers metaid="meta_g7_members">
          <groups:member groups:idRef="R_G6PDH2r"/>
          <groups:member groups:idRef="R_GND"/>
          <groups:member groups:idRef="R_PGL"/>
          <groups:member groups:idRef="R_RPE"/>
          <groups:member groups:idRef="R_RPI"/>
          <groups:member groups:idRef="R_TALA"/>
          <groups:member groups:idRef="R_TKT1"/>
          <groups:member groups:idRef="R_TKT2"/>
        </groups:listOfMembers>
      </groups:group>
      <groups:group metaid="meta_g8" sboTerm="SBO:0000633" groups:id="g8" groups:name="Glutamate Metabolism" groups:kind="partonomy">
        <groups:listOfMembers metaid="meta_g8_members">
          <groups:member groups:idRef="R_GLNS"/>
          <groups:member groups:idRef="R_GLUDy"/>
          <groups:member groups:idRef="R_GLUN"/>
          <groups:member groups:idRef="R_GLUSy"/>
        </groups:listOfMembers>
      </groups:group>
      <groups:group metaid="meta_g9" sboTerm="SBO:0000633" groups:id="g9" groups:name="Anaplerotic reactions" groups:kind="partonomy">
        <groups:listOfMembers metaid="meta_g9_members">
          <groups:member groups:idRef="R_ICL"/>
          <groups:member groups:idRef="R_MALS"/>
          <groups:member groups:idRef="R_ME1"/>
          <groups:member groups:idRef="R_ME2"/>
          <groups:member groups:idRef="R_PPC"/>
          <groups:member groups:idRef="R_PPCK"/>
        </groups:listOfMembers>
      </groups:group>
      <groups:group metaid="meta_g10" sboTerm="SBO:0000633" groups:id="g10" groups:name="Inorganic Ion Transport and Metabolism" groups:kind="partonomy">
        <groups:listOfMembers metaid="meta_g10_members">
          <groups:member groups:idRef="R_NH4t"/>
          <groups:member groups:idRef="R_PIt2r"/>
        </groups:listOfMembers>
      </groups:group>
    </groups:listOfGroups>
  </model>
</sbml>
