# Supplementary material for: Unlocking Elementary Conversion Modes: ecmtool Unveils All Capabilities of Metabolic Networks
Source: Patterns (N Y). 2020 Dec 29;2(1):100177. doi: 10.1016/j.patter.2020.100177 (PMC7815953; doi:10.1016/j.patter.2020.100177)
Supplement: Data S3. Zip Folder with Some Python Scripts Used for Comparison of Number of ECMs and EFMs in Various Subnetworks of the e_coli_core-Network [file mmc4.zip › models/e_coli_core_rounded.xml]

<?xml version='1.0' encoding='utf-8' standalone='no'?>
<!-- Created by ModelPolisher version 1.7 on 2018-59-24 at 22:59:35 PST with JSBML version 1.2. -->
<sbml xmlns="http://www.sbml.org/sbml/level3/version1/core" fbc:required="false" groups:required="false" level="3" sboTerm="SBO:0000624" version="1"
xmlns:fbc="http://www.sbml.org/sbml/level3/version1/fbc/version2" xmlns:groups="http://www.sbml.org/sbml/level3/version1/groups/version1">
  <notes>
    <body xmlns="http://www.w3.org/1999/xhtml" style="font-size: 14px; height: 100%; width: 100%; color: #444444; font-family:Helvetica, sans-serif; margin-top: 0px; margin-left: 0px;">
      <div style="height: 60px; background-color: #09F;">
        <div style="margin-left: auto; margin-right: auto; width: 970px;">
          <h1
          style="           font-family: Lato, Helvetica Neue, Helvetica, Arial, sans-serif;           font-weight: 700;           color:#EFF8FF;           text-shadow: 0px 0px 10px rgba(0, 0, 0, 0.5);            text-decoration-color: -moz-use-text-color;           margin-bottom: 40px;           margin-top: 0px;">
            <div class="dc:title">e_coli_core - Escherichia coli str. K-12 substr. MG1655</div>
          </h1>
        </div>
      </div>
    </body>
  </notes>
  <model extentUnits="substance" fbc:strict="true" id="e_coli_core" metaid="e_coli_core" name="Escherichia coli str. K-12 substr. MG1655" substanceUnits="substance" timeUnits="time">
    <notes>
      <body xmlns="http://www.w3.org/1999/xhtml" style="margin:0 auto; width: 970px; font-size: 14px; height: 100%; color: #444444; font-family:Helvetica, sans-serif;">
      <h2>Description</h2>
      <div class="dc:description">
        <p>This is a metabolism model of Escherichia coli str. K-12 substr. MG1655 in 
        <a href="http://sbml.org" target="_blank" title="Access the definition of the SBML file format.">SBML</a>&#160;format.</p>
      </div>
      <div class="dc:provenance">The content of this model has been carefully created in a manual research effort. This file has been exported from the software 
      <a href="http://dx.doi.org/10.1186/1752-0509-7-74" title="Access publication about COBRApy." target="_blank">COBRApy</a>&#160;and further processed with the 
      <a href="http://dx.doi.org/10.1093/bioinformatics/btv341" title="Access publication about JSBML." target="_blank">JSBML</a>-based 
      <a href="http://github.com/SBRG/ModelPolisher/" target="_blank" title="Access ModelPolisher on Github">ModelPolisher</a>&#160;application.</div>
      <div class="dc:publisher">This file has been produced by the 
      <a href="http://systemsbiology.ucsd.edu" title="Website of the Systems Biology Research Group" target="_blank">Systems Biology Research Group</a>&#160;using 
      <a href="http://bigg.ucsd.edu" title="Access BiGG Models knowledge-base." target="_blank">BiGG Models knowledge-base</a>&#160;version of Feb 24, 2018, where it is currently hosted and
      identified by: 
      <a href="http://identifiers.org/bigg.model/e_coli_core" title="Access to this model via BiGG Models knowledge-base." target="_blank">e_coli_core</a>.</div>
      <h2>Terms of use</h2>
      <div class="dc:rightsHolder">Copyright © 2017 The Regents of the University of California.</div>
      <div class="dc:license">
        <p>Redistribution and use of any part of this model from BiGG Models knowledge-base, with or without modification, are permitted provided that the following conditions are met: 
        <ol>
          <li>Redistributions of this SBML file must retain the above copyright notice, this list of conditions and the following disclaimer.</li>
          <li>Redistributions in a different form must reproduce the above copyright notice, this list of conditions and the following disclaimer in the documentation and/or other materials provided
          with the distribution.</li>
        </ol>This model is distributed in the hope that it will be useful, but WITHOUT ANY WARRANTY; without even the implied warranty of MERCHANTABILITY or FITNESS FOR A PARTICULAR PURPOSE.</p>
        <p>For specific licensing terms about this particular model and regulations of commercial use, see 
        <a href="http://identifiers.org/bigg.model/e_coli_core" title="Access to this model via BiGG Models knowledge-base." target="_blank">this model in BiGG Models knowledge-base</a>.</p>
      </div>
      <h2>References</h2>When using content from BiGG Models knowledge-base in your research works, please cite 
      <dl>
        <dt>King ZA, Lu JS, Dräger A, Miller PC, Federowicz S, Lerman JA, Ebrahim A, Palsson BO, and&#160;Lewis NE. (2015). 
        <dd>BiGG Models: A platform for integrating, standardizing, and sharing genome-scale models. 
        <i>Nucl Acids Res</i>. 
        <a href="https://dx.doi.org/10.1093/nar/gkv1049" target="_blank" title="Access the publication about BiGG Models knowledge-base">doi:10.1093/nar/gkv1049</a></dd></dt>
      </dl></body>
    </notes>
    <annotation>
      <rdf:RDF xmlns:rdf="http://www.w3.org/1999/02/22-rdf-syntax-ns#" xmlns:bqmodel="http://biomodels.net/model-qualifiers/" xmlns:bqbiol="http://biomodels.net/biology-qualifiers/">
        <rdf:Description rdf:about="#e_coli_core">
          <bqbiol:hasTaxon>
            <rdf:Bag>
              <rdf:li rdf:resource="http://identifiers.org/taxonomy/511145" />
            </rdf:Bag>
          </bqbiol:hasTaxon>
          <bqmodel:is>
            <rdf:Bag>
              <rdf:li rdf:resource="http://identifiers.org/bigg.model/e_coli_core" />
            </rdf:Bag>
          </bqmodel:is>
          <bqmodel:isDescribedBy>
            <rdf:Bag>
              <rdf:li rdf:resource="http://identifiers.org/doi/10.1128/ecosalplus.10.2.1" />
            </rdf:Bag>
          </bqmodel:isDescribedBy>
        </rdf:Description>
      </rdf:RDF>
    </annotation>
    <fbc:listOfObjectives xmlns:fbc="http://www.sbml.org/sbml/level3/version1/fbc/version2" fbc:activeObjective="obj">
      <fbc:objective fbc:id="obj" fbc:type="maximize">
        <fbc:listOfFluxObjectives>
          <fbc:fluxObjective fbc:coefficient="1" fbc:reaction="R_BIOMASS_Ecoli_core_w_GAM" />
        </fbc:listOfFluxObjectives>
      </fbc:objective>
    </fbc:listOfObjectives>
    <fbc:listOfGeneProducts xmlns:fbc="http://www.sbml.org/sbml/level3/version1/fbc/version2">
      <fbc:geneProduct fbc:id="G_b0351" fbc:label="b0351" metaid="G_b0351">
        <annotation>
          <rdf:RDF xmlns:rdf="http://www.w3.org/1999/02/22-rdf-syntax-ns#" xmlns:bqbiol="http://biomodels.net/biology-qualifiers/">
            <rdf:Description rdf:about="#G_b0351">
              <bqbiol:is>
                <rdf:Bag>
                  <rdf:li rdf:resource="http://identifiers.org/uniprot/P77580" />
                </rdf:Bag>
              </bqbiol:is>
              <bqbiol:isEncodedBy>
                <rdf:Bag>
                  <rdf:li rdf:resource="http://identifiers.org/asap/ABE-0001207" />
                  <rdf:li rdf:resource="http://identifiers.org/ecogene/EG13625" />
                  <rdf:li rdf:resource="http://identifiers.org/ncbigene/945008" />
                  <rdf:li rdf:resource="http://identifiers.org/ncbigi/gi:16128336" />
                </rdf:Bag>
              </bqbiol:isEncodedBy>
            </rdf:Description>
          </rdf:RDF>
        </annotation>
      </fbc:geneProduct>
      <fbc:geneProduct fbc:id="G_b1241" fbc:label="b1241" metaid="G_b1241">
        <annotation>
          <rdf:RDF xmlns:rdf="http://www.w3.org/1999/02/22-rdf-syntax-ns#" xmlns:bqbiol="http://biomodels.net/biology-qualifiers/">
            <rdf:Description rdf:about="#G_b1241">
              <bqbiol:is>
                <rdf:Bag>
                  <rdf:li rdf:resource="http://identifiers.org/uniprot/P0A9Q7" />
                </rdf:Bag>
              </bqbiol:is>
              <bqbiol:isEncodedBy>
                <rdf:Bag>
                  <rdf:li rdf:resource="http://identifiers.org/asap/ABE-0004164" />
                  <rdf:li rdf:resource="http://identifiers.org/ecogene/EG10031" />
                  <rdf:li rdf:resource="http://identifiers.org/ncbigene/945837" />
                  <rdf:li rdf:resource="http://identifiers.org/ncbigi/gi:16129202" />
                </rdf:Bag>
              </bqbiol:isEncodedBy>
            </rdf:Description>
          </rdf:RDF>
        </annotation>
      </fbc:geneProduct>
      <fbc:geneProduct fbc:id="G_s0001" fbc:label="s0001" />
      <fbc:geneProduct fbc:id="G_b2296" fbc:label="b2296" metaid="G_b2296">
        <annotation>
          <rdf:RDF xmlns:rdf="http://www.w3.org/1999/02/22-rdf-syntax-ns#" xmlns:bqbiol="http://biomodels.net/biology-qualifiers/">
            <rdf:Description rdf:about="#G_b2296">
              <bqbiol:is>
                <rdf:Bag>
                  <rdf:li rdf:resource="http://identifiers.org/uniprot/P0A6A3" />
                </rdf:Bag>
              </bqbiol:is>
              <bqbiol:isEncodedBy>
                <rdf:Bag>
                  <rdf:li rdf:resource="http://identifiers.org/asap/ABE-0007579" />
                  <rdf:li rdf:resource="http://identifiers.org/ecogene/EG10027" />
                  <rdf:li rdf:resource="http://identifiers.org/ncbigene/946775" />
                  <rdf:li rdf:resource="http://identifiers.org/ncbigi/gi:16130231" />
                </rdf:Bag>
              </bqbiol:isEncodedBy>
            </rdf:Description>
          </rdf:RDF>
        </annotation>
      </fbc:geneProduct>
      <fbc:geneProduct fbc:id="G_b3115" fbc:label="b3115" metaid="G_b3115">
        <annotation>
          <rdf:RDF xmlns:rdf="http://www.w3.org/1999/02/22-rdf-syntax-ns#" xmlns:bqbiol="http://biomodels.net/biology-qualifiers/">
            <rdf:Description rdf:about="#G_b3115">
              <bqbiol:is>
                <rdf:Bag>
                  <rdf:li rdf:resource="http://identifiers.org/uniprot/P11868" />
                </rdf:Bag>
              </bqbiol:is>
              <bqbiol:isEncodedBy>
                <rdf:Bag>
                  <rdf:li rdf:resource="http://identifiers.org/asap/ABE-0010245" />
                  <rdf:li rdf:resource="http://identifiers.org/ecogene/EG11172" />
                  <rdf:li rdf:resource="http://identifiers.org/ncbigene/947635" />
                  <rdf:li rdf:resource="http://identifiers.org/ncbigi/gi:145698313" />
                </rdf:Bag>
              </bqbiol:isEncodedBy>
            </rdf:Description>
          </rdf:RDF>
        </annotation>
      </fbc:geneProduct>
      <fbc:geneProduct fbc:id="G_b1849" fbc:label="b1849" metaid="G_b1849">
        <annotation>
          <rdf:RDF xmlns:rdf="http://www.w3.org/1999/02/22-rdf-syntax-ns#" xmlns:bqbiol="http://biomodels.net/biology-qualifiers/">
            <rdf:Description rdf:about="#G_b1849">
              <bqbiol:is>
                <rdf:Bag>
                  <rdf:li rdf:resource="http://identifiers.org/uniprot/P33221" />
                </rdf:Bag>
              </bqbiol:is>
              <bqbiol:isEncodedBy>
                <rdf:Bag>
                  <rdf:li rdf:resource="http://identifiers.org/asap/ABE-0006162" />
                  <rdf:li rdf:resource="http://identifiers.org/ecogene/EG11809" />
                  <rdf:li rdf:resource="http://identifiers.org/ncbigene/946368" />
                  <rdf:li rdf:resource="http://identifiers.org/ncbigi/gi:16129802" />
                </rdf:Bag>
              </bqbiol:isEncodedBy>
            </rdf:Description>
          </rdf:RDF>
        </annotation>
      </fbc:geneProduct>
      <fbc:geneProduct fbc:id="G_b1276" fbc:label="b1276" metaid="G_b1276">
        <annotation>
          <rdf:RDF xmlns:rdf="http://www.w3.org/1999/02/22-rdf-syntax-ns#" xmlns:bqbiol="http://biomodels.net/biology-qualifiers/">
            <rdf:Description rdf:about="#G_b1276">
              <bqbiol:is>
                <rdf:Bag>
                  <rdf:li rdf:resource="http://identifiers.org/uniprot/P25516" />
                </rdf:Bag>
              </bqbiol:is>
              <bqbiol:isEncodedBy>
                <rdf:Bag>
                  <rdf:li rdf:resource="http://identifiers.org/asap/ABE-0004283" />
                  <rdf:li rdf:resource="http://identifiers.org/ecogene/EG11325" />
                  <rdf:li rdf:resource="http://identifiers.org/ncbigene/946724" />
                  <rdf:li rdf:resource="http://identifiers.org/ncbigi/gi:16129237" />
                </rdf:Bag>
              </bqbiol:isEncodedBy>
            </rdf:Description>
          </rdf:RDF>
        </annotation>
      </fbc:geneProduct>
      <fbc:geneProduct fbc:id="G_b0118" fbc:label="b0118" metaid="G_b0118">
        <annotation>
          <rdf:RDF xmlns:rdf="http://www.w3.org/1999/02/22-rdf-syntax-ns#" xmlns:bqbiol="http://biomodels.net/biology-qualifiers/">
            <rdf:Description rdf:about="#G_b0118">
              <bqbiol:is>
                <rdf:Bag>
                  <rdf:li rdf:resource="http://identifiers.org/uniprot/P36683" />
                </rdf:Bag>
              </bqbiol:is>
              <bqbiol:isEncodedBy>
                <rdf:Bag>
                  <rdf:li rdf:resource="http://identifiers.org/asap/ABE-0000411" />
                  <rdf:li rdf:resource="http://identifiers.org/ecogene/EG12316" />
                  <rdf:li rdf:resource="http://identifiers.org/ncbigene/944864" />
                  <rdf:li rdf:resource="http://identifiers.org/ncbigi/gi:16128111" />
                </rdf:Bag>
              </bqbiol:isEncodedBy>
            </rdf:Description>
          </rdf:RDF>
        </annotation>
      </fbc:geneProduct>
      <fbc:geneProduct fbc:id="G_b0474" fbc:label="b0474" metaid="G_b0474">
        <annotation>
          <rdf:RDF xmlns:rdf="http://www.w3.org/1999/02/22-rdf-syntax-ns#" xmlns:bqbiol="http://biomodels.net/biology-qualifiers/">
            <rdf:Description rdf:about="#G_b0474">
              <bqbiol:is>
                <rdf:Bag>
                  <rdf:li rdf:resource="http://identifiers.org/uniprot/P69441" />
                </rdf:Bag>
              </bqbiol:is>
              <bqbiol:isEncodedBy>
                <rdf:Bag>
                  <rdf:li rdf:resource="http://identifiers.org/asap/ABE-0001645" />
                  <rdf:li rdf:resource="http://identifiers.org/ecogene/EG10032" />
                  <rdf:li rdf:resource="http://identifiers.org/ncbigene/945097" />
                  <rdf:li rdf:resource="http://identifiers.org/ncbigi/gi:16128458" />
                </rdf:Bag>
              </bqbiol:isEncodedBy>
            </rdf:Description>
          </rdf:RDF>
        </annotation>
      </fbc:geneProduct>
      <fbc:geneProduct fbc:id="G_b0726" fbc:label="b0726" metaid="G_b0726">
        <annotation>
          <rdf:RDF xmlns:rdf="http://www.w3.org/1999/02/22-rdf-syntax-ns#" xmlns:bqbiol="http://biomodels.net/biology-qualifiers/">
            <rdf:Description rdf:about="#G_b0726">
              <bqbiol:is>
                <rdf:Bag>
                  <rdf:li rdf:resource="http://identifiers.org/uniprot/P0AFG3" />
                </rdf:Bag>
              </bqbiol:is>
              <bqbiol:isEncodedBy>
                <rdf:Bag>
                  <rdf:li rdf:resource="http://identifiers.org/asap/ABE-0002478" />
                  <rdf:li rdf:resource="http://identifiers.org/ecogene/EG10979" />
                  <rdf:li rdf:resource="http://identifiers.org/ncbigene/945303" />
                  <rdf:li rdf:resource="http://identifiers.org/ncbigi/gi:16128701" />
                </rdf:Bag>
              </bqbiol:isEncodedBy>
            </rdf:Description>
          </rdf:RDF>
        </annotation>
      </fbc:geneProduct>
      <fbc:geneProduct fbc:id="G_b0116" fbc:label="b0116" metaid="G_b0116">
        <annotation>
          <rdf:RDF xmlns:rdf="http://www.w3.org/1999/02/22-rdf-syntax-ns#" xmlns:bqbiol="http://biomodels.net/biology-qualifiers/">
            <rdf:Description rdf:about="#G_b0116">
              <bqbiol:is>
                <rdf:Bag>
                  <rdf:li rdf:resource="http://identifiers.org/uniprot/P0A9P0" />
                </rdf:Bag>
              </bqbiol:is>
              <bqbiol:isEncodedBy>
                <rdf:Bag>
                  <rdf:li rdf:resource="http://identifiers.org/asap/ABE-0000404" />
                  <rdf:li rdf:resource="http://identifiers.org/ecogene/EG10543" />
                  <rdf:li rdf:resource="http://identifiers.org/ncbigene/944854" />
                  <rdf:li rdf:resource="http://identifiers.org/ncbigi/gi:16128109" />
                </rdf:Bag>
              </bqbiol:isEncodedBy>
            </rdf:Description>
          </rdf:RDF>
        </annotation>
      </fbc:geneProduct>
      <fbc:geneProduct fbc:id="G_b0727" fbc:label="b0727" metaid="G_b0727">
        <annotation>
          <rdf:RDF xmlns:rdf="http://www.w3.org/1999/02/22-rdf-syntax-ns#" xmlns:bqbiol="http://biomodels.net/biology-qualifiers/">
            <rdf:Description rdf:about="#G_b0727">
              <bqbiol:is>
                <rdf:Bag>
                  <rdf:li rdf:resource="http://identifiers.org/uniprot/P0AFG6" />
                </rdf:Bag>
              </bqbiol:is>
              <bqbiol:isEncodedBy>
                <rdf:Bag>
                  <rdf:li rdf:resource="http://identifiers.org/asap/ABE-0002480" />
                  <rdf:li rdf:resource="http://identifiers.org/ecogene/EG10980" />
                  <rdf:li rdf:resource="http://identifiers.org/ncbigene/945307" />
                  <rdf:li rdf:resource="http://identifiers.org/ncbigi/gi:16128702" />
                </rdf:Bag>
              </bqbiol:isEncodedBy>
            </rdf:Description>
          </rdf:RDF>
        </annotation>
      </fbc:geneProduct>
      <fbc:geneProduct fbc:id="G_b2587" fbc:label="b2587" metaid="G_b2587">
        <annotation>
          <rdf:RDF xmlns:rdf="http://www.w3.org/1999/02/22-rdf-syntax-ns#" xmlns:bqbiol="http://biomodels.net/biology-qualifiers/">
            <rdf:Description rdf:about="#G_b2587">
              <bqbiol:is>
                <rdf:Bag>
                  <rdf:li rdf:resource="http://identifiers.org/uniprot/P0AEX3" />
                </rdf:Bag>
              </bqbiol:is>
              <bqbiol:isEncodedBy>
                <rdf:Bag>
                  <rdf:li rdf:resource="http://identifiers.org/asap/ABE-0008515" />
                  <rdf:li rdf:resource="http://identifiers.org/ecogene/EG10522" />
                  <rdf:li rdf:resource="http://identifiers.org/ncbigene/947069" />
                  <rdf:li rdf:resource="http://identifiers.org/ncbigi/gi:16130512" />
                </rdf:Bag>
              </bqbiol:isEncodedBy>
            </rdf:Description>
          </rdf:RDF>
        </annotation>
      </fbc:geneProduct>
      <fbc:geneProduct fbc:id="G_b0356" fbc:label="b0356" metaid="G_b0356">
        <annotation>
          <rdf:RDF xmlns:rdf="http://www.w3.org/1999/02/22-rdf-syntax-ns#" xmlns:bqbiol="http://biomodels.net/biology-qualifiers/">
            <rdf:Description rdf:about="#G_b0356">
              <bqbiol:is>
                <rdf:Bag>
                  <rdf:li rdf:resource="http://identifiers.org/uniprot/P25437" />
                </rdf:Bag>
              </bqbiol:is>
              <bqbiol:isEncodedBy>
                <rdf:Bag>
                  <rdf:li rdf:resource="http://identifiers.org/asap/ABE-0001221" />
                  <rdf:li rdf:resource="http://identifiers.org/ecogene/EG50010" />
                  <rdf:li rdf:resource="http://identifiers.org/ncbigene/944988" />
                  <rdf:li rdf:resource="http://identifiers.org/ncbigi/gi:16128341" />
                </rdf:Bag>
              </bqbiol:isEncodedBy>
            </rdf:Description>
          </rdf:RDF>
        </annotation>
      </fbc:geneProduct>
      <fbc:geneProduct fbc:id="G_b1478" fbc:label="b1478" metaid="G_b1478">
        <annotation>
          <rdf:RDF xmlns:rdf="http://www.w3.org/1999/02/22-rdf-syntax-ns#" xmlns:bqbiol="http://biomodels.net/biology-qualifiers/">
            <rdf:Description rdf:about="#G_b1478">
              <bqbiol:is>
                <rdf:Bag>
                  <rdf:li rdf:resource="http://identifiers.org/uniprot/P39451" />
                </rdf:Bag>
              </bqbiol:is>
              <bqbiol:isEncodedBy>
                <rdf:Bag>
                  <rdf:li rdf:resource="http://identifiers.org/asap/ABE-0004928" />
                  <rdf:li rdf:resource="http://identifiers.org/ecogene/EG12622" />
                  <rdf:li rdf:resource="http://identifiers.org/ncbigene/946036" />
                  <rdf:li rdf:resource="http://identifiers.org/ncbigi/gi:90111280" />
                </rdf:Bag>
              </bqbiol:isEncodedBy>
            </rdf:Description>
          </rdf:RDF>
        </annotation>
      </fbc:geneProduct>
      <fbc:geneProduct fbc:id="G_b3736" fbc:label="b3736" metaid="G_b3736">
        <annotation>
          <rdf:RDF xmlns:rdf="http://www.w3.org/1999/02/22-rdf-syntax-ns#" xmlns:bqbiol="http://biomodels.net/biology-qualifiers/">
            <rdf:Description rdf:about="#G_b3736">
              <bqbiol:is>
                <rdf:Bag>
                  <rdf:li rdf:resource="http://identifiers.org/uniprot/P0ABA0" />
                </rdf:Bag>
              </bqbiol:is>
              <bqbiol:isEncodedBy>
                <rdf:Bag>
                  <rdf:li rdf:resource="http://identifiers.org/asap/ABE-0012217" />
                  <rdf:li rdf:resource="http://identifiers.org/ecogene/EG10103" />
                  <rdf:li rdf:resource="http://identifiers.org/ncbigene/948247" />
                  <rdf:li rdf:resource="http://identifiers.org/ncbigi/gi:16131604" />
                </rdf:Bag>
              </bqbiol:isEncodedBy>
            </rdf:Description>
          </rdf:RDF>
        </annotation>
      </fbc:geneProduct>
      <fbc:geneProduct fbc:id="G_b3731" fbc:label="b3731" metaid="G_b3731">
        <annotation>
          <rdf:RDF xmlns:rdf="http://www.w3.org/1999/02/22-rdf-syntax-ns#" xmlns:bqbiol="http://biomodels.net/biology-qualifiers/">
            <rdf:Description rdf:about="#G_b3731">
              <bqbiol:is>
                <rdf:Bag>
                  <rdf:li rdf:resource="http://identifiers.org/uniprot/P0A6E6" />
                </rdf:Bag>
              </bqbiol:is>
              <bqbiol:isEncodedBy>
                <rdf:Bag>
                  <rdf:li rdf:resource="http://identifiers.org/asap/ABE-0012206" />
                  <rdf:li rdf:resource="http://identifiers.org/ecogene/EG10100" />
                  <rdf:li rdf:resource="http://identifiers.org/ncbigene/948245" />
                  <rdf:li rdf:resource="http://identifiers.org/ncbigi/gi:16131599" />
                </rdf:Bag>
              </bqbiol:isEncodedBy>
            </rdf:Description>
          </rdf:RDF>
        </annotation>
      </fbc:geneProduct>
      <fbc:geneProduct fbc:id="G_b3732" fbc:label="b3732" metaid="G_b3732">
        <annotation>
          <rdf:RDF xmlns:rdf="http://www.w3.org/1999/02/22-rdf-syntax-ns#" xmlns:bqbiol="http://biomodels.net/biology-qualifiers/">
            <rdf:Description rdf:about="#G_b3732">
              <bqbiol:is>
                <rdf:Bag>
                  <rdf:li rdf:resource="http://identifiers.org/uniprot/P0ABB4" />
                </rdf:Bag>
              </bqbiol:is>
              <bqbiol:isEncodedBy>
                <rdf:Bag>
                  <rdf:li rdf:resource="http://identifiers.org/asap/ABE-0012208" />
                  <rdf:li rdf:resource="http://identifiers.org/ecogene/EG10101" />
                  <rdf:li rdf:resource="http://identifiers.org/ncbigene/948244" />
                  <rdf:li rdf:resource="http://identifiers.org/ncbigi/gi:16131600" />
                </rdf:Bag>
              </bqbiol:isEncodedBy>
            </rdf:Description>
          </rdf:RDF>
        </annotation>
      </fbc:geneProduct>
      <fbc:geneProduct fbc:id="G_b3737" fbc:label="b3737" metaid="G_b3737">
        <annotation>
          <rdf:RDF xmlns:rdf="http://www.w3.org/1999/02/22-rdf-syntax-ns#" xmlns:bqbiol="http://biomodels.net/biology-qualifiers/">
            <rdf:Description rdf:about="#G_b3737">
              <bqbiol:is>
                <rdf:Bag>
                  <rdf:li rdf:resource="http://identifiers.org/uniprot/P68699" />
                </rdf:Bag>
              </bqbiol:is>
              <bqbiol:isEncodedBy>
                <rdf:Bag>
                  <rdf:li rdf:resource="http://identifiers.org/asap/ABE-0012220" />
                  <rdf:li rdf:resource="http://identifiers.org/ecogene/EG10102" />
                  <rdf:li rdf:resource="http://identifiers.org/ncbigene/948253" />
                  <rdf:li rdf:resource="http://identifiers.org/ncbigi/gi:16131605" />
                </rdf:Bag>
              </bqbiol:isEncodedBy>
            </rdf:Description>
          </rdf:RDF>
        </annotation>
      </fbc:geneProduct>
      <fbc:geneProduct fbc:id="G_b3734" fbc:label="b3734" metaid="G_b3734">
        <annotation>
          <rdf:RDF xmlns:rdf="http://www.w3.org/1999/02/22-rdf-syntax-ns#" xmlns:bqbiol="http://biomodels.net/biology-qualifiers/">
            <rdf:Description rdf:about="#G_b3734">
              <bqbiol:is>
                <rdf:Bag>
                  <rdf:li rdf:resource="http://identifiers.org/uniprot/P0ABB0" />
                </rdf:Bag>
              </bqbiol:is>
              <bqbiol:isEncodedBy>
                <rdf:Bag>
                  <rdf:li rdf:resource="http://identifiers.org/asap/ABE-0012213" />
                  <rdf:li rdf:resource="http://identifiers.org/ecogene/EG10098" />
                  <rdf:li rdf:resource="http://identifiers.org/ncbigene/948242" />
                  <rdf:li rdf:resource="http://identifiers.org/ncbigi/gi:16131602" />
                </rdf:Bag>
              </bqbiol:isEncodedBy>
            </rdf:Description>
          </rdf:RDF>
        </annotation>
      </fbc:geneProduct>
      <fbc:geneProduct fbc:id="G_b3735" fbc:label="b3735" metaid="G_b3735">
        <annotation>
          <rdf:RDF xmlns:rdf="http://www.w3.org/1999/02/22-rdf-syntax-ns#" xmlns:bqbiol="http://biomodels.net/biology-qualifiers/">
            <rdf:Description rdf:about="#G_b3735">
              <bqbiol:is>
                <rdf:Bag>
                  <rdf:li rdf:resource="http://identifiers.org/uniprot/P0ABA4" />
                </rdf:Bag>
              </bqbiol:is>
              <bqbiol:isEncodedBy>
                <rdf:Bag>
                  <rdf:li rdf:resource="http://identifiers.org/asap/ABE-0012215" />
                  <rdf:li rdf:resource="http://identifiers.org/ecogene/EG10105" />
                  <rdf:li rdf:resource="http://identifiers.org/ncbigene/948254" />
                  <rdf:li rdf:resource="http://identifiers.org/ncbigi/gi:16131603" />
                </rdf:Bag>
              </bqbiol:isEncodedBy>
            </rdf:Description>
          </rdf:RDF>
        </annotation>
      </fbc:geneProduct>
      <fbc:geneProduct fbc:id="G_b3738" fbc:label="b3738" metaid="G_b3738">
        <annotation>
          <rdf:RDF xmlns:rdf="http://www.w3.org/1999/02/22-rdf-syntax-ns#" xmlns:bqbiol="http://biomodels.net/biology-qualifiers/">
            <rdf:Description rdf:about="#G_b3738">
              <bqbiol:is>
                <rdf:Bag>
                  <rdf:li rdf:resource="http://identifiers.org/uniprot/P0AB98" />
                </rdf:Bag>
              </bqbiol:is>
              <bqbiol:isEncodedBy>
                <rdf:Bag>
                  <rdf:li rdf:resource="http://identifiers.org/asap/ABE-0012222" />
                  <rdf:li rdf:resource="http://identifiers.org/ecogene/EG10099" />
                  <rdf:li rdf:resource="http://identifiers.org/ncbigene/948252" />
                  <rdf:li rdf:resource="http://identifiers.org/ncbigi/gi:16131606" />
                </rdf:Bag>
              </bqbiol:isEncodedBy>
            </rdf:Description>
          </rdf:RDF>
        </annotation>
      </fbc:geneProduct>
      <fbc:geneProduct fbc:id="G_b3739" fbc:label="b3739" metaid="G_b3739">
        <annotation>
          <rdf:RDF xmlns:rdf="http://www.w3.org/1999/02/22-rdf-syntax-ns#" xmlns:bqbiol="http://biomodels.net/biology-qualifiers/">
            <rdf:Description rdf:about="#G_b3739">
              <bqbiol:is>
                <rdf:Bag>
                  <rdf:li rdf:resource="http://identifiers.org/uniprot/P0ABC0" />
                </rdf:Bag>
              </bqbiol:is>
              <bqbiol:isEncodedBy>
                <rdf:Bag>
                  <rdf:li rdf:resource="http://identifiers.org/asap/ABE-0012224" />
                  <rdf:li rdf:resource="http://identifiers.org/ecogene/EG10106" />
                  <rdf:li rdf:resource="http://identifiers.org/ncbigene/948251" />
                  <rdf:li rdf:resource="http://identifiers.org/ncbigi/gi:90111645" />
                </rdf:Bag>
              </bqbiol:isEncodedBy>
            </rdf:Description>
          </rdf:RDF>
        </annotation>
      </fbc:geneProduct>
      <fbc:geneProduct fbc:id="G_b3733" fbc:label="b3733" metaid="G_b3733">
        <annotation>
          <rdf:RDF xmlns:rdf="http://www.w3.org/1999/02/22-rdf-syntax-ns#" xmlns:bqbiol="http://biomodels.net/biology-qualifiers/">
            <rdf:Description rdf:about="#G_b3733">
              <bqbiol:is>
                <rdf:Bag>
                  <rdf:li rdf:resource="http://identifiers.org/uniprot/P0ABA6" />
                </rdf:Bag>
              </bqbiol:is>
              <bqbiol:isEncodedBy>
                <rdf:Bag>
                  <rdf:li rdf:resource="http://identifiers.org/asap/ABE-0012211" />
                  <rdf:li rdf:resource="http://identifiers.org/ecogene/EG10104" />
                  <rdf:li rdf:resource="http://identifiers.org/ncbigene/948243" />
                  <rdf:li rdf:resource="http://identifiers.org/ncbigi/gi:16131601" />
                </rdf:Bag>
              </bqbiol:isEncodedBy>
            </rdf:Description>
          </rdf:RDF>
        </annotation>
      </fbc:geneProduct>
      <fbc:geneProduct fbc:id="G_b0720" fbc:label="b0720" metaid="G_b0720">
        <annotation>
          <rdf:RDF xmlns:rdf="http://www.w3.org/1999/02/22-rdf-syntax-ns#" xmlns:bqbiol="http://biomodels.net/biology-qualifiers/">
            <rdf:Description rdf:about="#G_b0720">
              <bqbiol:is>
                <rdf:Bag>
                  <rdf:li rdf:resource="http://identifiers.org/uniprot/P0ABH7" />
                </rdf:Bag>
              </bqbiol:is>
              <bqbiol:isEncodedBy>
                <rdf:Bag>
                  <rdf:li rdf:resource="http://identifiers.org/asap/ABE-0002451" />
                  <rdf:li rdf:resource="http://identifiers.org/ecogene/EG10402" />
                  <rdf:li rdf:resource="http://identifiers.org/ncbigene/945323" />
                  <rdf:li rdf:resource="http://identifiers.org/ncbigi/gi:16128695" />
                </rdf:Bag>
              </bqbiol:isEncodedBy>
            </rdf:Description>
          </rdf:RDF>
        </annotation>
      </fbc:geneProduct>
      <fbc:geneProduct fbc:id="G_b0979" fbc:label="b0979" metaid="G_b0979">
        <annotation>
          <rdf:RDF xmlns:rdf="http://www.w3.org/1999/02/22-rdf-syntax-ns#" xmlns:bqbiol="http://biomodels.net/biology-qualifiers/">
            <rdf:Description rdf:about="#G_b0979">
              <bqbiol:is>
                <rdf:Bag>
                  <rdf:li rdf:resource="http://identifiers.org/uniprot/P26458" />
                </rdf:Bag>
              </bqbiol:is>
              <bqbiol:isEncodedBy>
                <rdf:Bag>
                  <rdf:li rdf:resource="http://identifiers.org/asap/ABE-0003302" />
                  <rdf:li rdf:resource="http://identifiers.org/ecogene/EG11379" />
                  <rdf:li rdf:resource="http://identifiers.org/ncbigene/947547" />
                  <rdf:li rdf:resource="http://identifiers.org/ncbigi/gi:16128945" />
                </rdf:Bag>
              </bqbiol:isEncodedBy>
            </rdf:Description>
          </rdf:RDF>
        </annotation>
      </fbc:geneProduct>
      <fbc:geneProduct fbc:id="G_b0978" fbc:label="b0978" metaid="G_b0978">
        <annotation>
          <rdf:RDF xmlns:rdf="http://www.w3.org/1999/02/22-rdf-syntax-ns#" xmlns:bqbiol="http://biomodels.net/biology-qualifiers/">
            <rdf:Description rdf:about="#G_b0978">
              <bqbiol:is>
                <rdf:Bag>
                  <rdf:li rdf:resource="http://identifiers.org/uniprot/P26459" />
                </rdf:Bag>
              </bqbiol:is>
              <bqbiol:isEncodedBy>
                <rdf:Bag>
                  <rdf:li rdf:resource="http://identifiers.org/asap/ABE-0003300" />
                  <rdf:li rdf:resource="http://identifiers.org/ecogene/EG11380" />
                  <rdf:li rdf:resource="http://identifiers.org/ncbigene/945585" />
                  <rdf:li rdf:resource="http://identifiers.org/ncbigi/gi:16128944" />
                </rdf:Bag>
              </bqbiol:isEncodedBy>
            </rdf:Description>
          </rdf:RDF>
        </annotation>
      </fbc:geneProduct>
      <fbc:geneProduct fbc:id="G_b0733" fbc:label="b0733" metaid="G_b0733">
        <annotation>
          <rdf:RDF xmlns:rdf="http://www.w3.org/1999/02/22-rdf-syntax-ns#" xmlns:bqbiol="http://biomodels.net/biology-qualifiers/">
            <rdf:Description rdf:about="#G_b0733">
              <bqbiol:is>
                <rdf:Bag>
                  <rdf:li rdf:resource="http://identifiers.org/uniprot/P0ABJ9" />
                </rdf:Bag>
              </bqbiol:is>
              <bqbiol:isEncodedBy>
                <rdf:Bag>
                  <rdf:li rdf:resource="http://identifiers.org/asap/ABE-0002499" />
                  <rdf:li rdf:resource="http://identifiers.org/ecogene/EG10173" />
                  <rdf:li rdf:resource="http://identifiers.org/ncbigene/945341" />
                  <rdf:li rdf:resource="http://identifiers.org/ncbigi/gi:90111166" />
                </rdf:Bag>
              </bqbiol:isEncodedBy>
            </rdf:Description>
          </rdf:RDF>
        </annotation>
      </fbc:geneProduct>
      <fbc:geneProduct fbc:id="G_b0734" fbc:label="b0734" metaid="G_b0734">
        <annotation>
          <rdf:RDF xmlns:rdf="http://www.w3.org/1999/02/22-rdf-syntax-ns#" xmlns:bqbiol="http://biomodels.net/biology-qualifiers/">
            <rdf:Description rdf:about="#G_b0734">
              <bqbiol:is>
                <rdf:Bag>
                  <rdf:li rdf:resource="http://identifiers.org/uniprot/P0ABK2" />
                </rdf:Bag>
              </bqbiol:is>
              <bqbiol:isEncodedBy>
                <rdf:Bag>
                  <rdf:li rdf:resource="http://identifiers.org/asap/ABE-0002501" />
                  <rdf:li rdf:resource="http://identifiers.org/ecogene/EG10174" />
                  <rdf:li rdf:resource="http://identifiers.org/ncbigene/945347" />
                  <rdf:li rdf:resource="http://identifiers.org/ncbigi/gi:16128709" />
                </rdf:Bag>
              </bqbiol:isEncodedBy>
            </rdf:Description>
          </rdf:RDF>
        </annotation>
      </fbc:geneProduct>
      <fbc:geneProduct fbc:id="G_b2975" fbc:label="b2975" metaid="G_b2975">
        <annotation>
          <rdf:RDF xmlns:rdf="http://www.w3.org/1999/02/22-rdf-syntax-ns#" xmlns:bqbiol="http://biomodels.net/biology-qualifiers/">
            <rdf:Description rdf:about="#G_b2975">
              <bqbiol:is>
                <rdf:Bag>
                  <rdf:li rdf:resource="http://identifiers.org/uniprot/Q46839" />
                </rdf:Bag>
              </bqbiol:is>
              <bqbiol:isEncodedBy>
                <rdf:Bag>
                  <rdf:li rdf:resource="http://identifiers.org/asap/ABE-0009763" />
                  <rdf:li rdf:resource="http://identifiers.org/ecogene/EG12995" />
                  <rdf:li rdf:resource="http://identifiers.org/ncbigene/947259" />
                  <rdf:li rdf:resource="http://identifiers.org/ncbigi/gi:16130875" />
                </rdf:Bag>
              </bqbiol:isEncodedBy>
            </rdf:Description>
          </rdf:RDF>
        </annotation>
      </fbc:geneProduct>
      <fbc:geneProduct fbc:id="G_b3603" fbc:label="b3603" metaid="G_b3603">
        <annotation>
          <rdf:RDF xmlns:rdf="http://www.w3.org/1999/02/22-rdf-syntax-ns#" xmlns:bqbiol="http://biomodels.net/biology-qualifiers/">
            <rdf:Description rdf:about="#G_b3603">
              <bqbiol:is>
                <rdf:Bag>
                  <rdf:li rdf:resource="http://identifiers.org/uniprot/P33231" />
                </rdf:Bag>
              </bqbiol:is>
              <bqbiol:isEncodedBy>
                <rdf:Bag>
                  <rdf:li rdf:resource="http://identifiers.org/asap/ABE-0011777" />
                  <rdf:li rdf:resource="http://identifiers.org/ecogene/EG11961" />
                  <rdf:li rdf:resource="http://identifiers.org/ncbigene/948114" />
                  <rdf:li rdf:resource="http://identifiers.org/ncbigi/gi:16131474" />
                </rdf:Bag>
              </bqbiol:isEncodedBy>
            </rdf:Description>
          </rdf:RDF>
        </annotation>
      </fbc:geneProduct>
      <fbc:geneProduct fbc:id="G_b2779" fbc:label="b2779" metaid="G_b2779">
        <annotation>
          <rdf:RDF xmlns:rdf="http://www.w3.org/1999/02/22-rdf-syntax-ns#" xmlns:bqbiol="http://biomodels.net/biology-qualifiers/">
            <rdf:Description rdf:about="#G_b2779">
              <bqbiol:is>
                <rdf:Bag>
                  <rdf:li rdf:resource="http://identifiers.org/uniprot/P0A6P9" />
                </rdf:Bag>
              </bqbiol:is>
              <bqbiol:isEncodedBy>
                <rdf:Bag>
                  <rdf:li rdf:resource="http://identifiers.org/asap/ABE-0009110" />
                  <rdf:li rdf:resource="http://identifiers.org/ecogene/EG10258" />
                  <rdf:li rdf:resource="http://identifiers.org/ncbigene/945032" />
                  <rdf:li rdf:resource="http://identifiers.org/ncbigi/gi:16130686" />
                </rdf:Bag>
              </bqbiol:isEncodedBy>
            </rdf:Description>
          </rdf:RDF>
        </annotation>
      </fbc:geneProduct>
      <fbc:geneProduct fbc:id="G_b2097" fbc:label="b2097" metaid="G_b2097">
        <annotation>
          <rdf:RDF xmlns:rdf="http://www.w3.org/1999/02/22-rdf-syntax-ns#" xmlns:bqbiol="http://biomodels.net/biology-qualifiers/">
            <rdf:Description rdf:about="#G_b2097">
              <bqbiol:is>
                <rdf:Bag>
                  <rdf:li rdf:resource="http://identifiers.org/uniprot/P0A991" />
                </rdf:Bag>
              </bqbiol:is>
              <bqbiol:isEncodedBy>
                <rdf:Bag>
                  <rdf:li rdf:resource="http://identifiers.org/asap/ABE-0006941" />
                  <rdf:li rdf:resource="http://identifiers.org/ecogene/EG14062" />
                  <rdf:li rdf:resource="http://identifiers.org/ncbigene/946632" />
                  <rdf:li rdf:resource="http://identifiers.org/ncbigi/gi:90111385" />
                </rdf:Bag>
              </bqbiol:isEncodedBy>
            </rdf:Description>
          </rdf:RDF>
        </annotation>
      </fbc:geneProduct>
      <fbc:geneProduct fbc:id="G_b1773" fbc:label="b1773" metaid="G_b1773">
        <annotation>
          <rdf:RDF xmlns:rdf="http://www.w3.org/1999/02/22-rdf-syntax-ns#" xmlns:bqbiol="http://biomodels.net/biology-qualifiers/">
            <rdf:Description rdf:about="#G_b1773">
              <bqbiol:is>
                <rdf:Bag>
                  <rdf:li rdf:resource="http://identifiers.org/uniprot/P77704" />
                </rdf:Bag>
              </bqbiol:is>
              <bqbiol:isEncodedBy>
                <rdf:Bag>
                  <rdf:li rdf:resource="http://identifiers.org/asap/ABE-0005906" />
                  <rdf:li rdf:resource="http://identifiers.org/ecogene/EG13485" />
                  <rdf:li rdf:resource="http://identifiers.org/ncbigene/946291" />
                  <rdf:li rdf:resource="http://identifiers.org/ncbigi/gi:16129727" />
                </rdf:Bag>
              </bqbiol:isEncodedBy>
            </rdf:Description>
          </rdf:RDF>
        </annotation>
      </fbc:geneProduct>
      <fbc:geneProduct fbc:id="G_b2925" fbc:label="b2925" metaid="G_b2925">
        <annotation>
          <rdf:RDF xmlns:rdf="http://www.w3.org/1999/02/22-rdf-syntax-ns#" xmlns:bqbiol="http://biomodels.net/biology-qualifiers/">
            <rdf:Description rdf:about="#G_b2925">
              <bqbiol:is>
                <rdf:Bag>
                  <rdf:li rdf:resource="http://identifiers.org/uniprot/P0AB71" />
                </rdf:Bag>
              </bqbiol:is>
              <bqbiol:isEncodedBy>
                <rdf:Bag>
                  <rdf:li rdf:resource="http://identifiers.org/asap/ABE-0009600" />
                  <rdf:li rdf:resource="http://identifiers.org/ecogene/EG10282" />
                  <rdf:li rdf:resource="http://identifiers.org/ncbigene/947415" />
                  <rdf:li rdf:resource="http://identifiers.org/ncbigi/gi:16130826" />
                </rdf:Bag>
              </bqbiol:isEncodedBy>
            </rdf:Description>
          </rdf:RDF>
        </annotation>
      </fbc:geneProduct>
      <fbc:geneProduct fbc:id="G_b4232" fbc:label="b4232" metaid="G_b4232">
        <annotation>
          <rdf:RDF xmlns:rdf="http://www.w3.org/1999/02/22-rdf-syntax-ns#" xmlns:bqbiol="http://biomodels.net/biology-qualifiers/">
            <rdf:Description rdf:about="#G_b4232">
              <bqbiol:is>
                <rdf:Bag>
                  <rdf:li rdf:resource="http://identifiers.org/uniprot/P0A993" />
                </rdf:Bag>
              </bqbiol:is>
              <bqbiol:isEncodedBy>
                <rdf:Bag>
                  <rdf:li rdf:resource="http://identifiers.org/asap/ABE-0013842" />
                  <rdf:li rdf:resource="http://identifiers.org/ecogene/EG10283" />
                  <rdf:li rdf:resource="http://identifiers.org/ncbigene/948753" />
                  <rdf:li rdf:resource="http://identifiers.org/ncbigi/gi:16132054" />
                </rdf:Bag>
              </bqbiol:isEncodedBy>
            </rdf:Description>
          </rdf:RDF>
        </annotation>
      </fbc:geneProduct>
      <fbc:geneProduct fbc:id="G_b3925" fbc:label="b3925" metaid="G_b3925">
        <annotation>
          <rdf:RDF xmlns:rdf="http://www.w3.org/1999/02/22-rdf-syntax-ns#" xmlns:bqbiol="http://biomodels.net/biology-qualifiers/">
            <rdf:Description rdf:about="#G_b3925">
              <bqbiol:is>
                <rdf:Bag>
                  <rdf:li rdf:resource="http://identifiers.org/uniprot/P0A9C9" />
                </rdf:Bag>
              </bqbiol:is>
              <bqbiol:isEncodedBy>
                <rdf:Bag>
                  <rdf:li rdf:resource="http://identifiers.org/asap/ABE-0012821" />
                  <rdf:li rdf:resource="http://identifiers.org/ecogene/EG11517" />
                  <rdf:li rdf:resource="http://identifiers.org/ncbigene/948424" />
                  <rdf:li rdf:resource="http://identifiers.org/ncbigi/gi:16131763" />
                </rdf:Bag>
              </bqbiol:isEncodedBy>
            </rdf:Description>
          </rdf:RDF>
        </annotation>
      </fbc:geneProduct>
      <fbc:geneProduct fbc:id="G_b2492" fbc:label="b2492" metaid="G_b2492">
        <annotation>
          <rdf:RDF xmlns:rdf="http://www.w3.org/1999/02/22-rdf-syntax-ns#" xmlns:bqbiol="http://biomodels.net/biology-qualifiers/">
            <rdf:Description rdf:about="#G_b2492">
              <bqbiol:is>
                <rdf:Bag>
                  <rdf:li rdf:resource="http://identifiers.org/uniprot/P77733" />
                </rdf:Bag>
              </bqbiol:is>
              <bqbiol:isEncodedBy>
                <rdf:Bag>
                  <rdf:li rdf:resource="http://identifiers.org/asap/ABE-0008206" />
                  <rdf:li rdf:resource="http://identifiers.org/ecogene/EG14220" />
                  <rdf:li rdf:resource="http://identifiers.org/ncbigene/949032" />
                  <rdf:li rdf:resource="http://identifiers.org/ncbigi/gi:16130417" />
                </rdf:Bag>
              </bqbiol:isEncodedBy>
            </rdf:Description>
          </rdf:RDF>
        </annotation>
      </fbc:geneProduct>
      <fbc:geneProduct fbc:id="G_b0904" fbc:label="b0904" metaid="G_b0904">
        <annotation>
          <rdf:RDF xmlns:rdf="http://www.w3.org/1999/02/22-rdf-syntax-ns#" xmlns:bqbiol="http://biomodels.net/biology-qualifiers/">
            <rdf:Description rdf:about="#G_b0904">
              <bqbiol:is>
                <rdf:Bag>
                  <rdf:li rdf:resource="http://identifiers.org/uniprot/P0AC23" />
                </rdf:Bag>
              </bqbiol:is>
              <bqbiol:isEncodedBy>
                <rdf:Bag>
                  <rdf:li rdf:resource="http://identifiers.org/asap/ABE-0003073" />
                  <rdf:li rdf:resource="http://identifiers.org/ecogene/EG11258" />
                  <rdf:li rdf:resource="http://identifiers.org/ncbigene/945513" />
                  <rdf:li rdf:resource="http://identifiers.org/ncbigi/gi:16128871" />
                </rdf:Bag>
              </bqbiol:isEncodedBy>
            </rdf:Description>
          </rdf:RDF>
        </annotation>
      </fbc:geneProduct>
      <fbc:geneProduct fbc:id="G_b4151" fbc:label="b4151" metaid="G_b4151">
        <annotation>
          <rdf:RDF xmlns:rdf="http://www.w3.org/1999/02/22-rdf-syntax-ns#" xmlns:bqbiol="http://biomodels.net/biology-qualifiers/">
            <rdf:Description rdf:about="#G_b4151">
              <bqbiol:is>
                <rdf:Bag>
                  <rdf:li rdf:resource="http://identifiers.org/uniprot/P0A8Q3" />
                </rdf:Bag>
              </bqbiol:is>
              <bqbiol:isEncodedBy>
                <rdf:Bag>
                  <rdf:li rdf:resource="http://identifiers.org/asap/ABE-0013595" />
                  <rdf:li rdf:resource="http://identifiers.org/ecogene/EG10333" />
                  <rdf:li rdf:resource="http://identifiers.org/ncbigene/948668" />
                  <rdf:li rdf:resource="http://identifiers.org/ncbigi/gi:16131976" />
                </rdf:Bag>
              </bqbiol:isEncodedBy>
            </rdf:Description>
          </rdf:RDF>
        </annotation>
      </fbc:geneProduct>
      <fbc:geneProduct fbc:id="G_b4152" fbc:label="b4152" metaid="G_b4152">
        <annotation>
          <rdf:RDF xmlns:rdf="http://www.w3.org/1999/02/22-rdf-syntax-ns#" xmlns:bqbiol="http://biomodels.net/biology-qualifiers/">
            <rdf:Description rdf:about="#G_b4152">
              <bqbiol:is>
                <rdf:Bag>
                  <rdf:li rdf:resource="http://identifiers.org/uniprot/P0A8Q0" />
                </rdf:Bag>
              </bqbiol:is>
              <bqbiol:isEncodedBy>
                <rdf:Bag>
                  <rdf:li rdf:resource="http://identifiers.org/asap/ABE-0013598" />
                  <rdf:li rdf:resource="http://identifiers.org/ecogene/EG10332" />
                  <rdf:li rdf:resource="http://identifiers.org/ncbigene/948680" />
                  <rdf:li rdf:resource="http://identifiers.org/ncbigi/gi:16131977" />
                </rdf:Bag>
              </bqbiol:isEncodedBy>
            </rdf:Description>
          </rdf:RDF>
        </annotation>
      </fbc:geneProduct>
      <fbc:geneProduct fbc:id="G_b4154" fbc:label="b4154" metaid="G_b4154">
        <annotation>
          <rdf:RDF xmlns:rdf="http://www.w3.org/1999/02/22-rdf-syntax-ns#" xmlns:bqbiol="http://biomodels.net/biology-qualifiers/">
            <rdf:Description rdf:about="#G_b4154">
              <bqbiol:is>
                <rdf:Bag>
                  <rdf:li rdf:resource="http://identifiers.org/uniprot/P00363" />
                </rdf:Bag>
              </bqbiol:is>
              <bqbiol:isEncodedBy>
                <rdf:Bag>
                  <rdf:li rdf:resource="http://identifiers.org/asap/ABE-0013604" />
                  <rdf:li rdf:resource="http://identifiers.org/ecogene/EG10330" />
                  <rdf:li rdf:resource="http://identifiers.org/ncbigene/948667" />
                  <rdf:li rdf:resource="http://identifiers.org/ncbigi/gi:16131979" />
                </rdf:Bag>
              </bqbiol:isEncodedBy>
            </rdf:Description>
          </rdf:RDF>
        </annotation>
      </fbc:geneProduct>
      <fbc:geneProduct fbc:id="G_b4153" fbc:label="b4153" metaid="G_b4153">
        <annotation>
          <rdf:RDF xmlns:rdf="http://www.w3.org/1999/02/22-rdf-syntax-ns#" xmlns:bqbiol="http://biomodels.net/biology-qualifiers/">
            <rdf:Description rdf:about="#G_b4153">
              <bqbiol:is>
                <rdf:Bag>
                  <rdf:li rdf:resource="http://identifiers.org/uniprot/P0AC47" />
                </rdf:Bag>
              </bqbiol:is>
              <bqbiol:isEncodedBy>
                <rdf:Bag>
                  <rdf:li rdf:resource="http://identifiers.org/asap/ABE-0013602" />
                  <rdf:li rdf:resource="http://identifiers.org/ecogene/EG10331" />
                  <rdf:li rdf:resource="http://identifiers.org/ncbigene/948666" />
                  <rdf:li rdf:resource="http://identifiers.org/ncbigi/gi:16131978" />
                </rdf:Bag>
              </bqbiol:isEncodedBy>
            </rdf:Description>
          </rdf:RDF>
        </annotation>
      </fbc:geneProduct>
      <fbc:geneProduct fbc:id="G_b2416" fbc:label="b2416" metaid="G_b2416">
        <annotation>
          <rdf:RDF xmlns:rdf="http://www.w3.org/1999/02/22-rdf-syntax-ns#" xmlns:bqbiol="http://biomodels.net/biology-qualifiers/">
            <rdf:Description rdf:about="#G_b2416">
              <bqbiol:is>
                <rdf:Bag>
                  <rdf:li rdf:resource="http://identifiers.org/uniprot/P08839" />
                </rdf:Bag>
              </bqbiol:is>
              <bqbiol:isEncodedBy>
                <rdf:Bag>
                  <rdf:li rdf:resource="http://identifiers.org/asap/ABE-0007967" />
                  <rdf:li rdf:resource="http://identifiers.org/ecogene/EG10789" />
                  <rdf:li rdf:resource="http://identifiers.org/ncbigene/946879" />
                  <rdf:li rdf:resource="http://identifiers.org/ncbigi/gi:16130342" />
                </rdf:Bag>
              </bqbiol:isEncodedBy>
            </rdf:Description>
          </rdf:RDF>
        </annotation>
      </fbc:geneProduct>
      <fbc:geneProduct fbc:id="G_b2415" fbc:label="b2415" metaid="G_b2415">
        <annotation>
          <rdf:RDF xmlns:rdf="http://www.w3.org/1999/02/22-rdf-syntax-ns#" xmlns:bqbiol="http://biomodels.net/biology-qualifiers/">
            <rdf:Description rdf:about="#G_b2415">
              <bqbiol:is>
                <rdf:Bag>
                  <rdf:li rdf:resource="http://identifiers.org/uniprot/P0AA04" />
                </rdf:Bag>
              </bqbiol:is>
              <bqbiol:isEncodedBy>
                <rdf:Bag>
                  <rdf:li rdf:resource="http://identifiers.org/asap/ABE-0007962" />
                  <rdf:li rdf:resource="http://identifiers.org/ecogene/EG10788" />
                  <rdf:li rdf:resource="http://identifiers.org/ncbigene/946886" />
                  <rdf:li rdf:resource="http://identifiers.org/ncbigi/gi:16130341" />
                </rdf:Bag>
              </bqbiol:isEncodedBy>
            </rdf:Description>
          </rdf:RDF>
        </annotation>
      </fbc:geneProduct>
      <fbc:geneProduct fbc:id="G_b1817" fbc:label="b1817" metaid="G_b1817">
        <annotation>
          <rdf:RDF xmlns:rdf="http://www.w3.org/1999/02/22-rdf-syntax-ns#" xmlns:bqbiol="http://biomodels.net/biology-qualifiers/">
            <rdf:Description rdf:about="#G_b1817">
              <bqbiol:is>
                <rdf:Bag>
                  <rdf:li rdf:resource="http://identifiers.org/uniprot/P69797" />
                </rdf:Bag>
              </bqbiol:is>
              <bqbiol:isEncodedBy>
                <rdf:Bag>
                  <rdf:li rdf:resource="http://identifiers.org/asap/ABE-0006054" />
                  <rdf:li rdf:resource="http://identifiers.org/ecogene/EG10567" />
                  <rdf:li rdf:resource="http://identifiers.org/ncbigene/946334" />
                  <rdf:li rdf:resource="http://identifiers.org/ncbigi/gi:16129771" />
                </rdf:Bag>
              </bqbiol:isEncodedBy>
            </rdf:Description>
          </rdf:RDF>
        </annotation>
      </fbc:geneProduct>
      <fbc:geneProduct fbc:id="G_b1818" fbc:label="b1818" metaid="G_b1818">
        <annotation>
          <rdf:RDF xmlns:rdf="http://www.w3.org/1999/02/22-rdf-syntax-ns#" xmlns:bqbiol="http://biomodels.net/biology-qualifiers/">
            <rdf:Description rdf:about="#G_b1818">
              <bqbiol:is>
                <rdf:Bag>
                  <rdf:li rdf:resource="http://identifiers.org/uniprot/P69801" />
                </rdf:Bag>
              </bqbiol:is>
              <bqbiol:isEncodedBy>
                <rdf:Bag>
                  <rdf:li rdf:resource="http://identifiers.org/asap/ABE-0006056" />
                  <rdf:li rdf:resource="http://identifiers.org/ecogene/EG10568" />
                  <rdf:li rdf:resource="http://identifiers.org/ncbigene/946332" />
                  <rdf:li rdf:resource="http://identifiers.org/ncbigi/gi:16129772" />
                </rdf:Bag>
              </bqbiol:isEncodedBy>
            </rdf:Description>
          </rdf:RDF>
        </annotation>
      </fbc:geneProduct>
      <fbc:geneProduct fbc:id="G_b1819" fbc:label="b1819" metaid="G_b1819">
        <annotation>
          <rdf:RDF xmlns:rdf="http://www.w3.org/1999/02/22-rdf-syntax-ns#" xmlns:bqbiol="http://biomodels.net/biology-qualifiers/">
            <rdf:Description rdf:about="#G_b1819">
              <bqbiol:is>
                <rdf:Bag>
                  <rdf:li rdf:resource="http://identifiers.org/uniprot/P69805" />
                </rdf:Bag>
              </bqbiol:is>
              <bqbiol:isEncodedBy>
                <rdf:Bag>
                  <rdf:li rdf:resource="http://identifiers.org/asap/ABE-0006058" />
                  <rdf:li rdf:resource="http://identifiers.org/ecogene/EG10569" />
                  <rdf:li rdf:resource="http://identifiers.org/ncbigene/946342" />
                  <rdf:li rdf:resource="http://identifiers.org/ncbigi/gi:345452720" />
                </rdf:Bag>
              </bqbiol:isEncodedBy>
            </rdf:Description>
          </rdf:RDF>
        </annotation>
      </fbc:geneProduct>
      <fbc:geneProduct fbc:id="G_b1611" fbc:label="b1611" metaid="G_b1611">
        <annotation>
          <rdf:RDF xmlns:rdf="http://www.w3.org/1999/02/22-rdf-syntax-ns#" xmlns:bqbiol="http://biomodels.net/biology-qualifiers/">
            <rdf:Description rdf:about="#G_b1611">
              <bqbiol:is>
                <rdf:Bag>
                  <rdf:li rdf:resource="http://identifiers.org/uniprot/P05042" />
                </rdf:Bag>
              </bqbiol:is>
              <bqbiol:isEncodedBy>
                <rdf:Bag>
                  <rdf:li rdf:resource="http://identifiers.org/asap/ABE-0005380" />
                  <rdf:li rdf:resource="http://identifiers.org/ecogene/EG10358" />
                  <rdf:li rdf:resource="http://identifiers.org/ncbigene/946147" />
                  <rdf:li rdf:resource="http://identifiers.org/ncbigi/gi:16129569" />
                </rdf:Bag>
              </bqbiol:isEncodedBy>
            </rdf:Description>
          </rdf:RDF>
        </annotation>
      </fbc:geneProduct>
      <fbc:geneProduct fbc:id="G_b4122" fbc:label="b4122" metaid="G_b4122">
        <annotation>
          <rdf:RDF xmlns:rdf="http://www.w3.org/1999/02/22-rdf-syntax-ns#" xmlns:bqbiol="http://biomodels.net/biology-qualifiers/">
            <rdf:Description rdf:about="#G_b4122">
              <bqbiol:is>
                <rdf:Bag>
                  <rdf:li rdf:resource="http://identifiers.org/uniprot/P14407" />
                </rdf:Bag>
              </bqbiol:is>
              <bqbiol:isEncodedBy>
                <rdf:Bag>
                  <rdf:li rdf:resource="http://identifiers.org/asap/ABE-0013501" />
                  <rdf:li rdf:resource="http://identifiers.org/ecogene/EG10357" />
                  <rdf:li rdf:resource="http://identifiers.org/ncbigene/948642" />
                  <rdf:li rdf:resource="http://identifiers.org/ncbigi/gi:16131948" />
                </rdf:Bag>
              </bqbiol:isEncodedBy>
            </rdf:Description>
          </rdf:RDF>
        </annotation>
      </fbc:geneProduct>
      <fbc:geneProduct fbc:id="G_b1612" fbc:label="b1612" metaid="G_b1612">
        <annotation>
          <rdf:RDF xmlns:rdf="http://www.w3.org/1999/02/22-rdf-syntax-ns#" xmlns:bqbiol="http://biomodels.net/biology-qualifiers/">
            <rdf:Description rdf:about="#G_b1612">
              <bqbiol:is>
                <rdf:Bag>
                  <rdf:li rdf:resource="http://identifiers.org/uniprot/P0AC33" />
                </rdf:Bag>
              </bqbiol:is>
              <bqbiol:isEncodedBy>
                <rdf:Bag>
                  <rdf:li rdf:resource="http://identifiers.org/asap/ABE-0005392" />
                  <rdf:li rdf:resource="http://identifiers.org/ecogene/EG10356" />
                  <rdf:li rdf:resource="http://identifiers.org/ncbigene/946826" />
                  <rdf:li rdf:resource="http://identifiers.org/ncbigi/gi:16129570" />
                </rdf:Bag>
              </bqbiol:isEncodedBy>
            </rdf:Description>
          </rdf:RDF>
        </annotation>
      </fbc:geneProduct>
      <fbc:geneProduct fbc:id="G_b3528" fbc:label="b3528" metaid="G_b3528">
        <annotation>
          <rdf:RDF xmlns:rdf="http://www.w3.org/1999/02/22-rdf-syntax-ns#" xmlns:bqbiol="http://biomodels.net/biology-qualifiers/">
            <rdf:Description rdf:about="#G_b3528">
              <bqbiol:is>
                <rdf:Bag>
                  <rdf:li rdf:resource="http://identifiers.org/uniprot/P0A830" />
                </rdf:Bag>
              </bqbiol:is>
              <bqbiol:isEncodedBy>
                <rdf:Bag>
                  <rdf:li rdf:resource="http://identifiers.org/asap/ABE-0011527" />
                  <rdf:li rdf:resource="http://identifiers.org/ecogene/EG20044" />
                  <rdf:li rdf:resource="http://identifiers.org/ncbigene/948039" />
                  <rdf:li rdf:resource="http://identifiers.org/ncbigi/gi:16131400" />
                </rdf:Bag>
              </bqbiol:isEncodedBy>
            </rdf:Description>
          </rdf:RDF>
        </annotation>
      </fbc:geneProduct>
      <fbc:geneProduct fbc:id="G_b1852" fbc:label="b1852" metaid="G_b1852">
        <annotation>
          <rdf:RDF xmlns:rdf="http://www.w3.org/1999/02/22-rdf-syntax-ns#" xmlns:bqbiol="http://biomodels.net/biology-qualifiers/">
            <rdf:Description rdf:about="#G_b1852">
              <bqbiol:is>
                <rdf:Bag>
                  <rdf:li rdf:resource="http://identifiers.org/uniprot/P0AC53" />
                </rdf:Bag>
              </bqbiol:is>
              <bqbiol:isEncodedBy>
                <rdf:Bag>
                  <rdf:li rdf:resource="http://identifiers.org/asap/ABE-0006171" />
                  <rdf:li rdf:resource="http://identifiers.org/ecogene/EG11221" />
                  <rdf:li rdf:resource="http://identifiers.org/ncbigene/946370" />
                  <rdf:li rdf:resource="http://identifiers.org/ncbigi/gi:16129805" />
                </rdf:Bag>
              </bqbiol:isEncodedBy>
            </rdf:Description>
          </rdf:RDF>
        </annotation>
      </fbc:geneProduct>
      <fbc:geneProduct fbc:id="G_b1779" fbc:label="b1779" metaid="G_b1779">
        <annotation>
          <rdf:RDF xmlns:rdf="http://www.w3.org/1999/02/22-rdf-syntax-ns#" xmlns:bqbiol="http://biomodels.net/biology-qualifiers/">
            <rdf:Description rdf:about="#G_b1779">
              <bqbiol:is>
                <rdf:Bag>
                  <rdf:li rdf:resource="http://identifiers.org/uniprot/P0A9B2" />
                </rdf:Bag>
              </bqbiol:is>
              <bqbiol:isEncodedBy>
                <rdf:Bag>
                  <rdf:li rdf:resource="http://identifiers.org/asap/ABE-0005920" />
                  <rdf:li rdf:resource="http://identifiers.org/ecogene/EG10367" />
                  <rdf:li rdf:resource="http://identifiers.org/ncbigene/947679" />
                  <rdf:li rdf:resource="http://identifiers.org/ncbigi/gi:16129733" />
                </rdf:Bag>
              </bqbiol:isEncodedBy>
            </rdf:Description>
          </rdf:RDF>
        </annotation>
      </fbc:geneProduct>
      <fbc:geneProduct fbc:id="G_b1101" fbc:label="b1101" metaid="G_b1101">
        <annotation>
          <rdf:RDF xmlns:rdf="http://www.w3.org/1999/02/22-rdf-syntax-ns#" xmlns:bqbiol="http://biomodels.net/biology-qualifiers/">
            <rdf:Description rdf:about="#G_b1101">
              <bqbiol:is>
                <rdf:Bag>
                  <rdf:li rdf:resource="http://identifiers.org/uniprot/P69786" />
                </rdf:Bag>
              </bqbiol:is>
              <bqbiol:isEncodedBy>
                <rdf:Bag>
                  <rdf:li rdf:resource="http://identifiers.org/asap/ABE-0003722" />
                  <rdf:li rdf:resource="http://identifiers.org/ecogene/EG10787" />
                  <rdf:li rdf:resource="http://identifiers.org/ncbigene/945651" />
                  <rdf:li rdf:resource="http://identifiers.org/ncbigi/gi:16129064" />
                </rdf:Bag>
              </bqbiol:isEncodedBy>
            </rdf:Description>
          </rdf:RDF>
        </annotation>
      </fbc:geneProduct>
      <fbc:geneProduct fbc:id="G_b2417" fbc:label="b2417" metaid="G_b2417">
        <annotation>
          <rdf:RDF xmlns:rdf="http://www.w3.org/1999/02/22-rdf-syntax-ns#" xmlns:bqbiol="http://biomodels.net/biology-qualifiers/">
            <rdf:Description rdf:about="#G_b2417">
              <bqbiol:is>
                <rdf:Bag>
                  <rdf:li rdf:resource="http://identifiers.org/uniprot/P69783" />
                </rdf:Bag>
              </bqbiol:is>
              <bqbiol:isEncodedBy>
                <rdf:Bag>
                  <rdf:li rdf:resource="http://identifiers.org/asap/ABE-0007971" />
                  <rdf:li rdf:resource="http://identifiers.org/ecogene/EG10165" />
                  <rdf:li rdf:resource="http://identifiers.org/ncbigene/946880" />
                  <rdf:li rdf:resource="http://identifiers.org/ncbigi/gi:16130343" />
                </rdf:Bag>
              </bqbiol:isEncodedBy>
            </rdf:Description>
          </rdf:RDF>
        </annotation>
      </fbc:geneProduct>
      <fbc:geneProduct fbc:id="G_b1621" fbc:label="b1621" metaid="G_b1621">
        <annotation>
          <rdf:RDF xmlns:rdf="http://www.w3.org/1999/02/22-rdf-syntax-ns#" xmlns:bqbiol="http://biomodels.net/biology-qualifiers/">
            <rdf:Description rdf:about="#G_b1621">
              <bqbiol:is>
                <rdf:Bag>
                  <rdf:li rdf:resource="http://identifiers.org/uniprot/P19642" />
                </rdf:Bag>
              </bqbiol:is>
              <bqbiol:isEncodedBy>
                <rdf:Bag>
                  <rdf:li rdf:resource="http://identifiers.org/asap/ABE-0005429" />
                  <rdf:li rdf:resource="http://identifiers.org/ecogene/EG10563" />
                  <rdf:li rdf:resource="http://identifiers.org/ncbigene/946009" />
                  <rdf:li rdf:resource="http://identifiers.org/ncbigi/gi:16129579" />
                </rdf:Bag>
              </bqbiol:isEncodedBy>
            </rdf:Description>
          </rdf:RDF>
        </annotation>
      </fbc:geneProduct>
      <fbc:geneProduct fbc:id="G_b1297" fbc:label="b1297" metaid="G_b1297">
        <annotation>
          <rdf:RDF xmlns:rdf="http://www.w3.org/1999/02/22-rdf-syntax-ns#" xmlns:bqbiol="http://biomodels.net/biology-qualifiers/">
            <rdf:Description rdf:about="#G_b1297">
              <bqbiol:is>
                <rdf:Bag>
                  <rdf:li rdf:resource="http://identifiers.org/uniprot/P78061" />
                </rdf:Bag>
              </bqbiol:is>
              <bqbiol:isEncodedBy>
                <rdf:Bag>
                  <rdf:li rdf:resource="http://identifiers.org/asap/ABE-0004365" />
                  <rdf:li rdf:resource="http://identifiers.org/ecogene/EG13908" />
                  <rdf:li rdf:resource="http://identifiers.org/ncbigene/946202" />
                  <rdf:li rdf:resource="http://identifiers.org/ncbigi/gi:90111244" />
                </rdf:Bag>
              </bqbiol:isEncodedBy>
            </rdf:Description>
          </rdf:RDF>
        </annotation>
      </fbc:geneProduct>
      <fbc:geneProduct fbc:id="G_b3870" fbc:label="b3870" metaid="G_b3870">
        <annotation>
          <rdf:RDF xmlns:rdf="http://www.w3.org/1999/02/22-rdf-syntax-ns#" xmlns:bqbiol="http://biomodels.net/biology-qualifiers/">
            <rdf:Description rdf:about="#G_b3870">
              <bqbiol:is>
                <rdf:Bag>
                  <rdf:li rdf:resource="http://identifiers.org/uniprot/P0A9C5" />
                </rdf:Bag>
              </bqbiol:is>
              <bqbiol:isEncodedBy>
                <rdf:Bag>
                  <rdf:li rdf:resource="http://identifiers.org/asap/ABE-0012640" />
                  <rdf:li rdf:resource="http://identifiers.org/ecogene/EG10383" />
                  <rdf:li rdf:resource="http://identifiers.org/ncbigene/948370" />
                  <rdf:li rdf:resource="http://identifiers.org/ncbigi/gi:16131710" />
                </rdf:Bag>
              </bqbiol:isEncodedBy>
            </rdf:Description>
          </rdf:RDF>
        </annotation>
      </fbc:geneProduct>
      <fbc:geneProduct fbc:id="G_b0811" fbc:label="b0811" metaid="G_b0811">
        <annotation>
          <rdf:RDF xmlns:rdf="http://www.w3.org/1999/02/22-rdf-syntax-ns#" xmlns:bqbiol="http://biomodels.net/biology-qualifiers/">
            <rdf:Description rdf:about="#G_b0811">
              <bqbiol:is>
                <rdf:Bag>
                  <rdf:li rdf:resource="http://identifiers.org/uniprot/P0AEQ3" />
                </rdf:Bag>
              </bqbiol:is>
              <bqbiol:isEncodedBy>
                <rdf:Bag>
                  <rdf:li rdf:resource="http://identifiers.org/asap/ABE-0002771" />
                  <rdf:li rdf:resource="http://identifiers.org/ecogene/EG10386" />
                  <rdf:li rdf:resource="http://identifiers.org/ncbigene/944872" />
                  <rdf:li rdf:resource="http://identifiers.org/ncbigi/gi:16128779" />
                </rdf:Bag>
              </bqbiol:isEncodedBy>
            </rdf:Description>
          </rdf:RDF>
        </annotation>
      </fbc:geneProduct>
      <fbc:geneProduct fbc:id="G_b0810" fbc:label="b0810" metaid="G_b0810">
        <annotation>
          <rdf:RDF xmlns:rdf="http://www.w3.org/1999/02/22-rdf-syntax-ns#" xmlns:bqbiol="http://biomodels.net/biology-qualifiers/">
            <rdf:Description rdf:about="#G_b0810">
              <bqbiol:is>
                <rdf:Bag>
                  <rdf:li rdf:resource="http://identifiers.org/uniprot/P0AEQ6" />
                </rdf:Bag>
              </bqbiol:is>
              <bqbiol:isEncodedBy>
                <rdf:Bag>
                  <rdf:li rdf:resource="http://identifiers.org/asap/ABE-0002766" />
                  <rdf:li rdf:resource="http://identifiers.org/ecogene/EG10388" />
                  <rdf:li rdf:resource="http://identifiers.org/ncbigene/945621" />
                  <rdf:li rdf:resource="http://identifiers.org/ncbigi/gi:16128778" />
                </rdf:Bag>
              </bqbiol:isEncodedBy>
            </rdf:Description>
          </rdf:RDF>
        </annotation>
      </fbc:geneProduct>
      <fbc:geneProduct fbc:id="G_b0809" fbc:label="b0809" metaid="G_b0809">
        <annotation>
          <rdf:RDF xmlns:rdf="http://www.w3.org/1999/02/22-rdf-syntax-ns#" xmlns:bqbiol="http://biomodels.net/biology-qualifiers/">
            <rdf:Description rdf:about="#G_b0809">
              <bqbiol:is>
                <rdf:Bag>
                  <rdf:li rdf:resource="http://identifiers.org/uniprot/P10346" />
                </rdf:Bag>
              </bqbiol:is>
              <bqbiol:isEncodedBy>
                <rdf:Bag>
                  <rdf:li rdf:resource="http://identifiers.org/asap/ABE-0002764" />
                  <rdf:li rdf:resource="http://identifiers.org/ecogene/EG10389" />
                  <rdf:li rdf:resource="http://identifiers.org/ncbigene/945435" />
                  <rdf:li rdf:resource="http://identifiers.org/ncbigi/gi:16128777" />
                </rdf:Bag>
              </bqbiol:isEncodedBy>
            </rdf:Description>
          </rdf:RDF>
        </annotation>
      </fbc:geneProduct>
      <fbc:geneProduct fbc:id="G_b1761" fbc:label="b1761" metaid="G_b1761">
        <annotation>
          <rdf:RDF xmlns:rdf="http://www.w3.org/1999/02/22-rdf-syntax-ns#" xmlns:bqbiol="http://biomodels.net/biology-qualifiers/">
            <rdf:Description rdf:about="#G_b1761">
              <bqbiol:is>
                <rdf:Bag>
                  <rdf:li rdf:resource="http://identifiers.org/uniprot/P00370" />
                </rdf:Bag>
              </bqbiol:is>
              <bqbiol:isEncodedBy>
                <rdf:Bag>
                  <rdf:li rdf:resource="http://identifiers.org/asap/ABE-0005865" />
                  <rdf:li rdf:resource="http://identifiers.org/ecogene/EG10372" />
                  <rdf:li rdf:resource="http://identifiers.org/ncbigene/946802" />
                  <rdf:li rdf:resource="http://identifiers.org/ncbigi/gi:16129715" />
                </rdf:Bag>
              </bqbiol:isEncodedBy>
            </rdf:Description>
          </rdf:RDF>
        </annotation>
      </fbc:geneProduct>
      <fbc:geneProduct fbc:id="G_b0485" fbc:label="b0485" metaid="G_b0485">
        <annotation>
          <rdf:RDF xmlns:rdf="http://www.w3.org/1999/02/22-rdf-syntax-ns#" xmlns:bqbiol="http://biomodels.net/biology-qualifiers/">
            <rdf:Description rdf:about="#G_b0485">
              <bqbiol:is>
                <rdf:Bag>
                  <rdf:li rdf:resource="http://identifiers.org/uniprot/P77454" />
                </rdf:Bag>
              </bqbiol:is>
              <bqbiol:isEncodedBy>
                <rdf:Bag>
                  <rdf:li rdf:resource="http://identifiers.org/asap/ABE-0001688" />
                  <rdf:li rdf:resource="http://identifiers.org/ecogene/EG13247" />
                  <rdf:li rdf:resource="http://identifiers.org/ncbigene/946187" />
                  <rdf:li rdf:resource="http://identifiers.org/ncbigi/gi:16128469" />
                </rdf:Bag>
              </bqbiol:isEncodedBy>
            </rdf:Description>
          </rdf:RDF>
        </annotation>
      </fbc:geneProduct>
      <fbc:geneProduct fbc:id="G_b1524" fbc:label="b1524" metaid="G_b1524">
        <annotation>
          <rdf:RDF xmlns:rdf="http://www.w3.org/1999/02/22-rdf-syntax-ns#" xmlns:bqbiol="http://biomodels.net/biology-qualifiers/">
            <rdf:Description rdf:about="#G_b1524">
              <bqbiol:is>
                <rdf:Bag>
                  <rdf:li rdf:resource="http://identifiers.org/uniprot/P0A6W0" />
                </rdf:Bag>
              </bqbiol:is>
              <bqbiol:isEncodedBy>
                <rdf:Bag>
                  <rdf:li rdf:resource="http://identifiers.org/asap/ABE-0005086" />
                  <rdf:li rdf:resource="http://identifiers.org/ecogene/EG13816" />
                  <rdf:li rdf:resource="http://identifiers.org/ncbigene/944973" />
                  <rdf:li rdf:resource="http://identifiers.org/ncbigi/gi:16129483" />
                </rdf:Bag>
              </bqbiol:isEncodedBy>
            </rdf:Description>
          </rdf:RDF>
        </annotation>
      </fbc:geneProduct>
      <fbc:geneProduct fbc:id="G_b1812" fbc:label="b1812" metaid="G_b1812">
        <annotation>
          <rdf:RDF xmlns:rdf="http://www.w3.org/1999/02/22-rdf-syntax-ns#" xmlns:bqbiol="http://biomodels.net/biology-qualifiers/">
            <rdf:Description rdf:about="#G_b1812">
              <bqbiol:is>
                <rdf:Bag>
                  <rdf:li rdf:resource="http://identifiers.org/uniprot/P05041" />
                </rdf:Bag>
              </bqbiol:is>
              <bqbiol:isEncodedBy>
                <rdf:Bag>
                  <rdf:li rdf:resource="http://identifiers.org/asap/ABE-0006031" />
                  <rdf:li rdf:resource="http://identifiers.org/ecogene/EG10683" />
                  <rdf:li rdf:resource="http://identifiers.org/ncbigene/946337" />
                  <rdf:li rdf:resource="http://identifiers.org/ncbigi/gi:16129766" />
                </rdf:Bag>
              </bqbiol:isEncodedBy>
            </rdf:Description>
          </rdf:RDF>
        </annotation>
      </fbc:geneProduct>
      <fbc:geneProduct fbc:id="G_b3212" fbc:label="b3212" metaid="G_b3212">
        <annotation>
          <rdf:RDF xmlns:rdf="http://www.w3.org/1999/02/22-rdf-syntax-ns#" xmlns:bqbiol="http://biomodels.net/biology-qualifiers/">
            <rdf:Description rdf:about="#G_b3212">
              <bqbiol:is>
                <rdf:Bag>
                  <rdf:li rdf:resource="http://identifiers.org/uniprot/P09831" />
                </rdf:Bag>
              </bqbiol:is>
              <bqbiol:isEncodedBy>
                <rdf:Bag>
                  <rdf:li rdf:resource="http://identifiers.org/asap/ABE-0010545" />
                  <rdf:li rdf:resource="http://identifiers.org/ecogene/EG10403" />
                  <rdf:li rdf:resource="http://identifiers.org/ncbigene/947724" />
                  <rdf:li rdf:resource="http://identifiers.org/ncbigi/gi:308209621" />
                </rdf:Bag>
              </bqbiol:isEncodedBy>
            </rdf:Description>
          </rdf:RDF>
        </annotation>
      </fbc:geneProduct>
      <fbc:geneProduct fbc:id="G_b3213" fbc:label="b3213" metaid="G_b3213">
        <annotation>
          <rdf:RDF xmlns:rdf="http://www.w3.org/1999/02/22-rdf-syntax-ns#" xmlns:bqbiol="http://biomodels.net/biology-qualifiers/">
            <rdf:Description rdf:about="#G_b3213">
              <bqbiol:is>
                <rdf:Bag>
                  <rdf:li rdf:resource="http://identifiers.org/uniprot/P09832" />
                </rdf:Bag>
              </bqbiol:is>
              <bqbiol:isEncodedBy>
                <rdf:Bag>
                  <rdf:li rdf:resource="http://identifiers.org/asap/ABE-0010547" />
                  <rdf:li rdf:resource="http://identifiers.org/ecogene/EG10404" />
                  <rdf:li rdf:resource="http://identifiers.org/ncbigene/947723" />
                  <rdf:li rdf:resource="http://identifiers.org/ncbigi/gi:16131103" />
                </rdf:Bag>
              </bqbiol:isEncodedBy>
            </rdf:Description>
          </rdf:RDF>
        </annotation>
      </fbc:geneProduct>
      <fbc:geneProduct fbc:id="G_b4077" fbc:label="b4077" metaid="G_b4077">
        <annotation>
          <rdf:RDF xmlns:rdf="http://www.w3.org/1999/02/22-rdf-syntax-ns#" xmlns:bqbiol="http://biomodels.net/biology-qualifiers/">
            <rdf:Description rdf:about="#G_b4077">
              <bqbiol:is>
                <rdf:Bag>
                  <rdf:li rdf:resource="http://identifiers.org/uniprot/P21345" />
                </rdf:Bag>
              </bqbiol:is>
              <bqbiol:isEncodedBy>
                <rdf:Bag>
                  <rdf:li rdf:resource="http://identifiers.org/asap/ABE-0013357" />
                  <rdf:li rdf:resource="http://identifiers.org/ecogene/EG10405" />
                  <rdf:li rdf:resource="http://identifiers.org/ncbigene/948591" />
                  <rdf:li rdf:resource="http://identifiers.org/ncbigi/gi:16131903" />
                </rdf:Bag>
              </bqbiol:isEncodedBy>
            </rdf:Description>
          </rdf:RDF>
        </annotation>
      </fbc:geneProduct>
      <fbc:geneProduct fbc:id="G_b2029" fbc:label="b2029" metaid="G_b2029">
        <annotation>
          <rdf:RDF xmlns:rdf="http://www.w3.org/1999/02/22-rdf-syntax-ns#" xmlns:bqbiol="http://biomodels.net/biology-qualifiers/">
            <rdf:Description rdf:about="#G_b2029">
              <bqbiol:is>
                <rdf:Bag>
                  <rdf:li rdf:resource="http://identifiers.org/uniprot/P00350" />
                </rdf:Bag>
              </bqbiol:is>
              <bqbiol:isEncodedBy>
                <rdf:Bag>
                  <rdf:li rdf:resource="http://identifiers.org/asap/ABE-0006737" />
                  <rdf:li rdf:resource="http://identifiers.org/ecogene/EG10411" />
                  <rdf:li rdf:resource="http://identifiers.org/ncbigene/946554" />
                  <rdf:li rdf:resource="http://identifiers.org/ncbigi/gi:16129970" />
                </rdf:Bag>
              </bqbiol:isEncodedBy>
            </rdf:Description>
          </rdf:RDF>
        </annotation>
      </fbc:geneProduct>
      <fbc:geneProduct fbc:id="G_b0875" fbc:label="b0875" metaid="G_b0875">
        <annotation>
          <rdf:RDF xmlns:rdf="http://www.w3.org/1999/02/22-rdf-syntax-ns#" xmlns:bqbiol="http://biomodels.net/biology-qualifiers/">
            <rdf:Description rdf:about="#G_b0875">
              <bqbiol:is>
                <rdf:Bag>
                  <rdf:li rdf:resource="http://identifiers.org/uniprot/P60844" />
                </rdf:Bag>
              </bqbiol:is>
              <bqbiol:isEncodedBy>
                <rdf:Bag>
                  <rdf:li rdf:resource="http://identifiers.org/asap/ABE-0002976" />
                  <rdf:li rdf:resource="http://identifiers.org/ecogene/EG13270" />
                  <rdf:li rdf:resource="http://identifiers.org/ncbigene/945497" />
                  <rdf:li rdf:resource="http://identifiers.org/ncbigi/gi:16128843" />
                </rdf:Bag>
              </bqbiol:isEncodedBy>
            </rdf:Description>
          </rdf:RDF>
        </annotation>
      </fbc:geneProduct>
      <fbc:geneProduct fbc:id="G_b1136" fbc:label="b1136" metaid="G_b1136">
        <annotation>
          <rdf:RDF xmlns:rdf="http://www.w3.org/1999/02/22-rdf-syntax-ns#" xmlns:bqbiol="http://biomodels.net/biology-qualifiers/">
            <rdf:Description rdf:about="#G_b1136">
              <bqbiol:is>
                <rdf:Bag>
                  <rdf:li rdf:resource="http://identifiers.org/uniprot/P08200" />
                </rdf:Bag>
              </bqbiol:is>
              <bqbiol:isEncodedBy>
                <rdf:Bag>
                  <rdf:li rdf:resource="http://identifiers.org/asap/ABE-0003823" />
                  <rdf:li rdf:resource="http://identifiers.org/ecogene/EG10489" />
                  <rdf:li rdf:resource="http://identifiers.org/ncbigene/945702" />
                  <rdf:li rdf:resource="http://identifiers.org/ncbigi/gi:16129099" />
                </rdf:Bag>
              </bqbiol:isEncodedBy>
            </rdf:Description>
          </rdf:RDF>
        </annotation>
      </fbc:geneProduct>
      <fbc:geneProduct fbc:id="G_b4015" fbc:label="b4015" metaid="G_b4015">
        <annotation>
          <rdf:RDF xmlns:rdf="http://www.w3.org/1999/02/22-rdf-syntax-ns#" xmlns:bqbiol="http://biomodels.net/biology-qualifiers/">
            <rdf:Description rdf:about="#G_b4015">
              <bqbiol:is>
                <rdf:Bag>
                  <rdf:li rdf:resource="http://identifiers.org/uniprot/P0A9G6" />
                </rdf:Bag>
              </bqbiol:is>
              <bqbiol:isEncodedBy>
                <rdf:Bag>
                  <rdf:li rdf:resource="http://identifiers.org/asap/ABE-0013128" />
                  <rdf:li rdf:resource="http://identifiers.org/ecogene/EG10022" />
                  <rdf:li rdf:resource="http://identifiers.org/ncbigene/948517" />
                  <rdf:li rdf:resource="http://identifiers.org/ncbigi/gi:16131841" />
                </rdf:Bag>
              </bqbiol:isEncodedBy>
            </rdf:Description>
          </rdf:RDF>
        </annotation>
      </fbc:geneProduct>
      <fbc:geneProduct fbc:id="G_b2133" fbc:label="b2133" metaid="G_b2133">
        <annotation>
          <rdf:RDF xmlns:rdf="http://www.w3.org/1999/02/22-rdf-syntax-ns#" xmlns:bqbiol="http://biomodels.net/biology-qualifiers/">
            <rdf:Description rdf:about="#G_b2133">
              <bqbiol:is>
                <rdf:Bag>
                  <rdf:li rdf:resource="http://identifiers.org/uniprot/P06149" />
                </rdf:Bag>
              </bqbiol:is>
              <bqbiol:isEncodedBy>
                <rdf:Bag>
                  <rdf:li rdf:resource="http://identifiers.org/asap/ABE-0007048" />
                  <rdf:li rdf:resource="http://identifiers.org/ecogene/EG10231" />
                  <rdf:li rdf:resource="http://identifiers.org/ncbigene/946653" />
                  <rdf:li rdf:resource="http://identifiers.org/ncbigi/gi:16130071" />
                </rdf:Bag>
              </bqbiol:isEncodedBy>
            </rdf:Description>
          </rdf:RDF>
        </annotation>
      </fbc:geneProduct>
      <fbc:geneProduct fbc:id="G_b1380" fbc:label="b1380" metaid="G_b1380">
        <annotation>
          <rdf:RDF xmlns:rdf="http://www.w3.org/1999/02/22-rdf-syntax-ns#" xmlns:bqbiol="http://biomodels.net/biology-qualifiers/">
            <rdf:Description rdf:about="#G_b1380">
              <bqbiol:is>
                <rdf:Bag>
                  <rdf:li rdf:resource="http://identifiers.org/uniprot/P52643" />
                </rdf:Bag>
              </bqbiol:is>
              <bqbiol:isEncodedBy>
                <rdf:Bag>
                  <rdf:li rdf:resource="http://identifiers.org/asap/ABE-0004619" />
                  <rdf:li rdf:resource="http://identifiers.org/ecogene/EG13186" />
                  <rdf:li rdf:resource="http://identifiers.org/ncbigene/946315" />
                  <rdf:li rdf:resource="http://identifiers.org/ncbigi/gi:16129341" />
                </rdf:Bag>
              </bqbiol:isEncodedBy>
            </rdf:Description>
          </rdf:RDF>
        </annotation>
      </fbc:geneProduct>
      <fbc:geneProduct fbc:id="G_b2976" fbc:label="b2976" metaid="G_b2976">
        <annotation>
          <rdf:RDF xmlns:rdf="http://www.w3.org/1999/02/22-rdf-syntax-ns#" xmlns:bqbiol="http://biomodels.net/biology-qualifiers/">
            <rdf:Description rdf:about="#G_b2976">
              <bqbiol:is>
                <rdf:Bag>
                  <rdf:li rdf:resource="http://identifiers.org/uniprot/P37330" />
                </rdf:Bag>
              </bqbiol:is>
              <bqbiol:isEncodedBy>
                <rdf:Bag>
                  <rdf:li rdf:resource="http://identifiers.org/asap/ABE-0009767" />
                  <rdf:li rdf:resource="http://identifiers.org/ecogene/EG20080" />
                  <rdf:li rdf:resource="http://identifiers.org/ncbigene/948857" />
                  <rdf:li rdf:resource="http://identifiers.org/ncbigi/gi:16130876" />
                </rdf:Bag>
              </bqbiol:isEncodedBy>
            </rdf:Description>
          </rdf:RDF>
        </annotation>
      </fbc:geneProduct>
      <fbc:geneProduct fbc:id="G_b4014" fbc:label="b4014" metaid="G_b4014">
        <annotation>
          <rdf:RDF xmlns:rdf="http://www.w3.org/1999/02/22-rdf-syntax-ns#" xmlns:bqbiol="http://biomodels.net/biology-qualifiers/">
            <rdf:Description rdf:about="#G_b4014">
              <bqbiol:is>
                <rdf:Bag>
                  <rdf:li rdf:resource="http://identifiers.org/uniprot/P08997" />
                </rdf:Bag>
              </bqbiol:is>
              <bqbiol:isEncodedBy>
                <rdf:Bag>
                  <rdf:li rdf:resource="http://identifiers.org/asap/ABE-0013125" />
                  <rdf:li rdf:resource="http://identifiers.org/ecogene/EG10023" />
                  <rdf:li rdf:resource="http://identifiers.org/ncbigene/948512" />
                  <rdf:li rdf:resource="http://identifiers.org/ncbigi/gi:16131840" />
                </rdf:Bag>
              </bqbiol:isEncodedBy>
            </rdf:Description>
          </rdf:RDF>
        </annotation>
      </fbc:geneProduct>
      <fbc:geneProduct fbc:id="G_b3236" fbc:label="b3236" metaid="G_b3236">
        <annotation>
          <rdf:RDF xmlns:rdf="http://www.w3.org/1999/02/22-rdf-syntax-ns#" xmlns:bqbiol="http://biomodels.net/biology-qualifiers/">
            <rdf:Description rdf:about="#G_b3236">
              <bqbiol:is>
                <rdf:Bag>
                  <rdf:li rdf:resource="http://identifiers.org/uniprot/P61889" />
                </rdf:Bag>
              </bqbiol:is>
              <bqbiol:isEncodedBy>
                <rdf:Bag>
                  <rdf:li rdf:resource="http://identifiers.org/asap/ABE-0010613" />
                  <rdf:li rdf:resource="http://identifiers.org/ecogene/EG10576" />
                  <rdf:li rdf:resource="http://identifiers.org/ncbigene/947854" />
                  <rdf:li rdf:resource="http://identifiers.org/ncbigi/gi:16131126" />
                </rdf:Bag>
              </bqbiol:isEncodedBy>
            </rdf:Description>
          </rdf:RDF>
        </annotation>
      </fbc:geneProduct>
      <fbc:geneProduct fbc:id="G_b1479" fbc:label="b1479" metaid="G_b1479">
        <annotation>
          <rdf:RDF xmlns:rdf="http://www.w3.org/1999/02/22-rdf-syntax-ns#" xmlns:bqbiol="http://biomodels.net/biology-qualifiers/">
            <rdf:Description rdf:about="#G_b1479">
              <bqbiol:is>
                <rdf:Bag>
                  <rdf:li rdf:resource="http://identifiers.org/uniprot/P26616" />
                </rdf:Bag>
              </bqbiol:is>
              <bqbiol:isEncodedBy>
                <rdf:Bag>
                  <rdf:li rdf:resource="http://identifiers.org/asap/ABE-0004931" />
                  <rdf:li rdf:resource="http://identifiers.org/ecogene/EG10948" />
                  <rdf:li rdf:resource="http://identifiers.org/ncbigene/946031" />
                  <rdf:li rdf:resource="http://identifiers.org/ncbigi/gi:90111281" />
                </rdf:Bag>
              </bqbiol:isEncodedBy>
            </rdf:Description>
          </rdf:RDF>
        </annotation>
      </fbc:geneProduct>
      <fbc:geneProduct fbc:id="G_b2463" fbc:label="b2463" metaid="G_b2463">
        <annotation>
          <rdf:RDF xmlns:rdf="http://www.w3.org/1999/02/22-rdf-syntax-ns#" xmlns:bqbiol="http://biomodels.net/biology-qualifiers/">
            <rdf:Description rdf:about="#G_b2463">
              <bqbiol:is>
                <rdf:Bag>
                  <rdf:li rdf:resource="http://identifiers.org/uniprot/P76558" />
                </rdf:Bag>
              </bqbiol:is>
              <bqbiol:isEncodedBy>
                <rdf:Bag>
                  <rdf:li rdf:resource="http://identifiers.org/asap/ABE-0008111" />
                  <rdf:li rdf:resource="http://identifiers.org/ecogene/EG14193" />
                  <rdf:li rdf:resource="http://identifiers.org/ncbigene/946947" />
                  <rdf:li rdf:resource="http://identifiers.org/ncbigi/gi:16130388" />
                </rdf:Bag>
              </bqbiol:isEncodedBy>
            </rdf:Description>
          </rdf:RDF>
        </annotation>
      </fbc:geneProduct>
      <fbc:geneProduct fbc:id="G_b2276" fbc:label="b2276" metaid="G_b2276">
        <annotation>
          <rdf:RDF xmlns:rdf="http://www.w3.org/1999/02/22-rdf-syntax-ns#" xmlns:bqbiol="http://biomodels.net/biology-qualifiers/">
            <rdf:Description rdf:about="#G_b2276">
              <bqbiol:is>
                <rdf:Bag>
                  <rdf:li rdf:resource="http://identifiers.org/uniprot/P0AFF0" />
                </rdf:Bag>
              </bqbiol:is>
              <bqbiol:isEncodedBy>
                <rdf:Bag>
                  <rdf:li rdf:resource="http://identifiers.org/asap/ABE-0007526" />
                  <rdf:li rdf:resource="http://identifiers.org/ecogene/EG12093" />
                  <rdf:li rdf:resource="http://identifiers.org/ncbigene/945136" />
                  <rdf:li rdf:resource="http://identifiers.org/ncbigi/gi:145698289" />
                </rdf:Bag>
              </bqbiol:isEncodedBy>
            </rdf:Description>
          </rdf:RDF>
        </annotation>
      </fbc:geneProduct>
      <fbc:geneProduct fbc:id="G_b2279" fbc:label="b2279" metaid="G_b2279">
        <annotation>
          <rdf:RDF xmlns:rdf="http://www.w3.org/1999/02/22-rdf-syntax-ns#" xmlns:bqbiol="http://biomodels.net/biology-qualifiers/">
            <rdf:Description rdf:about="#G_b2279">
              <bqbiol:is>
                <rdf:Bag>
                  <rdf:li rdf:resource="http://identifiers.org/uniprot/P0AFE4" />
                </rdf:Bag>
              </bqbiol:is>
              <bqbiol:isEncodedBy>
                <rdf:Bag>
                  <rdf:li rdf:resource="http://identifiers.org/asap/ABE-0007534" />
                  <rdf:li rdf:resource="http://identifiers.org/ecogene/EG12091" />
                  <rdf:li rdf:resource="http://identifiers.org/ncbigene/947580" />
                  <rdf:li rdf:resource="http://identifiers.org/ncbigi/gi:16130214" />
                </rdf:Bag>
              </bqbiol:isEncodedBy>
            </rdf:Description>
          </rdf:RDF>
        </annotation>
      </fbc:geneProduct>
      <fbc:geneProduct fbc:id="G_b2288" fbc:label="b2288" metaid="G_b2288">
        <annotation>
          <rdf:RDF xmlns:rdf="http://www.w3.org/1999/02/22-rdf-syntax-ns#" xmlns:bqbiol="http://biomodels.net/biology-qualifiers/">
            <rdf:Description rdf:about="#G_b2288">
              <bqbiol:is>
                <rdf:Bag>
                  <rdf:li rdf:resource="http://identifiers.org/uniprot/P0AFC3" />
                </rdf:Bag>
              </bqbiol:is>
              <bqbiol:isEncodedBy>
                <rdf:Bag>
                  <rdf:li rdf:resource="http://identifiers.org/asap/ABE-0007553" />
                  <rdf:li rdf:resource="http://identifiers.org/ecogene/EG12082" />
                  <rdf:li rdf:resource="http://identifiers.org/ncbigene/946764" />
                  <rdf:li rdf:resource="http://identifiers.org/ncbigi/gi:49176207" />
                </rdf:Bag>
              </bqbiol:isEncodedBy>
            </rdf:Description>
          </rdf:RDF>
        </annotation>
      </fbc:geneProduct>
      <fbc:geneProduct fbc:id="G_b2278" fbc:label="b2278" metaid="G_b2278">
        <annotation>
          <rdf:RDF xmlns:rdf="http://www.w3.org/1999/02/22-rdf-syntax-ns#" xmlns:bqbiol="http://biomodels.net/biology-qualifiers/">
            <rdf:Description rdf:about="#G_b2278">
              <bqbiol:is>
                <rdf:Bag>
                  <rdf:li rdf:resource="http://identifiers.org/uniprot/P33607" />
                </rdf:Bag>
              </bqbiol:is>
              <bqbiol:isEncodedBy>
                <rdf:Bag>
                  <rdf:li rdf:resource="http://identifiers.org/asap/ABE-0007532" />
                  <rdf:li rdf:resource="http://identifiers.org/ecogene/EG12092" />
                  <rdf:li rdf:resource="http://identifiers.org/ncbigene/945540" />
                  <rdf:li rdf:resource="http://identifiers.org/ncbigi/gi:16130213" />
                </rdf:Bag>
              </bqbiol:isEncodedBy>
            </rdf:Description>
          </rdf:RDF>
        </annotation>
      </fbc:geneProduct>
      <fbc:geneProduct fbc:id="G_b2286" fbc:label="b2286" metaid="G_b2286">
        <annotation>
          <rdf:RDF xmlns:rdf="http://www.w3.org/1999/02/22-rdf-syntax-ns#" xmlns:bqbiol="http://biomodels.net/biology-qualifiers/">
            <rdf:Description rdf:about="#G_b2286">
              <bqbiol:is>
                <rdf:Bag>
                  <rdf:li rdf:resource="http://identifiers.org/uniprot/P33599" />
                </rdf:Bag>
              </bqbiol:is>
              <bqbiol:isEncodedBy>
                <rdf:Bag>
                  <rdf:li rdf:resource="http://identifiers.org/asap/ABE-0007549" />
                  <rdf:li rdf:resource="http://identifiers.org/ecogene/EG12084" />
                  <rdf:li rdf:resource="http://identifiers.org/ncbigene/946759" />
                  <rdf:li rdf:resource="http://identifiers.org/ncbigi/gi:145698291" />
                </rdf:Bag>
              </bqbiol:isEncodedBy>
            </rdf:Description>
          </rdf:RDF>
        </annotation>
      </fbc:geneProduct>
      <fbc:geneProduct fbc:id="G_b2285" fbc:label="b2285" metaid="G_b2285">
        <annotation>
          <rdf:RDF xmlns:rdf="http://www.w3.org/1999/02/22-rdf-syntax-ns#" xmlns:bqbiol="http://biomodels.net/biology-qualifiers/">
            <rdf:Description rdf:about="#G_b2285">
              <bqbiol:is>
                <rdf:Bag>
                  <rdf:li rdf:resource="http://identifiers.org/uniprot/P0AFD1" />
                </rdf:Bag>
              </bqbiol:is>
              <bqbiol:isEncodedBy>
                <rdf:Bag>
                  <rdf:li rdf:resource="http://identifiers.org/asap/ABE-0007547" />
                  <rdf:li rdf:resource="http://identifiers.org/ecogene/EG12086" />
                  <rdf:li rdf:resource="http://identifiers.org/ncbigene/946746" />
                  <rdf:li rdf:resource="http://identifiers.org/ncbigi/gi:16130220" />
                </rdf:Bag>
              </bqbiol:isEncodedBy>
            </rdf:Description>
          </rdf:RDF>
        </annotation>
      </fbc:geneProduct>
      <fbc:geneProduct fbc:id="G_b2283" fbc:label="b2283" metaid="G_b2283">
        <annotation>
          <rdf:RDF xmlns:rdf="http://www.w3.org/1999/02/22-rdf-syntax-ns#" xmlns:bqbiol="http://biomodels.net/biology-qualifiers/">
            <rdf:Description rdf:about="#G_b2283">
              <bqbiol:is>
                <rdf:Bag>
                  <rdf:li rdf:resource="http://identifiers.org/uniprot/P33602" />
                </rdf:Bag>
              </bqbiol:is>
              <bqbiol:isEncodedBy>
                <rdf:Bag>
                  <rdf:li rdf:resource="http://identifiers.org/asap/ABE-0007543" />
                  <rdf:li rdf:resource="http://identifiers.org/ecogene/EG12087" />
                  <rdf:li rdf:resource="http://identifiers.org/ncbigene/946762" />
                  <rdf:li rdf:resource="http://identifiers.org/ncbigi/gi:145698290" />
                </rdf:Bag>
              </bqbiol:isEncodedBy>
            </rdf:Description>
          </rdf:RDF>
        </annotation>
      </fbc:geneProduct>
      <fbc:geneProduct fbc:id="G_b2287" fbc:label="b2287" metaid="G_b2287">
        <annotation>
          <rdf:RDF xmlns:rdf="http://www.w3.org/1999/02/22-rdf-syntax-ns#" xmlns:bqbiol="http://biomodels.net/biology-qualifiers/">
            <rdf:Description rdf:about="#G_b2287">
              <bqbiol:is>
                <rdf:Bag>
                  <rdf:li rdf:resource="http://identifiers.org/uniprot/P0AFC7" />
                </rdf:Bag>
              </bqbiol:is>
              <bqbiol:isEncodedBy>
                <rdf:Bag>
                  <rdf:li rdf:resource="http://identifiers.org/asap/ABE-0007551" />
                  <rdf:li rdf:resource="http://identifiers.org/ecogene/EG12083" />
                  <rdf:li rdf:resource="http://identifiers.org/ncbigene/946738" />
                  <rdf:li rdf:resource="http://identifiers.org/ncbigi/gi:16130222" />
                </rdf:Bag>
              </bqbiol:isEncodedBy>
            </rdf:Description>
          </rdf:RDF>
        </annotation>
      </fbc:geneProduct>
      <fbc:geneProduct fbc:id="G_b2284" fbc:label="b2284" metaid="G_b2284">
        <annotation>
          <rdf:RDF xmlns:rdf="http://www.w3.org/1999/02/22-rdf-syntax-ns#" xmlns:bqbiol="http://biomodels.net/biology-qualifiers/">
            <rdf:Description rdf:about="#G_b2284">
              <bqbiol:is>
                <rdf:Bag>
                  <rdf:li rdf:resource="http://identifiers.org/uniprot/P31979" />
                </rdf:Bag>
              </bqbiol:is>
              <bqbiol:isEncodedBy>
                <rdf:Bag>
                  <rdf:li rdf:resource="http://identifiers.org/asap/ABE-0007545" />
                  <rdf:li rdf:resource="http://identifiers.org/ecogene/EG11774" />
                  <rdf:li rdf:resource="http://identifiers.org/ncbigene/946753" />
                  <rdf:li rdf:resource="http://identifiers.org/ncbigi/gi:16130219" />
                </rdf:Bag>
              </bqbiol:isEncodedBy>
            </rdf:Description>
          </rdf:RDF>
        </annotation>
      </fbc:geneProduct>
      <fbc:geneProduct fbc:id="G_b2281" fbc:label="b2281" metaid="G_b2281">
        <annotation>
          <rdf:RDF xmlns:rdf="http://www.w3.org/1999/02/22-rdf-syntax-ns#" xmlns:bqbiol="http://biomodels.net/biology-qualifiers/">
            <rdf:Description rdf:about="#G_b2281">
              <bqbiol:is>
                <rdf:Bag>
                  <rdf:li rdf:resource="http://identifiers.org/uniprot/P0AFD6" />
                </rdf:Bag>
              </bqbiol:is>
              <bqbiol:isEncodedBy>
                <rdf:Bag>
                  <rdf:li rdf:resource="http://identifiers.org/asap/ABE-0007539" />
                  <rdf:li rdf:resource="http://identifiers.org/ecogene/EG12089" />
                  <rdf:li rdf:resource="http://identifiers.org/ncbigene/946757" />
                  <rdf:li rdf:resource="http://identifiers.org/ncbigi/gi:16130216" />
                </rdf:Bag>
              </bqbiol:isEncodedBy>
            </rdf:Description>
          </rdf:RDF>
        </annotation>
      </fbc:geneProduct>
      <fbc:geneProduct fbc:id="G_b2277" fbc:label="b2277" metaid="G_b2277">
        <annotation>
          <rdf:RDF xmlns:rdf="http://www.w3.org/1999/02/22-rdf-syntax-ns#" xmlns:bqbiol="http://biomodels.net/biology-qualifiers/">
            <rdf:Description rdf:about="#G_b2277">
              <bqbiol:is>
                <rdf:Bag>
                  <rdf:li rdf:resource="http://identifiers.org/uniprot/P0AFE8" />
                </rdf:Bag>
              </bqbiol:is>
              <bqbiol:isEncodedBy>
                <rdf:Bag>
                  <rdf:li rdf:resource="http://identifiers.org/asap/ABE-0007529" />
                  <rdf:li rdf:resource="http://identifiers.org/ecogene/EG11773" />
                  <rdf:li rdf:resource="http://identifiers.org/ncbigene/947731" />
                  <rdf:li rdf:resource="http://identifiers.org/ncbigi/gi:16130212" />
                </rdf:Bag>
              </bqbiol:isEncodedBy>
            </rdf:Description>
          </rdf:RDF>
        </annotation>
      </fbc:geneProduct>
      <fbc:geneProduct fbc:id="G_b2282" fbc:label="b2282" metaid="G_b2282">
        <annotation>
          <rdf:RDF xmlns:rdf="http://www.w3.org/1999/02/22-rdf-syntax-ns#" xmlns:bqbiol="http://biomodels.net/biology-qualifiers/">
            <rdf:Description rdf:about="#G_b2282">
              <bqbiol:is>
                <rdf:Bag>
                  <rdf:li rdf:resource="http://identifiers.org/uniprot/P0AFD4" />
                </rdf:Bag>
              </bqbiol:is>
              <bqbiol:isEncodedBy>
                <rdf:Bag>
                  <rdf:li rdf:resource="http://identifiers.org/asap/ABE-0007541" />
                  <rdf:li rdf:resource="http://identifiers.org/ecogene/EG12088" />
                  <rdf:li rdf:resource="http://identifiers.org/ncbigene/946761" />
                  <rdf:li rdf:resource="http://identifiers.org/ncbigi/gi:16130217" />
                </rdf:Bag>
              </bqbiol:isEncodedBy>
            </rdf:Description>
          </rdf:RDF>
        </annotation>
      </fbc:geneProduct>
      <fbc:geneProduct fbc:id="G_b2280" fbc:label="b2280" metaid="G_b2280">
        <annotation>
          <rdf:RDF xmlns:rdf="http://www.w3.org/1999/02/22-rdf-syntax-ns#" xmlns:bqbiol="http://biomodels.net/biology-qualifiers/">
            <rdf:Description rdf:about="#G_b2280">
              <bqbiol:is>
                <rdf:Bag>
                  <rdf:li rdf:resource="http://identifiers.org/uniprot/P0AFE0" />
                </rdf:Bag>
              </bqbiol:is>
              <bqbiol:isEncodedBy>
                <rdf:Bag>
                  <rdf:li rdf:resource="http://identifiers.org/asap/ABE-0007536" />
                  <rdf:li rdf:resource="http://identifiers.org/ecogene/EG12090" />
                  <rdf:li rdf:resource="http://identifiers.org/ncbigene/946756" />
                  <rdf:li rdf:resource="http://identifiers.org/ncbigi/gi:16130215" />
                </rdf:Bag>
              </bqbiol:isEncodedBy>
            </rdf:Description>
          </rdf:RDF>
        </annotation>
      </fbc:geneProduct>
      <fbc:geneProduct fbc:id="G_b1603" fbc:label="b1603" metaid="G_b1603">
        <annotation>
          <rdf:RDF xmlns:rdf="http://www.w3.org/1999/02/22-rdf-syntax-ns#" xmlns:bqbiol="http://biomodels.net/biology-qualifiers/">
            <rdf:Description rdf:about="#G_b1603">
              <bqbiol:is>
                <rdf:Bag>
                  <rdf:li rdf:resource="http://identifiers.org/uniprot/P07001" />
                </rdf:Bag>
              </bqbiol:is>
              <bqbiol:isEncodedBy>
                <rdf:Bag>
                  <rdf:li rdf:resource="http://identifiers.org/asap/ABE-0005354" />
                  <rdf:li rdf:resource="http://identifiers.org/ecogene/EG10744" />
                  <rdf:li rdf:resource="http://identifiers.org/ncbigene/946628" />
                  <rdf:li rdf:resource="http://identifiers.org/ncbigi/gi:16129561" />
                </rdf:Bag>
              </bqbiol:isEncodedBy>
            </rdf:Description>
          </rdf:RDF>
        </annotation>
      </fbc:geneProduct>
      <fbc:geneProduct fbc:id="G_b1602" fbc:label="b1602" metaid="G_b1602">
        <annotation>
          <rdf:RDF xmlns:rdf="http://www.w3.org/1999/02/22-rdf-syntax-ns#" xmlns:bqbiol="http://biomodels.net/biology-qualifiers/">
            <rdf:Description rdf:about="#G_b1602">
              <bqbiol:is>
                <rdf:Bag>
                  <rdf:li rdf:resource="http://identifiers.org/uniprot/P0AB67" />
                </rdf:Bag>
              </bqbiol:is>
              <bqbiol:isEncodedBy>
                <rdf:Bag>
                  <rdf:li rdf:resource="http://identifiers.org/asap/ABE-0005352" />
                  <rdf:li rdf:resource="http://identifiers.org/ecogene/EG10745" />
                  <rdf:li rdf:resource="http://identifiers.org/ncbigene/946144" />
                  <rdf:li rdf:resource="http://identifiers.org/ncbigi/gi:16129560" />
                </rdf:Bag>
              </bqbiol:isEncodedBy>
            </rdf:Description>
          </rdf:RDF>
        </annotation>
      </fbc:geneProduct>
      <fbc:geneProduct fbc:id="G_b3962" fbc:label="b3962" metaid="G_b3962">
        <annotation>
          <rdf:RDF xmlns:rdf="http://www.w3.org/1999/02/22-rdf-syntax-ns#" xmlns:bqbiol="http://biomodels.net/biology-qualifiers/">
            <rdf:Description rdf:about="#G_b3962">
              <bqbiol:is>
                <rdf:Bag>
                  <rdf:li rdf:resource="http://identifiers.org/uniprot/P27306" />
                </rdf:Bag>
              </bqbiol:is>
              <bqbiol:isEncodedBy>
                <rdf:Bag>
                  <rdf:li rdf:resource="http://identifiers.org/asap/ABE-0012975" />
                  <rdf:li rdf:resource="http://identifiers.org/ecogene/EG11428" />
                  <rdf:li rdf:resource="http://identifiers.org/ncbigene/948461" />
                  <rdf:li rdf:resource="http://identifiers.org/ncbigi/gi:90111670" />
                </rdf:Bag>
              </bqbiol:isEncodedBy>
            </rdf:Description>
          </rdf:RDF>
        </annotation>
      </fbc:geneProduct>
      <fbc:geneProduct fbc:id="G_b0451" fbc:label="b0451" metaid="G_b0451">
        <annotation>
          <rdf:RDF xmlns:rdf="http://www.w3.org/1999/02/22-rdf-syntax-ns#" xmlns:bqbiol="http://biomodels.net/biology-qualifiers/">
            <rdf:Description rdf:about="#G_b0451">
              <bqbiol:is>
                <rdf:Bag>
                  <rdf:li rdf:resource="http://identifiers.org/uniprot/P69681" />
                </rdf:Bag>
              </bqbiol:is>
              <bqbiol:isEncodedBy>
                <rdf:Bag>
                  <rdf:li rdf:resource="http://identifiers.org/asap/ABE-0001564" />
                  <rdf:li rdf:resource="http://identifiers.org/ecogene/EG11821" />
                  <rdf:li rdf:resource="http://identifiers.org/ncbigene/945084" />
                  <rdf:li rdf:resource="http://identifiers.org/ncbigi/gi:16128436" />
                </rdf:Bag>
              </bqbiol:isEncodedBy>
            </rdf:Description>
          </rdf:RDF>
        </annotation>
      </fbc:geneProduct>
      <fbc:geneProduct fbc:id="G_b0114" fbc:label="b0114" metaid="G_b0114">
        <annotation>
          <rdf:RDF xmlns:rdf="http://www.w3.org/1999/02/22-rdf-syntax-ns#" xmlns:bqbiol="http://biomodels.net/biology-qualifiers/">
            <rdf:Description rdf:about="#G_b0114">
              <bqbiol:is>
                <rdf:Bag>
                  <rdf:li rdf:resource="http://identifiers.org/uniprot/P0AFG8" />
                </rdf:Bag>
              </bqbiol:is>
              <bqbiol:isEncodedBy>
                <rdf:Bag>
                  <rdf:li rdf:resource="http://identifiers.org/asap/ABE-0000397" />
                  <rdf:li rdf:resource="http://identifiers.org/ecogene/EG10024" />
                  <rdf:li rdf:resource="http://identifiers.org/ncbigene/944834" />
                  <rdf:li rdf:resource="http://identifiers.org/ncbigi/gi:16128107" />
                </rdf:Bag>
              </bqbiol:isEncodedBy>
            </rdf:Description>
          </rdf:RDF>
        </annotation>
      </fbc:geneProduct>
      <fbc:geneProduct fbc:id="G_b0115" fbc:label="b0115" metaid="G_b0115">
        <annotation>
          <rdf:RDF xmlns:rdf="http://www.w3.org/1999/02/22-rdf-syntax-ns#" xmlns:bqbiol="http://biomodels.net/biology-qualifiers/">
            <rdf:Description rdf:about="#G_b0115">
              <bqbiol:is>
                <rdf:Bag>
                  <rdf:li rdf:resource="http://identifiers.org/uniprot/P06959" />
                </rdf:Bag>
              </bqbiol:is>
              <bqbiol:isEncodedBy>
                <rdf:Bag>
                  <rdf:li rdf:resource="http://identifiers.org/asap/ABE-0000400" />
                  <rdf:li rdf:resource="http://identifiers.org/ecogene/EG10025" />
                  <rdf:li rdf:resource="http://identifiers.org/ncbigene/944794" />
                  <rdf:li rdf:resource="http://identifiers.org/ncbigi/gi:16128108" />
                </rdf:Bag>
              </bqbiol:isEncodedBy>
            </rdf:Description>
          </rdf:RDF>
        </annotation>
      </fbc:geneProduct>
      <fbc:geneProduct fbc:id="G_b1723" fbc:label="b1723" metaid="G_b1723">
        <annotation>
          <rdf:RDF xmlns:rdf="http://www.w3.org/1999/02/22-rdf-syntax-ns#" xmlns:bqbiol="http://biomodels.net/biology-qualifiers/">
            <rdf:Description rdf:about="#G_b1723">
              <bqbiol:is>
                <rdf:Bag>
                  <rdf:li rdf:resource="http://identifiers.org/uniprot/P06999" />
                </rdf:Bag>
              </bqbiol:is>
              <bqbiol:isEncodedBy>
                <rdf:Bag>
                  <rdf:li rdf:resource="http://identifiers.org/asap/ABE-0005748" />
                  <rdf:li rdf:resource="http://identifiers.org/ecogene/EG10700" />
                  <rdf:li rdf:resource="http://identifiers.org/ncbigene/946230" />
                  <rdf:li rdf:resource="http://identifiers.org/ncbigi/gi:49176138" />
                </rdf:Bag>
              </bqbiol:isEncodedBy>
            </rdf:Description>
          </rdf:RDF>
        </annotation>
      </fbc:geneProduct>
      <fbc:geneProduct fbc:id="G_b3916" fbc:label="b3916" metaid="G_b3916">
        <annotation>
          <rdf:RDF xmlns:rdf="http://www.w3.org/1999/02/22-rdf-syntax-ns#" xmlns:bqbiol="http://biomodels.net/biology-qualifiers/">
            <rdf:Description rdf:about="#G_b3916">
              <bqbiol:is>
                <rdf:Bag>
                  <rdf:li rdf:resource="http://identifiers.org/uniprot/P0A796" />
                </rdf:Bag>
              </bqbiol:is>
              <bqbiol:isEncodedBy>
                <rdf:Bag>
                  <rdf:li rdf:resource="http://identifiers.org/asap/ABE-0012789" />
                  <rdf:li rdf:resource="http://identifiers.org/ecogene/EG10699" />
                  <rdf:li rdf:resource="http://identifiers.org/ncbigene/948412" />
                  <rdf:li rdf:resource="http://identifiers.org/ncbigi/gi:16131754" />
                </rdf:Bag>
              </bqbiol:isEncodedBy>
            </rdf:Description>
          </rdf:RDF>
        </annotation>
      </fbc:geneProduct>
      <fbc:geneProduct fbc:id="G_b3114" fbc:label="b3114" metaid="G_b3114">
        <annotation>
          <rdf:RDF xmlns:rdf="http://www.w3.org/1999/02/22-rdf-syntax-ns#" xmlns:bqbiol="http://biomodels.net/biology-qualifiers/">
            <rdf:Description rdf:about="#G_b3114">
              <bqbiol:is>
                <rdf:Bag>
                  <rdf:li rdf:resource="http://identifiers.org/uniprot/P42632" />
                </rdf:Bag>
              </bqbiol:is>
              <bqbiol:isEncodedBy>
                <rdf:Bag>
                  <rdf:li rdf:resource="http://identifiers.org/asap/ABE-0010242" />
                  <rdf:li rdf:resource="http://identifiers.org/ecogene/EG12758" />
                  <rdf:li rdf:resource="http://identifiers.org/ncbigene/947623" />
                  <rdf:li rdf:resource="http://identifiers.org/ncbigi/gi:49176316" />
                </rdf:Bag>
              </bqbiol:isEncodedBy>
            </rdf:Description>
          </rdf:RDF>
        </annotation>
      </fbc:geneProduct>
      <fbc:geneProduct fbc:id="G_b3952" fbc:label="b3952" metaid="G_b3952">
        <annotation>
          <rdf:RDF xmlns:rdf="http://www.w3.org/1999/02/22-rdf-syntax-ns#" xmlns:bqbiol="http://biomodels.net/biology-qualifiers/">
            <rdf:Description rdf:about="#G_b3952">
              <bqbiol:is>
                <rdf:Bag>
                  <rdf:li rdf:resource="http://identifiers.org/uniprot/P32675" />
                </rdf:Bag>
              </bqbiol:is>
              <bqbiol:isEncodedBy>
                <rdf:Bag>
                  <rdf:li rdf:resource="http://identifiers.org/asap/ABE-0012937" />
                  <rdf:li rdf:resource="http://identifiers.org/ecogene/EG11911" />
                  <rdf:li rdf:resource="http://identifiers.org/ncbigene/948453" />
                  <rdf:li rdf:resource="http://identifiers.org/ncbigi/gi:49176447" />
                </rdf:Bag>
              </bqbiol:isEncodedBy>
            </rdf:Description>
          </rdf:RDF>
        </annotation>
      </fbc:geneProduct>
      <fbc:geneProduct fbc:id="G_b3951" fbc:label="b3951" metaid="G_b3951">
        <annotation>
          <rdf:RDF xmlns:rdf="http://www.w3.org/1999/02/22-rdf-syntax-ns#" xmlns:bqbiol="http://biomodels.net/biology-qualifiers/">
            <rdf:Description rdf:about="#G_b3951">
              <bqbiol:is>
                <rdf:Bag>
                  <rdf:li rdf:resource="http://identifiers.org/uniprot/P32674" />
                </rdf:Bag>
              </bqbiol:is>
              <bqbiol:isEncodedBy>
                <rdf:Bag>
                  <rdf:li rdf:resource="http://identifiers.org/asap/ABE-0012934" />
                  <rdf:li rdf:resource="http://identifiers.org/ecogene/EG11910" />
                  <rdf:li rdf:resource="http://identifiers.org/ncbigene/948454" />
                  <rdf:li rdf:resource="http://identifiers.org/ncbigi/gi:16131789" />
                </rdf:Bag>
              </bqbiol:isEncodedBy>
            </rdf:Description>
          </rdf:RDF>
        </annotation>
      </fbc:geneProduct>
      <fbc:geneProduct fbc:id="G_b0902" fbc:label="b0902" metaid="G_b0902">
        <annotation>
          <rdf:RDF xmlns:rdf="http://www.w3.org/1999/02/22-rdf-syntax-ns#" xmlns:bqbiol="http://biomodels.net/biology-qualifiers/">
            <rdf:Description rdf:about="#G_b0902">
              <bqbiol:is>
                <rdf:Bag>
                  <rdf:li rdf:resource="http://identifiers.org/uniprot/P0A9N4" />
                </rdf:Bag>
              </bqbiol:is>
              <bqbiol:isEncodedBy>
                <rdf:Bag>
                  <rdf:li rdf:resource="http://identifiers.org/asap/ABE-0003068" />
                  <rdf:li rdf:resource="http://identifiers.org/ecogene/EG10028" />
                  <rdf:li rdf:resource="http://identifiers.org/ncbigene/945517" />
                  <rdf:li rdf:resource="http://identifiers.org/ncbigi/gi:16128869" />
                </rdf:Bag>
              </bqbiol:isEncodedBy>
            </rdf:Description>
          </rdf:RDF>
        </annotation>
      </fbc:geneProduct>
      <fbc:geneProduct fbc:id="G_b0903" fbc:label="b0903" metaid="G_b0903">
        <annotation>
          <rdf:RDF xmlns:rdf="http://www.w3.org/1999/02/22-rdf-syntax-ns#" xmlns:bqbiol="http://biomodels.net/biology-qualifiers/">
            <rdf:Description rdf:about="#G_b0903">
              <bqbiol:is>
                <rdf:Bag>
                  <rdf:li rdf:resource="http://identifiers.org/uniprot/P09373" />
                </rdf:Bag>
              </bqbiol:is>
              <bqbiol:isEncodedBy>
                <rdf:Bag>
                  <rdf:li rdf:resource="http://identifiers.org/asap/ABE-0003071" />
                  <rdf:li rdf:resource="http://identifiers.org/ecogene/EG10701" />
                  <rdf:li rdf:resource="http://identifiers.org/ncbigene/945514" />
                  <rdf:li rdf:resource="http://identifiers.org/ncbigi/gi:16128870" />
                </rdf:Bag>
              </bqbiol:isEncodedBy>
            </rdf:Description>
          </rdf:RDF>
        </annotation>
      </fbc:geneProduct>
      <fbc:geneProduct fbc:id="G_b2579" fbc:label="b2579" metaid="G_b2579">
        <annotation>
          <rdf:RDF xmlns:rdf="http://www.w3.org/1999/02/22-rdf-syntax-ns#" xmlns:bqbiol="http://biomodels.net/biology-qualifiers/">
            <rdf:Description rdf:about="#G_b2579">
              <bqbiol:is>
                <rdf:Bag>
                  <rdf:li rdf:resource="http://identifiers.org/uniprot/P68066" />
                </rdf:Bag>
              </bqbiol:is>
              <bqbiol:isEncodedBy>
                <rdf:Bag>
                  <rdf:li rdf:resource="http://identifiers.org/asap/ABE-0008489" />
                  <rdf:li rdf:resource="http://identifiers.org/ecogene/EG11784" />
                  <rdf:li rdf:resource="http://identifiers.org/ncbigene/947068" />
                  <rdf:li rdf:resource="http://identifiers.org/ncbigi/gi:16130504" />
                </rdf:Bag>
              </bqbiol:isEncodedBy>
            </rdf:Description>
          </rdf:RDF>
        </annotation>
      </fbc:geneProduct>
      <fbc:geneProduct fbc:id="G_b4025" fbc:label="b4025" metaid="G_b4025">
        <annotation>
          <rdf:RDF xmlns:rdf="http://www.w3.org/1999/02/22-rdf-syntax-ns#" xmlns:bqbiol="http://biomodels.net/biology-qualifiers/">
            <rdf:Description rdf:about="#G_b4025">
              <bqbiol:is>
                <rdf:Bag>
                  <rdf:li rdf:resource="http://identifiers.org/uniprot/P0A6T1" />
                </rdf:Bag>
              </bqbiol:is>
              <bqbiol:isEncodedBy>
                <rdf:Bag>
                  <rdf:li rdf:resource="http://identifiers.org/asap/ABE-0013163" />
                  <rdf:li rdf:resource="http://identifiers.org/ecogene/EG10702" />
                  <rdf:li rdf:resource="http://identifiers.org/ncbigene/948535" />
                  <rdf:li rdf:resource="http://identifiers.org/ncbigi/gi:16131851" />
                </rdf:Bag>
              </bqbiol:isEncodedBy>
            </rdf:Description>
          </rdf:RDF>
        </annotation>
      </fbc:geneProduct>
      <fbc:geneProduct fbc:id="G_b2926" fbc:label="b2926" metaid="G_b2926">
        <annotation>
          <rdf:RDF xmlns:rdf="http://www.w3.org/1999/02/22-rdf-syntax-ns#" xmlns:bqbiol="http://biomodels.net/biology-qualifiers/">
            <rdf:Description rdf:about="#G_b2926">
              <bqbiol:is>
                <rdf:Bag>
                  <rdf:li rdf:resource="http://identifiers.org/uniprot/P0A799" />
                </rdf:Bag>
              </bqbiol:is>
              <bqbiol:isEncodedBy>
                <rdf:Bag>
                  <rdf:li rdf:resource="http://identifiers.org/asap/ABE-0009605" />
                  <rdf:li rdf:resource="http://identifiers.org/ecogene/EG10703" />
                  <rdf:li rdf:resource="http://identifiers.org/ncbigene/947414" />
                  <rdf:li rdf:resource="http://identifiers.org/ncbigi/gi:16130827" />
                </rdf:Bag>
              </bqbiol:isEncodedBy>
            </rdf:Description>
          </rdf:RDF>
        </annotation>
      </fbc:geneProduct>
      <fbc:geneProduct fbc:id="G_b0767" fbc:label="b0767" metaid="G_b0767">
        <annotation>
          <rdf:RDF xmlns:rdf="http://www.w3.org/1999/02/22-rdf-syntax-ns#" xmlns:bqbiol="http://biomodels.net/biology-qualifiers/">
            <rdf:Description rdf:about="#G_b0767">
              <bqbiol:is>
                <rdf:Bag>
                  <rdf:li rdf:resource="http://identifiers.org/uniprot/P52697" />
                </rdf:Bag>
              </bqbiol:is>
              <bqbiol:isEncodedBy>
                <rdf:Bag>
                  <rdf:li rdf:resource="http://identifiers.org/asap/ABE-0002611" />
                  <rdf:li rdf:resource="http://identifiers.org/ecogene/EG13231" />
                  <rdf:li rdf:resource="http://identifiers.org/ncbigene/946398" />
                  <rdf:li rdf:resource="http://identifiers.org/ncbigi/gi:16128735" />
                </rdf:Bag>
              </bqbiol:isEncodedBy>
            </rdf:Description>
          </rdf:RDF>
        </annotation>
      </fbc:geneProduct>
      <fbc:geneProduct fbc:id="G_b0755" fbc:label="b0755" metaid="G_b0755">
        <annotation>
          <rdf:RDF xmlns:rdf="http://www.w3.org/1999/02/22-rdf-syntax-ns#" xmlns:bqbiol="http://biomodels.net/biology-qualifiers/">
            <rdf:Description rdf:about="#G_b0755">
              <bqbiol:is>
                <rdf:Bag>
                  <rdf:li rdf:resource="http://identifiers.org/uniprot/P62707" />
                </rdf:Bag>
              </bqbiol:is>
              <bqbiol:isEncodedBy>
                <rdf:Bag>
                  <rdf:li rdf:resource="http://identifiers.org/asap/ABE-0002563" />
                  <rdf:li rdf:resource="http://identifiers.org/ecogene/EG11699" />
                  <rdf:li rdf:resource="http://identifiers.org/ncbigene/945068" />
                  <rdf:li rdf:resource="http://identifiers.org/ncbigi/gi:16128723" />
                </rdf:Bag>
              </bqbiol:isEncodedBy>
            </rdf:Description>
          </rdf:RDF>
        </annotation>
      </fbc:geneProduct>
      <fbc:geneProduct fbc:id="G_b4395" fbc:label="b4395" metaid="G_b4395">
        <annotation>
          <rdf:RDF xmlns:rdf="http://www.w3.org/1999/02/22-rdf-syntax-ns#" xmlns:bqbiol="http://biomodels.net/biology-qualifiers/">
            <rdf:Description rdf:about="#G_b4395">
              <bqbiol:is>
                <rdf:Bag>
                  <rdf:li rdf:resource="http://identifiers.org/uniprot/P0A7A2" />
                </rdf:Bag>
              </bqbiol:is>
              <bqbiol:isEncodedBy>
                <rdf:Bag>
                  <rdf:li rdf:resource="http://identifiers.org/asap/ABE-0014416" />
                  <rdf:li rdf:resource="http://identifiers.org/ecogene/EG12164" />
                  <rdf:li rdf:resource="http://identifiers.org/ncbigene/948918" />
                  <rdf:li rdf:resource="http://identifiers.org/ncbigi/gi:16132212" />
                </rdf:Bag>
              </bqbiol:isEncodedBy>
            </rdf:Description>
          </rdf:RDF>
        </annotation>
      </fbc:geneProduct>
      <fbc:geneProduct fbc:id="G_b3612" fbc:label="b3612" metaid="G_b3612">
        <annotation>
          <rdf:RDF xmlns:rdf="http://www.w3.org/1999/02/22-rdf-syntax-ns#" xmlns:bqbiol="http://biomodels.net/biology-qualifiers/">
            <rdf:Description rdf:about="#G_b3612">
              <bqbiol:is>
                <rdf:Bag>
                  <rdf:li rdf:resource="http://identifiers.org/uniprot/P37689" />
                </rdf:Bag>
              </bqbiol:is>
              <bqbiol:isEncodedBy>
                <rdf:Bag>
                  <rdf:li rdf:resource="http://identifiers.org/asap/ABE-0011818" />
                  <rdf:li rdf:resource="http://identifiers.org/ecogene/EG12296" />
                  <rdf:li rdf:resource="http://identifiers.org/ncbigene/948130" />
                  <rdf:li rdf:resource="http://identifiers.org/ncbigi/gi:16131483" />
                </rdf:Bag>
              </bqbiol:isEncodedBy>
            </rdf:Description>
          </rdf:RDF>
        </annotation>
      </fbc:geneProduct>
      <fbc:geneProduct fbc:id="G_b2987" fbc:label="b2987" metaid="G_b2987">
        <annotation>
          <rdf:RDF xmlns:rdf="http://www.w3.org/1999/02/22-rdf-syntax-ns#" xmlns:bqbiol="http://biomodels.net/biology-qualifiers/">
            <rdf:Description rdf:about="#G_b2987">
              <bqbiol:is>
                <rdf:Bag>
                  <rdf:li rdf:resource="http://identifiers.org/uniprot/P43676" />
                </rdf:Bag>
              </bqbiol:is>
              <bqbiol:isEncodedBy>
                <rdf:Bag>
                  <rdf:li rdf:resource="http://identifiers.org/asap/ABE-0009800" />
                  <rdf:li rdf:resource="http://identifiers.org/ecogene/EG12883" />
                  <rdf:li rdf:resource="http://identifiers.org/ncbigene/947475" />
                  <rdf:li rdf:resource="http://identifiers.org/ncbigi/gi:16130887" />
                </rdf:Bag>
              </bqbiol:isEncodedBy>
            </rdf:Description>
          </rdf:RDF>
        </annotation>
      </fbc:geneProduct>
      <fbc:geneProduct fbc:id="G_b3493" fbc:label="b3493" metaid="G_b3493">
        <annotation>
          <rdf:RDF xmlns:rdf="http://www.w3.org/1999/02/22-rdf-syntax-ns#" xmlns:bqbiol="http://biomodels.net/biology-qualifiers/">
            <rdf:Description rdf:about="#G_b3493">
              <bqbiol:is>
                <rdf:Bag>
                  <rdf:li rdf:resource="http://identifiers.org/uniprot/P0AFJ7" />
                </rdf:Bag>
              </bqbiol:is>
              <bqbiol:isEncodedBy>
                <rdf:Bag>
                  <rdf:li rdf:resource="http://identifiers.org/asap/ABE-0011407" />
                  <rdf:li rdf:resource="http://identifiers.org/ecogene/EG12230" />
                  <rdf:li rdf:resource="http://identifiers.org/ncbigene/948009" />
                  <rdf:li rdf:resource="http://identifiers.org/ncbigi/gi:16131365" />
                </rdf:Bag>
              </bqbiol:isEncodedBy>
            </rdf:Description>
          </rdf:RDF>
        </annotation>
      </fbc:geneProduct>
      <fbc:geneProduct fbc:id="G_b3956" fbc:label="b3956" metaid="G_b3956">
        <annotation>
          <rdf:RDF xmlns:rdf="http://www.w3.org/1999/02/22-rdf-syntax-ns#" xmlns:bqbiol="http://biomodels.net/biology-qualifiers/">
            <rdf:Description rdf:about="#G_b3956">
              <bqbiol:is>
                <rdf:Bag>
                  <rdf:li rdf:resource="http://identifiers.org/uniprot/P00864" />
                </rdf:Bag>
              </bqbiol:is>
              <bqbiol:isEncodedBy>
                <rdf:Bag>
                  <rdf:li rdf:resource="http://identifiers.org/asap/ABE-0012950" />
                  <rdf:li rdf:resource="http://identifiers.org/ecogene/EG10756" />
                  <rdf:li rdf:resource="http://identifiers.org/ncbigene/948457" />
                  <rdf:li rdf:resource="http://identifiers.org/ncbigi/gi:16131794" />
                </rdf:Bag>
              </bqbiol:isEncodedBy>
            </rdf:Description>
          </rdf:RDF>
        </annotation>
      </fbc:geneProduct>
      <fbc:geneProduct fbc:id="G_b3403" fbc:label="b3403" metaid="G_b3403">
        <annotation>
          <rdf:RDF xmlns:rdf="http://www.w3.org/1999/02/22-rdf-syntax-ns#" xmlns:bqbiol="http://biomodels.net/biology-qualifiers/">
            <rdf:Description rdf:about="#G_b3403">
              <bqbiol:is>
                <rdf:Bag>
                  <rdf:li rdf:resource="http://identifiers.org/uniprot/P22259" />
                </rdf:Bag>
              </bqbiol:is>
              <bqbiol:isEncodedBy>
                <rdf:Bag>
                  <rdf:li rdf:resource="http://identifiers.org/asap/ABE-0011106" />
                  <rdf:li rdf:resource="http://identifiers.org/ecogene/EG10688" />
                  <rdf:li rdf:resource="http://identifiers.org/ncbigene/945667" />
                  <rdf:li rdf:resource="http://identifiers.org/ncbigi/gi:16131280" />
                </rdf:Bag>
              </bqbiol:isEncodedBy>
            </rdf:Description>
          </rdf:RDF>
        </annotation>
      </fbc:geneProduct>
      <fbc:geneProduct fbc:id="G_b1702" fbc:label="b1702" metaid="G_b1702">
        <annotation>
          <rdf:RDF xmlns:rdf="http://www.w3.org/1999/02/22-rdf-syntax-ns#" xmlns:bqbiol="http://biomodels.net/biology-qualifiers/">
            <rdf:Description rdf:about="#G_b1702">
              <bqbiol:is>
                <rdf:Bag>
                  <rdf:li rdf:resource="http://identifiers.org/uniprot/P23538" />
                </rdf:Bag>
              </bqbiol:is>
              <bqbiol:isEncodedBy>
                <rdf:Bag>
                  <rdf:li rdf:resource="http://identifiers.org/asap/ABE-0005678" />
                  <rdf:li rdf:resource="http://identifiers.org/ecogene/EG10759" />
                  <rdf:li rdf:resource="http://identifiers.org/ncbigene/946209" />
                  <rdf:li rdf:resource="http://identifiers.org/ncbigi/gi:16129658" />
                </rdf:Bag>
              </bqbiol:isEncodedBy>
            </rdf:Description>
          </rdf:RDF>
        </annotation>
      </fbc:geneProduct>
      <fbc:geneProduct fbc:id="G_b2297" fbc:label="b2297" metaid="G_b2297">
        <annotation>
          <rdf:RDF xmlns:rdf="http://www.w3.org/1999/02/22-rdf-syntax-ns#" xmlns:bqbiol="http://biomodels.net/biology-qualifiers/">
            <rdf:Description rdf:about="#G_b2297">
              <bqbiol:is>
                <rdf:Bag>
                  <rdf:li rdf:resource="http://identifiers.org/uniprot/P0A9M8" />
                </rdf:Bag>
              </bqbiol:is>
              <bqbiol:isEncodedBy>
                <rdf:Bag>
                  <rdf:li rdf:resource="http://identifiers.org/asap/ABE-0007582" />
                  <rdf:li rdf:resource="http://identifiers.org/ecogene/EG20173" />
                  <rdf:li rdf:resource="http://identifiers.org/ncbigene/946778" />
                  <rdf:li rdf:resource="http://identifiers.org/ncbigi/gi:16130232" />
                </rdf:Bag>
              </bqbiol:isEncodedBy>
            </rdf:Description>
          </rdf:RDF>
        </annotation>
      </fbc:geneProduct>
      <fbc:geneProduct fbc:id="G_b2458" fbc:label="b2458" metaid="G_b2458">
        <annotation>
          <rdf:RDF xmlns:rdf="http://www.w3.org/1999/02/22-rdf-syntax-ns#" xmlns:bqbiol="http://biomodels.net/biology-qualifiers/">
            <rdf:Description rdf:about="#G_b2458">
              <bqbiol:is>
                <rdf:Bag>
                  <rdf:li rdf:resource="http://identifiers.org/uniprot/P77218" />
                </rdf:Bag>
              </bqbiol:is>
              <bqbiol:isEncodedBy>
                <rdf:Bag>
                  <rdf:li rdf:resource="http://identifiers.org/asap/ABE-0008097" />
                  <rdf:li rdf:resource="http://identifiers.org/ecogene/EG14188" />
                  <rdf:li rdf:resource="http://identifiers.org/ncbigene/946940" />
                  <rdf:li rdf:resource="http://identifiers.org/ncbigi/gi:16130383" />
                </rdf:Bag>
              </bqbiol:isEncodedBy>
            </rdf:Description>
          </rdf:RDF>
        </annotation>
      </fbc:geneProduct>
      <fbc:geneProduct fbc:id="G_b1676" fbc:label="b1676" metaid="G_b1676">
        <annotation>
          <rdf:RDF xmlns:rdf="http://www.w3.org/1999/02/22-rdf-syntax-ns#" xmlns:bqbiol="http://biomodels.net/biology-qualifiers/">
            <rdf:Description rdf:about="#G_b1676">
              <bqbiol:is>
                <rdf:Bag>
                  <rdf:li rdf:resource="http://identifiers.org/uniprot/P0AD61" />
                </rdf:Bag>
              </bqbiol:is>
              <bqbiol:isEncodedBy>
                <rdf:Bag>
                  <rdf:li rdf:resource="http://identifiers.org/asap/ABE-0005600" />
                  <rdf:li rdf:resource="http://identifiers.org/ecogene/EG10804" />
                  <rdf:li rdf:resource="http://identifiers.org/ncbigene/946179" />
                  <rdf:li rdf:resource="http://identifiers.org/ncbigi/gi:16129632" />
                </rdf:Bag>
              </bqbiol:isEncodedBy>
            </rdf:Description>
          </rdf:RDF>
        </annotation>
      </fbc:geneProduct>
      <fbc:geneProduct fbc:id="G_b1854" fbc:label="b1854" metaid="G_b1854">
        <annotation>
          <rdf:RDF xmlns:rdf="http://www.w3.org/1999/02/22-rdf-syntax-ns#" xmlns:bqbiol="http://biomodels.net/biology-qualifiers/">
            <rdf:Description rdf:about="#G_b1854">
              <bqbiol:is>
                <rdf:Bag>
                  <rdf:li rdf:resource="http://identifiers.org/uniprot/P21599" />
                </rdf:Bag>
              </bqbiol:is>
              <bqbiol:isEncodedBy>
                <rdf:Bag>
                  <rdf:li rdf:resource="http://identifiers.org/asap/ABE-0006182" />
                  <rdf:li rdf:resource="http://identifiers.org/ecogene/EG10803" />
                  <rdf:li rdf:resource="http://identifiers.org/ncbigene/946527" />
                  <rdf:li rdf:resource="http://identifiers.org/ncbigi/gi:16129807" />
                </rdf:Bag>
              </bqbiol:isEncodedBy>
            </rdf:Description>
          </rdf:RDF>
        </annotation>
      </fbc:geneProduct>
      <fbc:geneProduct fbc:id="G_b4301" fbc:label="b4301" metaid="G_b4301">
        <annotation>
          <rdf:RDF xmlns:rdf="http://www.w3.org/1999/02/22-rdf-syntax-ns#" xmlns:bqbiol="http://biomodels.net/biology-qualifiers/">
            <rdf:Description rdf:about="#G_b4301">
              <bqbiol:is>
                <rdf:Bag>
                  <rdf:li rdf:resource="http://identifiers.org/uniprot/P39362" />
                </rdf:Bag>
              </bqbiol:is>
              <bqbiol:isEncodedBy>
                <rdf:Bag>
                  <rdf:li rdf:resource="http://identifiers.org/asap/ABE-0014097" />
                  <rdf:li rdf:resource="http://identifiers.org/ecogene/EG12553" />
                  <rdf:li rdf:resource="http://identifiers.org/ncbigene/948829" />
                  <rdf:li rdf:resource="http://identifiers.org/ncbigi/gi:16132122" />
                </rdf:Bag>
              </bqbiol:isEncodedBy>
            </rdf:Description>
          </rdf:RDF>
        </annotation>
      </fbc:geneProduct>
      <fbc:geneProduct fbc:id="G_b3386" fbc:label="b3386" metaid="G_b3386">
        <annotation>
          <rdf:RDF xmlns:rdf="http://www.w3.org/1999/02/22-rdf-syntax-ns#" xmlns:bqbiol="http://biomodels.net/biology-qualifiers/">
            <rdf:Description rdf:about="#G_b3386">
              <bqbiol:is>
                <rdf:Bag>
                  <rdf:li rdf:resource="http://identifiers.org/uniprot/P0AG07" />
                </rdf:Bag>
              </bqbiol:is>
              <bqbiol:isEncodedBy>
                <rdf:Bag>
                  <rdf:li rdf:resource="http://identifiers.org/asap/ABE-0011061" />
                  <rdf:li rdf:resource="http://identifiers.org/ecogene/EG11960" />
                  <rdf:li rdf:resource="http://identifiers.org/ncbigene/947896" />
                  <rdf:li rdf:resource="http://identifiers.org/ncbigi/gi:16131264" />
                </rdf:Bag>
              </bqbiol:isEncodedBy>
            </rdf:Description>
          </rdf:RDF>
        </annotation>
      </fbc:geneProduct>
      <fbc:geneProduct fbc:id="G_b2914" fbc:label="b2914" metaid="G_b2914">
        <annotation>
          <rdf:RDF xmlns:rdf="http://www.w3.org/1999/02/22-rdf-syntax-ns#" xmlns:bqbiol="http://biomodels.net/biology-qualifiers/">
            <rdf:Description rdf:about="#G_b2914">
              <bqbiol:is>
                <rdf:Bag>
                  <rdf:li rdf:resource="http://identifiers.org/uniprot/P0A7Z0" />
                </rdf:Bag>
              </bqbiol:is>
              <bqbiol:isEncodedBy>
                <rdf:Bag>
                  <rdf:li rdf:resource="http://identifiers.org/asap/ABE-0009567" />
                  <rdf:li rdf:resource="http://identifiers.org/ecogene/EG11443" />
                  <rdf:li rdf:resource="http://identifiers.org/ncbigene/947407" />
                  <rdf:li rdf:resource="http://identifiers.org/ncbigi/gi:16130815" />
                </rdf:Bag>
              </bqbiol:isEncodedBy>
            </rdf:Description>
          </rdf:RDF>
        </annotation>
      </fbc:geneProduct>
      <fbc:geneProduct fbc:id="G_b4090" fbc:label="b4090" metaid="G_b4090">
        <annotation>
          <rdf:RDF xmlns:rdf="http://www.w3.org/1999/02/22-rdf-syntax-ns#" xmlns:bqbiol="http://biomodels.net/biology-qualifiers/">
            <rdf:Description rdf:about="#G_b4090">
              <bqbiol:is>
                <rdf:Bag>
                  <rdf:li rdf:resource="http://identifiers.org/uniprot/P37351" />
                </rdf:Bag>
              </bqbiol:is>
              <bqbiol:isEncodedBy>
                <rdf:Bag>
                  <rdf:li rdf:resource="http://identifiers.org/asap/ABE-0013405" />
                  <rdf:li rdf:resource="http://identifiers.org/ecogene/EG11827" />
                  <rdf:li rdf:resource="http://identifiers.org/ncbigene/948602" />
                  <rdf:li rdf:resource="http://identifiers.org/ncbigi/gi:16131916" />
                </rdf:Bag>
              </bqbiol:isEncodedBy>
            </rdf:Description>
          </rdf:RDF>
        </annotation>
      </fbc:geneProduct>
      <fbc:geneProduct fbc:id="G_b0723" fbc:label="b0723" metaid="G_b0723">
        <annotation>
          <rdf:RDF xmlns:rdf="http://www.w3.org/1999/02/22-rdf-syntax-ns#" xmlns:bqbiol="http://biomodels.net/biology-qualifiers/">
            <rdf:Description rdf:about="#G_b0723">
              <bqbiol:is>
                <rdf:Bag>
                  <rdf:li rdf:resource="http://identifiers.org/uniprot/P0AC41" />
                </rdf:Bag>
              </bqbiol:is>
              <bqbiol:isEncodedBy>
                <rdf:Bag>
                  <rdf:li rdf:resource="http://identifiers.org/asap/ABE-0002466" />
                  <rdf:li rdf:resource="http://identifiers.org/ecogene/EG10931" />
                  <rdf:li rdf:resource="http://identifiers.org/ncbigene/945402" />
                  <rdf:li rdf:resource="http://identifiers.org/ncbigi/gi:16128698" />
                </rdf:Bag>
              </bqbiol:isEncodedBy>
            </rdf:Description>
          </rdf:RDF>
        </annotation>
      </fbc:geneProduct>
      <fbc:geneProduct fbc:id="G_b0724" fbc:label="b0724" metaid="G_b0724">
        <annotation>
          <rdf:RDF xmlns:rdf="http://www.w3.org/1999/02/22-rdf-syntax-ns#" xmlns:bqbiol="http://biomodels.net/biology-qualifiers/">
            <rdf:Description rdf:about="#G_b0724">
              <bqbiol:is>
                <rdf:Bag>
                  <rdf:li rdf:resource="http://identifiers.org/uniprot/P07014" />
                </rdf:Bag>
              </bqbiol:is>
              <bqbiol:isEncodedBy>
                <rdf:Bag>
                  <rdf:li rdf:resource="http://identifiers.org/asap/ABE-0002468" />
                  <rdf:li rdf:resource="http://identifiers.org/ecogene/EG10932" />
                  <rdf:li rdf:resource="http://identifiers.org/ncbigene/945300" />
                  <rdf:li rdf:resource="http://identifiers.org/ncbigi/gi:16128699" />
                </rdf:Bag>
              </bqbiol:isEncodedBy>
            </rdf:Description>
          </rdf:RDF>
        </annotation>
      </fbc:geneProduct>
      <fbc:geneProduct fbc:id="G_b0722" fbc:label="b0722" metaid="G_b0722">
        <annotation>
          <rdf:RDF xmlns:rdf="http://www.w3.org/1999/02/22-rdf-syntax-ns#" xmlns:bqbiol="http://biomodels.net/biology-qualifiers/">
            <rdf:Description rdf:about="#G_b0722">
              <bqbiol:is>
                <rdf:Bag>
                  <rdf:li rdf:resource="http://identifiers.org/uniprot/P0AC44" />
                </rdf:Bag>
              </bqbiol:is>
              <bqbiol:isEncodedBy>
                <rdf:Bag>
                  <rdf:li rdf:resource="http://identifiers.org/asap/ABE-0002464" />
                  <rdf:li rdf:resource="http://identifiers.org/ecogene/EG10934" />
                  <rdf:li rdf:resource="http://identifiers.org/ncbigene/945322" />
                  <rdf:li rdf:resource="http://identifiers.org/ncbigi/gi:16128697" />
                </rdf:Bag>
              </bqbiol:isEncodedBy>
            </rdf:Description>
          </rdf:RDF>
        </annotation>
      </fbc:geneProduct>
      <fbc:geneProduct fbc:id="G_b0721" fbc:label="b0721" metaid="G_b0721">
        <annotation>
          <rdf:RDF xmlns:rdf="http://www.w3.org/1999/02/22-rdf-syntax-ns#" xmlns:bqbiol="http://biomodels.net/biology-qualifiers/">
            <rdf:Description rdf:about="#G_b0721">
              <bqbiol:is>
                <rdf:Bag>
                  <rdf:li rdf:resource="http://identifiers.org/uniprot/P69054" />
                </rdf:Bag>
              </bqbiol:is>
              <bqbiol:isEncodedBy>
                <rdf:Bag>
                  <rdf:li rdf:resource="http://identifiers.org/asap/ABE-0002460" />
                  <rdf:li rdf:resource="http://identifiers.org/ecogene/EG10933" />
                  <rdf:li rdf:resource="http://identifiers.org/ncbigene/945316" />
                  <rdf:li rdf:resource="http://identifiers.org/ncbigi/gi:16128696" />
                </rdf:Bag>
              </bqbiol:isEncodedBy>
            </rdf:Description>
          </rdf:RDF>
        </annotation>
      </fbc:geneProduct>
      <fbc:geneProduct fbc:id="G_b0729" fbc:label="b0729" metaid="G_b0729">
        <annotation>
          <rdf:RDF xmlns:rdf="http://www.w3.org/1999/02/22-rdf-syntax-ns#" xmlns:bqbiol="http://biomodels.net/biology-qualifiers/">
            <rdf:Description rdf:about="#G_b0729">
              <bqbiol:is>
                <rdf:Bag>
                  <rdf:li rdf:resource="http://identifiers.org/uniprot/P0AGE9" />
                </rdf:Bag>
              </bqbiol:is>
              <bqbiol:isEncodedBy>
                <rdf:Bag>
                  <rdf:li rdf:resource="http://identifiers.org/asap/ABE-0002485" />
                  <rdf:li rdf:resource="http://identifiers.org/ecogene/EG10982" />
                  <rdf:li rdf:resource="http://identifiers.org/ncbigene/945314" />
                  <rdf:li rdf:resource="http://identifiers.org/ncbigi/gi:16128704" />
                </rdf:Bag>
              </bqbiol:isEncodedBy>
            </rdf:Description>
          </rdf:RDF>
        </annotation>
      </fbc:geneProduct>
      <fbc:geneProduct fbc:id="G_b0728" fbc:label="b0728" metaid="G_b0728">
        <annotation>
          <rdf:RDF xmlns:rdf="http://www.w3.org/1999/02/22-rdf-syntax-ns#" xmlns:bqbiol="http://biomodels.net/biology-qualifiers/">
            <rdf:Description rdf:about="#G_b0728">
              <bqbiol:is>
                <rdf:Bag>
                  <rdf:li rdf:resource="http://identifiers.org/uniprot/P0A836" />
                </rdf:Bag>
              </bqbiol:is>
              <bqbiol:isEncodedBy>
                <rdf:Bag>
                  <rdf:li rdf:resource="http://identifiers.org/asap/ABE-0002483" />
                  <rdf:li rdf:resource="http://identifiers.org/ecogene/EG10981" />
                  <rdf:li rdf:resource="http://identifiers.org/ncbigene/945312" />
                  <rdf:li rdf:resource="http://identifiers.org/ncbigi/gi:16128703" />
                </rdf:Bag>
              </bqbiol:isEncodedBy>
            </rdf:Description>
          </rdf:RDF>
        </annotation>
      </fbc:geneProduct>
      <fbc:geneProduct fbc:id="G_b0008" fbc:label="b0008" metaid="G_b0008">
        <annotation>
          <rdf:RDF xmlns:rdf="http://www.w3.org/1999/02/22-rdf-syntax-ns#" xmlns:bqbiol="http://biomodels.net/biology-qualifiers/">
            <rdf:Description rdf:about="#G_b0008">
              <bqbiol:is>
                <rdf:Bag>
                  <rdf:li rdf:resource="http://identifiers.org/uniprot/P0A870" />
                </rdf:Bag>
              </bqbiol:is>
              <bqbiol:isEncodedBy>
                <rdf:Bag>
                  <rdf:li rdf:resource="http://identifiers.org/asap/ABE-0000027" />
                  <rdf:li rdf:resource="http://identifiers.org/ecogene/EG11556" />
                  <rdf:li rdf:resource="http://identifiers.org/ncbigene/944748" />
                  <rdf:li rdf:resource="http://identifiers.org/ncbigi/gi:16128002" />
                </rdf:Bag>
              </bqbiol:isEncodedBy>
            </rdf:Description>
          </rdf:RDF>
        </annotation>
      </fbc:geneProduct>
      <fbc:geneProduct fbc:id="G_b2464" fbc:label="b2464" metaid="G_b2464">
        <annotation>
          <rdf:RDF xmlns:rdf="http://www.w3.org/1999/02/22-rdf-syntax-ns#" xmlns:bqbiol="http://biomodels.net/biology-qualifiers/">
            <rdf:Description rdf:about="#G_b2464">
              <bqbiol:is>
                <rdf:Bag>
                  <rdf:li rdf:resource="http://identifiers.org/uniprot/P0A867" />
                </rdf:Bag>
              </bqbiol:is>
              <bqbiol:isEncodedBy>
                <rdf:Bag>
                  <rdf:li rdf:resource="http://identifiers.org/asap/ABE-0008115" />
                  <rdf:li rdf:resource="http://identifiers.org/ecogene/EG11797" />
                  <rdf:li rdf:resource="http://identifiers.org/ncbigene/947006" />
                  <rdf:li rdf:resource="http://identifiers.org/ncbigi/gi:16130389" />
                </rdf:Bag>
              </bqbiol:isEncodedBy>
            </rdf:Description>
          </rdf:RDF>
        </annotation>
      </fbc:geneProduct>
      <fbc:geneProduct fbc:id="G_b2935" fbc:label="b2935" metaid="G_b2935">
        <annotation>
          <rdf:RDF xmlns:rdf="http://www.w3.org/1999/02/22-rdf-syntax-ns#" xmlns:bqbiol="http://biomodels.net/biology-qualifiers/">
            <rdf:Description rdf:about="#G_b2935">
              <bqbiol:is>
                <rdf:Bag>
                  <rdf:li rdf:resource="http://identifiers.org/uniprot/P27302" />
                </rdf:Bag>
              </bqbiol:is>
              <bqbiol:isEncodedBy>
                <rdf:Bag>
                  <rdf:li rdf:resource="http://identifiers.org/asap/ABE-0009625" />
                  <rdf:li rdf:resource="http://identifiers.org/ecogene/EG11427" />
                  <rdf:li rdf:resource="http://identifiers.org/ncbigene/947420" />
                  <rdf:li rdf:resource="http://identifiers.org/ncbigi/gi:49176286" />
                </rdf:Bag>
              </bqbiol:isEncodedBy>
            </rdf:Description>
          </rdf:RDF>
        </annotation>
      </fbc:geneProduct>
      <fbc:geneProduct fbc:id="G_b2465" fbc:label="b2465" metaid="G_b2465">
        <annotation>
          <rdf:RDF xmlns:rdf="http://www.w3.org/1999/02/22-rdf-syntax-ns#" xmlns:bqbiol="http://biomodels.net/biology-qualifiers/">
            <rdf:Description rdf:about="#G_b2465">
              <bqbiol:is>
                <rdf:Bag>
                  <rdf:li rdf:resource="http://identifiers.org/uniprot/P33570" />
                </rdf:Bag>
              </bqbiol:is>
              <bqbiol:isEncodedBy>
                <rdf:Bag>
                  <rdf:li rdf:resource="http://identifiers.org/asap/ABE-0008117" />
                  <rdf:li rdf:resource="http://identifiers.org/ecogene/EG12100" />
                  <rdf:li rdf:resource="http://identifiers.org/ncbigene/945865" />
                  <rdf:li rdf:resource="http://identifiers.org/ncbigi/gi:16130390" />
                </rdf:Bag>
              </bqbiol:isEncodedBy>
            </rdf:Description>
          </rdf:RDF>
        </annotation>
      </fbc:geneProduct>
      <fbc:geneProduct fbc:id="G_b3919" fbc:label="b3919" metaid="G_b3919">
        <annotation>
          <rdf:RDF xmlns:rdf="http://www.w3.org/1999/02/22-rdf-syntax-ns#" xmlns:bqbiol="http://biomodels.net/biology-qualifiers/">
            <rdf:Description rdf:about="#G_b3919">
              <bqbiol:is>
                <rdf:Bag>
                  <rdf:li rdf:resource="http://identifiers.org/uniprot/P0A858" />
                </rdf:Bag>
              </bqbiol:is>
              <bqbiol:isEncodedBy>
                <rdf:Bag>
                  <rdf:li rdf:resource="http://identifiers.org/asap/ABE-0012799" />
                  <rdf:li rdf:resource="http://identifiers.org/ecogene/EG11015" />
                  <rdf:li rdf:resource="http://identifiers.org/ncbigene/948409" />
                  <rdf:li rdf:resource="http://identifiers.org/ncbigi/gi:16131757" />
                </rdf:Bag>
              </bqbiol:isEncodedBy>
            </rdf:Description>
          </rdf:RDF>
        </annotation>
      </fbc:geneProduct>
    </fbc:listOfGeneProducts>
    <groups:listOfGroups xmlns:groups="http://www.sbml.org/sbml/level3/version1/groups/version1">
      <groups:group groups:id="g1" groups:kind="partonomy" groups:name="Pyruvate Metabolism" sboTerm="SBO:0000633">
        <groups:listOfMembers>
          <groups:member groups:idRef="R_ACALD" />
          <groups:member groups:idRef="R_ACKr" />
          <groups:member groups:idRef="R_ALCD2x" />
          <groups:member groups:idRef="R_LDH_D" />
          <groups:member groups:idRef="R_PFL" />
          <groups:member groups:idRef="R_PTAr" />
        </groups:listOfMembers>
      </groups:group>
      <groups:group groups:id="g2" groups:kind="partonomy" groups:name="Transport, Extracellular" sboTerm="SBO:0000633">
        <groups:listOfMembers>
          <groups:member groups:idRef="R_ACALDt" />
          <groups:member groups:idRef="R_ACt2r" />
          <groups:member groups:idRef="R_AKGt2r" />
          <groups:member groups:idRef="R_CO2t" />
          <groups:member groups:idRef="R_D_LACt2" />
          <groups:member groups:idRef="R_ETOHt2r" />
          <groups:member groups:idRef="R_FORt2" />
          <groups:member groups:idRef="R_FORt" />
          <groups:member groups:idRef="R_FRUpts2" />
          <groups:member groups:idRef="R_FUMt2_2" />
          <groups:member groups:idRef="R_GLCpts" />
          <groups:member groups:idRef="R_GLNabc" />
          <groups:member groups:idRef="R_GLUt2r" />
          <groups:member groups:idRef="R_H2Ot" />
          <groups:member groups:idRef="R_MALt2_2" />
          <groups:member groups:idRef="R_O2t" />
          <groups:member groups:idRef="R_PYRt2" />
          <groups:member groups:idRef="R_SUCCt2_2" />
          <groups:member groups:idRef="R_SUCCt3" />
        </groups:listOfMembers>
      </groups:group>
      <groups:group groups:id="g3" groups:kind="partonomy" groups:name="Citric Acid Cycle" sboTerm="SBO:0000633">
        <groups:listOfMembers>
          <groups:member groups:idRef="R_ACONTa" />
          <groups:member groups:idRef="R_ACONTb" />
          <groups:member groups:idRef="R_AKGDH" />
          <groups:member groups:idRef="R_CS" />
          <groups:member groups:idRef="R_FUM" />
          <groups:member groups:idRef="R_ICDHyr" />
          <groups:member groups:idRef="R_MDH" />
          <groups:member groups:idRef="R_SUCOAS" />
        </groups:listOfMembers>
      </groups:group>
      <groups:group groups:id="g4" groups:kind="partonomy" groups:name="Oxidative Phosphorylation" sboTerm="SBO:0000633">
        <groups:listOfMembers>
          <groups:member groups:idRef="R_ADK1" />
          <groups:member groups:idRef="R_ATPS4r" />
          <groups:member groups:idRef="R_CYTBD" />
          <groups:member groups:idRef="R_FRD7" />
          <groups:member groups:idRef="R_NADH16" />
          <groups:member groups:idRef="R_NADTRHD" />
          <groups:member groups:idRef="R_SUCDi" />
          <groups:member groups:idRef="R_THD2" />
        </groups:listOfMembers>
      </groups:group>
      <groups:group groups:id="g5" groups:kind="partonomy" groups:name="Biomass and maintenance functions" sboTerm="SBO:0000633">
        <groups:listOfMembers>
          <groups:member groups:idRef="R_ATPM" />
        </groups:listOfMembers>
      </groups:group>
      <groups:group groups:id="g6" groups:kind="partonomy" groups:name="Glycolysis/Gluconeogenesis" sboTerm="SBO:0000633">
        <groups:listOfMembers>
          <groups:member groups:idRef="R_ENO" />
          <groups:member groups:idRef="R_FBA" />
          <groups:member groups:idRef="R_FBP" />
          <groups:member groups:idRef="R_GAPD" />
          <groups:member groups:idRef="R_PDH" />
          <groups:member groups:idRef="R_PFK" />
          <groups:member groups:idRef="R_PGI" />
          <groups:member groups:idRef="R_PGK" />
          <groups:member groups:idRef="R_PGM" />
          <groups:member groups:idRef="R_PPS" />
          <groups:member groups:idRef="R_PYK" />
          <groups:member groups:idRef="R_TPI" />
        </groups:listOfMembers>
      </groups:group>
      <groups:group groups:id="g7" groups:kind="partonomy" groups:name="Pentose Phosphate Pathway" sboTerm="SBO:0000633">
        <groups:listOfMembers>
          <groups:member groups:idRef="R_G6PDH2r" />
          <groups:member groups:idRef="R_GND" />
          <groups:member groups:idRef="R_PGL" />
          <groups:member groups:idRef="R_RPE" />
          <groups:member groups:idRef="R_RPI" />
          <groups:member groups:idRef="R_TALA" />
          <groups:member groups:idRef="R_TKT1" />
          <groups:member groups:idRef="R_TKT2" />
        </groups:listOfMembers>
      </groups:group>
      <groups:group groups:id="g8" groups:kind="partonomy" groups:name="Glutamate Metabolism" sboTerm="SBO:0000633">
        <groups:listOfMembers>
          <groups:member groups:idRef="R_GLNS" />
          <groups:member groups:idRef="R_GLUDy" />
          <groups:member groups:idRef="R_GLUN" />
          <groups:member groups:idRef="R_GLUSy" />
        </groups:listOfMembers>
      </groups:group>
      <groups:group groups:id="g9" groups:kind="partonomy" groups:name="Anaplerotic reactions" sboTerm="SBO:0000633">
        <groups:listOfMembers>
          <groups:member groups:idRef="R_ICL" />
          <groups:member groups:idRef="R_MALS" />
          <groups:member groups:idRef="R_ME1" />
          <groups:member groups:idRef="R_ME2" />
          <groups:member groups:idRef="R_PPC" />
          <groups:member groups:idRef="R_PPCK" />
        </groups:listOfMembers>
      </groups:group>
      <groups:group groups:id="g10" groups:kind="partonomy" groups:name="Inorganic Ion Transport and Metabolism" sboTerm="SBO:0000633">
        <groups:listOfMembers>
          <groups:member groups:idRef="R_NH4t" />
          <groups:member groups:idRef="R_PIt2r" />
        </groups:listOfMembers>
      </groups:group>
    </groups:listOfGroups>
    <listOfUnitDefinitions>
      <unitDefinition id="mmol_per_gDW_per_hr" metaid="mmol_per_gDW_per_hr" name="Millimoles per gram (dry weight) per hour">
        <annotation>
          <rdf:RDF xmlns:rdf="http://www.w3.org/1999/02/22-rdf-syntax-ns#" xmlns:bqbiol="http://biomodels.net/biology-qualifiers/">
            <rdf:Description rdf:about="#mmol_per_gDW_per_hr">
              <bqbiol:isDescribedBy>
                <rdf:Bag>
                  <rdf:li rdf:resource="http://identifiers.org/pubmed/7986045" />
                </rdf:Bag>
              </bqbiol:isDescribedBy>
            </rdf:Description>
          </rdf:RDF>
        </annotation>
        <listOfUnits>
          <unit exponent="1" kind="mole" metaid="_34df9a20-43ca-4487-be02-a0eab87eaf88" multiplier="1" scale="-3">
            <annotation>
              <rdf:RDF xmlns:rdf="http://www.w3.org/1999/02/22-rdf-syntax-ns#" xmlns:bqbiol="http://biomodels.net/biology-qualifiers/">
                <rdf:Description rdf:about="#_34df9a20-43ca-4487-be02-a0eab87eaf88">
                  <bqbiol:is>
                    <rdf:Bag>
                      <rdf:li rdf:resource="http://identifiers.org/unit/UO:0000040" />
                    </rdf:Bag>
                  </bqbiol:is>
                </rdf:Description>
              </rdf:RDF>
            </annotation>
          </unit>
          <unit exponent="-1" kind="gram" metaid="ef71c4ab-7e94-4f54-b492-411f9a98176b" multiplier="1" scale="0">
            <annotation>
              <rdf:RDF xmlns:rdf="http://www.w3.org/1999/02/22-rdf-syntax-ns#" xmlns:bqbiol="http://biomodels.net/biology-qualifiers/">
                <rdf:Description rdf:about="#ef71c4ab-7e94-4f54-b492-411f9a98176b">
                  <bqbiol:isVersionOf>
                    <rdf:Bag>
                      <rdf:li rdf:resource="UO:0000021" />
                    </rdf:Bag>
                  </bqbiol:isVersionOf>
                </rdf:Description>
              </rdf:RDF>
            </annotation>
          </unit>
          <unit exponent="-1" kind="second" metaid="_61367803-ad28-4c1b-bffb-7383d3fdc1cb" multiplier="3600" scale="0">
            <annotation>
              <rdf:RDF xmlns:rdf="http://www.w3.org/1999/02/22-rdf-syntax-ns#" xmlns:bqbiol="http://biomodels.net/biology-qualifiers/">
                <rdf:Description rdf:about="#_61367803-ad28-4c1b-bffb-7383d3fdc1cb">
                  <bqbiol:isVersionOf>
                    <rdf:Bag>
                      <rdf:li rdf:resource="http://identifiers.org/unit/UO:0000032" />
                    </rdf:Bag>
                  </bqbiol:isVersionOf>
                </rdf:Description>
              </rdf:RDF>
            </annotation>
          </unit>
        </listOfUnits>
      </unitDefinition>
      <unitDefinition id="substance" name="Millimoles per gram (dry weight)">
        <listOfUnits>
          <unit exponent="1" kind="mole" metaid="_38748d4c-242f-4503-a9e9-9afacc1183a4" multiplier="1" scale="-3">
            <annotation>
              <rdf:RDF xmlns:rdf="http://www.w3.org/1999/02/22-rdf-syntax-ns#" xmlns:bqbiol="http://biomodels.net/biology-qualifiers/">
                <rdf:Description rdf:about="#_38748d4c-242f-4503-a9e9-9afacc1183a4">
                  <bqbiol:is>
                    <rdf:Bag>
                      <rdf:li rdf:resource="http://identifiers.org/unit/UO:0000040" />
                    </rdf:Bag>
                  </bqbiol:is>
                </rdf:Description>
              </rdf:RDF>
            </annotation>
          </unit>
          <unit exponent="-1" kind="gram" metaid="e93c9c5c-8d16-4fd8-8d53-97fdb41fe61f" multiplier="1" scale="0">
            <annotation>
              <rdf:RDF xmlns:rdf="http://www.w3.org/1999/02/22-rdf-syntax-ns#" xmlns:bqbiol="http://biomodels.net/biology-qualifiers/">
                <rdf:Description rdf:about="#e93c9c5c-8d16-4fd8-8d53-97fdb41fe61f">
                  <bqbiol:isVersionOf>
                    <rdf:Bag>
                      <rdf:li rdf:resource="UO:0000021" />
                    </rdf:Bag>
                  </bqbiol:isVersionOf>
                </rdf:Description>
              </rdf:RDF>
            </annotation>
          </unit>
        </listOfUnits>
      </unitDefinition>
      <unitDefinition id="time" name="Hour">
        <listOfUnits>
          <unit exponent="1" kind="second" metaid="e5322274-2a49-412a-aec1-af6bc37a1068" multiplier="3600" scale="0">
            <annotation>
              <rdf:RDF xmlns:rdf="http://www.w3.org/1999/02/22-rdf-syntax-ns#" xmlns:bqbiol="http://biomodels.net/biology-qualifiers/">
                <rdf:Description rdf:about="#e5322274-2a49-412a-aec1-af6bc37a1068">
                  <bqbiol:is>
                    <rdf:Bag>
                      <rdf:li rdf:resource="http://identifiers.org/unit/UO:0000032" />
                    </rdf:Bag>
                  </bqbiol:is>
                </rdf:Description>
              </rdf:RDF>
            </annotation>
          </unit>
        </listOfUnits>
      </unitDefinition>
    </listOfUnitDefinitions>
    <listOfCompartments>
      <compartment constant="true" id="c" metaid="d173b73e-0667-4ce1-89fc-a33c572a643e" name="cytosol" sboTerm="SBO:0000290" units="dimensionless">
        <annotation>
          <rdf:RDF xmlns:rdf="http://www.w3.org/1999/02/22-rdf-syntax-ns#" xmlns:bqbiol="http://biomodels.net/biology-qualifiers/">
            <rdf:Description rdf:about="#d173b73e-0667-4ce1-89fc-a33c572a643e">
              <bqbiol:is>
                <rdf:Bag>
                  <rdf:li rdf:resource="http://identifiers.org/bigg.compartment/c" />
                </rdf:Bag>
              </bqbiol:is>
            </rdf:Description>
          </rdf:RDF>
        </annotation>
      </compartment>
      <compartment constant="true" id="e" metaid="dd335f6b-dbd6-49a3-8a86-8a3d46d0ba16" name="extracellular space" sboTerm="SBO:0000290" units="dimensionless">
        <annotation>
          <rdf:RDF xmlns:rdf="http://www.w3.org/1999/02/22-rdf-syntax-ns#" xmlns:bqbiol="http://biomodels.net/biology-qualifiers/">
            <rdf:Description rdf:about="#dd335f6b-dbd6-49a3-8a86-8a3d46d0ba16">
              <bqbiol:is>
                <rdf:Bag>
                  <rdf:li rdf:resource="http://identifiers.org/bigg.compartment/e" />
                </rdf:Bag>
              </bqbiol:is>
            </rdf:Description>
          </rdf:RDF>
        </annotation>
      </compartment>
    </listOfCompartments>
    <listOfSpecies>
      <species boundaryCondition="false" compartment="c" constant="false" fbc:chemicalFormula="C3H4O10P2" hasOnlySubstanceUnits="false" id="M_13dpg_c" metaid="M_13dpg_c"
      name="3-Phospho-D-glyceroyl phosphate">
        <annotation>
          <rdf:RDF xmlns:rdf="http://www.w3.org/1999/02/22-rdf-syntax-ns#" xmlns:bqbiol="http://biomodels.net/biology-qualifiers/">
            <rdf:Description rdf:about="#M_13dpg_c">
              <bqbiol:is>
                <rdf:Bag>
                  <rdf:li rdf:resource="http://identifiers.org/bigg.metabolite/13dpg" />
                  <rdf:li rdf:resource="http://identifiers.org/biocyc/META:DPG" />
                  <rdf:li rdf:resource="http://identifiers.org/chebi/CHEBI:11881" />
                  <rdf:li rdf:resource="http://identifiers.org/chebi/CHEBI:16001" />
                  <rdf:li rdf:resource="http://identifiers.org/chebi/CHEBI:1658" />
                  <rdf:li rdf:resource="http://identifiers.org/chebi/CHEBI:20189" />
                  <rdf:li rdf:resource="http://identifiers.org/chebi/CHEBI:57604" />
                  <rdf:li rdf:resource="http://identifiers.org/hmdb/HMDB62758" />
                  <rdf:li rdf:resource="http://identifiers.org/kegg.compound/C00236" />
                  <rdf:li rdf:resource="http://identifiers.org/metanetx.chemical/MNXM261" />
                  <rdf:li rdf:resource="http://identifiers.org/seed.compound/cpd00203" />
                </rdf:Bag>
              </bqbiol:is>
            </rdf:Description>
          </rdf:RDF>
        </annotation>
      </species>
      <species boundaryCondition="false" compartment="c" constant="false" fbc:chemicalFormula="C3H4O7P" hasOnlySubstanceUnits="false" id="M_2pg_c" metaid="M_2pg_c" name="D-Glycerate 2-phosphate">
        <annotation>
          <rdf:RDF xmlns:rdf="http://www.w3.org/1999/02/22-rdf-syntax-ns#" xmlns:bqbiol="http://biomodels.net/biology-qualifiers/">
            <rdf:Description rdf:about="#M_2pg_c">
              <bqbiol:is>
                <rdf:Bag>
                  <rdf:li rdf:resource="http://identifiers.org/bigg.metabolite/2pg" />
                  <rdf:li rdf:resource="http://identifiers.org/biocyc/META:2-PG" />
                  <rdf:li rdf:resource="http://identifiers.org/chebi/CHEBI:11651" />
                  <rdf:li rdf:resource="http://identifiers.org/chebi/CHEBI:1267" />
                  <rdf:li rdf:resource="http://identifiers.org/chebi/CHEBI:12986" />
                  <rdf:li rdf:resource="http://identifiers.org/chebi/CHEBI:17835" />
                  <rdf:li rdf:resource="http://identifiers.org/chebi/CHEBI:21028" />
                  <rdf:li rdf:resource="http://identifiers.org/chebi/CHEBI:24344" />
                  <rdf:li rdf:resource="http://identifiers.org/chebi/CHEBI:39868" />
                  <rdf:li rdf:resource="http://identifiers.org/chebi/CHEBI:58289" />
                  <rdf:li rdf:resource="http://identifiers.org/chebi/CHEBI:88350" />
                  <rdf:li rdf:resource="http://identifiers.org/hmdb/HMDB03391" />
                  <rdf:li rdf:resource="http://identifiers.org/hmdb/HMDB62707" />
                  <rdf:li rdf:resource="http://identifiers.org/kegg.compound/C00631" />
                  <rdf:li rdf:resource="http://identifiers.org/metanetx.chemical/MNXM275" />
                  <rdf:li rdf:resource="http://identifiers.org/seed.compound/cpd00482" />
                </rdf:Bag>
              </bqbiol:is>
            </rdf:Description>
          </rdf:RDF>
        </annotation>
      </species>
      <species boundaryCondition="false" compartment="c" constant="false" fbc:chemicalFormula="C3H4O7P" hasOnlySubstanceUnits="false" id="M_3pg_c" metaid="M_3pg_c" name="3-Phospho-D-glycerate">
        <annotation>
          <rdf:RDF xmlns:rdf="http://www.w3.org/1999/02/22-rdf-syntax-ns#" xmlns:bqbiol="http://biomodels.net/biology-qualifiers/">
            <rdf:Description rdf:about="#M_3pg_c">
              <bqbiol:is>
                <rdf:Bag>
                  <rdf:li rdf:resource="http://identifiers.org/bigg.metabolite/3pg" />
                  <rdf:li rdf:resource="http://identifiers.org/biocyc/META:G3P" />
                  <rdf:li rdf:resource="http://identifiers.org/chebi/CHEBI:11879" />
                  <rdf:li rdf:resource="http://identifiers.org/chebi/CHEBI:11880" />
                  <rdf:li rdf:resource="http://identifiers.org/chebi/CHEBI:12987" />
                  <rdf:li rdf:resource="http://identifiers.org/chebi/CHEBI:1657" />
                  <rdf:li rdf:resource="http://identifiers.org/chebi/CHEBI:17794" />
                  <rdf:li rdf:resource="http://identifiers.org/chebi/CHEBI:21029" />
                  <rdf:li rdf:resource="http://identifiers.org/chebi/CHEBI:58272" />
                  <rdf:li rdf:resource="http://identifiers.org/kegg.compound/C00197" />
                  <rdf:li rdf:resource="http://identifiers.org/metanetx.chemical/MNXM126" />
                  <rdf:li rdf:resource="http://identifiers.org/seed.compound/cpd00169" />
                </rdf:Bag>
              </bqbiol:is>
            </rdf:Description>
          </rdf:RDF>
        </annotation>
      </species>
      <species boundaryCondition="false" compartment="c" constant="false" fbc:chemicalFormula="C6H10O10P" hasOnlySubstanceUnits="false" id="M_6pgc_c" metaid="M_6pgc_c" name="6-Phospho-D-gluconate">
        <annotation>
          <rdf:RDF xmlns:rdf="http://www.w3.org/1999/02/22-rdf-syntax-ns#" xmlns:bqbiol="http://biomodels.net/biology-qualifiers/">
            <rdf:Description rdf:about="#M_6pgc_c">
              <bqbiol:is>
                <rdf:Bag>
                  <rdf:li rdf:resource="http://identifiers.org/bigg.metabolite/6pgc" />
                  <rdf:li rdf:resource="http://identifiers.org/biocyc/META:CPD-2961" />
                  <rdf:li rdf:resource="http://identifiers.org/chebi/CHEBI:12232" />
                  <rdf:li rdf:resource="http://identifiers.org/chebi/CHEBI:16863" />
                  <rdf:li rdf:resource="http://identifiers.org/chebi/CHEBI:2231" />
                  <rdf:li rdf:resource="http://identifiers.org/chebi/CHEBI:33851" />
                  <rdf:li rdf:resource="http://identifiers.org/chebi/CHEBI:40282" />
                  <rdf:li rdf:resource="http://identifiers.org/chebi/CHEBI:48928" />
                  <rdf:li rdf:resource="http://identifiers.org/chebi/CHEBI:58759" />
                  <rdf:li rdf:resource="http://identifiers.org/hmdb/HMDB01316" />
                  <rdf:li rdf:resource="http://identifiers.org/hmdb/HMDB62800" />
                  <rdf:li rdf:resource="http://identifiers.org/kegg.compound/C00345" />
                  <rdf:li rdf:resource="http://identifiers.org/metanetx.chemical/MNXM325" />
                  <rdf:li rdf:resource="http://identifiers.org/seed.compound/cpd00284" />
                </rdf:Bag>
              </bqbiol:is>
            </rdf:Description>
          </rdf:RDF>
        </annotation>
      </species>
      <species boundaryCondition="false" compartment="c" constant="false" fbc:chemicalFormula="C6H9O9P" hasOnlySubstanceUnits="false" id="M_6pgl_c" metaid="M_6pgl_c"
      name="6-phospho-D-glucono-1,5-lactone">
        <annotation>
          <rdf:RDF xmlns:rdf="http://www.w3.org/1999/02/22-rdf-syntax-ns#" xmlns:bqbiol="http://biomodels.net/biology-qualifiers/">
            <rdf:Description rdf:about="#M_6pgl_c">
              <bqbiol:is>
                <rdf:Bag>
                  <rdf:li rdf:resource="http://identifiers.org/bigg.metabolite/6pgl" />
                  <rdf:li rdf:resource="http://identifiers.org/biocyc/META:D-6-P-GLUCONO-DELTA-LACTONE" />
                  <rdf:li rdf:resource="http://identifiers.org/chebi/CHEBI:12233" />
                  <rdf:li rdf:resource="http://identifiers.org/chebi/CHEBI:12958" />
                  <rdf:li rdf:resource="http://identifiers.org/chebi/CHEBI:16938" />
                  <rdf:li rdf:resource="http://identifiers.org/chebi/CHEBI:20989" />
                  <rdf:li rdf:resource="http://identifiers.org/chebi/CHEBI:4160" />
                  <rdf:li rdf:resource="http://identifiers.org/chebi/CHEBI:57955" />
                  <rdf:li rdf:resource="http://identifiers.org/hmdb/HMDB62628" />
                  <rdf:li rdf:resource="http://identifiers.org/kegg.compound/C01236" />
                  <rdf:li rdf:resource="http://identifiers.org/metanetx.chemical/MNXM429" />
                  <rdf:li rdf:resource="http://identifiers.org/seed.compound/cpd00911" />
                </rdf:Bag>
              </bqbiol:is>
            </rdf:Description>
          </rdf:RDF>
        </annotation>
      </species>
      <species boundaryCondition="false" compartment="c" constant="false" fbc:chemicalFormula="C2H3O2" hasOnlySubstanceUnits="false" id="M_ac_c" metaid="M_ac_c" name="Acetate">
        <annotation>
          <rdf:RDF xmlns:rdf="http://www.w3.org/1999/02/22-rdf-syntax-ns#" xmlns:bqbiol="http://biomodels.net/biology-qualifiers/">
            <rdf:Description rdf:about="#M_ac_c">
              <bqbiol:is>
                <rdf:Bag>
                  <rdf:li rdf:resource="http://identifiers.org/bigg.metabolite/ac" />
                  <rdf:li rdf:resource="http://identifiers.org/biocyc/META:ACET" />
                  <rdf:li rdf:resource="http://identifiers.org/chebi/CHEBI:13704" />
                  <rdf:li rdf:resource="http://identifiers.org/chebi/CHEBI:15366" />
                  <rdf:li rdf:resource="http://identifiers.org/chebi/CHEBI:22165" />
                  <rdf:li rdf:resource="http://identifiers.org/chebi/CHEBI:22169" />
                  <rdf:li rdf:resource="http://identifiers.org/chebi/CHEBI:2387" />
                  <rdf:li rdf:resource="http://identifiers.org/chebi/CHEBI:30089" />
                  <rdf:li rdf:resource="http://identifiers.org/chebi/CHEBI:40480" />
                  <rdf:li rdf:resource="http://identifiers.org/chebi/CHEBI:40486" />
                  <rdf:li rdf:resource="http://identifiers.org/hmdb/HMDB00042" />
                  <rdf:li rdf:resource="http://identifiers.org/kegg.compound/C00033" />
                  <rdf:li rdf:resource="http://identifiers.org/kegg.drug/D00010" />
                  <rdf:li rdf:resource="http://identifiers.org/lipidmaps/LMFA01010002" />
                  <rdf:li rdf:resource="http://identifiers.org/metanetx.chemical/MNXM26" />
                  <rdf:li rdf:resource="http://identifiers.org/seed.compound/cpd00029" />
                </rdf:Bag>
              </bqbiol:is>
            </rdf:Description>
          </rdf:RDF>
        </annotation>
      </species>
      <species boundaryCondition="false" compartment="e" constant="false" fbc:chemicalFormula="C2H3O2" hasOnlySubstanceUnits="false" id="M_ac_e" metaid="M_ac_e" name="Acetate">
        <annotation>
          <rdf:RDF xmlns:rdf="http://www.w3.org/1999/02/22-rdf-syntax-ns#" xmlns:bqbiol="http://biomodels.net/biology-qualifiers/">
            <rdf:Description rdf:about="#M_ac_e">
              <bqbiol:is>
                <rdf:Bag>
                  <rdf:li rdf:resource="http://identifiers.org/bigg.metabolite/ac" />
                  <rdf:li rdf:resource="http://identifiers.org/biocyc/META:ACET" />
                  <rdf:li rdf:resource="http://identifiers.org/chebi/CHEBI:13704" />
                  <rdf:li rdf:resource="http://identifiers.org/chebi/CHEBI:15366" />
                  <rdf:li rdf:resource="http://identifiers.org/chebi/CHEBI:22165" />
                  <rdf:li rdf:resource="http://identifiers.org/chebi/CHEBI:22169" />
                  <rdf:li rdf:resource="http://identifiers.org/chebi/CHEBI:2387" />
                  <rdf:li rdf:resource="http://identifiers.org/chebi/CHEBI:30089" />
                  <rdf:li rdf:resource="http://identifiers.org/chebi/CHEBI:40480" />
                  <rdf:li rdf:resource="http://identifiers.org/chebi/CHEBI:40486" />
                  <rdf:li rdf:resource="http://identifiers.org/hmdb/HMDB00042" />
                  <rdf:li rdf:resource="http://identifiers.org/kegg.compound/C00033" />
                  <rdf:li rdf:resource="http://identifiers.org/kegg.drug/D00010" />
                  <rdf:li rdf:resource="http://identifiers.org/lipidmaps/LMFA01010002" />
                  <rdf:li rdf:resource="http://identifiers.org/metanetx.chemical/MNXM26" />
                  <rdf:li rdf:resource="http://identifiers.org/seed.compound/cpd00029" />
                </rdf:Bag>
              </bqbiol:is>
            </rdf:Description>
          </rdf:RDF>
        </annotation>
      </species>
      <species boundaryCondition="false" compartment="c" constant="false" fbc:chemicalFormula="C2H4O" hasOnlySubstanceUnits="false" id="M_acald_c" metaid="M_acald_c" name="Acetaldehyde">
        <annotation>
          <rdf:RDF xmlns:rdf="http://www.w3.org/1999/02/22-rdf-syntax-ns#" xmlns:bqbiol="http://biomodels.net/biology-qualifiers/">
            <rdf:Description rdf:about="#M_acald_c">
              <bqbiol:is>
                <rdf:Bag>
                  <rdf:li rdf:resource="http://identifiers.org/bigg.metabolite/acald" />
                  <rdf:li rdf:resource="http://identifiers.org/biocyc/META:ACETALD" />
                  <rdf:li rdf:resource="http://identifiers.org/chebi/CHEBI:13703" />
                  <rdf:li rdf:resource="http://identifiers.org/chebi/CHEBI:15343" />
                  <rdf:li rdf:resource="http://identifiers.org/chebi/CHEBI:22158" />
                  <rdf:li rdf:resource="http://identifiers.org/chebi/CHEBI:2383" />
                  <rdf:li rdf:resource="http://identifiers.org/chebi/CHEBI:40533" />
                  <rdf:li rdf:resource="http://identifiers.org/hmdb/HMDB00990" />
                  <rdf:li rdf:resource="http://identifiers.org/kegg.compound/C00084" />
                  <rdf:li rdf:resource="http://identifiers.org/metanetx.chemical/MNXM75" />
                  <rdf:li rdf:resource="http://identifiers.org/seed.compound/cpd00071" />
                </rdf:Bag>
              </bqbiol:is>
            </rdf:Description>
          </rdf:RDF>
        </annotation>
      </species>
      <species boundaryCondition="false" compartment="e" constant="false" fbc:chemicalFormula="C2H4O" hasOnlySubstanceUnits="false" id="M_acald_e" metaid="M_acald_e" name="Acetaldehyde">
        <annotation>
          <rdf:RDF xmlns:rdf="http://www.w3.org/1999/02/22-rdf-syntax-ns#" xmlns:bqbiol="http://biomodels.net/biology-qualifiers/">
            <rdf:Description rdf:about="#M_acald_e">
              <bqbiol:is>
                <rdf:Bag>
                  <rdf:li rdf:resource="http://identifiers.org/bigg.metabolite/acald" />
                  <rdf:li rdf:resource="http://identifiers.org/biocyc/META:ACETALD" />
                  <rdf:li rdf:resource="http://identifiers.org/chebi/CHEBI:13703" />
                  <rdf:li rdf:resource="http://identifiers.org/chebi/CHEBI:15343" />
                  <rdf:li rdf:resource="http://identifiers.org/chebi/CHEBI:22158" />
                  <rdf:li rdf:resource="http://identifiers.org/chebi/CHEBI:2383" />
                  <rdf:li rdf:resource="http://identifiers.org/chebi/CHEBI:40533" />
                  <rdf:li rdf:resource="http://identifiers.org/hmdb/HMDB00990" />
                  <rdf:li rdf:resource="http://identifiers.org/kegg.compound/C00084" />
                  <rdf:li rdf:resource="http://identifiers.org/metanetx.chemical/MNXM75" />
                  <rdf:li rdf:resource="http://identifiers.org/seed.compound/cpd00071" />
                </rdf:Bag>
              </bqbiol:is>
            </rdf:Description>
          </rdf:RDF>
        </annotation>
      </species>
      <species boundaryCondition="false" compartment="c" constant="false" fbc:chemicalFormula="C23H34N7O17P3S" hasOnlySubstanceUnits="false" id="M_accoa_c" metaid="M_accoa_c" name="Acetyl-CoA">
        <annotation>
          <rdf:RDF xmlns:rdf="http://www.w3.org/1999/02/22-rdf-syntax-ns#" xmlns:bqbiol="http://biomodels.net/biology-qualifiers/">
            <rdf:Description rdf:about="#M_accoa_c">
              <bqbiol:is>
                <rdf:Bag>
                  <rdf:li rdf:resource="http://identifiers.org/bigg.metabolite/accoa" />
                  <rdf:li rdf:resource="http://identifiers.org/biocyc/META:ACETYL-COA" />
                  <rdf:li rdf:resource="http://identifiers.org/chebi/CHEBI:13712" />
                  <rdf:li rdf:resource="http://identifiers.org/chebi/CHEBI:15351" />
                  <rdf:li rdf:resource="http://identifiers.org/chebi/CHEBI:22192" />
                  <rdf:li rdf:resource="http://identifiers.org/chebi/CHEBI:2408" />
                  <rdf:li rdf:resource="http://identifiers.org/chebi/CHEBI:40470" />
                  <rdf:li rdf:resource="http://identifiers.org/chebi/CHEBI:57288" />
                  <rdf:li rdf:resource="http://identifiers.org/hmdb/HMDB01206" />
                  <rdf:li rdf:resource="http://identifiers.org/kegg.compound/C00024" />
                  <rdf:li rdf:resource="http://identifiers.org/lipidmaps/LMFA07050029" />
                  <rdf:li rdf:resource="http://identifiers.org/lipidmaps/LMFA07050281" />
                  <rdf:li rdf:resource="http://identifiers.org/metanetx.chemical/MNXM21" />
                  <rdf:li rdf:resource="http://identifiers.org/seed.compound/cpd00022" />
                </rdf:Bag>
              </bqbiol:is>
            </rdf:Description>
          </rdf:RDF>
        </annotation>
      </species>
      <species boundaryCondition="false" compartment="c" constant="false" fbc:chemicalFormula="C6H3O6" hasOnlySubstanceUnits="false" id="M_acon_C_c" metaid="M_acon_C_c" name="Cis-Aconitate">
        <annotation>
          <rdf:RDF xmlns:rdf="http://www.w3.org/1999/02/22-rdf-syntax-ns#" xmlns:bqbiol="http://biomodels.net/biology-qualifiers/">
            <rdf:Description rdf:about="#M_acon_C_c">
              <bqbiol:is>
                <rdf:Bag>
                  <rdf:li rdf:resource="http://identifiers.org/bigg.metabolite/acon_C" />
                  <rdf:li rdf:resource="http://identifiers.org/biocyc/META:CIS-ACONITATE" />
                  <rdf:li rdf:resource="http://identifiers.org/chebi/CHEBI:10482" />
                  <rdf:li rdf:resource="http://identifiers.org/chebi/CHEBI:12798" />
                  <rdf:li rdf:resource="http://identifiers.org/chebi/CHEBI:16383" />
                  <rdf:li rdf:resource="http://identifiers.org/chebi/CHEBI:23306" />
                  <rdf:li rdf:resource="http://identifiers.org/chebi/CHEBI:23308" />
                  <rdf:li rdf:resource="http://identifiers.org/chebi/CHEBI:32805" />
                  <rdf:li rdf:resource="http://identifiers.org/hmdb/HMDB00072" />
                  <rdf:li rdf:resource="http://identifiers.org/hmdb/HMDB00461" />
                  <rdf:li rdf:resource="http://identifiers.org/kegg.compound/C00417" />
                  <rdf:li rdf:resource="http://identifiers.org/metanetx.chemical/MNXM813" />
                  <rdf:li rdf:resource="http://identifiers.org/seed.compound/cpd00331" />
                </rdf:Bag>
              </bqbiol:is>
            </rdf:Description>
          </rdf:RDF>
        </annotation>
      </species>
      <species boundaryCondition="false" compartment="c" constant="false" fbc:chemicalFormula="C2H3O5P" hasOnlySubstanceUnits="false" id="M_actp_c" metaid="M_actp_c" name="Acetyl phosphate">
        <annotation>
          <rdf:RDF xmlns:rdf="http://www.w3.org/1999/02/22-rdf-syntax-ns#" xmlns:bqbiol="http://biomodels.net/biology-qualifiers/">
            <rdf:Description rdf:about="#M_actp_c">
              <bqbiol:is>
                <rdf:Bag>
                  <rdf:li rdf:resource="http://identifiers.org/bigg.metabolite/actp" />
                  <rdf:li rdf:resource="http://identifiers.org/biocyc/META:ACETYL-P" />
                  <rdf:li rdf:resource="http://identifiers.org/chebi/CHEBI:13711" />
                  <rdf:li rdf:resource="http://identifiers.org/chebi/CHEBI:15350" />
                  <rdf:li rdf:resource="http://identifiers.org/chebi/CHEBI:22191" />
                  <rdf:li rdf:resource="http://identifiers.org/chebi/CHEBI:2407" />
                  <rdf:li rdf:resource="http://identifiers.org/chebi/CHEBI:46262" />
                  <rdf:li rdf:resource="http://identifiers.org/hmdb/HMDB01494" />
                  <rdf:li rdf:resource="http://identifiers.org/kegg.compound/C00227" />
                  <rdf:li rdf:resource="http://identifiers.org/metanetx.chemical/MNXM280" />
                  <rdf:li rdf:resource="http://identifiers.org/seed.compound/cpd00196" />
                </rdf:Bag>
              </bqbiol:is>
            </rdf:Description>
          </rdf:RDF>
        </annotation>
      </species>
      <species boundaryCondition="false" compartment="c" constant="false" fbc:chemicalFormula="C10H12N5O10P2" hasOnlySubstanceUnits="false" id="M_adp_c" metaid="M_adp_c" name="ADP C10H12N5O10P2">
        <annotation>
          <rdf:RDF xmlns:rdf="http://www.w3.org/1999/02/22-rdf-syntax-ns#" xmlns:bqbiol="http://biomodels.net/biology-qualifiers/">
            <rdf:Description rdf:about="#M_adp_c">
              <bqbiol:is>
                <rdf:Bag>
                  <rdf:li rdf:resource="http://identifiers.org/bigg.metabolite/adp" />
                  <rdf:li rdf:resource="http://identifiers.org/biocyc/META:ADP" />
                  <rdf:li rdf:resource="http://identifiers.org/biocyc/META:CPD0-1651" />
                  <rdf:li rdf:resource="http://identifiers.org/chebi/CHEBI:13222" />
                  <rdf:li rdf:resource="http://identifiers.org/chebi/CHEBI:16761" />
                  <rdf:li rdf:resource="http://identifiers.org/chebi/CHEBI:22244" />
                  <rdf:li rdf:resource="http://identifiers.org/chebi/CHEBI:2342" />
                  <rdf:li rdf:resource="http://identifiers.org/chebi/CHEBI:40553" />
                  <rdf:li rdf:resource="http://identifiers.org/chebi/CHEBI:456216" />
                  <rdf:li rdf:resource="http://identifiers.org/chebi/CHEBI:87518" />
                  <rdf:li rdf:resource="http://identifiers.org/hmdb/HMDB01341" />
                  <rdf:li rdf:resource="http://identifiers.org/kegg.compound/C00008" />
                  <rdf:li rdf:resource="http://identifiers.org/kegg.glycan/G11113" />
                  <rdf:li rdf:resource="http://identifiers.org/metanetx.chemical/MNXM7" />
                  <rdf:li rdf:resource="http://identifiers.org/seed.compound/cpd00008" />
                </rdf:Bag>
              </bqbiol:is>
            </rdf:Description>
          </rdf:RDF>
        </annotation>
      </species>
      <species boundaryCondition="false" compartment="c" constant="false" fbc:chemicalFormula="C5H4O5" hasOnlySubstanceUnits="false" id="M_akg_c" metaid="M_akg_c" name="2-Oxoglutarate">
        <annotation>
          <rdf:RDF xmlns:rdf="http://www.w3.org/1999/02/22-rdf-syntax-ns#" xmlns:bqbiol="http://biomodels.net/biology-qualifiers/">
            <rdf:Description rdf:about="#M_akg_c">
              <bqbiol:is>
                <rdf:Bag>
                  <rdf:li rdf:resource="http://identifiers.org/bigg.metabolite/akg" />
                  <rdf:li rdf:resource="http://identifiers.org/biocyc/META:2-KETOGLUTARATE" />
                  <rdf:li rdf:resource="http://identifiers.org/biocyc/META:CPD-16852" />
                  <rdf:li rdf:resource="http://identifiers.org/chebi/CHEBI:11638" />
                  <rdf:li rdf:resource="http://identifiers.org/chebi/CHEBI:1253" />
                  <rdf:li rdf:resource="http://identifiers.org/chebi/CHEBI:16810" />
                  <rdf:li rdf:resource="http://identifiers.org/chebi/CHEBI:19748" />
                  <rdf:li rdf:resource="http://identifiers.org/chebi/CHEBI:19749" />
                  <rdf:li rdf:resource="http://identifiers.org/chebi/CHEBI:30915" />
                  <rdf:li rdf:resource="http://identifiers.org/chebi/CHEBI:30916" />
                  <rdf:li rdf:resource="http://identifiers.org/chebi/CHEBI:40661" />
                  <rdf:li rdf:resource="http://identifiers.org/hmdb/HMDB62781" />
                  <rdf:li rdf:resource="http://identifiers.org/kegg.compound/C00026" />
                  <rdf:li rdf:resource="http://identifiers.org/metanetx.chemical/MNXM20" />
                  <rdf:li rdf:resource="http://identifiers.org/seed.compound/cpd00024" />
                </rdf:Bag>
              </bqbiol:is>
            </rdf:Description>
          </rdf:RDF>
        </annotation>
      </species>
      <species boundaryCondition="false" compartment="e" constant="false" fbc:chemicalFormula="C5H4O5" hasOnlySubstanceUnits="false" id="M_akg_e" metaid="M_akg_e" name="2-Oxoglutarate">
        <annotation>
          <rdf:RDF xmlns:rdf="http://www.w3.org/1999/02/22-rdf-syntax-ns#" xmlns:bqbiol="http://biomodels.net/biology-qualifiers/">
            <rdf:Description rdf:about="#M_akg_e">
              <bqbiol:is>
                <rdf:Bag>
                  <rdf:li rdf:resource="http://identifiers.org/bigg.metabolite/akg" />
                  <rdf:li rdf:resource="http://identifiers.org/biocyc/META:2-KETOGLUTARATE" />
                  <rdf:li rdf:resource="http://identifiers.org/biocyc/META:CPD-16852" />
                  <rdf:li rdf:resource="http://identifiers.org/chebi/CHEBI:11638" />
                  <rdf:li rdf:resource="http://identifiers.org/chebi/CHEBI:1253" />
                  <rdf:li rdf:resource="http://identifiers.org/chebi/CHEBI:16810" />
                  <rdf:li rdf:resource="http://identifiers.org/chebi/CHEBI:19748" />
                  <rdf:li rdf:resource="http://identifiers.org/chebi/CHEBI:19749" />
                  <rdf:li rdf:resource="http://identifiers.org/chebi/CHEBI:30915" />
                  <rdf:li rdf:resource="http://identifiers.org/chebi/CHEBI:30916" />
                  <rdf:li rdf:resource="http://identifiers.org/chebi/CHEBI:40661" />
                  <rdf:li rdf:resource="http://identifiers.org/hmdb/HMDB62781" />
                  <rdf:li rdf:resource="http://identifiers.org/kegg.compound/C00026" />
                  <rdf:li rdf:resource="http://identifiers.org/metanetx.chemical/MNXM20" />
                  <rdf:li rdf:resource="http://identifiers.org/seed.compound/cpd00024" />
                </rdf:Bag>
              </bqbiol:is>
            </rdf:Description>
          </rdf:RDF>
        </annotation>
      </species>
      <species boundaryCondition="false" compartment="c" constant="false" fbc:chemicalFormula="C10H12N5O7P" hasOnlySubstanceUnits="false" id="M_amp_c" metaid="M_amp_c" name="AMP C10H12N5O7P">
        <annotation>
          <rdf:RDF xmlns:rdf="http://www.w3.org/1999/02/22-rdf-syntax-ns#" xmlns:bqbiol="http://biomodels.net/biology-qualifiers/">
            <rdf:Description rdf:about="#M_amp_c">
              <bqbiol:is>
                <rdf:Bag>
                  <rdf:li rdf:resource="http://identifiers.org/bigg.metabolite/amp" />
                  <rdf:li rdf:resource="http://identifiers.org/biocyc/META:AMP" />
                  <rdf:li rdf:resource="http://identifiers.org/biocyc/META:AMP-GROUP" />
                  <rdf:li rdf:resource="http://identifiers.org/chebi/CHEBI:12056" />
                  <rdf:li rdf:resource="http://identifiers.org/chebi/CHEBI:13234" />
                  <rdf:li rdf:resource="http://identifiers.org/chebi/CHEBI:13235" />
                  <rdf:li rdf:resource="http://identifiers.org/chebi/CHEBI:13736" />
                  <rdf:li rdf:resource="http://identifiers.org/chebi/CHEBI:13740" />
                  <rdf:li rdf:resource="http://identifiers.org/chebi/CHEBI:16027" />
                  <rdf:li rdf:resource="http://identifiers.org/chebi/CHEBI:22242" />
                  <rdf:li rdf:resource="http://identifiers.org/chebi/CHEBI:22245" />
                  <rdf:li rdf:resource="http://identifiers.org/chebi/CHEBI:2356" />
                  <rdf:li rdf:resource="http://identifiers.org/chebi/CHEBI:40510" />
                  <rdf:li rdf:resource="http://identifiers.org/chebi/CHEBI:40721" />
                  <rdf:li rdf:resource="http://identifiers.org/chebi/CHEBI:40726" />
                  <rdf:li rdf:resource="http://identifiers.org/chebi/CHEBI:40786" />
                  <rdf:li rdf:resource="http://identifiers.org/chebi/CHEBI:40826" />
                  <rdf:li rdf:resource="http://identifiers.org/chebi/CHEBI:456215" />
                  <rdf:li rdf:resource="http://identifiers.org/chebi/CHEBI:47222" />
                  <rdf:li rdf:resource="http://identifiers.org/kegg.compound/C00020" />
                  <rdf:li rdf:resource="http://identifiers.org/kegg.drug/D02769" />
                  <rdf:li rdf:resource="http://identifiers.org/metanetx.chemical/MNXM14" />
                  <rdf:li rdf:resource="http://identifiers.org/seed.compound/cpd00018" />
                  <rdf:li rdf:resource="http://identifiers.org/seed.compound/cpd22272" />
                </rdf:Bag>
              </bqbiol:is>
            </rdf:Description>
          </rdf:RDF>
        </annotation>
      </species>
      <species boundaryCondition="false" compartment="c" constant="false" fbc:chemicalFormula="C10H12N5O13P3" hasOnlySubstanceUnits="false" id="M_atp_c" metaid="M_atp_c" name="ATP C10H12N5O13P3">
        <annotation>
          <rdf:RDF xmlns:rdf="http://www.w3.org/1999/02/22-rdf-syntax-ns#" xmlns:bqbiol="http://biomodels.net/biology-qualifiers/">
            <rdf:Description rdf:about="#M_atp_c">
              <bqbiol:is>
                <rdf:Bag>
                  <rdf:li rdf:resource="http://identifiers.org/bigg.metabolite/atp" />
                  <rdf:li rdf:resource="http://identifiers.org/biocyc/META:ATP" />
                  <rdf:li rdf:resource="http://identifiers.org/biocyc/META:CPD0-1634" />
                  <rdf:li rdf:resource="http://identifiers.org/chebi/CHEBI:10789" />
                  <rdf:li rdf:resource="http://identifiers.org/chebi/CHEBI:10841" />
                  <rdf:li rdf:resource="http://identifiers.org/chebi/CHEBI:13236" />
                  <rdf:li rdf:resource="http://identifiers.org/chebi/CHEBI:15422" />
                  <rdf:li rdf:resource="http://identifiers.org/chebi/CHEBI:22249" />
                  <rdf:li rdf:resource="http://identifiers.org/chebi/CHEBI:2359" />
                  <rdf:li rdf:resource="http://identifiers.org/chebi/CHEBI:237958" />
                  <rdf:li rdf:resource="http://identifiers.org/chebi/CHEBI:30616" />
                  <rdf:li rdf:resource="http://identifiers.org/chebi/CHEBI:40938" />
                  <rdf:li rdf:resource="http://identifiers.org/chebi/CHEBI:57299" />
                  <rdf:li rdf:resource="http://identifiers.org/kegg.compound/C00002" />
                  <rdf:li rdf:resource="http://identifiers.org/kegg.drug/D08646" />
                  <rdf:li rdf:resource="http://identifiers.org/metanetx.chemical/MNXM3" />
                  <rdf:li rdf:resource="http://identifiers.org/seed.compound/cpd00002" />
                </rdf:Bag>
              </bqbiol:is>
            </rdf:Description>
          </rdf:RDF>
        </annotation>
      </species>
      <species boundaryCondition="false" compartment="c" constant="false" fbc:chemicalFormula="C6H5O7" hasOnlySubstanceUnits="false" id="M_cit_c" metaid="M_cit_c" name="Citrate">
        <annotation>
          <rdf:RDF xmlns:rdf="http://www.w3.org/1999/02/22-rdf-syntax-ns#" xmlns:bqbiol="http://biomodels.net/biology-qualifiers/">
            <rdf:Description rdf:about="#M_cit_c">
              <bqbiol:is>
                <rdf:Bag>
                  <rdf:li rdf:resource="http://identifiers.org/bigg.metabolite/cit" />
                  <rdf:li rdf:resource="http://identifiers.org/biocyc/META:CIT" />
                  <rdf:li rdf:resource="http://identifiers.org/chebi/CHEBI:132362" />
                  <rdf:li rdf:resource="http://identifiers.org/chebi/CHEBI:133748" />
                  <rdf:li rdf:resource="http://identifiers.org/chebi/CHEBI:13999" />
                  <rdf:li rdf:resource="http://identifiers.org/chebi/CHEBI:16947" />
                  <rdf:li rdf:resource="http://identifiers.org/chebi/CHEBI:23321" />
                  <rdf:li rdf:resource="http://identifiers.org/chebi/CHEBI:23322" />
                  <rdf:li rdf:resource="http://identifiers.org/chebi/CHEBI:30769" />
                  <rdf:li rdf:resource="http://identifiers.org/chebi/CHEBI:35802" />
                  <rdf:li rdf:resource="http://identifiers.org/chebi/CHEBI:35804" />
                  <rdf:li rdf:resource="http://identifiers.org/chebi/CHEBI:35806" />
                  <rdf:li rdf:resource="http://identifiers.org/chebi/CHEBI:35808" />
                  <rdf:li rdf:resource="http://identifiers.org/chebi/CHEBI:35809" />
                  <rdf:li rdf:resource="http://identifiers.org/chebi/CHEBI:35810" />
                  <rdf:li rdf:resource="http://identifiers.org/chebi/CHEBI:3727" />
                  <rdf:li rdf:resource="http://identifiers.org/chebi/CHEBI:41523" />
                  <rdf:li rdf:resource="http://identifiers.org/chebi/CHEBI:42563" />
                  <rdf:li rdf:resource="http://identifiers.org/chebi/CHEBI:76049" />
                  <rdf:li rdf:resource="http://identifiers.org/chebi/CHEBI:79399" />
                  <rdf:li rdf:resource="http://identifiers.org/hmdb/HMDB00094" />
                  <rdf:li rdf:resource="http://identifiers.org/kegg.compound/C00158" />
                  <rdf:li rdf:resource="http://identifiers.org/kegg.compound/C13660" />
                  <rdf:li rdf:resource="http://identifiers.org/kegg.drug/D00037" />
                  <rdf:li rdf:resource="http://identifiers.org/metanetx.chemical/MNXM131" />
                  <rdf:li rdf:resource="http://identifiers.org/seed.compound/cpd00137" />
                </rdf:Bag>
              </bqbiol:is>
            </rdf:Description>
          </rdf:RDF>
        </annotation>
      </species>
      <species boundaryCondition="false" compartment="c" constant="false" fbc:chemicalFormula="CO2" hasOnlySubstanceUnits="false" id="M_co2_c" metaid="M_co2_c" name="CO2 CO2">
        <annotation>
          <rdf:RDF xmlns:rdf="http://www.w3.org/1999/02/22-rdf-syntax-ns#" xmlns:bqbiol="http://biomodels.net/biology-qualifiers/">
            <rdf:Description rdf:about="#M_co2_c">
              <bqbiol:is>
                <rdf:Bag>
                  <rdf:li rdf:resource="http://identifiers.org/bigg.metabolite/co2" />
                  <rdf:li rdf:resource="http://identifiers.org/biocyc/META:CARBON-DIOXIDE" />
                  <rdf:li rdf:resource="http://identifiers.org/chebi/CHEBI:13282" />
                  <rdf:li rdf:resource="http://identifiers.org/chebi/CHEBI:13283" />
                  <rdf:li rdf:resource="http://identifiers.org/chebi/CHEBI:13284" />
                  <rdf:li rdf:resource="http://identifiers.org/chebi/CHEBI:13285" />
                  <rdf:li rdf:resource="http://identifiers.org/chebi/CHEBI:16526" />
                  <rdf:li rdf:resource="http://identifiers.org/chebi/CHEBI:23011" />
                  <rdf:li rdf:resource="http://identifiers.org/chebi/CHEBI:3283" />
                  <rdf:li rdf:resource="http://identifiers.org/chebi/CHEBI:48829" />
                  <rdf:li rdf:resource="http://identifiers.org/hmdb/HMDB01967" />
                  <rdf:li rdf:resource="http://identifiers.org/kegg.compound/C00011" />
                  <rdf:li rdf:resource="http://identifiers.org/kegg.drug/D00004" />
                  <rdf:li rdf:resource="http://identifiers.org/metanetx.chemical/MNXM13" />
                  <rdf:li rdf:resource="http://identifiers.org/seed.compound/cpd00011" />
                </rdf:Bag>
              </bqbiol:is>
            </rdf:Description>
          </rdf:RDF>
        </annotation>
      </species>
      <species boundaryCondition="false" compartment="e" constant="false" fbc:chemicalFormula="CO2" hasOnlySubstanceUnits="false" id="M_co2_e" metaid="M_co2_e" name="CO2 CO2">
        <annotation>
          <rdf:RDF xmlns:rdf="http://www.w3.org/1999/02/22-rdf-syntax-ns#" xmlns:bqbiol="http://biomodels.net/biology-qualifiers/">
            <rdf:Description rdf:about="#M_co2_e">
              <bqbiol:is>
                <rdf:Bag>
                  <rdf:li rdf:resource="http://identifiers.org/bigg.metabolite/co2" />
                  <rdf:li rdf:resource="http://identifiers.org/biocyc/META:CARBON-DIOXIDE" />
                  <rdf:li rdf:resource="http://identifiers.org/chebi/CHEBI:13282" />
                  <rdf:li rdf:resource="http://identifiers.org/chebi/CHEBI:13283" />
                  <rdf:li rdf:resource="http://identifiers.org/chebi/CHEBI:13284" />
                  <rdf:li rdf:resource="http://identifiers.org/chebi/CHEBI:13285" />
                  <rdf:li rdf:resource="http://identifiers.org/chebi/CHEBI:16526" />
                  <rdf:li rdf:resource="http://identifiers.org/chebi/CHEBI:23011" />
                  <rdf:li rdf:resource="http://identifiers.org/chebi/CHEBI:3283" />
                  <rdf:li rdf:resource="http://identifiers.org/chebi/CHEBI:48829" />
                  <rdf:li rdf:resource="http://identifiers.org/hmdb/HMDB01967" />
                  <rdf:li rdf:resource="http://identifiers.org/kegg.compound/C00011" />
                  <rdf:li rdf:resource="http://identifiers.org/kegg.drug/D00004" />
                  <rdf:li rdf:resource="http://identifiers.org/metanetx.chemical/MNXM13" />
                  <rdf:li rdf:resource="http://identifiers.org/seed.compound/cpd00011" />
                </rdf:Bag>
              </bqbiol:is>
            </rdf:Description>
          </rdf:RDF>
        </annotation>
      </species>
      <species boundaryCondition="false" compartment="c" constant="false" fbc:chemicalFormula="C21H32N7O16P3S" hasOnlySubstanceUnits="false" id="M_coa_c" metaid="M_coa_c" name="Coenzyme A">
        <annotation>
          <rdf:RDF xmlns:rdf="http://www.w3.org/1999/02/22-rdf-syntax-ns#" xmlns:bqbiol="http://biomodels.net/biology-qualifiers/">
            <rdf:Description rdf:about="#M_coa_c">
              <bqbiol:is>
                <rdf:Bag>
                  <rdf:li rdf:resource="http://identifiers.org/bigg.metabolite/coa" />
                  <rdf:li rdf:resource="http://identifiers.org/biocyc/META:CO-A" />
                  <rdf:li rdf:resource="http://identifiers.org/biocyc/META:COA-GROUP" />
                  <rdf:li rdf:resource="http://identifiers.org/chebi/CHEBI:13294" />
                  <rdf:li rdf:resource="http://identifiers.org/chebi/CHEBI:13295" />
                  <rdf:li rdf:resource="http://identifiers.org/chebi/CHEBI:13298" />
                  <rdf:li rdf:resource="http://identifiers.org/chebi/CHEBI:15346" />
                  <rdf:li rdf:resource="http://identifiers.org/chebi/CHEBI:23355" />
                  <rdf:li rdf:resource="http://identifiers.org/chebi/CHEBI:3771" />
                  <rdf:li rdf:resource="http://identifiers.org/chebi/CHEBI:41597" />
                  <rdf:li rdf:resource="http://identifiers.org/chebi/CHEBI:41631" />
                  <rdf:li rdf:resource="http://identifiers.org/chebi/CHEBI:57287" />
                  <rdf:li rdf:resource="http://identifiers.org/chebi/CHEBI:741566" />
                  <rdf:li rdf:resource="http://identifiers.org/hmdb/HMDB01423" />
                  <rdf:li rdf:resource="http://identifiers.org/kegg.compound/C00010" />
                  <rdf:li rdf:resource="http://identifiers.org/metanetx.chemical/MNXM12" />
                  <rdf:li rdf:resource="http://identifiers.org/seed.compound/cpd00010" />
                  <rdf:li rdf:resource="http://identifiers.org/seed.compound/cpd22528" />
                </rdf:Bag>
              </bqbiol:is>
            </rdf:Description>
          </rdf:RDF>
        </annotation>
      </species>
      <species boundaryCondition="false" compartment="c" constant="false" fbc:chemicalFormula="C3H5O6P" hasOnlySubstanceUnits="false" id="M_dhap_c" metaid="M_dhap_c"
      name="Dihydroxyacetone phosphate">
        <annotation>
          <rdf:RDF xmlns:rdf="http://www.w3.org/1999/02/22-rdf-syntax-ns#" xmlns:bqbiol="http://biomodels.net/biology-qualifiers/">
            <rdf:Description rdf:about="#M_dhap_c">
              <bqbiol:is>
                <rdf:Bag>
                  <rdf:li rdf:resource="http://identifiers.org/bigg.metabolite/dhap" />
                  <rdf:li rdf:resource="http://identifiers.org/biocyc/META:DIHYDROXY-ACETONE-PHOSPHATE" />
                  <rdf:li rdf:resource="http://identifiers.org/chebi/CHEBI:14341" />
                  <rdf:li rdf:resource="http://identifiers.org/chebi/CHEBI:14342" />
                  <rdf:li rdf:resource="http://identifiers.org/chebi/CHEBI:16108" />
                  <rdf:li rdf:resource="http://identifiers.org/chebi/CHEBI:24355" />
                  <rdf:li rdf:resource="http://identifiers.org/chebi/CHEBI:39571" />
                  <rdf:li rdf:resource="http://identifiers.org/chebi/CHEBI:5454" />
                  <rdf:li rdf:resource="http://identifiers.org/chebi/CHEBI:57642" />
                  <rdf:li rdf:resource="http://identifiers.org/hmdb/HMDB01473" />
                  <rdf:li rdf:resource="http://identifiers.org/hmdb/HMDB11735" />
                  <rdf:li rdf:resource="http://identifiers.org/kegg.compound/C00111" />
                  <rdf:li rdf:resource="http://identifiers.org/metanetx.chemical/MNXM77" />
                  <rdf:li rdf:resource="http://identifiers.org/seed.compound/cpd00095" />
                </rdf:Bag>
              </bqbiol:is>
            </rdf:Description>
          </rdf:RDF>
        </annotation>
      </species>
      <species boundaryCondition="false" compartment="c" constant="false" fbc:chemicalFormula="C4H7O7P" hasOnlySubstanceUnits="false" id="M_e4p_c" metaid="M_e4p_c" name="D-Erythrose 4-phosphate">
        <annotation>
          <rdf:RDF xmlns:rdf="http://www.w3.org/1999/02/22-rdf-syntax-ns#" xmlns:bqbiol="http://biomodels.net/biology-qualifiers/">
            <rdf:Description rdf:about="#M_e4p_c">
              <bqbiol:is>
                <rdf:Bag>
                  <rdf:li rdf:resource="http://identifiers.org/bigg.metabolite/e4p" />
                  <rdf:li rdf:resource="http://identifiers.org/biocyc/META:ERYTHROSE-4P" />
                  <rdf:li rdf:resource="http://identifiers.org/chebi/CHEBI:12921" />
                  <rdf:li rdf:resource="http://identifiers.org/chebi/CHEBI:16897" />
                  <rdf:li rdf:resource="http://identifiers.org/chebi/CHEBI:20927" />
                  <rdf:li rdf:resource="http://identifiers.org/chebi/CHEBI:4114" />
                  <rdf:li rdf:resource="http://identifiers.org/chebi/CHEBI:42349" />
                  <rdf:li rdf:resource="http://identifiers.org/chebi/CHEBI:48153" />
                  <rdf:li rdf:resource="http://identifiers.org/hmdb/HMDB01321" />
                  <rdf:li rdf:resource="http://identifiers.org/kegg.compound/C00279" />
                  <rdf:li rdf:resource="http://identifiers.org/metanetx.chemical/MNXM258" />
                  <rdf:li rdf:resource="http://identifiers.org/seed.compound/cpd00236" />
                </rdf:Bag>
              </bqbiol:is>
            </rdf:Description>
          </rdf:RDF>
        </annotation>
      </species>
      <species boundaryCondition="false" compartment="c" constant="false" fbc:chemicalFormula="C2H6O" hasOnlySubstanceUnits="false" id="M_etoh_c" metaid="M_etoh_c" name="Ethanol">
        <annotation>
          <rdf:RDF xmlns:rdf="http://www.w3.org/1999/02/22-rdf-syntax-ns#" xmlns:bqbiol="http://biomodels.net/biology-qualifiers/">
            <rdf:Description rdf:about="#M_etoh_c">
              <bqbiol:is>
                <rdf:Bag>
                  <rdf:li rdf:resource="http://identifiers.org/bigg.metabolite/etoh" />
                  <rdf:li rdf:resource="http://identifiers.org/biocyc/META:ETOH" />
                  <rdf:li rdf:resource="http://identifiers.org/chebi/CHEBI:14222" />
                  <rdf:li rdf:resource="http://identifiers.org/chebi/CHEBI:16236" />
                  <rdf:li rdf:resource="http://identifiers.org/chebi/CHEBI:23978" />
                  <rdf:li rdf:resource="http://identifiers.org/chebi/CHEBI:30878" />
                  <rdf:li rdf:resource="http://identifiers.org/chebi/CHEBI:30880" />
                  <rdf:li rdf:resource="http://identifiers.org/chebi/CHEBI:42377" />
                  <rdf:li rdf:resource="http://identifiers.org/chebi/CHEBI:44594" />
                  <rdf:li rdf:resource="http://identifiers.org/chebi/CHEBI:4879" />
                  <rdf:li rdf:resource="http://identifiers.org/chebi/CHEBI:52092" />
                  <rdf:li rdf:resource="http://identifiers.org/hmdb/HMDB00108" />
                  <rdf:li rdf:resource="http://identifiers.org/kegg.compound/C00469" />
                  <rdf:li rdf:resource="http://identifiers.org/kegg.drug/D00068" />
                  <rdf:li rdf:resource="http://identifiers.org/kegg.drug/D02798" />
                  <rdf:li rdf:resource="http://identifiers.org/kegg.drug/D04855" />
                  <rdf:li rdf:resource="http://identifiers.org/kegg.drug/D06542" />
                  <rdf:li rdf:resource="http://identifiers.org/metanetx.chemical/MNXM303" />
                  <rdf:li rdf:resource="http://identifiers.org/seed.compound/cpd00363" />
                </rdf:Bag>
              </bqbiol:is>
            </rdf:Description>
          </rdf:RDF>
        </annotation>
      </species>
      <species boundaryCondition="false" compartment="e" constant="false" fbc:chemicalFormula="C2H6O" hasOnlySubstanceUnits="false" id="M_etoh_e" metaid="M_etoh_e" name="Ethanol">
        <annotation>
          <rdf:RDF xmlns:rdf="http://www.w3.org/1999/02/22-rdf-syntax-ns#" xmlns:bqbiol="http://biomodels.net/biology-qualifiers/">
            <rdf:Description rdf:about="#M_etoh_e">
              <bqbiol:is>
                <rdf:Bag>
                  <rdf:li rdf:resource="http://identifiers.org/bigg.metabolite/etoh" />
                  <rdf:li rdf:resource="http://identifiers.org/biocyc/META:ETOH" />
                  <rdf:li rdf:resource="http://identifiers.org/chebi/CHEBI:14222" />
                  <rdf:li rdf:resource="http://identifiers.org/chebi/CHEBI:16236" />
                  <rdf:li rdf:resource="http://identifiers.org/chebi/CHEBI:23978" />
                  <rdf:li rdf:resource="http://identifiers.org/chebi/CHEBI:30878" />
                  <rdf:li rdf:resource="http://identifiers.org/chebi/CHEBI:30880" />
                  <rdf:li rdf:resource="http://identifiers.org/chebi/CHEBI:42377" />
                  <rdf:li rdf:resource="http://identifiers.org/chebi/CHEBI:44594" />
                  <rdf:li rdf:resource="http://identifiers.org/chebi/CHEBI:4879" />
                  <rdf:li rdf:resource="http://identifiers.org/chebi/CHEBI:52092" />
                  <rdf:li rdf:resource="http://identifiers.org/hmdb/HMDB00108" />
                  <rdf:li rdf:resource="http://identifiers.org/kegg.compound/C00469" />
                  <rdf:li rdf:resource="http://identifiers.org/kegg.drug/D00068" />
                  <rdf:li rdf:resource="http://identifiers.org/kegg.drug/D02798" />
                  <rdf:li rdf:resource="http://identifiers.org/kegg.drug/D04855" />
                  <rdf:li rdf:resource="http://identifiers.org/kegg.drug/D06542" />
                  <rdf:li rdf:resource="http://identifiers.org/metanetx.chemical/MNXM303" />
                  <rdf:li rdf:resource="http://identifiers.org/seed.compound/cpd00363" />
                </rdf:Bag>
              </bqbiol:is>
            </rdf:Description>
          </rdf:RDF>
        </annotation>
      </species>
      <species boundaryCondition="false" compartment="c" constant="false" fbc:chemicalFormula="C6H11O9P" hasOnlySubstanceUnits="false" id="M_f6p_c" metaid="M_f6p_c" name="D-Fructose 6-phosphate">
        <annotation>
          <rdf:RDF xmlns:rdf="http://www.w3.org/1999/02/22-rdf-syntax-ns#" xmlns:bqbiol="http://biomodels.net/biology-qualifiers/">
            <rdf:Description rdf:about="#M_f6p_c">
              <bqbiol:is>
                <rdf:Bag>
                  <rdf:li rdf:resource="http://identifiers.org/bigg.metabolite/f6p" />
                  <rdf:li rdf:resource="http://identifiers.org/biocyc/META:FRUCTOSE-6P" />
                  <rdf:li rdf:resource="http://identifiers.org/chebi/CHEBI:10375" />
                  <rdf:li rdf:resource="http://identifiers.org/chebi/CHEBI:12352" />
                  <rdf:li rdf:resource="http://identifiers.org/chebi/CHEBI:16084" />
                  <rdf:li rdf:resource="http://identifiers.org/chebi/CHEBI:22768" />
                  <rdf:li rdf:resource="http://identifiers.org/chebi/CHEBI:42378" />
                  <rdf:li rdf:resource="http://identifiers.org/chebi/CHEBI:57634" />
                  <rdf:li rdf:resource="http://identifiers.org/hmdb/HMDB03971" />
                  <rdf:li rdf:resource="http://identifiers.org/kegg.compound/C05345" />
                  <rdf:li rdf:resource="http://identifiers.org/metanetx.chemical/MNXM89621" />
                  <rdf:li rdf:resource="http://identifiers.org/seed.compound/cpd19035" />
                </rdf:Bag>
              </bqbiol:is>
            </rdf:Description>
          </rdf:RDF>
        </annotation>
      </species>
      <species boundaryCondition="false" compartment="c" constant="false" fbc:chemicalFormula="C6H10O12P2" hasOnlySubstanceUnits="false" id="M_fdp_c" metaid="M_fdp_c"
      name="D-Fructose 1,6-bisphosphate">
        <annotation>
          <rdf:RDF xmlns:rdf="http://www.w3.org/1999/02/22-rdf-syntax-ns#" xmlns:bqbiol="http://biomodels.net/biology-qualifiers/">
            <rdf:Description rdf:about="#M_fdp_c">
              <bqbiol:is>
                <rdf:Bag>
                  <rdf:li rdf:resource="http://identifiers.org/bigg.metabolite/fdp" />
                  <rdf:li rdf:resource="http://identifiers.org/chebi/CHEBI:37736" />
                  <rdf:li rdf:resource="http://identifiers.org/chebi/CHEBI:49299" />
                  <rdf:li rdf:resource="http://identifiers.org/kegg.compound/C00354" />
                  <rdf:li rdf:resource="http://identifiers.org/metanetx.chemical/MNXM417" />
                  <rdf:li rdf:resource="http://identifiers.org/seed.compound/cpd00290" />
                </rdf:Bag>
              </bqbiol:is>
            </rdf:Description>
          </rdf:RDF>
        </annotation>
      </species>
      <species boundaryCondition="false" compartment="c" constant="false" fbc:chemicalFormula="CH1O2" hasOnlySubstanceUnits="false" id="M_for_c" metaid="M_for_c" name="Formate">
        <annotation>
          <rdf:RDF xmlns:rdf="http://www.w3.org/1999/02/22-rdf-syntax-ns#" xmlns:bqbiol="http://biomodels.net/biology-qualifiers/">
            <rdf:Description rdf:about="#M_for_c">
              <bqbiol:is>
                <rdf:Bag>
                  <rdf:li rdf:resource="http://identifiers.org/bigg.metabolite/for" />
                  <rdf:li rdf:resource="http://identifiers.org/biocyc/META:CARBOXYL-GROUP" />
                  <rdf:li rdf:resource="http://identifiers.org/biocyc/META:CPD-9845" />
                  <rdf:li rdf:resource="http://identifiers.org/biocyc/META:CPD1G-1532" />
                  <rdf:li rdf:resource="http://identifiers.org/biocyc/META:CPD1G-1533" />
                  <rdf:li rdf:resource="http://identifiers.org/biocyc/META:CPD1G-1534" />
                  <rdf:li rdf:resource="http://identifiers.org/biocyc/META:CPD1G-1535" />
                  <rdf:li rdf:resource="http://identifiers.org/biocyc/META:FORMATE" />
                  <rdf:li rdf:resource="http://identifiers.org/chebi/CHEBI:14276" />
                  <rdf:li rdf:resource="http://identifiers.org/chebi/CHEBI:15740" />
                  <rdf:li rdf:resource="http://identifiers.org/chebi/CHEBI:24081" />
                  <rdf:li rdf:resource="http://identifiers.org/chebi/CHEBI:24082" />
                  <rdf:li rdf:resource="http://identifiers.org/chebi/CHEBI:30751" />
                  <rdf:li rdf:resource="http://identifiers.org/chebi/CHEBI:42460" />
                  <rdf:li rdf:resource="http://identifiers.org/chebi/CHEBI:5145" />
                  <rdf:li rdf:resource="http://identifiers.org/hmdb/HMDB00142" />
                  <rdf:li rdf:resource="http://identifiers.org/kegg.compound/C00058" />
                  <rdf:li rdf:resource="http://identifiers.org/metanetx.chemical/MNXM39" />
                  <rdf:li rdf:resource="http://identifiers.org/seed.compound/cpd00047" />
                  <rdf:li rdf:resource="http://identifiers.org/seed.compound/cpd22511" />
                </rdf:Bag>
              </bqbiol:is>
            </rdf:Description>
          </rdf:RDF>
        </annotation>
      </species>
      <species boundaryCondition="false" compartment="e" constant="false" fbc:chemicalFormula="CH1O2" hasOnlySubstanceUnits="false" id="M_for_e" metaid="M_for_e" name="Formate">
        <annotation>
          <rdf:RDF xmlns:rdf="http://www.w3.org/1999/02/22-rdf-syntax-ns#" xmlns:bqbiol="http://biomodels.net/biology-qualifiers/">
            <rdf:Description rdf:about="#M_for_e">
              <bqbiol:is>
                <rdf:Bag>
                  <rdf:li rdf:resource="http://identifiers.org/bigg.metabolite/for" />
                  <rdf:li rdf:resource="http://identifiers.org/biocyc/META:CARBOXYL-GROUP" />
                  <rdf:li rdf:resource="http://identifiers.org/biocyc/META:CPD-9845" />
                  <rdf:li rdf:resource="http://identifiers.org/biocyc/META:CPD1G-1532" />
                  <rdf:li rdf:resource="http://identifiers.org/biocyc/META:CPD1G-1533" />
                  <rdf:li rdf:resource="http://identifiers.org/biocyc/META:CPD1G-1534" />
                  <rdf:li rdf:resource="http://identifiers.org/biocyc/META:CPD1G-1535" />
                  <rdf:li rdf:resource="http://identifiers.org/biocyc/META:FORMATE" />
                  <rdf:li rdf:resource="http://identifiers.org/chebi/CHEBI:14276" />
                  <rdf:li rdf:resource="http://identifiers.org/chebi/CHEBI:15740" />
                  <rdf:li rdf:resource="http://identifiers.org/chebi/CHEBI:24081" />
                  <rdf:li rdf:resource="http://identifiers.org/chebi/CHEBI:24082" />
                  <rdf:li rdf:resource="http://identifiers.org/chebi/CHEBI:30751" />
                  <rdf:li rdf:resource="http://identifiers.org/chebi/CHEBI:42460" />
                  <rdf:li rdf:resource="http://identifiers.org/chebi/CHEBI:5145" />
                  <rdf:li rdf:resource="http://identifiers.org/hmdb/HMDB00142" />
                  <rdf:li rdf:resource="http://identifiers.org/kegg.compound/C00058" />
                  <rdf:li rdf:resource="http://identifiers.org/metanetx.chemical/MNXM39" />
                  <rdf:li rdf:resource="http://identifiers.org/seed.compound/cpd00047" />
                  <rdf:li rdf:resource="http://identifiers.org/seed.compound/cpd22511" />
                </rdf:Bag>
              </bqbiol:is>
            </rdf:Description>
          </rdf:RDF>
        </annotation>
      </species>
      <species boundaryCondition="false" compartment="e" constant="false" fbc:chemicalFormula="C6H12O6" hasOnlySubstanceUnits="false" id="M_fru_e" metaid="M_fru_e" name="D-Fructose">
        <annotation>
          <rdf:RDF xmlns:rdf="http://www.w3.org/1999/02/22-rdf-syntax-ns#" xmlns:bqbiol="http://biomodels.net/biology-qualifiers/">
            <rdf:Description rdf:about="#M_fru_e">
              <bqbiol:is>
                <rdf:Bag>
                  <rdf:li rdf:resource="http://identifiers.org/bigg.metabolite/fru" />
                  <rdf:li rdf:resource="http://identifiers.org/biocyc/META:CPD-15382" />
                  <rdf:li rdf:resource="http://identifiers.org/biocyc/META:D-Fructopyranose" />
                  <rdf:li rdf:resource="http://identifiers.org/biocyc/META:FRU" />
                  <rdf:li rdf:resource="http://identifiers.org/biocyc/META:Fructofuranose" />
                  <rdf:li rdf:resource="http://identifiers.org/chebi/CHEBI:12923" />
                  <rdf:li rdf:resource="http://identifiers.org/chebi/CHEBI:15824" />
                  <rdf:li rdf:resource="http://identifiers.org/chebi/CHEBI:20929" />
                  <rdf:li rdf:resource="http://identifiers.org/chebi/CHEBI:24104" />
                  <rdf:li rdf:resource="http://identifiers.org/chebi/CHEBI:24110" />
                  <rdf:li rdf:resource="http://identifiers.org/chebi/CHEBI:28757" />
                  <rdf:li rdf:resource="http://identifiers.org/chebi/CHEBI:37714" />
                  <rdf:li rdf:resource="http://identifiers.org/chebi/CHEBI:37721" />
                  <rdf:li rdf:resource="http://identifiers.org/chebi/CHEBI:4118" />
                  <rdf:li rdf:resource="http://identifiers.org/chebi/CHEBI:4119" />
                  <rdf:li rdf:resource="http://identifiers.org/chebi/CHEBI:47424" />
                  <rdf:li rdf:resource="http://identifiers.org/chebi/CHEBI:48095" />
                  <rdf:li rdf:resource="http://identifiers.org/chebi/CHEBI:5172" />
                  <rdf:li rdf:resource="http://identifiers.org/hmdb/HMDB62538" />
                  <rdf:li rdf:resource="http://identifiers.org/kegg.compound/C00095" />
                  <rdf:li rdf:resource="http://identifiers.org/kegg.compound/C01496" />
                  <rdf:li rdf:resource="http://identifiers.org/kegg.compound/C05003" />
                  <rdf:li rdf:resource="http://identifiers.org/kegg.compound/C10906" />
                  <rdf:li rdf:resource="http://identifiers.org/kegg.drug/D00114" />
                  <rdf:li rdf:resource="http://identifiers.org/metanetx.chemical/MNXM175" />
                  <rdf:li rdf:resource="http://identifiers.org/seed.compound/cpd00082" />
                  <rdf:li rdf:resource="http://identifiers.org/seed.compound/cpd19015" />
                  <rdf:li rdf:resource="http://identifiers.org/seed.compound/cpd27040" />
                </rdf:Bag>
              </bqbiol:is>
            </rdf:Description>
          </rdf:RDF>
        </annotation>
      </species>
      <species boundaryCondition="false" compartment="c" constant="false" fbc:chemicalFormula="C4H2O4" hasOnlySubstanceUnits="false" id="M_fum_c" metaid="M_fum_c" name="Fumarate">
        <annotation>
          <rdf:RDF xmlns:rdf="http://www.w3.org/1999/02/22-rdf-syntax-ns#" xmlns:bqbiol="http://biomodels.net/biology-qualifiers/">
            <rdf:Description rdf:about="#M_fum_c">
              <bqbiol:is>
                <rdf:Bag>
                  <rdf:li rdf:resource="http://identifiers.org/bigg.metabolite/fum" />
                  <rdf:li rdf:resource="http://identifiers.org/biocyc/META:FUM" />
                  <rdf:li rdf:resource="http://identifiers.org/chebi/CHEBI:14284" />
                  <rdf:li rdf:resource="http://identifiers.org/chebi/CHEBI:18012" />
                  <rdf:li rdf:resource="http://identifiers.org/chebi/CHEBI:22956" />
                  <rdf:li rdf:resource="http://identifiers.org/chebi/CHEBI:22957" />
                  <rdf:li rdf:resource="http://identifiers.org/chebi/CHEBI:22958" />
                  <rdf:li rdf:resource="http://identifiers.org/chebi/CHEBI:24122" />
                  <rdf:li rdf:resource="http://identifiers.org/chebi/CHEBI:24124" />
                  <rdf:li rdf:resource="http://identifiers.org/chebi/CHEBI:29806" />
                  <rdf:li rdf:resource="http://identifiers.org/chebi/CHEBI:36180" />
                  <rdf:li rdf:resource="http://identifiers.org/chebi/CHEBI:37154" />
                  <rdf:li rdf:resource="http://identifiers.org/chebi/CHEBI:37155" />
                  <rdf:li rdf:resource="http://identifiers.org/chebi/CHEBI:42511" />
                  <rdf:li rdf:resource="http://identifiers.org/chebi/CHEBI:42743" />
                  <rdf:li rdf:resource="http://identifiers.org/chebi/CHEBI:5190" />
                  <rdf:li rdf:resource="http://identifiers.org/hmdb/HMDB00134" />
                  <rdf:li rdf:resource="http://identifiers.org/kegg.compound/C00122" />
                  <rdf:li rdf:resource="http://identifiers.org/kegg.drug/D02308" />
                  <rdf:li rdf:resource="http://identifiers.org/metanetx.chemical/MNXM93" />
                  <rdf:li rdf:resource="http://identifiers.org/seed.compound/cpd00106" />
                </rdf:Bag>
              </bqbiol:is>
            </rdf:Description>
          </rdf:RDF>
        </annotation>
      </species>
      <species boundaryCondition="false" compartment="e" constant="false" fbc:chemicalFormula="C4H2O4" hasOnlySubstanceUnits="false" id="M_fum_e" metaid="M_fum_e" name="Fumarate">
        <annotation>
          <rdf:RDF xmlns:rdf="http://www.w3.org/1999/02/22-rdf-syntax-ns#" xmlns:bqbiol="http://biomodels.net/biology-qualifiers/">
            <rdf:Description rdf:about="#M_fum_e">
              <bqbiol:is>
                <rdf:Bag>
                  <rdf:li rdf:resource="http://identifiers.org/bigg.metabolite/fum" />
                  <rdf:li rdf:resource="http://identifiers.org/biocyc/META:FUM" />
                  <rdf:li rdf:resource="http://identifiers.org/chebi/CHEBI:14284" />
                  <rdf:li rdf:resource="http://identifiers.org/chebi/CHEBI:18012" />
                  <rdf:li rdf:resource="http://identifiers.org/chebi/CHEBI:22956" />
                  <rdf:li rdf:resource="http://identifiers.org/chebi/CHEBI:22957" />
                  <rdf:li rdf:resource="http://identifiers.org/chebi/CHEBI:22958" />
                  <rdf:li rdf:resource="http://identifiers.org/chebi/CHEBI:24122" />
                  <rdf:li rdf:resource="http://identifiers.org/chebi/CHEBI:24124" />
                  <rdf:li rdf:resource="http://identifiers.org/chebi/CHEBI:29806" />
                  <rdf:li rdf:resource="http://identifiers.org/chebi/CHEBI:36180" />
                  <rdf:li rdf:resource="http://identifiers.org/chebi/CHEBI:37154" />
                  <rdf:li rdf:resource="http://identifiers.org/chebi/CHEBI:37155" />
                  <rdf:li rdf:resource="http://identifiers.org/chebi/CHEBI:42511" />
                  <rdf:li rdf:resource="http://identifiers.org/chebi/CHEBI:42743" />
                  <rdf:li rdf:resource="http://identifiers.org/chebi/CHEBI:5190" />
                  <rdf:li rdf:resource="http://identifiers.org/hmdb/HMDB00134" />
                  <rdf:li rdf:resource="http://identifiers.org/kegg.compound/C00122" />
                  <rdf:li rdf:resource="http://identifiers.org/kegg.drug/D02308" />
                  <rdf:li rdf:resource="http://identifiers.org/metanetx.chemical/MNXM93" />
                  <rdf:li rdf:resource="http://identifiers.org/seed.compound/cpd00106" />
                </rdf:Bag>
              </bqbiol:is>
            </rdf:Description>
          </rdf:RDF>
        </annotation>
      </species>
      <species boundaryCondition="false" compartment="c" constant="false" fbc:chemicalFormula="C3H5O6P" hasOnlySubstanceUnits="false" id="M_g3p_c" metaid="M_g3p_c" name="Glyceraldehyde 3-phosphate">
        <annotation>
          <rdf:RDF xmlns:rdf="http://www.w3.org/1999/02/22-rdf-syntax-ns#" xmlns:bqbiol="http://biomodels.net/biology-qualifiers/">
            <rdf:Description rdf:about="#M_g3p_c">
              <bqbiol:is>
                <rdf:Bag>
                  <rdf:li rdf:resource="http://identifiers.org/bigg.metabolite/g3p" />
                  <rdf:li rdf:resource="http://identifiers.org/biocyc/META:GAP" />
                  <rdf:li rdf:resource="http://identifiers.org/chebi/CHEBI:12983" />
                  <rdf:li rdf:resource="http://identifiers.org/chebi/CHEBI:12984" />
                  <rdf:li rdf:resource="http://identifiers.org/chebi/CHEBI:14333" />
                  <rdf:li rdf:resource="http://identifiers.org/chebi/CHEBI:17138" />
                  <rdf:li rdf:resource="http://identifiers.org/chebi/CHEBI:181" />
                  <rdf:li rdf:resource="http://identifiers.org/chebi/CHEBI:18324" />
                  <rdf:li rdf:resource="http://identifiers.org/chebi/CHEBI:21026" />
                  <rdf:li rdf:resource="http://identifiers.org/chebi/CHEBI:29052" />
                  <rdf:li rdf:resource="http://identifiers.org/chebi/CHEBI:5446" />
                  <rdf:li rdf:resource="http://identifiers.org/chebi/CHEBI:58027" />
                  <rdf:li rdf:resource="http://identifiers.org/chebi/CHEBI:59776" />
                  <rdf:li rdf:resource="http://identifiers.org/hmdb/HMDB01112" />
                  <rdf:li rdf:resource="http://identifiers.org/kegg.compound/C00118" />
                  <rdf:li rdf:resource="http://identifiers.org/kegg.compound/C00661" />
                  <rdf:li rdf:resource="http://identifiers.org/metanetx.chemical/MNXM74" />
                  <rdf:li rdf:resource="http://identifiers.org/seed.compound/cpd00102" />
                  <rdf:li rdf:resource="http://identifiers.org/seed.compound/cpd19005" />
                </rdf:Bag>
              </bqbiol:is>
            </rdf:Description>
          </rdf:RDF>
        </annotation>
      </species>
      <species boundaryCondition="false" compartment="c" constant="false" fbc:chemicalFormula="C6H11O9P" hasOnlySubstanceUnits="false" id="M_g6p_c" metaid="M_g6p_c" name="D-Glucose 6-phosphate">
        <annotation>
          <rdf:RDF xmlns:rdf="http://www.w3.org/1999/02/22-rdf-syntax-ns#" xmlns:bqbiol="http://biomodels.net/biology-qualifiers/">
            <rdf:Description rdf:about="#M_g6p_c">
              <bqbiol:is>
                <rdf:Bag>
                  <rdf:li rdf:resource="http://identifiers.org/bigg.metabolite/g6p" />
                  <rdf:li rdf:resource="http://identifiers.org/biocyc/META:D-glucopyranose-6-phosphate" />
                  <rdf:li rdf:resource="http://identifiers.org/chebi/CHEBI:14314" />
                  <rdf:li rdf:resource="http://identifiers.org/chebi/CHEBI:4170" />
                  <rdf:li rdf:resource="http://identifiers.org/chebi/CHEBI:61548" />
                  <rdf:li rdf:resource="http://identifiers.org/hmdb/HMDB01401" />
                  <rdf:li rdf:resource="http://identifiers.org/hmdb/HMDB01549" />
                  <rdf:li rdf:resource="http://identifiers.org/hmdb/HMDB06793" />
                  <rdf:li rdf:resource="http://identifiers.org/kegg.compound/C00092" />
                  <rdf:li rdf:resource="http://identifiers.org/metanetx.chemical/MNXM160" />
                  <rdf:li rdf:resource="http://identifiers.org/seed.compound/cpd00079" />
                  <rdf:li rdf:resource="http://identifiers.org/seed.compound/cpd26836" />
                </rdf:Bag>
              </bqbiol:is>
            </rdf:Description>
          </rdf:RDF>
        </annotation>
      </species>
      <species boundaryCondition="false" compartment="e" constant="false" fbc:chemicalFormula="C6H12O6" hasOnlySubstanceUnits="false" id="M_glc__D_e" metaid="M_glc__D_e" name="D-Glucose">
        <annotation>
          <rdf:RDF xmlns:rdf="http://www.w3.org/1999/02/22-rdf-syntax-ns#" xmlns:bqbiol="http://biomodels.net/biology-qualifiers/">
            <rdf:Description rdf:about="#M_glc__D_e">
              <bqbiol:is>
                <rdf:Bag>
                  <rdf:li rdf:resource="http://identifiers.org/bigg.metabolite/glc__D" />
                  <rdf:li rdf:resource="http://identifiers.org/biocyc/META:Glucopyranose" />
                  <rdf:li rdf:resource="http://identifiers.org/chebi/CHEBI:12965" />
                  <rdf:li rdf:resource="http://identifiers.org/chebi/CHEBI:17634" />
                  <rdf:li rdf:resource="http://identifiers.org/chebi/CHEBI:20999" />
                  <rdf:li rdf:resource="http://identifiers.org/chebi/CHEBI:4167" />
                  <rdf:li rdf:resource="http://identifiers.org/hmdb/HMDB00122" />
                  <rdf:li rdf:resource="http://identifiers.org/hmdb/HMDB06564" />
                  <rdf:li rdf:resource="http://identifiers.org/kegg.compound/C00031" />
                  <rdf:li rdf:resource="http://identifiers.org/kegg.drug/D00009" />
                  <rdf:li rdf:resource="http://identifiers.org/metanetx.chemical/MNXM41" />
                  <rdf:li rdf:resource="http://identifiers.org/seed.compound/cpd00027" />
                  <rdf:li rdf:resource="http://identifiers.org/seed.compound/cpd26821" />
                </rdf:Bag>
              </bqbiol:is>
            </rdf:Description>
          </rdf:RDF>
        </annotation>
      </species>
      <species boundaryCondition="false" compartment="c" constant="false" fbc:chemicalFormula="C5H10N2O3" hasOnlySubstanceUnits="false" id="M_gln__L_c" metaid="M_gln__L_c" name="L-Glutamine">
        <annotation>
          <rdf:RDF xmlns:rdf="http://www.w3.org/1999/02/22-rdf-syntax-ns#" xmlns:bqbiol="http://biomodels.net/biology-qualifiers/">
            <rdf:Description rdf:about="#M_gln__L_c">
              <bqbiol:is>
                <rdf:Bag>
                  <rdf:li rdf:resource="http://identifiers.org/bigg.metabolite/gln__L" />
                  <rdf:li rdf:resource="http://identifiers.org/biocyc/META:GLN" />
                  <rdf:li rdf:resource="http://identifiers.org/chebi/CHEBI:13110" />
                  <rdf:li rdf:resource="http://identifiers.org/chebi/CHEBI:18050" />
                  <rdf:li rdf:resource="http://identifiers.org/chebi/CHEBI:21308" />
                  <rdf:li rdf:resource="http://identifiers.org/chebi/CHEBI:24316" />
                  <rdf:li rdf:resource="http://identifiers.org/chebi/CHEBI:28300" />
                  <rdf:li rdf:resource="http://identifiers.org/chebi/CHEBI:32665" />
                  <rdf:li rdf:resource="http://identifiers.org/chebi/CHEBI:32666" />
                  <rdf:li rdf:resource="http://identifiers.org/chebi/CHEBI:32678" />
                  <rdf:li rdf:resource="http://identifiers.org/chebi/CHEBI:32679" />
                  <rdf:li rdf:resource="http://identifiers.org/chebi/CHEBI:42812" />
                  <rdf:li rdf:resource="http://identifiers.org/chebi/CHEBI:42814" />
                  <rdf:li rdf:resource="http://identifiers.org/chebi/CHEBI:42899" />
                  <rdf:li rdf:resource="http://identifiers.org/chebi/CHEBI:42943" />
                  <rdf:li rdf:resource="http://identifiers.org/chebi/CHEBI:5432" />
                  <rdf:li rdf:resource="http://identifiers.org/chebi/CHEBI:58359" />
                  <rdf:li rdf:resource="http://identifiers.org/chebi/CHEBI:6227" />
                  <rdf:li rdf:resource="http://identifiers.org/hmdb/HMDB00641" />
                  <rdf:li rdf:resource="http://identifiers.org/kegg.compound/C00064" />
                  <rdf:li rdf:resource="http://identifiers.org/kegg.compound/C00303" />
                  <rdf:li rdf:resource="http://identifiers.org/kegg.drug/D00015" />
                  <rdf:li rdf:resource="http://identifiers.org/metanetx.chemical/MNXM37" />
                  <rdf:li rdf:resource="http://identifiers.org/seed.compound/cpd00053" />
                  <rdf:li rdf:resource="http://identifiers.org/seed.compound/cpd00253" />
                </rdf:Bag>
              </bqbiol:is>
            </rdf:Description>
          </rdf:RDF>
        </annotation>
      </species>
      <species boundaryCondition="false" compartment="e" constant="false" fbc:chemicalFormula="C5H10N2O3" hasOnlySubstanceUnits="false" id="M_gln__L_e" metaid="M_gln__L_e" name="L-Glutamine">
        <annotation>
          <rdf:RDF xmlns:rdf="http://www.w3.org/1999/02/22-rdf-syntax-ns#" xmlns:bqbiol="http://biomodels.net/biology-qualifiers/">
            <rdf:Description rdf:about="#M_gln__L_e">
              <bqbiol:is>
                <rdf:Bag>
                  <rdf:li rdf:resource="http://identifiers.org/bigg.metabolite/gln__L" />
                  <rdf:li rdf:resource="http://identifiers.org/biocyc/META:GLN" />
                  <rdf:li rdf:resource="http://identifiers.org/chebi/CHEBI:13110" />
                  <rdf:li rdf:resource="http://identifiers.org/chebi/CHEBI:18050" />
                  <rdf:li rdf:resource="http://identifiers.org/chebi/CHEBI:21308" />
                  <rdf:li rdf:resource="http://identifiers.org/chebi/CHEBI:24316" />
                  <rdf:li rdf:resource="http://identifiers.org/chebi/CHEBI:28300" />
                  <rdf:li rdf:resource="http://identifiers.org/chebi/CHEBI:32665" />
                  <rdf:li rdf:resource="http://identifiers.org/chebi/CHEBI:32666" />
                  <rdf:li rdf:resource="http://identifiers.org/chebi/CHEBI:32678" />
                  <rdf:li rdf:resource="http://identifiers.org/chebi/CHEBI:32679" />
                  <rdf:li rdf:resource="http://identifiers.org/chebi/CHEBI:42812" />
                  <rdf:li rdf:resource="http://identifiers.org/chebi/CHEBI:42814" />
                  <rdf:li rdf:resource="http://identifiers.org/chebi/CHEBI:42899" />
                  <rdf:li rdf:resource="http://identifiers.org/chebi/CHEBI:42943" />
                  <rdf:li rdf:resource="http://identifiers.org/chebi/CHEBI:5432" />
                  <rdf:li rdf:resource="http://identifiers.org/chebi/CHEBI:58359" />
                  <rdf:li rdf:resource="http://identifiers.org/chebi/CHEBI:6227" />
                  <rdf:li rdf:resource="http://identifiers.org/hmdb/HMDB00641" />
                  <rdf:li rdf:resource="http://identifiers.org/kegg.compound/C00064" />
                  <rdf:li rdf:resource="http://identifiers.org/kegg.compound/C00303" />
                  <rdf:li rdf:resource="http://identifiers.org/kegg.drug/D00015" />
                  <rdf:li rdf:resource="http://identifiers.org/metanetx.chemical/MNXM37" />
                  <rdf:li rdf:resource="http://identifiers.org/seed.compound/cpd00053" />
                  <rdf:li rdf:resource="http://identifiers.org/seed.compound/cpd00253" />
                </rdf:Bag>
              </bqbiol:is>
            </rdf:Description>
          </rdf:RDF>
        </annotation>
      </species>
      <species boundaryCondition="false" compartment="c" constant="false" fbc:chemicalFormula="C5H8NO4" hasOnlySubstanceUnits="false" id="M_glu__L_c" metaid="M_glu__L_c" name="L-Glutamate">
        <annotation>
          <rdf:RDF xmlns:rdf="http://www.w3.org/1999/02/22-rdf-syntax-ns#" xmlns:bqbiol="http://biomodels.net/biology-qualifiers/">
            <rdf:Description rdf:about="#M_glu__L_c">
              <bqbiol:is>
                <rdf:Bag>
                  <rdf:li rdf:resource="http://identifiers.org/bigg.metabolite/glu__L" />
                  <rdf:li rdf:resource="http://identifiers.org/biocyc/META:GLT" />
                  <rdf:li rdf:resource="http://identifiers.org/biocyc/META:Glutamates" />
                  <rdf:li rdf:resource="http://identifiers.org/chebi/CHEBI:13107" />
                  <rdf:li rdf:resource="http://identifiers.org/chebi/CHEBI:14321" />
                  <rdf:li rdf:resource="http://identifiers.org/chebi/CHEBI:16015" />
                  <rdf:li rdf:resource="http://identifiers.org/chebi/CHEBI:18237" />
                  <rdf:li rdf:resource="http://identifiers.org/chebi/CHEBI:21301" />
                  <rdf:li rdf:resource="http://identifiers.org/chebi/CHEBI:21304" />
                  <rdf:li rdf:resource="http://identifiers.org/chebi/CHEBI:24314" />
                  <rdf:li rdf:resource="http://identifiers.org/chebi/CHEBI:29985" />
                  <rdf:li rdf:resource="http://identifiers.org/chebi/CHEBI:29987" />
                  <rdf:li rdf:resource="http://identifiers.org/chebi/CHEBI:29988" />
                  <rdf:li rdf:resource="http://identifiers.org/chebi/CHEBI:42825" />
                  <rdf:li rdf:resource="http://identifiers.org/chebi/CHEBI:5431" />
                  <rdf:li rdf:resource="http://identifiers.org/chebi/CHEBI:6224" />
                  <rdf:li rdf:resource="http://identifiers.org/chebi/CHEBI:76051" />
                  <rdf:li rdf:resource="http://identifiers.org/hmdb/HMDB00148" />
                  <rdf:li rdf:resource="http://identifiers.org/hmdb/HMDB60475" />
                  <rdf:li rdf:resource="http://identifiers.org/kegg.compound/C00025" />
                  <rdf:li rdf:resource="http://identifiers.org/kegg.compound/C00302" />
                  <rdf:li rdf:resource="http://identifiers.org/kegg.drug/D00007" />
                  <rdf:li rdf:resource="http://identifiers.org/kegg.drug/D04341" />
                  <rdf:li rdf:resource="http://identifiers.org/metanetx.chemical/MNXM89557" />
                  <rdf:li rdf:resource="http://identifiers.org/seed.compound/cpd00023" />
                  <rdf:li rdf:resource="http://identifiers.org/seed.compound/cpd19002" />
                  <rdf:li rdf:resource="http://identifiers.org/seed.compound/cpd27177" />
                </rdf:Bag>
              </bqbiol:is>
            </rdf:Description>
          </rdf:RDF>
        </annotation>
      </species>
      <species boundaryCondition="false" compartment="e" constant="false" fbc:chemicalFormula="C5H8NO4" hasOnlySubstanceUnits="false" id="M_glu__L_e" metaid="M_glu__L_e" name="L-Glutamate">
        <annotation>
          <rdf:RDF xmlns:rdf="http://www.w3.org/1999/02/22-rdf-syntax-ns#" xmlns:bqbiol="http://biomodels.net/biology-qualifiers/">
            <rdf:Description rdf:about="#M_glu__L_e">
              <bqbiol:is>
                <rdf:Bag>
                  <rdf:li rdf:resource="http://identifiers.org/bigg.metabolite/glu__L" />
                  <rdf:li rdf:resource="http://identifiers.org/biocyc/META:GLT" />
                  <rdf:li rdf:resource="http://identifiers.org/biocyc/META:Glutamates" />
                  <rdf:li rdf:resource="http://identifiers.org/chebi/CHEBI:13107" />
                  <rdf:li rdf:resource="http://identifiers.org/chebi/CHEBI:14321" />
                  <rdf:li rdf:resource="http://identifiers.org/chebi/CHEBI:16015" />
                  <rdf:li rdf:resource="http://identifiers.org/chebi/CHEBI:18237" />
                  <rdf:li rdf:resource="http://identifiers.org/chebi/CHEBI:21301" />
                  <rdf:li rdf:resource="http://identifiers.org/chebi/CHEBI:21304" />
                  <rdf:li rdf:resource="http://identifiers.org/chebi/CHEBI:24314" />
                  <rdf:li rdf:resource="http://identifiers.org/chebi/CHEBI:29985" />
                  <rdf:li rdf:resource="http://identifiers.org/chebi/CHEBI:29987" />
                  <rdf:li rdf:resource="http://identifiers.org/chebi/CHEBI:29988" />
                  <rdf:li rdf:resource="http://identifiers.org/chebi/CHEBI:42825" />
                  <rdf:li rdf:resource="http://identifiers.org/chebi/CHEBI:5431" />
                  <rdf:li rdf:resource="http://identifiers.org/chebi/CHEBI:6224" />
                  <rdf:li rdf:resource="http://identifiers.org/chebi/CHEBI:76051" />
                  <rdf:li rdf:resource="http://identifiers.org/hmdb/HMDB00148" />
                  <rdf:li rdf:resource="http://identifiers.org/hmdb/HMDB60475" />
                  <rdf:li rdf:resource="http://identifiers.org/kegg.compound/C00025" />
                  <rdf:li rdf:resource="http://identifiers.org/kegg.compound/C00302" />
                  <rdf:li rdf:resource="http://identifiers.org/kegg.drug/D00007" />
                  <rdf:li rdf:resource="http://identifiers.org/kegg.drug/D04341" />
                  <rdf:li rdf:resource="http://identifiers.org/metanetx.chemical/MNXM89557" />
                  <rdf:li rdf:resource="http://identifiers.org/seed.compound/cpd00023" />
                  <rdf:li rdf:resource="http://identifiers.org/seed.compound/cpd19002" />
                  <rdf:li rdf:resource="http://identifiers.org/seed.compound/cpd27177" />
                </rdf:Bag>
              </bqbiol:is>
            </rdf:Description>
          </rdf:RDF>
        </annotation>
      </species>
      <species boundaryCondition="false" compartment="c" constant="false" fbc:chemicalFormula="C2H1O3" hasOnlySubstanceUnits="false" id="M_glx_c" metaid="M_glx_c" name="Glyoxylate">
        <annotation>
          <rdf:RDF xmlns:rdf="http://www.w3.org/1999/02/22-rdf-syntax-ns#" xmlns:bqbiol="http://biomodels.net/biology-qualifiers/">
            <rdf:Description rdf:about="#M_glx_c">
              <bqbiol:is>
                <rdf:Bag>
                  <rdf:li rdf:resource="http://identifiers.org/bigg.metabolite/glx" />
                  <rdf:li rdf:resource="http://identifiers.org/biocyc/META:GLYOX" />
                  <rdf:li rdf:resource="http://identifiers.org/chebi/CHEBI:14368" />
                  <rdf:li rdf:resource="http://identifiers.org/chebi/CHEBI:16891" />
                  <rdf:li rdf:resource="http://identifiers.org/chebi/CHEBI:24420" />
                  <rdf:li rdf:resource="http://identifiers.org/chebi/CHEBI:24421" />
                  <rdf:li rdf:resource="http://identifiers.org/chebi/CHEBI:35977" />
                  <rdf:li rdf:resource="http://identifiers.org/chebi/CHEBI:36655" />
                  <rdf:li rdf:resource="http://identifiers.org/chebi/CHEBI:42767" />
                  <rdf:li rdf:resource="http://identifiers.org/chebi/CHEBI:5509" />
                  <rdf:li rdf:resource="http://identifiers.org/hmdb/HMDB00119" />
                  <rdf:li rdf:resource="http://identifiers.org/kegg.compound/C00048" />
                  <rdf:li rdf:resource="http://identifiers.org/metanetx.chemical/MNXM69" />
                  <rdf:li rdf:resource="http://identifiers.org/seed.compound/cpd00040" />
                </rdf:Bag>
              </bqbiol:is>
            </rdf:Description>
          </rdf:RDF>
        </annotation>
      </species>
      <species boundaryCondition="false" compartment="c" constant="false" fbc:chemicalFormula="H2O" hasOnlySubstanceUnits="false" id="M_h2o_c" metaid="M_h2o_c" name="H2O H2O">
        <annotation>
          <rdf:RDF xmlns:rdf="http://www.w3.org/1999/02/22-rdf-syntax-ns#" xmlns:bqbiol="http://biomodels.net/biology-qualifiers/">
            <rdf:Description rdf:about="#M_h2o_c">
              <bqbiol:is>
                <rdf:Bag>
                  <rdf:li rdf:resource="http://identifiers.org/bigg.metabolite/h2o" />
                  <rdf:li rdf:resource="http://identifiers.org/biocyc/META:CPD-15815" />
                  <rdf:li rdf:resource="http://identifiers.org/biocyc/META:HYDROXYL-GROUP" />
                  <rdf:li rdf:resource="http://identifiers.org/biocyc/META:OH" />
                  <rdf:li rdf:resource="http://identifiers.org/biocyc/META:OXONIUM" />
                  <rdf:li rdf:resource="http://identifiers.org/biocyc/META:WATER" />
                  <rdf:li rdf:resource="http://identifiers.org/chebi/CHEBI:10743" />
                  <rdf:li rdf:resource="http://identifiers.org/chebi/CHEBI:13352" />
                  <rdf:li rdf:resource="http://identifiers.org/chebi/CHEBI:13365" />
                  <rdf:li rdf:resource="http://identifiers.org/chebi/CHEBI:13419" />
                  <rdf:li rdf:resource="http://identifiers.org/chebi/CHEBI:15377" />
                  <rdf:li rdf:resource="http://identifiers.org/chebi/CHEBI:16234" />
                  <rdf:li rdf:resource="http://identifiers.org/chebi/CHEBI:27313" />
                  <rdf:li rdf:resource="http://identifiers.org/chebi/CHEBI:29356" />
                  <rdf:li rdf:resource="http://identifiers.org/chebi/CHEBI:29373" />
                  <rdf:li rdf:resource="http://identifiers.org/chebi/CHEBI:29374" />
                  <rdf:li rdf:resource="http://identifiers.org/chebi/CHEBI:29375" />
                  <rdf:li rdf:resource="http://identifiers.org/chebi/CHEBI:29412" />
                  <rdf:li rdf:resource="http://identifiers.org/chebi/CHEBI:30490" />
                  <rdf:li rdf:resource="http://identifiers.org/chebi/CHEBI:33806" />
                  <rdf:li rdf:resource="http://identifiers.org/chebi/CHEBI:33811" />
                  <rdf:li rdf:resource="http://identifiers.org/chebi/CHEBI:33813" />
                  <rdf:li rdf:resource="http://identifiers.org/chebi/CHEBI:41979" />
                  <rdf:li rdf:resource="http://identifiers.org/chebi/CHEBI:41981" />
                  <rdf:li rdf:resource="http://identifiers.org/chebi/CHEBI:42043" />
                  <rdf:li rdf:resource="http://identifiers.org/chebi/CHEBI:42857" />
                  <rdf:li rdf:resource="http://identifiers.org/chebi/CHEBI:43228" />
                  <rdf:li rdf:resource="http://identifiers.org/chebi/CHEBI:44292" />
                  <rdf:li rdf:resource="http://identifiers.org/chebi/CHEBI:44641" />
                  <rdf:li rdf:resource="http://identifiers.org/chebi/CHEBI:44701" />
                  <rdf:li rdf:resource="http://identifiers.org/chebi/CHEBI:44819" />
                  <rdf:li rdf:resource="http://identifiers.org/chebi/CHEBI:5585" />
                  <rdf:li rdf:resource="http://identifiers.org/chebi/CHEBI:5594" />
                  <rdf:li rdf:resource="http://identifiers.org/hmdb/HMDB02111" />
                  <rdf:li rdf:resource="http://identifiers.org/kegg.compound/C00001" />
                  <rdf:li rdf:resource="http://identifiers.org/kegg.compound/C01328" />
                  <rdf:li rdf:resource="http://identifiers.org/kegg.compound/C18714" />
                  <rdf:li rdf:resource="http://identifiers.org/kegg.drug/D00001" />
                  <rdf:li rdf:resource="http://identifiers.org/kegg.drug/D03703" />
                  <rdf:li rdf:resource="http://identifiers.org/kegg.drug/D06322" />
                  <rdf:li rdf:resource="http://identifiers.org/metanetx.chemical/MNXM2" />
                  <rdf:li rdf:resource="http://identifiers.org/seed.compound/cpd00001" />
                  <rdf:li rdf:resource="http://identifiers.org/seed.compound/cpd15275" />
                  <rdf:li rdf:resource="http://identifiers.org/seed.compound/cpd27222" />
                </rdf:Bag>
              </bqbiol:is>
            </rdf:Description>
          </rdf:RDF>
        </annotation>
      </species>
      <species boundaryCondition="false" compartment="e" constant="false" fbc:chemicalFormula="H2O" hasOnlySubstanceUnits="false" id="M_h2o_e" metaid="M_h2o_e" name="H2O H2O">
        <annotation>
          <rdf:RDF xmlns:rdf="http://www.w3.org/1999/02/22-rdf-syntax-ns#" xmlns:bqbiol="http://biomodels.net/biology-qualifiers/">
            <rdf:Description rdf:about="#M_h2o_e">
              <bqbiol:is>
                <rdf:Bag>
                  <rdf:li rdf:resource="http://identifiers.org/bigg.metabolite/h2o" />
                  <rdf:li rdf:resource="http://identifiers.org/biocyc/META:CPD-15815" />
                  <rdf:li rdf:resource="http://identifiers.org/biocyc/META:HYDROXYL-GROUP" />
                  <rdf:li rdf:resource="http://identifiers.org/biocyc/META:OH" />
                  <rdf:li rdf:resource="http://identifiers.org/biocyc/META:OXONIUM" />
                  <rdf:li rdf:resource="http://identifiers.org/biocyc/META:WATER" />
                  <rdf:li rdf:resource="http://identifiers.org/chebi/CHEBI:10743" />
                  <rdf:li rdf:resource="http://identifiers.org/chebi/CHEBI:13352" />
                  <rdf:li rdf:resource="http://identifiers.org/chebi/CHEBI:13365" />
                  <rdf:li rdf:resource="http://identifiers.org/chebi/CHEBI:13419" />
                  <rdf:li rdf:resource="http://identifiers.org/chebi/CHEBI:15377" />
                  <rdf:li rdf:resource="http://identifiers.org/chebi/CHEBI:16234" />
                  <rdf:li rdf:resource="http://identifiers.org/chebi/CHEBI:27313" />
                  <rdf:li rdf:resource="http://identifiers.org/chebi/CHEBI:29356" />
                  <rdf:li rdf:resource="http://identifiers.org/chebi/CHEBI:29373" />
                  <rdf:li rdf:resource="http://identifiers.org/chebi/CHEBI:29374" />
                  <rdf:li rdf:resource="http://identifiers.org/chebi/CHEBI:29375" />
                  <rdf:li rdf:resource="http://identifiers.org/chebi/CHEBI:29412" />
                  <rdf:li rdf:resource="http://identifiers.org/chebi/CHEBI:30490" />
                  <rdf:li rdf:resource="http://identifiers.org/chebi/CHEBI:33806" />
                  <rdf:li rdf:resource="http://identifiers.org/chebi/CHEBI:33811" />
                  <rdf:li rdf:resource="http://identifiers.org/chebi/CHEBI:33813" />
                  <rdf:li rdf:resource="http://identifiers.org/chebi/CHEBI:41979" />
                  <rdf:li rdf:resource="http://identifiers.org/chebi/CHEBI:41981" />
                  <rdf:li rdf:resource="http://identifiers.org/chebi/CHEBI:42043" />
                  <rdf:li rdf:resource="http://identifiers.org/chebi/CHEBI:42857" />
                  <rdf:li rdf:resource="http://identifiers.org/chebi/CHEBI:43228" />
                  <rdf:li rdf:resource="http://identifiers.org/chebi/CHEBI:44292" />
                  <rdf:li rdf:resource="http://identifiers.org/chebi/CHEBI:44641" />
                  <rdf:li rdf:resource="http://identifiers.org/chebi/CHEBI:44701" />
                  <rdf:li rdf:resource="http://identifiers.org/chebi/CHEBI:44819" />
                  <rdf:li rdf:resource="http://identifiers.org/chebi/CHEBI:5585" />
                  <rdf:li rdf:resource="http://identifiers.org/chebi/CHEBI:5594" />
                  <rdf:li rdf:resource="http://identifiers.org/hmdb/HMDB02111" />
                  <rdf:li rdf:resource="http://identifiers.org/kegg.compound/C00001" />
                  <rdf:li rdf:resource="http://identifiers.org/kegg.compound/C01328" />
                  <rdf:li rdf:resource="http://identifiers.org/kegg.compound/C18714" />
                  <rdf:li rdf:resource="http://identifiers.org/kegg.drug/D00001" />
                  <rdf:li rdf:resource="http://identifiers.org/kegg.drug/D03703" />
                  <rdf:li rdf:resource="http://identifiers.org/kegg.drug/D06322" />
                  <rdf:li rdf:resource="http://identifiers.org/metanetx.chemical/MNXM2" />
                  <rdf:li rdf:resource="http://identifiers.org/seed.compound/cpd00001" />
                  <rdf:li rdf:resource="http://identifiers.org/seed.compound/cpd15275" />
                  <rdf:li rdf:resource="http://identifiers.org/seed.compound/cpd27222" />
                </rdf:Bag>
              </bqbiol:is>
            </rdf:Description>
          </rdf:RDF>
        </annotation>
      </species>
      <species boundaryCondition="false" compartment="c" constant="false" fbc:chemicalFormula="H" hasOnlySubstanceUnits="false" id="M_h_c" metaid="M_h_c" name="H+">
        <annotation>
          <rdf:RDF xmlns:rdf="http://www.w3.org/1999/02/22-rdf-syntax-ns#" xmlns:bqbiol="http://biomodels.net/biology-qualifiers/">
            <rdf:Description rdf:about="#M_h_c">
              <bqbiol:is>
                <rdf:Bag>
                  <rdf:li rdf:resource="http://identifiers.org/bigg.metabolite/h" />
                  <rdf:li rdf:resource="http://identifiers.org/biocyc/META:PROTON" />
                  <rdf:li rdf:resource="http://identifiers.org/chebi/CHEBI:10744" />
                  <rdf:li rdf:resource="http://identifiers.org/chebi/CHEBI:13357" />
                  <rdf:li rdf:resource="http://identifiers.org/chebi/CHEBI:15378" />
                  <rdf:li rdf:resource="http://identifiers.org/chebi/CHEBI:24636" />
                  <rdf:li rdf:resource="http://identifiers.org/chebi/CHEBI:29233" />
                  <rdf:li rdf:resource="http://identifiers.org/chebi/CHEBI:29234" />
                  <rdf:li rdf:resource="http://identifiers.org/chebi/CHEBI:5584" />
                  <rdf:li rdf:resource="http://identifiers.org/hmdb/HMDB59597" />
                  <rdf:li rdf:resource="http://identifiers.org/kegg.compound/C00080" />
                  <rdf:li rdf:resource="http://identifiers.org/metanetx.chemical/MNXM1" />
                  <rdf:li rdf:resource="http://identifiers.org/seed.compound/cpd00067" />
                </rdf:Bag>
              </bqbiol:is>
            </rdf:Description>
          </rdf:RDF>
        </annotation>
      </species>
      <species boundaryCondition="false" compartment="e" constant="false" fbc:chemicalFormula="H" hasOnlySubstanceUnits="false" id="M_h_e" metaid="M_h_e" name="H+">
        <annotation>
          <rdf:RDF xmlns:rdf="http://www.w3.org/1999/02/22-rdf-syntax-ns#" xmlns:bqbiol="http://biomodels.net/biology-qualifiers/">
            <rdf:Description rdf:about="#M_h_e">
              <bqbiol:is>
                <rdf:Bag>
                  <rdf:li rdf:resource="http://identifiers.org/bigg.metabolite/h" />
                  <rdf:li rdf:resource="http://identifiers.org/biocyc/META:PROTON" />
                  <rdf:li rdf:resource="http://identifiers.org/chebi/CHEBI:10744" />
                  <rdf:li rdf:resource="http://identifiers.org/chebi/CHEBI:13357" />
                  <rdf:li rdf:resource="http://identifiers.org/chebi/CHEBI:15378" />
                  <rdf:li rdf:resource="http://identifiers.org/chebi/CHEBI:24636" />
                  <rdf:li rdf:resource="http://identifiers.org/chebi/CHEBI:29233" />
                  <rdf:li rdf:resource="http://identifiers.org/chebi/CHEBI:29234" />
                  <rdf:li rdf:resource="http://identifiers.org/chebi/CHEBI:5584" />
                  <rdf:li rdf:resource="http://identifiers.org/hmdb/HMDB59597" />
                  <rdf:li rdf:resource="http://identifiers.org/kegg.compound/C00080" />
                  <rdf:li rdf:resource="http://identifiers.org/metanetx.chemical/MNXM1" />
                  <rdf:li rdf:resource="http://identifiers.org/seed.compound/cpd00067" />
                </rdf:Bag>
              </bqbiol:is>
            </rdf:Description>
          </rdf:RDF>
        </annotation>
      </species>
      <species boundaryCondition="false" compartment="c" constant="false" fbc:chemicalFormula="C6H5O7" hasOnlySubstanceUnits="false" id="M_icit_c" metaid="M_icit_c" name="Isocitrate">
        <annotation>
          <rdf:RDF xmlns:rdf="http://www.w3.org/1999/02/22-rdf-syntax-ns#" xmlns:bqbiol="http://biomodels.net/biology-qualifiers/">
            <rdf:Description rdf:about="#M_icit_c">
              <bqbiol:is>
                <rdf:Bag>
                  <rdf:li rdf:resource="http://identifiers.org/bigg.metabolite/icit" />
                  <rdf:li rdf:resource="http://identifiers.org/chebi/CHEBI:14465" />
                  <rdf:li rdf:resource="http://identifiers.org/chebi/CHEBI:16087" />
                  <rdf:li rdf:resource="http://identifiers.org/chebi/CHEBI:24884" />
                  <rdf:li rdf:resource="http://identifiers.org/chebi/CHEBI:24886" />
                  <rdf:li rdf:resource="http://identifiers.org/chebi/CHEBI:30887" />
                  <rdf:li rdf:resource="http://identifiers.org/chebi/CHEBI:36453" />
                  <rdf:li rdf:resource="http://identifiers.org/chebi/CHEBI:36454" />
                  <rdf:li rdf:resource="http://identifiers.org/chebi/CHEBI:5998" />
                  <rdf:li rdf:resource="http://identifiers.org/hmdb/HMDB00193" />
                  <rdf:li rdf:resource="http://identifiers.org/kegg.compound/C00311" />
                  <rdf:li rdf:resource="http://identifiers.org/metanetx.chemical/MNXM89661" />
                  <rdf:li rdf:resource="http://identifiers.org/seed.compound/cpd00260" />
                </rdf:Bag>
              </bqbiol:is>
            </rdf:Description>
          </rdf:RDF>
        </annotation>
      </species>
      <species boundaryCondition="false" compartment="c" constant="false" fbc:chemicalFormula="C3H5O3" hasOnlySubstanceUnits="false" id="M_lac__D_c" metaid="M_lac__D_c" name="D-Lactate">
        <annotation>
          <rdf:RDF xmlns:rdf="http://www.w3.org/1999/02/22-rdf-syntax-ns#" xmlns:bqbiol="http://biomodels.net/biology-qualifiers/">
            <rdf:Description rdf:about="#M_lac__D_c">
              <bqbiol:is>
                <rdf:Bag>
                  <rdf:li rdf:resource="http://identifiers.org/bigg.metabolite/lac__D" />
                  <rdf:li rdf:resource="http://identifiers.org/biocyc/META:D-LACTATE" />
                  <rdf:li rdf:resource="http://identifiers.org/chebi/CHEBI:11001" />
                  <rdf:li rdf:resource="http://identifiers.org/chebi/CHEBI:16004" />
                  <rdf:li rdf:resource="http://identifiers.org/chebi/CHEBI:18684" />
                  <rdf:li rdf:resource="http://identifiers.org/chebi/CHEBI:341" />
                  <rdf:li rdf:resource="http://identifiers.org/chebi/CHEBI:42105" />
                  <rdf:li rdf:resource="http://identifiers.org/chebi/CHEBI:42111" />
                  <rdf:li rdf:resource="http://identifiers.org/chebi/CHEBI:43701" />
                  <rdf:li rdf:resource="http://identifiers.org/hmdb/HMDB00171" />
                  <rdf:li rdf:resource="http://identifiers.org/hmdb/HMDB01311" />
                  <rdf:li rdf:resource="http://identifiers.org/kegg.compound/C00256" />
                  <rdf:li rdf:resource="http://identifiers.org/metanetx.chemical/MNXM285" />
                  <rdf:li rdf:resource="http://identifiers.org/seed.compound/cpd00221" />
                </rdf:Bag>
              </bqbiol:is>
            </rdf:Description>
          </rdf:RDF>
        </annotation>
      </species>
      <species boundaryCondition="false" compartment="e" constant="false" fbc:chemicalFormula="C3H5O3" hasOnlySubstanceUnits="false" id="M_lac__D_e" metaid="M_lac__D_e" name="D-Lactate">
        <annotation>
          <rdf:RDF xmlns:rdf="http://www.w3.org/1999/02/22-rdf-syntax-ns#" xmlns:bqbiol="http://biomodels.net/biology-qualifiers/">
            <rdf:Description rdf:about="#M_lac__D_e">
              <bqbiol:is>
                <rdf:Bag>
                  <rdf:li rdf:resource="http://identifiers.org/bigg.metabolite/lac__D" />
                  <rdf:li rdf:resource="http://identifiers.org/biocyc/META:D-LACTATE" />
                  <rdf:li rdf:resource="http://identifiers.org/chebi/CHEBI:11001" />
                  <rdf:li rdf:resource="http://identifiers.org/chebi/CHEBI:16004" />
                  <rdf:li rdf:resource="http://identifiers.org/chebi/CHEBI:18684" />
                  <rdf:li rdf:resource="http://identifiers.org/chebi/CHEBI:341" />
                  <rdf:li rdf:resource="http://identifiers.org/chebi/CHEBI:42105" />
                  <rdf:li rdf:resource="http://identifiers.org/chebi/CHEBI:42111" />
                  <rdf:li rdf:resource="http://identifiers.org/chebi/CHEBI:43701" />
                  <rdf:li rdf:resource="http://identifiers.org/hmdb/HMDB00171" />
                  <rdf:li rdf:resource="http://identifiers.org/hmdb/HMDB01311" />
                  <rdf:li rdf:resource="http://identifiers.org/kegg.compound/C00256" />
                  <rdf:li rdf:resource="http://identifiers.org/metanetx.chemical/MNXM285" />
                  <rdf:li rdf:resource="http://identifiers.org/seed.compound/cpd00221" />
                </rdf:Bag>
              </bqbiol:is>
            </rdf:Description>
          </rdf:RDF>
        </annotation>
      </species>
      <species boundaryCondition="false" compartment="c" constant="false" fbc:chemicalFormula="C4H4O5" hasOnlySubstanceUnits="false" id="M_mal__L_c" metaid="M_mal__L_c" name="L-Malate">
        <annotation>
          <rdf:RDF xmlns:rdf="http://www.w3.org/1999/02/22-rdf-syntax-ns#" xmlns:bqbiol="http://biomodels.net/biology-qualifiers/">
            <rdf:Description rdf:about="#M_mal__L_c">
              <bqbiol:is>
                <rdf:Bag>
                  <rdf:li rdf:resource="http://identifiers.org/bigg.metabolite/mal__L" />
                  <rdf:li rdf:resource="http://identifiers.org/biocyc/META:MAL" />
                  <rdf:li rdf:resource="http://identifiers.org/chebi/CHEBI:11066" />
                  <rdf:li rdf:resource="http://identifiers.org/chebi/CHEBI:13140" />
                  <rdf:li rdf:resource="http://identifiers.org/chebi/CHEBI:15589" />
                  <rdf:li rdf:resource="http://identifiers.org/chebi/CHEBI:18784" />
                  <rdf:li rdf:resource="http://identifiers.org/chebi/CHEBI:18785" />
                  <rdf:li rdf:resource="http://identifiers.org/chebi/CHEBI:30797" />
                  <rdf:li rdf:resource="http://identifiers.org/chebi/CHEBI:423" />
                  <rdf:li rdf:resource="http://identifiers.org/hmdb/HMDB00156" />
                  <rdf:li rdf:resource="http://identifiers.org/kegg.compound/C00149" />
                  <rdf:li rdf:resource="http://identifiers.org/metanetx.chemical/MNXM98" />
                  <rdf:li rdf:resource="http://identifiers.org/seed.compound/cpd00130" />
                </rdf:Bag>
              </bqbiol:is>
            </rdf:Description>
          </rdf:RDF>
        </annotation>
      </species>
      <species boundaryCondition="false" compartment="e" constant="false" fbc:chemicalFormula="C4H4O5" hasOnlySubstanceUnits="false" id="M_mal__L_e" metaid="M_mal__L_e" name="L-Malate">
        <annotation>
          <rdf:RDF xmlns:rdf="http://www.w3.org/1999/02/22-rdf-syntax-ns#" xmlns:bqbiol="http://biomodels.net/biology-qualifiers/">
            <rdf:Description rdf:about="#M_mal__L_e">
              <bqbiol:is>
                <rdf:Bag>
                  <rdf:li rdf:resource="http://identifiers.org/bigg.metabolite/mal__L" />
                  <rdf:li rdf:resource="http://identifiers.org/biocyc/META:MAL" />
                  <rdf:li rdf:resource="http://identifiers.org/chebi/CHEBI:11066" />
                  <rdf:li rdf:resource="http://identifiers.org/chebi/CHEBI:13140" />
                  <rdf:li rdf:resource="http://identifiers.org/chebi/CHEBI:15589" />
                  <rdf:li rdf:resource="http://identifiers.org/chebi/CHEBI:18784" />
                  <rdf:li rdf:resource="http://identifiers.org/chebi/CHEBI:18785" />
                  <rdf:li rdf:resource="http://identifiers.org/chebi/CHEBI:30797" />
                  <rdf:li rdf:resource="http://identifiers.org/chebi/CHEBI:423" />
                  <rdf:li rdf:resource="http://identifiers.org/hmdb/HMDB00156" />
                  <rdf:li rdf:resource="http://identifiers.org/kegg.compound/C00149" />
                  <rdf:li rdf:resource="http://identifiers.org/metanetx.chemical/MNXM98" />
                  <rdf:li rdf:resource="http://identifiers.org/seed.compound/cpd00130" />
                </rdf:Bag>
              </bqbiol:is>
            </rdf:Description>
          </rdf:RDF>
        </annotation>
      </species>
      <species boundaryCondition="false" compartment="c" constant="false" fbc:chemicalFormula="C21H26N7O14P2" hasOnlySubstanceUnits="false" id="M_nad_c" metaid="M_nad_c"
      name="Nicotinamide adenine dinucleotide">
        <annotation>
          <rdf:RDF xmlns:rdf="http://www.w3.org/1999/02/22-rdf-syntax-ns#" xmlns:bqbiol="http://biomodels.net/biology-qualifiers/">
            <rdf:Description rdf:about="#M_nad_c">
              <bqbiol:is>
                <rdf:Bag>
                  <rdf:li rdf:resource="http://identifiers.org/bigg.metabolite/nad" />
                  <rdf:li rdf:resource="http://identifiers.org/biocyc/META:NAD" />
                  <rdf:li rdf:resource="http://identifiers.org/chebi/CHEBI:13393" />
                  <rdf:li rdf:resource="http://identifiers.org/chebi/CHEBI:13394" />
                  <rdf:li rdf:resource="http://identifiers.org/chebi/CHEBI:15846" />
                  <rdf:li rdf:resource="http://identifiers.org/chebi/CHEBI:21901" />
                  <rdf:li rdf:resource="http://identifiers.org/chebi/CHEBI:29867" />
                  <rdf:li rdf:resource="http://identifiers.org/chebi/CHEBI:44214" />
                  <rdf:li rdf:resource="http://identifiers.org/chebi/CHEBI:44215" />
                  <rdf:li rdf:resource="http://identifiers.org/chebi/CHEBI:44281" />
                  <rdf:li rdf:resource="http://identifiers.org/chebi/CHEBI:57540" />
                  <rdf:li rdf:resource="http://identifiers.org/chebi/CHEBI:7422" />
                  <rdf:li rdf:resource="http://identifiers.org/kegg.compound/C00003" />
                  <rdf:li rdf:resource="http://identifiers.org/kegg.drug/D00002" />
                  <rdf:li rdf:resource="http://identifiers.org/metanetx.chemical/MNXM8" />
                  <rdf:li rdf:resource="http://identifiers.org/seed.compound/cpd00003" />
                </rdf:Bag>
              </bqbiol:is>
            </rdf:Description>
          </rdf:RDF>
        </annotation>
      </species>
      <species boundaryCondition="false" compartment="c" constant="false" fbc:chemicalFormula="C21H27N7O14P2" hasOnlySubstanceUnits="false" id="M_nadh_c" metaid="M_nadh_c"
      name="Nicotinamide adenine dinucleotide - reduced">
        <annotation>
          <rdf:RDF xmlns:rdf="http://www.w3.org/1999/02/22-rdf-syntax-ns#" xmlns:bqbiol="http://biomodels.net/biology-qualifiers/">
            <rdf:Description rdf:about="#M_nadh_c">
              <bqbiol:is>
                <rdf:Bag>
                  <rdf:li rdf:resource="http://identifiers.org/bigg.metabolite/nadh" />
                  <rdf:li rdf:resource="http://identifiers.org/biocyc/META:NADH" />
                  <rdf:li rdf:resource="http://identifiers.org/chebi/CHEBI:13395" />
                  <rdf:li rdf:resource="http://identifiers.org/chebi/CHEBI:13396" />
                  <rdf:li rdf:resource="http://identifiers.org/chebi/CHEBI:16908" />
                  <rdf:li rdf:resource="http://identifiers.org/chebi/CHEBI:21902" />
                  <rdf:li rdf:resource="http://identifiers.org/chebi/CHEBI:44216" />
                  <rdf:li rdf:resource="http://identifiers.org/chebi/CHEBI:57945" />
                  <rdf:li rdf:resource="http://identifiers.org/chebi/CHEBI:7423" />
                  <rdf:li rdf:resource="http://identifiers.org/hmdb/HMDB01487" />
                  <rdf:li rdf:resource="http://identifiers.org/kegg.compound/C00004" />
                  <rdf:li rdf:resource="http://identifiers.org/metanetx.chemical/MNXM10" />
                  <rdf:li rdf:resource="http://identifiers.org/seed.compound/cpd00004" />
                </rdf:Bag>
              </bqbiol:is>
            </rdf:Description>
          </rdf:RDF>
        </annotation>
      </species>
      <species boundaryCondition="false" compartment="c" constant="false" fbc:chemicalFormula="C21H25N7O17P3" hasOnlySubstanceUnits="false" id="M_nadp_c" metaid="M_nadp_c"
      name="Nicotinamide adenine dinucleotide phosphate">
        <annotation>
          <rdf:RDF xmlns:rdf="http://www.w3.org/1999/02/22-rdf-syntax-ns#" xmlns:bqbiol="http://biomodels.net/biology-qualifiers/">
            <rdf:Description rdf:about="#M_nadp_c">
              <bqbiol:is>
                <rdf:Bag>
                  <rdf:li rdf:resource="http://identifiers.org/bigg.metabolite/nadp" />
                  <rdf:li rdf:resource="http://identifiers.org/biocyc/META:NADP" />
                  <rdf:li rdf:resource="http://identifiers.org/chebi/CHEBI:13397" />
                  <rdf:li rdf:resource="http://identifiers.org/chebi/CHEBI:13398" />
                  <rdf:li rdf:resource="http://identifiers.org/chebi/CHEBI:18009" />
                  <rdf:li rdf:resource="http://identifiers.org/chebi/CHEBI:21903" />
                  <rdf:li rdf:resource="http://identifiers.org/chebi/CHEBI:25523" />
                  <rdf:li rdf:resource="http://identifiers.org/chebi/CHEBI:29868" />
                  <rdf:li rdf:resource="http://identifiers.org/chebi/CHEBI:44405" />
                  <rdf:li rdf:resource="http://identifiers.org/chebi/CHEBI:44409" />
                  <rdf:li rdf:resource="http://identifiers.org/chebi/CHEBI:58349" />
                  <rdf:li rdf:resource="http://identifiers.org/chebi/CHEBI:7424" />
                  <rdf:li rdf:resource="http://identifiers.org/kegg.compound/C00006" />
                  <rdf:li rdf:resource="http://identifiers.org/metanetx.chemical/MNXM5" />
                  <rdf:li rdf:resource="http://identifiers.org/seed.compound/cpd00006" />
                </rdf:Bag>
              </bqbiol:is>
            </rdf:Description>
          </rdf:RDF>
        </annotation>
      </species>
      <species boundaryCondition="false" compartment="c" constant="false" fbc:chemicalFormula="C21H26N7O17P3" hasOnlySubstanceUnits="false" id="M_nadph_c" metaid="M_nadph_c"
      name="Nicotinamide adenine dinucleotide phosphate - reduced">
        <annotation>
          <rdf:RDF xmlns:rdf="http://www.w3.org/1999/02/22-rdf-syntax-ns#" xmlns:bqbiol="http://biomodels.net/biology-qualifiers/">
            <rdf:Description rdf:about="#M_nadph_c">
              <bqbiol:is>
                <rdf:Bag>
                  <rdf:li rdf:resource="http://identifiers.org/bigg.metabolite/nadph" />
                  <rdf:li rdf:resource="http://identifiers.org/biocyc/META:NADPH" />
                  <rdf:li rdf:resource="http://identifiers.org/chebi/CHEBI:13399" />
                  <rdf:li rdf:resource="http://identifiers.org/chebi/CHEBI:13400" />
                  <rdf:li rdf:resource="http://identifiers.org/chebi/CHEBI:16474" />
                  <rdf:li rdf:resource="http://identifiers.org/chebi/CHEBI:21904" />
                  <rdf:li rdf:resource="http://identifiers.org/chebi/CHEBI:44286" />
                  <rdf:li rdf:resource="http://identifiers.org/chebi/CHEBI:57783" />
                  <rdf:li rdf:resource="http://identifiers.org/chebi/CHEBI:7425" />
                  <rdf:li rdf:resource="http://identifiers.org/hmdb/HMDB00221" />
                  <rdf:li rdf:resource="http://identifiers.org/hmdb/HMDB00799" />
                  <rdf:li rdf:resource="http://identifiers.org/hmdb/HMDB06341" />
                  <rdf:li rdf:resource="http://identifiers.org/kegg.compound/C00005" />
                  <rdf:li rdf:resource="http://identifiers.org/metanetx.chemical/MNXM6" />
                  <rdf:li rdf:resource="http://identifiers.org/seed.compound/cpd00005" />
                </rdf:Bag>
              </bqbiol:is>
            </rdf:Description>
          </rdf:RDF>
        </annotation>
      </species>
      <species boundaryCondition="false" compartment="c" constant="false" fbc:chemicalFormula="H4N" hasOnlySubstanceUnits="false" id="M_nh4_c" metaid="M_nh4_c" name="Ammonium">
        <annotation>
          <rdf:RDF xmlns:rdf="http://www.w3.org/1999/02/22-rdf-syntax-ns#" xmlns:bqbiol="http://biomodels.net/biology-qualifiers/">
            <rdf:Description rdf:about="#M_nh4_c">
              <bqbiol:is>
                <rdf:Bag>
                  <rdf:li rdf:resource="http://identifiers.org/bigg.metabolite/nh4" />
                  <rdf:li rdf:resource="http://identifiers.org/biocyc/META:AMMONIA" />
                  <rdf:li rdf:resource="http://identifiers.org/biocyc/META:AMMONIUM" />
                  <rdf:li rdf:resource="http://identifiers.org/chebi/CHEBI:13405" />
                  <rdf:li rdf:resource="http://identifiers.org/chebi/CHEBI:13406" />
                  <rdf:li rdf:resource="http://identifiers.org/chebi/CHEBI:13407" />
                  <rdf:li rdf:resource="http://identifiers.org/chebi/CHEBI:135980" />
                  <rdf:li rdf:resource="http://identifiers.org/chebi/CHEBI:13771" />
                  <rdf:li rdf:resource="http://identifiers.org/chebi/CHEBI:16134" />
                  <rdf:li rdf:resource="http://identifiers.org/chebi/CHEBI:22533" />
                  <rdf:li rdf:resource="http://identifiers.org/chebi/CHEBI:22534" />
                  <rdf:li rdf:resource="http://identifiers.org/chebi/CHEBI:28938" />
                  <rdf:li rdf:resource="http://identifiers.org/chebi/CHEBI:29337" />
                  <rdf:li rdf:resource="http://identifiers.org/chebi/CHEBI:29340" />
                  <rdf:li rdf:resource="http://identifiers.org/chebi/CHEBI:44269" />
                  <rdf:li rdf:resource="http://identifiers.org/chebi/CHEBI:44284" />
                  <rdf:li rdf:resource="http://identifiers.org/chebi/CHEBI:44404" />
                  <rdf:li rdf:resource="http://identifiers.org/chebi/CHEBI:49783" />
                  <rdf:li rdf:resource="http://identifiers.org/chebi/CHEBI:7434" />
                  <rdf:li rdf:resource="http://identifiers.org/chebi/CHEBI:7435" />
                  <rdf:li rdf:resource="http://identifiers.org/hmdb/HMDB00051" />
                  <rdf:li rdf:resource="http://identifiers.org/hmdb/HMDB41827" />
                  <rdf:li rdf:resource="http://identifiers.org/kegg.compound/C00014" />
                  <rdf:li rdf:resource="http://identifiers.org/kegg.compound/C01342" />
                  <rdf:li rdf:resource="http://identifiers.org/kegg.drug/D02915" />
                  <rdf:li rdf:resource="http://identifiers.org/kegg.drug/D02916" />
                  <rdf:li rdf:resource="http://identifiers.org/metanetx.chemical/MNXM15" />
                  <rdf:li rdf:resource="http://identifiers.org/seed.compound/cpd00013" />
                  <rdf:li rdf:resource="http://identifiers.org/seed.compound/cpd19013" />
                </rdf:Bag>
              </bqbiol:is>
            </rdf:Description>
          </rdf:RDF>
        </annotation>
      </species>
      <species boundaryCondition="false" compartment="e" constant="false" fbc:chemicalFormula="H4N" hasOnlySubstanceUnits="false" id="M_nh4_e" metaid="M_nh4_e" name="Ammonium">
        <annotation>
          <rdf:RDF xmlns:rdf="http://www.w3.org/1999/02/22-rdf-syntax-ns#" xmlns:bqbiol="http://biomodels.net/biology-qualifiers/">
            <rdf:Description rdf:about="#M_nh4_e">
              <bqbiol:is>
                <rdf:Bag>
                  <rdf:li rdf:resource="http://identifiers.org/bigg.metabolite/nh4" />
                  <rdf:li rdf:resource="http://identifiers.org/biocyc/META:AMMONIA" />
                  <rdf:li rdf:resource="http://identifiers.org/biocyc/META:AMMONIUM" />
                  <rdf:li rdf:resource="http://identifiers.org/chebi/CHEBI:13405" />
                  <rdf:li rdf:resource="http://identifiers.org/chebi/CHEBI:13406" />
                  <rdf:li rdf:resource="http://identifiers.org/chebi/CHEBI:13407" />
                  <rdf:li rdf:resource="http://identifiers.org/chebi/CHEBI:135980" />
                  <rdf:li rdf:resource="http://identifiers.org/chebi/CHEBI:13771" />
                  <rdf:li rdf:resource="http://identifiers.org/chebi/CHEBI:16134" />
                  <rdf:li rdf:resource="http://identifiers.org/chebi/CHEBI:22533" />
                  <rdf:li rdf:resource="http://identifiers.org/chebi/CHEBI:22534" />
                  <rdf:li rdf:resource="http://identifiers.org/chebi/CHEBI:28938" />
                  <rdf:li rdf:resource="http://identifiers.org/chebi/CHEBI:29337" />
                  <rdf:li rdf:resource="http://identifiers.org/chebi/CHEBI:29340" />
                  <rdf:li rdf:resource="http://identifiers.org/chebi/CHEBI:44269" />
                  <rdf:li rdf:resource="http://identifiers.org/chebi/CHEBI:44284" />
                  <rdf:li rdf:resource="http://identifiers.org/chebi/CHEBI:44404" />
                  <rdf:li rdf:resource="http://identifiers.org/chebi/CHEBI:49783" />
                  <rdf:li rdf:resource="http://identifiers.org/chebi/CHEBI:7434" />
                  <rdf:li rdf:resource="http://identifiers.org/chebi/CHEBI:7435" />
                  <rdf:li rdf:resource="http://identifiers.org/hmdb/HMDB00051" />
                  <rdf:li rdf:resource="http://identifiers.org/hmdb/HMDB41827" />
                  <rdf:li rdf:resource="http://identifiers.org/kegg.compound/C00014" />
                  <rdf:li rdf:resource="http://identifiers.org/kegg.compound/C01342" />
                  <rdf:li rdf:resource="http://identifiers.org/kegg.drug/D02915" />
                  <rdf:li rdf:resource="http://identifiers.org/kegg.drug/D02916" />
                  <rdf:li rdf:resource="http://identifiers.org/metanetx.chemical/MNXM15" />
                  <rdf:li rdf:resource="http://identifiers.org/seed.compound/cpd00013" />
                  <rdf:li rdf:resource="http://identifiers.org/seed.compound/cpd19013" />
                </rdf:Bag>
              </bqbiol:is>
            </rdf:Description>
          </rdf:RDF>
        </annotation>
      </species>
      <species boundaryCondition="false" compartment="c" constant="false" fbc:chemicalFormula="O2" hasOnlySubstanceUnits="false" id="M_o2_c" metaid="M_o2_c" name="O2 O2">
        <annotation>
          <rdf:RDF xmlns:rdf="http://www.w3.org/1999/02/22-rdf-syntax-ns#" xmlns:bqbiol="http://biomodels.net/biology-qualifiers/">
            <rdf:Description rdf:about="#M_o2_c">
              <bqbiol:is>
                <rdf:Bag>
                  <rdf:li rdf:resource="http://identifiers.org/bigg.metabolite/o2" />
                  <rdf:li rdf:resource="http://identifiers.org/biocyc/META:OXYGEN-MOLECULE" />
                  <rdf:li rdf:resource="http://identifiers.org/chebi/CHEBI:10745" />
                  <rdf:li rdf:resource="http://identifiers.org/chebi/CHEBI:13416" />
                  <rdf:li rdf:resource="http://identifiers.org/chebi/CHEBI:15379" />
                  <rdf:li rdf:resource="http://identifiers.org/chebi/CHEBI:23833" />
                  <rdf:li rdf:resource="http://identifiers.org/chebi/CHEBI:25366" />
                  <rdf:li rdf:resource="http://identifiers.org/chebi/CHEBI:26689" />
                  <rdf:li rdf:resource="http://identifiers.org/chebi/CHEBI:27140" />
                  <rdf:li rdf:resource="http://identifiers.org/chebi/CHEBI:29097" />
                  <rdf:li rdf:resource="http://identifiers.org/chebi/CHEBI:29793" />
                  <rdf:li rdf:resource="http://identifiers.org/chebi/CHEBI:30491" />
                  <rdf:li rdf:resource="http://identifiers.org/chebi/CHEBI:44742" />
                  <rdf:li rdf:resource="http://identifiers.org/chebi/CHEBI:7860" />
                  <rdf:li rdf:resource="http://identifiers.org/hmdb/HMDB01377" />
                  <rdf:li rdf:resource="http://identifiers.org/kegg.compound/C00007" />
                  <rdf:li rdf:resource="http://identifiers.org/kegg.drug/D00003" />
                  <rdf:li rdf:resource="http://identifiers.org/metanetx.chemical/MNXM4" />
                  <rdf:li rdf:resource="http://identifiers.org/seed.compound/cpd00007" />
                </rdf:Bag>
              </bqbiol:is>
            </rdf:Description>
          </rdf:RDF>
        </annotation>
      </species>
      <species boundaryCondition="false" compartment="e" constant="false" fbc:chemicalFormula="O2" hasOnlySubstanceUnits="false" id="M_o2_e" metaid="M_o2_e" name="O2 O2">
        <annotation>
          <rdf:RDF xmlns:rdf="http://www.w3.org/1999/02/22-rdf-syntax-ns#" xmlns:bqbiol="http://biomodels.net/biology-qualifiers/">
            <rdf:Description rdf:about="#M_o2_e">
              <bqbiol:is>
                <rdf:Bag>
                  <rdf:li rdf:resource="http://identifiers.org/bigg.metabolite/o2" />
                  <rdf:li rdf:resource="http://identifiers.org/biocyc/META:OXYGEN-MOLECULE" />
                  <rdf:li rdf:resource="http://identifiers.org/chebi/CHEBI:10745" />
                  <rdf:li rdf:resource="http://identifiers.org/chebi/CHEBI:13416" />
                  <rdf:li rdf:resource="http://identifiers.org/chebi/CHEBI:15379" />
                  <rdf:li rdf:resource="http://identifiers.org/chebi/CHEBI:23833" />
                  <rdf:li rdf:resource="http://identifiers.org/chebi/CHEBI:25366" />
                  <rdf:li rdf:resource="http://identifiers.org/chebi/CHEBI:26689" />
                  <rdf:li rdf:resource="http://identifiers.org/chebi/CHEBI:27140" />
                  <rdf:li rdf:resource="http://identifiers.org/chebi/CHEBI:29097" />
                  <rdf:li rdf:resource="http://identifiers.org/chebi/CHEBI:29793" />
                  <rdf:li rdf:resource="http://identifiers.org/chebi/CHEBI:30491" />
                  <rdf:li rdf:resource="http://identifiers.org/chebi/CHEBI:44742" />
                  <rdf:li rdf:resource="http://identifiers.org/chebi/CHEBI:7860" />
                  <rdf:li rdf:resource="http://identifiers.org/hmdb/HMDB01377" />
                  <rdf:li rdf:resource="http://identifiers.org/kegg.compound/C00007" />
                  <rdf:li rdf:resource="http://identifiers.org/kegg.drug/D00003" />
                  <rdf:li rdf:resource="http://identifiers.org/metanetx.chemical/MNXM4" />
                  <rdf:li rdf:resource="http://identifiers.org/seed.compound/cpd00007" />
                </rdf:Bag>
              </bqbiol:is>
            </rdf:Description>
          </rdf:RDF>
        </annotation>
      </species>
      <species boundaryCondition="false" compartment="c" constant="false" fbc:chemicalFormula="C4H2O5" hasOnlySubstanceUnits="false" id="M_oaa_c" metaid="M_oaa_c" name="Oxaloacetate">
        <annotation>
          <rdf:RDF xmlns:rdf="http://www.w3.org/1999/02/22-rdf-syntax-ns#" xmlns:bqbiol="http://biomodels.net/biology-qualifiers/">
            <rdf:Description rdf:about="#M_oaa_c">
              <bqbiol:is>
                <rdf:Bag>
                  <rdf:li rdf:resource="http://identifiers.org/bigg.metabolite/oaa" />
                  <rdf:li rdf:resource="http://identifiers.org/biocyc/META:ENOL-OXALOACETATE" />
                  <rdf:li rdf:resource="http://identifiers.org/biocyc/META:OXALACETIC_ACID" />
                  <rdf:li rdf:resource="http://identifiers.org/chebi/CHEBI:12820" />
                  <rdf:li rdf:resource="http://identifiers.org/chebi/CHEBI:14703" />
                  <rdf:li rdf:resource="http://identifiers.org/chebi/CHEBI:16452" />
                  <rdf:li rdf:resource="http://identifiers.org/chebi/CHEBI:24958" />
                  <rdf:li rdf:resource="http://identifiers.org/chebi/CHEBI:24959" />
                  <rdf:li rdf:resource="http://identifiers.org/chebi/CHEBI:25731" />
                  <rdf:li rdf:resource="http://identifiers.org/chebi/CHEBI:25734" />
                  <rdf:li rdf:resource="http://identifiers.org/chebi/CHEBI:29049" />
                  <rdf:li rdf:resource="http://identifiers.org/chebi/CHEBI:30744" />
                  <rdf:li rdf:resource="http://identifiers.org/chebi/CHEBI:7812" />
                  <rdf:li rdf:resource="http://identifiers.org/hmdb/HMDB00223" />
                  <rdf:li rdf:resource="http://identifiers.org/kegg.compound/C00036" />
                  <rdf:li rdf:resource="http://identifiers.org/kegg.compound/C03981" />
                  <rdf:li rdf:resource="http://identifiers.org/lipidmaps/LMFA01170061" />
                  <rdf:li rdf:resource="http://identifiers.org/lipidmaps/LMFA01170120" />
                  <rdf:li rdf:resource="http://identifiers.org/metanetx.chemical/MNXM46" />
                  <rdf:li rdf:resource="http://identifiers.org/seed.compound/cpd00032" />
                  <rdf:li rdf:resource="http://identifiers.org/seed.compound/cpd02469" />
                </rdf:Bag>
              </bqbiol:is>
            </rdf:Description>
          </rdf:RDF>
        </annotation>
      </species>
      <species boundaryCondition="false" compartment="c" constant="false" fbc:chemicalFormula="C3H2O6P" hasOnlySubstanceUnits="false" id="M_pep_c" metaid="M_pep_c" name="Phosphoenolpyruvate">
        <annotation>
          <rdf:RDF xmlns:rdf="http://www.w3.org/1999/02/22-rdf-syntax-ns#" xmlns:bqbiol="http://biomodels.net/biology-qualifiers/">
            <rdf:Description rdf:about="#M_pep_c">
              <bqbiol:is>
                <rdf:Bag>
                  <rdf:li rdf:resource="http://identifiers.org/bigg.metabolite/pep" />
                  <rdf:li rdf:resource="http://identifiers.org/biocyc/META:PHOSPHO-ENOL-PYRUVATE" />
                  <rdf:li rdf:resource="http://identifiers.org/chebi/CHEBI:14812" />
                  <rdf:li rdf:resource="http://identifiers.org/chebi/CHEBI:18021" />
                  <rdf:li rdf:resource="http://identifiers.org/chebi/CHEBI:26054" />
                  <rdf:li rdf:resource="http://identifiers.org/chebi/CHEBI:26055" />
                  <rdf:li rdf:resource="http://identifiers.org/chebi/CHEBI:44894" />
                  <rdf:li rdf:resource="http://identifiers.org/chebi/CHEBI:44897" />
                  <rdf:li rdf:resource="http://identifiers.org/chebi/CHEBI:58702" />
                  <rdf:li rdf:resource="http://identifiers.org/chebi/CHEBI:8147" />
                  <rdf:li rdf:resource="http://identifiers.org/hmdb/HMDB00263" />
                  <rdf:li rdf:resource="http://identifiers.org/kegg.compound/C00074" />
                  <rdf:li rdf:resource="http://identifiers.org/metanetx.chemical/MNXM73" />
                  <rdf:li rdf:resource="http://identifiers.org/seed.compound/cpd00061" />
                </rdf:Bag>
              </bqbiol:is>
            </rdf:Description>
          </rdf:RDF>
        </annotation>
      </species>
      <species boundaryCondition="false" compartment="c" constant="false" fbc:chemicalFormula="HO4P" hasOnlySubstanceUnits="false" id="M_pi_c" metaid="M_pi_c" name="Phosphate">
        <annotation>
          <rdf:RDF xmlns:rdf="http://www.w3.org/1999/02/22-rdf-syntax-ns#" xmlns:bqbiol="http://biomodels.net/biology-qualifiers/">
            <rdf:Description rdf:about="#M_pi_c">
              <bqbiol:is>
                <rdf:Bag>
                  <rdf:li rdf:resource="http://identifiers.org/bigg.metabolite/pi" />
                  <rdf:li rdf:resource="http://identifiers.org/biocyc/META:CPD-16459" />
                  <rdf:li rdf:resource="http://identifiers.org/biocyc/META:CPD-9010" />
                  <rdf:li rdf:resource="http://identifiers.org/biocyc/META:PHOSPHATE-GROUP" />
                  <rdf:li rdf:resource="http://identifiers.org/biocyc/META:Pi" />
                  <rdf:li rdf:resource="http://identifiers.org/chebi/CHEBI:14791" />
                  <rdf:li rdf:resource="http://identifiers.org/chebi/CHEBI:18367" />
                  <rdf:li rdf:resource="http://identifiers.org/chebi/CHEBI:26078" />
                  <rdf:li rdf:resource="http://identifiers.org/chebi/CHEBI:29137" />
                  <rdf:li rdf:resource="http://identifiers.org/chebi/CHEBI:29139" />
                  <rdf:li rdf:resource="http://identifiers.org/chebi/CHEBI:35780" />
                  <rdf:li rdf:resource="http://identifiers.org/chebi/CHEBI:39739" />
                  <rdf:li rdf:resource="http://identifiers.org/chebi/CHEBI:39745" />
                  <rdf:li rdf:resource="http://identifiers.org/chebi/CHEBI:43470" />
                  <rdf:li rdf:resource="http://identifiers.org/chebi/CHEBI:43474" />
                  <rdf:li rdf:resource="http://identifiers.org/chebi/CHEBI:45024" />
                  <rdf:li rdf:resource="http://identifiers.org/chebi/CHEBI:7793" />
                  <rdf:li rdf:resource="http://identifiers.org/hmdb/HMDB00973" />
                  <rdf:li rdf:resource="http://identifiers.org/hmdb/HMDB01429" />
                  <rdf:li rdf:resource="http://identifiers.org/hmdb/HMDB02105" />
                  <rdf:li rdf:resource="http://identifiers.org/hmdb/HMDB02142" />
                  <rdf:li rdf:resource="http://identifiers.org/hmdb/HMDB05947" />
                  <rdf:li rdf:resource="http://identifiers.org/kegg.compound/C00009" />
                  <rdf:li rdf:resource="http://identifiers.org/kegg.compound/C13558" />
                  <rdf:li rdf:resource="http://identifiers.org/kegg.drug/D05467" />
                  <rdf:li rdf:resource="http://identifiers.org/metanetx.chemical/MNXM9" />
                  <rdf:li rdf:resource="http://identifiers.org/seed.compound/cpd00009" />
                  <rdf:li rdf:resource="http://identifiers.org/seed.compound/cpd27787" />
                </rdf:Bag>
              </bqbiol:is>
            </rdf:Description>
          </rdf:RDF>
        </annotation>
      </species>
      <species boundaryCondition="false" compartment="e" constant="false" fbc:chemicalFormula="HO4P" hasOnlySubstanceUnits="false" id="M_pi_e" metaid="M_pi_e" name="Phosphate">
        <annotation>
          <rdf:RDF xmlns:rdf="http://www.w3.org/1999/02/22-rdf-syntax-ns#" xmlns:bqbiol="http://biomodels.net/biology-qualifiers/">
            <rdf:Description rdf:about="#M_pi_e">
              <bqbiol:is>
                <rdf:Bag>
                  <rdf:li rdf:resource="http://identifiers.org/bigg.metabolite/pi" />
                  <rdf:li rdf:resource="http://identifiers.org/biocyc/META:CPD-16459" />
                  <rdf:li rdf:resource="http://identifiers.org/biocyc/META:CPD-9010" />
                  <rdf:li rdf:resource="http://identifiers.org/biocyc/META:PHOSPHATE-GROUP" />
                  <rdf:li rdf:resource="http://identifiers.org/biocyc/META:Pi" />
                  <rdf:li rdf:resource="http://identifiers.org/chebi/CHEBI:14791" />
                  <rdf:li rdf:resource="http://identifiers.org/chebi/CHEBI:18367" />
                  <rdf:li rdf:resource="http://identifiers.org/chebi/CHEBI:26078" />
                  <rdf:li rdf:resource="http://identifiers.org/chebi/CHEBI:29137" />
                  <rdf:li rdf:resource="http://identifiers.org/chebi/CHEBI:29139" />
                  <rdf:li rdf:resource="http://identifiers.org/chebi/CHEBI:35780" />
                  <rdf:li rdf:resource="http://identifiers.org/chebi/CHEBI:39739" />
                  <rdf:li rdf:resource="http://identifiers.org/chebi/CHEBI:39745" />
                  <rdf:li rdf:resource="http://identifiers.org/chebi/CHEBI:43470" />
                  <rdf:li rdf:resource="http://identifiers.org/chebi/CHEBI:43474" />
                  <rdf:li rdf:resource="http://identifiers.org/chebi/CHEBI:45024" />
                  <rdf:li rdf:resource="http://identifiers.org/chebi/CHEBI:7793" />
                  <rdf:li rdf:resource="http://identifiers.org/hmdb/HMDB00973" />
                  <rdf:li rdf:resource="http://identifiers.org/hmdb/HMDB01429" />
                  <rdf:li rdf:resource="http://identifiers.org/hmdb/HMDB02105" />
                  <rdf:li rdf:resource="http://identifiers.org/hmdb/HMDB02142" />
                  <rdf:li rdf:resource="http://identifiers.org/hmdb/HMDB05947" />
                  <rdf:li rdf:resource="http://identifiers.org/kegg.compound/C00009" />
                  <rdf:li rdf:resource="http://identifiers.org/kegg.compound/C13558" />
                  <rdf:li rdf:resource="http://identifiers.org/kegg.drug/D05467" />
                  <rdf:li rdf:resource="http://identifiers.org/metanetx.chemical/MNXM9" />
                  <rdf:li rdf:resource="http://identifiers.org/seed.compound/cpd00009" />
                  <rdf:li rdf:resource="http://identifiers.org/seed.compound/cpd27787" />
                </rdf:Bag>
              </bqbiol:is>
            </rdf:Description>
          </rdf:RDF>
        </annotation>
      </species>
      <species boundaryCondition="false" compartment="c" constant="false" fbc:chemicalFormula="C3H3O3" hasOnlySubstanceUnits="false" id="M_pyr_c" metaid="M_pyr_c" name="Pyruvate">
        <annotation>
          <rdf:RDF xmlns:rdf="http://www.w3.org/1999/02/22-rdf-syntax-ns#" xmlns:bqbiol="http://biomodels.net/biology-qualifiers/">
            <rdf:Description rdf:about="#M_pyr_c">
              <bqbiol:is>
                <rdf:Bag>
                  <rdf:li rdf:resource="http://identifiers.org/bigg.metabolite/pyr" />
                  <rdf:li rdf:resource="http://identifiers.org/biocyc/META:PYRUVATE" />
                  <rdf:li rdf:resource="http://identifiers.org/chebi/CHEBI:14987" />
                  <rdf:li rdf:resource="http://identifiers.org/chebi/CHEBI:15361" />
                  <rdf:li rdf:resource="http://identifiers.org/chebi/CHEBI:26462" />
                  <rdf:li rdf:resource="http://identifiers.org/chebi/CHEBI:26466" />
                  <rdf:li rdf:resource="http://identifiers.org/chebi/CHEBI:32816" />
                  <rdf:li rdf:resource="http://identifiers.org/chebi/CHEBI:45253" />
                  <rdf:li rdf:resource="http://identifiers.org/chebi/CHEBI:86354" />
                  <rdf:li rdf:resource="http://identifiers.org/chebi/CHEBI:8685" />
                  <rdf:li rdf:resource="http://identifiers.org/hmdb/HMDB00243" />
                  <rdf:li rdf:resource="http://identifiers.org/hmdb/HMDB62676" />
                  <rdf:li rdf:resource="http://identifiers.org/kegg.compound/C00022" />
                  <rdf:li rdf:resource="http://identifiers.org/lipidmaps/LMFA01060077" />
                  <rdf:li rdf:resource="http://identifiers.org/metanetx.chemical/MNXM23" />
                  <rdf:li rdf:resource="http://identifiers.org/seed.compound/cpd00020" />
                </rdf:Bag>
              </bqbiol:is>
            </rdf:Description>
          </rdf:RDF>
        </annotation>
      </species>
      <species boundaryCondition="false" compartment="e" constant="false" fbc:chemicalFormula="C3H3O3" hasOnlySubstanceUnits="false" id="M_pyr_e" metaid="M_pyr_e" name="Pyruvate">
        <annotation>
          <rdf:RDF xmlns:rdf="http://www.w3.org/1999/02/22-rdf-syntax-ns#" xmlns:bqbiol="http://biomodels.net/biology-qualifiers/">
            <rdf:Description rdf:about="#M_pyr_e">
              <bqbiol:is>
                <rdf:Bag>
                  <rdf:li rdf:resource="http://identifiers.org/bigg.metabolite/pyr" />
                  <rdf:li rdf:resource="http://identifiers.org/biocyc/META:PYRUVATE" />
                  <rdf:li rdf:resource="http://identifiers.org/chebi/CHEBI:14987" />
                  <rdf:li rdf:resource="http://identifiers.org/chebi/CHEBI:15361" />
                  <rdf:li rdf:resource="http://identifiers.org/chebi/CHEBI:26462" />
                  <rdf:li rdf:resource="http://identifiers.org/chebi/CHEBI:26466" />
                  <rdf:li rdf:resource="http://identifiers.org/chebi/CHEBI:32816" />
                  <rdf:li rdf:resource="http://identifiers.org/chebi/CHEBI:45253" />
                  <rdf:li rdf:resource="http://identifiers.org/chebi/CHEBI:86354" />
                  <rdf:li rdf:resource="http://identifiers.org/chebi/CHEBI:8685" />
                  <rdf:li rdf:resource="http://identifiers.org/hmdb/HMDB00243" />
                  <rdf:li rdf:resource="http://identifiers.org/hmdb/HMDB62676" />
                  <rdf:li rdf:resource="http://identifiers.org/kegg.compound/C00022" />
                  <rdf:li rdf:resource="http://identifiers.org/lipidmaps/LMFA01060077" />
                  <rdf:li rdf:resource="http://identifiers.org/metanetx.chemical/MNXM23" />
                  <rdf:li rdf:resource="http://identifiers.org/seed.compound/cpd00020" />
                </rdf:Bag>
              </bqbiol:is>
            </rdf:Description>
          </rdf:RDF>
        </annotation>
      </species>
      <species boundaryCondition="false" compartment="c" constant="false" fbc:chemicalFormula="C49H74O4" hasOnlySubstanceUnits="false" id="M_q8_c" metaid="M_q8_c" name="Ubiquinone-8">
        <annotation>
          <rdf:RDF xmlns:rdf="http://www.w3.org/1999/02/22-rdf-syntax-ns#" xmlns:bqbiol="http://biomodels.net/biology-qualifiers/">
            <rdf:Description rdf:about="#M_q8_c">
              <bqbiol:is>
                <rdf:Bag>
                  <rdf:li rdf:resource="http://identifiers.org/bigg.metabolite/q8" />
                  <rdf:li rdf:resource="http://identifiers.org/biocyc/META:UBIQUINONE-8" />
                  <rdf:li rdf:resource="http://identifiers.org/chebi/CHEBI:61683" />
                  <rdf:li rdf:resource="http://identifiers.org/kegg.compound/C17569" />
                  <rdf:li rdf:resource="http://identifiers.org/lipidmaps/LMPR02010005" />
                  <rdf:li rdf:resource="http://identifiers.org/metanetx.chemical/MNXM232" />
                  <rdf:li rdf:resource="http://identifiers.org/seed.compound/cpd15560" />
                </rdf:Bag>
              </bqbiol:is>
            </rdf:Description>
          </rdf:RDF>
        </annotation>
      </species>
      <species boundaryCondition="false" compartment="c" constant="false" fbc:chemicalFormula="C49H76O4" hasOnlySubstanceUnits="false" id="M_q8h2_c" metaid="M_q8h2_c" name="Ubiquinol-8">
        <annotation>
          <rdf:RDF xmlns:rdf="http://www.w3.org/1999/02/22-rdf-syntax-ns#" xmlns:bqbiol="http://biomodels.net/biology-qualifiers/">
            <rdf:Description rdf:about="#M_q8h2_c">
              <bqbiol:is>
                <rdf:Bag>
                  <rdf:li rdf:resource="http://identifiers.org/bigg.metabolite/q8h2" />
                  <rdf:li rdf:resource="http://identifiers.org/biocyc/META:CPD-9956" />
                  <rdf:li rdf:resource="http://identifiers.org/chebi/CHEBI:61682" />
                  <rdf:li rdf:resource="http://identifiers.org/hmdb/HMDB01060" />
                  <rdf:li rdf:resource="http://identifiers.org/metanetx.chemical/MNXM191" />
                  <rdf:li rdf:resource="http://identifiers.org/seed.compound/cpd15561" />
                  <rdf:li rdf:resource="http://identifiers.org/seed.compound/cpd29608" />
                </rdf:Bag>
              </bqbiol:is>
            </rdf:Description>
          </rdf:RDF>
        </annotation>
      </species>
      <species boundaryCondition="false" compartment="c" constant="false" fbc:chemicalFormula="C5H9O8P" hasOnlySubstanceUnits="false" id="M_r5p_c" metaid="M_r5p_c" name="Alpha-D-Ribose 5-phosphate">
        <annotation>
          <rdf:RDF xmlns:rdf="http://www.w3.org/1999/02/22-rdf-syntax-ns#" xmlns:bqbiol="http://biomodels.net/biology-qualifiers/">
            <rdf:Description rdf:about="#M_r5p_c">
              <bqbiol:is>
                <rdf:Bag>
                  <rdf:li rdf:resource="http://identifiers.org/bigg.metabolite/r5p" />
                  <rdf:li rdf:resource="http://identifiers.org/biocyc/META:CPD-15318" />
                  <rdf:li rdf:resource="http://identifiers.org/chebi/CHEBI:10270" />
                  <rdf:li rdf:resource="http://identifiers.org/chebi/CHEBI:12331" />
                  <rdf:li rdf:resource="http://identifiers.org/chebi/CHEBI:18189" />
                  <rdf:li rdf:resource="http://identifiers.org/chebi/CHEBI:22413" />
                  <rdf:li rdf:resource="http://identifiers.org/kegg.compound/C03736" />
                  <rdf:li rdf:resource="http://identifiers.org/metanetx.chemical/MNXM15900" />
                  <rdf:li rdf:resource="http://identifiers.org/seed.compound/cpd19028" />
                </rdf:Bag>
              </bqbiol:is>
            </rdf:Description>
          </rdf:RDF>
        </annotation>
      </species>
      <species boundaryCondition="false" compartment="c" constant="false" fbc:chemicalFormula="C5H9O8P" hasOnlySubstanceUnits="false" id="M_ru5p__D_c" metaid="M_ru5p__D_c"
      name="D-Ribulose 5-phosphate">
        <annotation>
          <rdf:RDF xmlns:rdf="http://www.w3.org/1999/02/22-rdf-syntax-ns#" xmlns:bqbiol="http://biomodels.net/biology-qualifiers/">
            <rdf:Description rdf:about="#M_ru5p__D_c">
              <bqbiol:is>
                <rdf:Bag>
                  <rdf:li rdf:resource="http://identifiers.org/bigg.metabolite/ru5p__D" />
                  <rdf:li rdf:resource="http://identifiers.org/biocyc/META:RIBULOSE-5P" />
                  <rdf:li rdf:resource="http://identifiers.org/chebi/CHEBI:13018" />
                  <rdf:li rdf:resource="http://identifiers.org/chebi/CHEBI:13040" />
                  <rdf:li rdf:resource="http://identifiers.org/chebi/CHEBI:17363" />
                  <rdf:li rdf:resource="http://identifiers.org/chebi/CHEBI:21088" />
                  <rdf:li rdf:resource="http://identifiers.org/chebi/CHEBI:26572" />
                  <rdf:li rdf:resource="http://identifiers.org/chebi/CHEBI:37455" />
                  <rdf:li rdf:resource="http://identifiers.org/chebi/CHEBI:40192" />
                  <rdf:li rdf:resource="http://identifiers.org/chebi/CHEBI:4243" />
                  <rdf:li rdf:resource="http://identifiers.org/chebi/CHEBI:58121" />
                  <rdf:li rdf:resource="http://identifiers.org/hmdb/HMDB00618" />
                  <rdf:li rdf:resource="http://identifiers.org/hmdb/HMDB02033" />
                  <rdf:li rdf:resource="http://identifiers.org/hmdb/HMDB02694" />
                  <rdf:li rdf:resource="http://identifiers.org/kegg.compound/C00199" />
                  <rdf:li rdf:resource="http://identifiers.org/metanetx.chemical/MNXM145" />
                  <rdf:li rdf:resource="http://identifiers.org/seed.compound/cpd00171" />
                </rdf:Bag>
              </bqbiol:is>
            </rdf:Description>
          </rdf:RDF>
        </annotation>
      </species>
      <species boundaryCondition="false" compartment="c" constant="false" fbc:chemicalFormula="C7H13O10P" hasOnlySubstanceUnits="false" id="M_s7p_c" metaid="M_s7p_c" name="Sedoheptulose 7-phosphate">
        <annotation>
          <rdf:RDF xmlns:rdf="http://www.w3.org/1999/02/22-rdf-syntax-ns#" xmlns:bqbiol="http://biomodels.net/biology-qualifiers/">
            <rdf:Description rdf:about="#M_s7p_c">
              <bqbiol:is>
                <rdf:Bag>
                  <rdf:li rdf:resource="http://identifiers.org/bigg.metabolite/s7p" />
                  <rdf:li rdf:resource="http://identifiers.org/biocyc/META:D-SEDOHEPTULOSE-7-P" />
                  <rdf:li rdf:resource="http://identifiers.org/chebi/CHEBI:15073" />
                  <rdf:li rdf:resource="http://identifiers.org/chebi/CHEBI:15074" />
                  <rdf:li rdf:resource="http://identifiers.org/chebi/CHEBI:15721" />
                  <rdf:li rdf:resource="http://identifiers.org/chebi/CHEBI:26621" />
                  <rdf:li rdf:resource="http://identifiers.org/chebi/CHEBI:4244" />
                  <rdf:li rdf:resource="http://identifiers.org/chebi/CHEBI:57483" />
                  <rdf:li rdf:resource="http://identifiers.org/chebi/CHEBI:9083" />
                  <rdf:li rdf:resource="http://identifiers.org/hmdb/HMDB01068" />
                  <rdf:li rdf:resource="http://identifiers.org/hmdb/HMDB62754" />
                  <rdf:li rdf:resource="http://identifiers.org/kegg.compound/C05382" />
                  <rdf:li rdf:resource="http://identifiers.org/metanetx.chemical/MNXM271" />
                  <rdf:li rdf:resource="http://identifiers.org/seed.compound/cpd00238" />
                </rdf:Bag>
              </bqbiol:is>
            </rdf:Description>
          </rdf:RDF>
        </annotation>
      </species>
      <species boundaryCondition="false" compartment="c" constant="false" fbc:chemicalFormula="C4H4O4" hasOnlySubstanceUnits="false" id="M_succ_c" metaid="M_succ_c" name="Succinate">
        <annotation>
          <rdf:RDF xmlns:rdf="http://www.w3.org/1999/02/22-rdf-syntax-ns#" xmlns:bqbiol="http://biomodels.net/biology-qualifiers/">
            <rdf:Description rdf:about="#M_succ_c">
              <bqbiol:is>
                <rdf:Bag>
                  <rdf:li rdf:resource="http://identifiers.org/bigg.metabolite/succ" />
                  <rdf:li rdf:resource="http://identifiers.org/biocyc/META:SUC" />
                  <rdf:li rdf:resource="http://identifiers.org/chebi/CHEBI:132287" />
                  <rdf:li rdf:resource="http://identifiers.org/chebi/CHEBI:15125" />
                  <rdf:li rdf:resource="http://identifiers.org/chebi/CHEBI:15741" />
                  <rdf:li rdf:resource="http://identifiers.org/chebi/CHEBI:22941" />
                  <rdf:li rdf:resource="http://identifiers.org/chebi/CHEBI:22943" />
                  <rdf:li rdf:resource="http://identifiers.org/chebi/CHEBI:26803" />
                  <rdf:li rdf:resource="http://identifiers.org/chebi/CHEBI:26807" />
                  <rdf:li rdf:resource="http://identifiers.org/chebi/CHEBI:30031" />
                  <rdf:li rdf:resource="http://identifiers.org/chebi/CHEBI:30779" />
                  <rdf:li rdf:resource="http://identifiers.org/chebi/CHEBI:45639" />
                  <rdf:li rdf:resource="http://identifiers.org/chebi/CHEBI:90372" />
                  <rdf:li rdf:resource="http://identifiers.org/chebi/CHEBI:9304" />
                  <rdf:li rdf:resource="http://identifiers.org/hmdb/HMDB00254" />
                  <rdf:li rdf:resource="http://identifiers.org/kegg.compound/C00042" />
                  <rdf:li rdf:resource="http://identifiers.org/lipidmaps/LMFA01170043" />
                  <rdf:li rdf:resource="http://identifiers.org/metanetx.chemical/MNXM25" />
                  <rdf:li rdf:resource="http://identifiers.org/seed.compound/cpd00036" />
                </rdf:Bag>
              </bqbiol:is>
            </rdf:Description>
          </rdf:RDF>
        </annotation>
      </species>
      <species boundaryCondition="false" compartment="e" constant="false" fbc:chemicalFormula="C4H4O4" hasOnlySubstanceUnits="false" id="M_succ_e" metaid="M_succ_e" name="Succinate">
        <annotation>
          <rdf:RDF xmlns:rdf="http://www.w3.org/1999/02/22-rdf-syntax-ns#" xmlns:bqbiol="http://biomodels.net/biology-qualifiers/">
            <rdf:Description rdf:about="#M_succ_e">
              <bqbiol:is>
                <rdf:Bag>
                  <rdf:li rdf:resource="http://identifiers.org/bigg.metabolite/succ" />
                  <rdf:li rdf:resource="http://identifiers.org/biocyc/META:SUC" />
                  <rdf:li rdf:resource="http://identifiers.org/chebi/CHEBI:132287" />
                  <rdf:li rdf:resource="http://identifiers.org/chebi/CHEBI:15125" />
                  <rdf:li rdf:resource="http://identifiers.org/chebi/CHEBI:15741" />
                  <rdf:li rdf:resource="http://identifiers.org/chebi/CHEBI:22941" />
                  <rdf:li rdf:resource="http://identifiers.org/chebi/CHEBI:22943" />
                  <rdf:li rdf:resource="http://identifiers.org/chebi/CHEBI:26803" />
                  <rdf:li rdf:resource="http://identifiers.org/chebi/CHEBI:26807" />
                  <rdf:li rdf:resource="http://identifiers.org/chebi/CHEBI:30031" />
                  <rdf:li rdf:resource="http://identifiers.org/chebi/CHEBI:30779" />
                  <rdf:li rdf:resource="http://identifiers.org/chebi/CHEBI:45639" />
                  <rdf:li rdf:resource="http://identifiers.org/chebi/CHEBI:90372" />
                  <rdf:li rdf:resource="http://identifiers.org/chebi/CHEBI:9304" />
                  <rdf:li rdf:resource="http://identifiers.org/hmdb/HMDB00254" />
                  <rdf:li rdf:resource="http://identifiers.org/kegg.compound/C00042" />
                  <rdf:li rdf:resource="http://identifiers.org/lipidmaps/LMFA01170043" />
                  <rdf:li rdf:resource="http://identifiers.org/metanetx.chemical/MNXM25" />
                  <rdf:li rdf:resource="http://identifiers.org/seed.compound/cpd00036" />
                </rdf:Bag>
              </bqbiol:is>
            </rdf:Description>
          </rdf:RDF>
        </annotation>
      </species>
      <species boundaryCondition="false" compartment="c" constant="false" fbc:chemicalFormula="C25H35N7O19P3S" hasOnlySubstanceUnits="false" id="M_succoa_c" metaid="M_succoa_c" name="Succinyl-CoA">
        <annotation>
          <rdf:RDF xmlns:rdf="http://www.w3.org/1999/02/22-rdf-syntax-ns#" xmlns:bqbiol="http://biomodels.net/biology-qualifiers/">
            <rdf:Description rdf:about="#M_succoa_c">
              <bqbiol:is>
                <rdf:Bag>
                  <rdf:li rdf:resource="http://identifiers.org/bigg.metabolite/succoa" />
                  <rdf:li rdf:resource="http://identifiers.org/biocyc/META:SUC-COA" />
                  <rdf:li rdf:resource="http://identifiers.org/chebi/CHEBI:10746" />
                  <rdf:li rdf:resource="http://identifiers.org/chebi/CHEBI:15127" />
                  <rdf:li rdf:resource="http://identifiers.org/chebi/CHEBI:15380" />
                  <rdf:li rdf:resource="http://identifiers.org/chebi/CHEBI:26811" />
                  <rdf:li rdf:resource="http://identifiers.org/chebi/CHEBI:45541" />
                  <rdf:li rdf:resource="http://identifiers.org/chebi/CHEBI:57292" />
                  <rdf:li rdf:resource="http://identifiers.org/chebi/CHEBI:9310" />
                  <rdf:li rdf:resource="http://identifiers.org/hmdb/HMDB01022" />
                  <rdf:li rdf:resource="http://identifiers.org/kegg.compound/C00091" />
                  <rdf:li rdf:resource="http://identifiers.org/lipidmaps/LMFA07050370" />
                  <rdf:li rdf:resource="http://identifiers.org/metanetx.chemical/MNXM92" />
                  <rdf:li rdf:resource="http://identifiers.org/seed.compound/cpd00078" />
                </rdf:Bag>
              </bqbiol:is>
            </rdf:Description>
          </rdf:RDF>
        </annotation>
      </species>
      <species boundaryCondition="false" compartment="c" constant="false" fbc:chemicalFormula="C5H9O8P" hasOnlySubstanceUnits="false" id="M_xu5p__D_c" metaid="M_xu5p__D_c"
      name="D-Xylulose 5-phosphate">
        <annotation>
          <rdf:RDF xmlns:rdf="http://www.w3.org/1999/02/22-rdf-syntax-ns#" xmlns:bqbiol="http://biomodels.net/biology-qualifiers/">
            <rdf:Description rdf:about="#M_xu5p__D_c">
              <bqbiol:is>
                <rdf:Bag>
                  <rdf:li rdf:resource="http://identifiers.org/bigg.metabolite/xu5p__D" />
                  <rdf:li rdf:resource="http://identifiers.org/biocyc/META:XYLULOSE-5-PHOSPHATE" />
                  <rdf:li rdf:resource="http://identifiers.org/chebi/CHEBI:13036" />
                  <rdf:li rdf:resource="http://identifiers.org/chebi/CHEBI:16332" />
                  <rdf:li rdf:resource="http://identifiers.org/chebi/CHEBI:21121" />
                  <rdf:li rdf:resource="http://identifiers.org/chebi/CHEBI:27354" />
                  <rdf:li rdf:resource="http://identifiers.org/chebi/CHEBI:4269" />
                  <rdf:li rdf:resource="http://identifiers.org/chebi/CHEBI:57737" />
                  <rdf:li rdf:resource="http://identifiers.org/hmdb/HMDB00868" />
                  <rdf:li rdf:resource="http://identifiers.org/hmdb/HMDB06212" />
                  <rdf:li rdf:resource="http://identifiers.org/kegg.compound/C00231" />
                  <rdf:li rdf:resource="http://identifiers.org/metanetx.chemical/MNXM186" />
                  <rdf:li rdf:resource="http://identifiers.org/seed.compound/cpd00198" />
                </rdf:Bag>
              </bqbiol:is>
            </rdf:Description>
          </rdf:RDF>
        </annotation>
      </species>
    </listOfSpecies>
    <listOfParameters>
      <parameter constant="true" id="cobra_default_lb" name="cobra default - lb" sboTerm="SBO:0000626" units="mmol_per_gDW_per_hr" value="-1000" />
      <parameter constant="true" id="cobra_default_ub" name="cobra default - ub" sboTerm="SBO:0000626" units="mmol_per_gDW_per_hr" value="1000" />
      <parameter constant="true" id="cobra_0_bound" name="cobra 0 - bound" sboTerm="SBO:0000625" units="mmol_per_gDW_per_hr" value="0" />
      <parameter constant="true" id="R_ATPM_lower_bound" name="R ATPM lower - bound" sboTerm="SBO:0000625" units="mmol_per_gDW_per_hr" value="8.39" />
      <parameter constant="true" id="R_EX_glc__D_e_lower_bound" name="R EX glc-D e lower - bound" sboTerm="SBO:0000625" units="mmol_per_gDW_per_hr" value="-10" />
    </listOfParameters>
    <listOfReactions>
      <reaction fast="false" fbc:lowerFluxBound="cobra_default_lb" fbc:upperFluxBound="cobra_default_ub" id="R_ACALD" metaid="R_ACALD" name="Acetaldehyde dehydrogenase (acetylating)"
      reversible="true" sboTerm="SBO:0000375">
        <annotation>
          <rdf:RDF xmlns:rdf="http://www.w3.org/1999/02/22-rdf-syntax-ns#" xmlns:bqbiol="http://biomodels.net/biology-qualifiers/">
            <rdf:Description rdf:about="#R_ACALD">
              <bqbiol:is>
                <rdf:Bag>
                  <rdf:li rdf:resource="http://identifiers.org/bigg.reaction/ACALD" />
                  <rdf:li rdf:resource="http://identifiers.org/biocyc/META:ACETALD-DEHYDROG-RXN" />
                  <rdf:li rdf:resource="http://identifiers.org/ec-code/1.2.1.10" />
                  <rdf:li rdf:resource="http://identifiers.org/kegg.reaction/R00228" />
                  <rdf:li rdf:resource="http://identifiers.org/metanetx.reaction/MNXR95210" />
                  <rdf:li rdf:resource="http://identifiers.org/rhea/23288" />
                  <rdf:li rdf:resource="http://identifiers.org/rhea/23289" />
                  <rdf:li rdf:resource="http://identifiers.org/rhea/23290" />
                  <rdf:li rdf:resource="http://identifiers.org/rhea/23291" />
                </rdf:Bag>
              </bqbiol:is>
            </rdf:Description>
          </rdf:RDF>
        </annotation>
        <fbc:geneProductAssociation xmlns:fbc="http://www.sbml.org/sbml/level3/version1/fbc/version2">
          <fbc:or sboTerm="SBO:0000174">
            <fbc:geneProductRef fbc:geneProduct="G_b0351" />
            <fbc:geneProductRef fbc:geneProduct="G_b1241" />
          </fbc:or>
        </fbc:geneProductAssociation>
        <listOfReactants>
          <speciesReference constant="true" sboTerm="SBO:0000010" species="M_acald_c" stoichiometry="1" />
          <speciesReference constant="true" sboTerm="SBO:0000010" species="M_coa_c" stoichiometry="1" />
          <speciesReference constant="true" sboTerm="SBO:0000010" species="M_nad_c" stoichiometry="1" />
        </listOfReactants>
        <listOfProducts>
          <speciesReference constant="true" sboTerm="SBO:0000011" species="M_accoa_c" stoichiometry="1" />
          <speciesReference constant="true" sboTerm="SBO:0000011" species="M_h_c" stoichiometry="1" />
          <speciesReference constant="true" sboTerm="SBO:0000011" species="M_nadh_c" stoichiometry="1" />
        </listOfProducts>
      </reaction>
      <reaction fast="false" fbc:lowerFluxBound="cobra_default_lb" fbc:upperFluxBound="cobra_default_ub" id="R_ACALDt" metaid="R_ACALDt" name="Acetaldehyde reversible transport" reversible="true"
      sboTerm="SBO:0000375">
        <annotation>
          <rdf:RDF xmlns:rdf="http://www.w3.org/1999/02/22-rdf-syntax-ns#" xmlns:bqbiol="http://biomodels.net/biology-qualifiers/">
            <rdf:Description rdf:about="#R_ACALDt">
              <bqbiol:is>
                <rdf:Bag>
                  <rdf:li rdf:resource="http://identifiers.org/bigg.reaction/ACALDt" />
                  <rdf:li rdf:resource="http://identifiers.org/metanetx.reaction/MNXR95212" />
                </rdf:Bag>
              </bqbiol:is>
            </rdf:Description>
          </rdf:RDF>
        </annotation>
        <fbc:geneProductAssociation xmlns:fbc="http://www.sbml.org/sbml/level3/version1/fbc/version2">
          <fbc:geneProductRef fbc:geneProduct="G_s0001" />
        </fbc:geneProductAssociation>
        <listOfReactants>
          <speciesReference constant="true" sboTerm="SBO:0000010" species="M_acald_e" stoichiometry="1" />
        </listOfReactants>
        <listOfProducts>
          <speciesReference constant="true" sboTerm="SBO:0000011" species="M_acald_c" stoichiometry="1" />
        </listOfProducts>
      </reaction>
      <reaction fast="false" fbc:lowerFluxBound="cobra_default_lb" fbc:upperFluxBound="cobra_default_ub" id="R_ACKr" metaid="R_ACKr" name="Acetate kinase" reversible="true" sboTerm="SBO:0000375">
        <annotation>
          <rdf:RDF xmlns:rdf="http://www.w3.org/1999/02/22-rdf-syntax-ns#" xmlns:bqbiol="http://biomodels.net/biology-qualifiers/">
            <rdf:Description rdf:about="#R_ACKr">
              <bqbiol:is>
                <rdf:Bag>
                  <rdf:li rdf:resource="http://identifiers.org/bigg.reaction/ACKr" />
                  <rdf:li rdf:resource="http://identifiers.org/biocyc/META:ACETATEKIN-RXN" />
                  <rdf:li rdf:resource="http://identifiers.org/ec-code/2.7.2.1" />
                  <rdf:li rdf:resource="http://identifiers.org/ec-code/2.7.2.15" />
                  <rdf:li rdf:resource="http://identifiers.org/kegg.reaction/R00315" />
                  <rdf:li rdf:resource="http://identifiers.org/metanetx.reaction/MNXR95269" />
                  <rdf:li rdf:resource="http://identifiers.org/rhea/11352" />
                  <rdf:li rdf:resource="http://identifiers.org/rhea/11353" />
                  <rdf:li rdf:resource="http://identifiers.org/rhea/11354" />
                  <rdf:li rdf:resource="http://identifiers.org/rhea/11355" />
                </rdf:Bag>
              </bqbiol:is>
            </rdf:Description>
          </rdf:RDF>
        </annotation>
        <fbc:geneProductAssociation xmlns:fbc="http://www.sbml.org/sbml/level3/version1/fbc/version2">
          <fbc:or sboTerm="SBO:0000174">
            <fbc:geneProductRef fbc:geneProduct="G_b2296" />
            <fbc:geneProductRef fbc:geneProduct="G_b3115" />
            <fbc:geneProductRef fbc:geneProduct="G_b1849" />
          </fbc:or>
        </fbc:geneProductAssociation>
        <listOfReactants>
          <speciesReference constant="true" sboTerm="SBO:0000010" species="M_ac_c" stoichiometry="1" />
          <speciesReference constant="true" sboTerm="SBO:0000010" species="M_atp_c" stoichiometry="1" />
        </listOfReactants>
        <listOfProducts>
          <speciesReference constant="true" sboTerm="SBO:0000011" species="M_actp_c" stoichiometry="1" />
          <speciesReference constant="true" sboTerm="SBO:0000011" species="M_adp_c" stoichiometry="1" />
        </listOfProducts>
      </reaction>
      <reaction fast="false" fbc:lowerFluxBound="cobra_default_lb" fbc:upperFluxBound="cobra_default_ub" id="R_ACONTa" metaid="R_ACONTa" name="Aconitase (half-reaction A, Citrate hydro-lyase)"
      reversible="true" sboTerm="SBO:0000375">
        <annotation>
          <rdf:RDF xmlns:rdf="http://www.w3.org/1999/02/22-rdf-syntax-ns#" xmlns:bqbiol="http://biomodels.net/biology-qualifiers/">
            <rdf:Description rdf:about="#R_ACONTa">
              <bqbiol:is>
                <rdf:Bag>
                  <rdf:li rdf:resource="http://identifiers.org/bigg.reaction/ACONTa" />
                  <rdf:li rdf:resource="http://identifiers.org/biocyc/META:ACONITATEDEHYDR-RXN" />
                  <rdf:li rdf:resource="http://identifiers.org/ec-code/4.2.1.3" />
                  <rdf:li rdf:resource="http://identifiers.org/kegg.reaction/R01325" />
                  <rdf:li rdf:resource="http://identifiers.org/metanetx.reaction/MNXR95386" />
                  <rdf:li rdf:resource="http://identifiers.org/rhea/10228" />
                  <rdf:li rdf:resource="http://identifiers.org/rhea/10229" />
                  <rdf:li rdf:resource="http://identifiers.org/rhea/10230" />
                  <rdf:li rdf:resource="http://identifiers.org/rhea/10231" />
                </rdf:Bag>
              </bqbiol:is>
            </rdf:Description>
          </rdf:RDF>
        </annotation>
        <fbc:geneProductAssociation xmlns:fbc="http://www.sbml.org/sbml/level3/version1/fbc/version2">
          <fbc:or sboTerm="SBO:0000174">
            <fbc:geneProductRef fbc:geneProduct="G_b0118" />
            <fbc:geneProductRef fbc:geneProduct="G_b1276" />
          </fbc:or>
        </fbc:geneProductAssociation>
        <listOfReactants>
          <speciesReference constant="true" sboTerm="SBO:0000010" species="M_cit_c" stoichiometry="1" />
        </listOfReactants>
        <listOfProducts>
          <speciesReference constant="true" sboTerm="SBO:0000011" species="M_acon_C_c" stoichiometry="1" />
          <speciesReference constant="true" sboTerm="SBO:0000011" species="M_h2o_c" stoichiometry="1" />
        </listOfProducts>
      </reaction>
      <reaction fast="false" fbc:lowerFluxBound="cobra_default_lb" fbc:upperFluxBound="cobra_default_ub" id="R_ACONTb" metaid="R_ACONTb" name="Aconitase (half-reaction B, Isocitrate hydro-lyase)"
      reversible="true" sboTerm="SBO:0000375">
        <annotation>
          <rdf:RDF xmlns:rdf="http://www.w3.org/1999/02/22-rdf-syntax-ns#" xmlns:bqbiol="http://biomodels.net/biology-qualifiers/">
            <rdf:Description rdf:about="#R_ACONTb">
              <bqbiol:is>
                <rdf:Bag>
                  <rdf:li rdf:resource="http://identifiers.org/bigg.reaction/ACONTb" />
                  <rdf:li rdf:resource="http://identifiers.org/ec-code/4.2.1.3" />
                  <rdf:li rdf:resource="http://identifiers.org/kegg.reaction/R01900" />
                  <rdf:li rdf:resource="http://identifiers.org/metanetx.reaction/MNXR95387" />
                  <rdf:li rdf:resource="http://identifiers.org/rhea/22144" />
                  <rdf:li rdf:resource="http://identifiers.org/rhea/22145" />
                  <rdf:li rdf:resource="http://identifiers.org/rhea/22146" />
                  <rdf:li rdf:resource="http://identifiers.org/rhea/22147" />
                </rdf:Bag>
              </bqbiol:is>
            </rdf:Description>
          </rdf:RDF>
        </annotation>
        <fbc:geneProductAssociation xmlns:fbc="http://www.sbml.org/sbml/level3/version1/fbc/version2">
          <fbc:or sboTerm="SBO:0000174">
            <fbc:geneProductRef fbc:geneProduct="G_b0118" />
            <fbc:geneProductRef fbc:geneProduct="G_b1276" />
          </fbc:or>
        </fbc:geneProductAssociation>
        <listOfReactants>
          <speciesReference constant="true" sboTerm="SBO:0000010" species="M_acon_C_c" stoichiometry="1" />
          <speciesReference constant="true" sboTerm="SBO:0000010" species="M_h2o_c" stoichiometry="1" />
        </listOfReactants>
        <listOfProducts>
          <speciesReference constant="true" sboTerm="SBO:0000011" species="M_icit_c" stoichiometry="1" />
        </listOfProducts>
      </reaction>
      <reaction fast="false" fbc:lowerFluxBound="cobra_default_lb" fbc:upperFluxBound="cobra_default_ub" id="R_ACt2r" metaid="R_ACt2r" name="Acetate reversible transport via proton symport"
      reversible="true" sboTerm="SBO:0000375">
        <annotation>
          <rdf:RDF xmlns:rdf="http://www.w3.org/1999/02/22-rdf-syntax-ns#" xmlns:bqbiol="http://biomodels.net/biology-qualifiers/">
            <rdf:Description rdf:about="#R_ACt2r">
              <bqbiol:is>
                <rdf:Bag>
                  <rdf:li rdf:resource="http://identifiers.org/bigg.reaction/ACt2r" />
                  <rdf:li rdf:resource="http://identifiers.org/biocyc/META:TRANS-RXN0-571" />
                  <rdf:li rdf:resource="http://identifiers.org/metanetx.reaction/MNXR95429" />
                </rdf:Bag>
              </bqbiol:is>
            </rdf:Description>
          </rdf:RDF>
        </annotation>
        <listOfReactants>
          <speciesReference constant="true" sboTerm="SBO:0000010" species="M_ac_e" stoichiometry="1" />
          <speciesReference constant="true" sboTerm="SBO:0000010" species="M_h_e" stoichiometry="1" />
        </listOfReactants>
        <listOfProducts>
          <speciesReference constant="true" sboTerm="SBO:0000011" species="M_ac_c" stoichiometry="1" />
          <speciesReference constant="true" sboTerm="SBO:0000011" species="M_h_c" stoichiometry="1" />
        </listOfProducts>
      </reaction>
      <reaction fast="false" fbc:lowerFluxBound="cobra_default_lb" fbc:upperFluxBound="cobra_default_ub" id="R_ADK1" metaid="R_ADK1" name="Adenylate kinase" reversible="true" sboTerm="SBO:0000375">
        <annotation>
          <rdf:RDF xmlns:rdf="http://www.w3.org/1999/02/22-rdf-syntax-ns#" xmlns:bqbiol="http://biomodels.net/biology-qualifiers/">
            <rdf:Description rdf:about="#R_ADK1">
              <bqbiol:is>
                <rdf:Bag>
                  <rdf:li rdf:resource="http://identifiers.org/bigg.reaction/ADK1" />
                  <rdf:li rdf:resource="http://identifiers.org/biocyc/META:ADENYL-KIN-RXN" />
                  <rdf:li rdf:resource="http://identifiers.org/ec-code/2.7.4.3" />
                  <rdf:li rdf:resource="http://identifiers.org/kegg.reaction/R00127" />
                  <rdf:li rdf:resource="http://identifiers.org/metanetx.reaction/MNXR95450" />
                  <rdf:li rdf:resource="http://identifiers.org/rhea/12973" />
                  <rdf:li rdf:resource="http://identifiers.org/rhea/12974" />
                  <rdf:li rdf:resource="http://identifiers.org/rhea/12975" />
                  <rdf:li rdf:resource="http://identifiers.org/rhea/12976" />
                </rdf:Bag>
              </bqbiol:is>
            </rdf:Description>
          </rdf:RDF>
        </annotation>
        <fbc:geneProductAssociation xmlns:fbc="http://www.sbml.org/sbml/level3/version1/fbc/version2">
          <fbc:geneProductRef fbc:geneProduct="G_b0474" />
        </fbc:geneProductAssociation>
        <listOfReactants>
          <speciesReference constant="true" sboTerm="SBO:0000010" species="M_amp_c" stoichiometry="1" />
          <speciesReference constant="true" sboTerm="SBO:0000010" species="M_atp_c" stoichiometry="1" />
        </listOfReactants>
        <listOfProducts>
          <speciesReference constant="true" sboTerm="SBO:0000011" species="M_adp_c" stoichiometry="2" />
        </listOfProducts>
      </reaction>
      <reaction fast="false" fbc:lowerFluxBound="cobra_0_bound" fbc:upperFluxBound="cobra_default_ub" id="R_AKGDH" metaid="R_AKGDH" name="2-Oxogluterate dehydrogenase" reversible="false"
      sboTerm="SBO:0000375">
        <annotation>
          <rdf:RDF xmlns:rdf="http://www.w3.org/1999/02/22-rdf-syntax-ns#" xmlns:bqbiol="http://biomodels.net/biology-qualifiers/">
            <rdf:Description rdf:about="#R_AKGDH">
              <bqbiol:is>
                <rdf:Bag>
                  <rdf:li rdf:resource="http://identifiers.org/bigg.reaction/AKGDH" />
                  <rdf:li rdf:resource="http://identifiers.org/biocyc/META:2OXOGLUTARATEDEH-RXN" />
                  <rdf:li rdf:resource="http://identifiers.org/ec-code/1.2.1.52" />
                  <rdf:li rdf:resource="http://identifiers.org/ec-code/1.2.4.2" />
                  <rdf:li rdf:resource="http://identifiers.org/ec-code/1.8.1.4" />
                  <rdf:li rdf:resource="http://identifiers.org/ec-code/2.3.1.61" />
                  <rdf:li rdf:resource="http://identifiers.org/kegg.reaction/R08549" />
                  <rdf:li rdf:resource="http://identifiers.org/metanetx.reaction/MNXR95655" />
                  <rdf:li rdf:resource="http://identifiers.org/rhea/27786" />
                  <rdf:li rdf:resource="http://identifiers.org/rhea/27787" />
                  <rdf:li rdf:resource="http://identifiers.org/rhea/27788" />
                  <rdf:li rdf:resource="http://identifiers.org/rhea/27789" />
                </rdf:Bag>
              </bqbiol:is>
            </rdf:Description>
          </rdf:RDF>
        </annotation>
        <fbc:geneProductAssociation xmlns:fbc="http://www.sbml.org/sbml/level3/version1/fbc/version2">
          <fbc:and sboTerm="SBO:0000173">
            <fbc:geneProductRef fbc:geneProduct="G_b0726" />
            <fbc:geneProductRef fbc:geneProduct="G_b0116" />
            <fbc:geneProductRef fbc:geneProduct="G_b0727" />
          </fbc:and>
        </fbc:geneProductAssociation>
        <listOfReactants>
          <speciesReference constant="true" sboTerm="SBO:0000010" species="M_akg_c" stoichiometry="1" />
          <speciesReference constant="true" sboTerm="SBO:0000010" species="M_coa_c" stoichiometry="1" />
          <speciesReference constant="true" sboTerm="SBO:0000010" species="M_nad_c" stoichiometry="1" />
        </listOfReactants>
        <listOfProducts>
          <speciesReference constant="true" sboTerm="SBO:0000011" species="M_co2_c" stoichiometry="1" />
          <speciesReference constant="true" sboTerm="SBO:0000011" species="M_nadh_c" stoichiometry="1" />
          <speciesReference constant="true" sboTerm="SBO:0000011" species="M_succoa_c" stoichiometry="1" />
        </listOfProducts>
      </reaction>
      <reaction fast="false" fbc:lowerFluxBound="cobra_default_lb" fbc:upperFluxBound="cobra_default_ub" id="R_AKGt2r" metaid="R_AKGt2r" name="2 oxoglutarate reversible transport via symport"
      reversible="true" sboTerm="SBO:0000375">
        <annotation>
          <rdf:RDF xmlns:rdf="http://www.w3.org/1999/02/22-rdf-syntax-ns#" xmlns:bqbiol="http://biomodels.net/biology-qualifiers/">
            <rdf:Description rdf:about="#R_AKGt2r">
              <bqbiol:is>
                <rdf:Bag>
                  <rdf:li rdf:resource="http://identifiers.org/bigg.reaction/AKGt2r" />
                  <rdf:li rdf:resource="http://identifiers.org/biocyc/META:TRANS-RXN-23" />
                  <rdf:li rdf:resource="http://identifiers.org/metanetx.reaction/MNXR95661" />
                  <rdf:li rdf:resource="http://identifiers.org/rhea/29011" />
                  <rdf:li rdf:resource="http://identifiers.org/rhea/29012" />
                  <rdf:li rdf:resource="http://identifiers.org/rhea/29013" />
                  <rdf:li rdf:resource="http://identifiers.org/rhea/29014" />
                </rdf:Bag>
              </bqbiol:is>
            </rdf:Description>
          </rdf:RDF>
        </annotation>
        <fbc:geneProductAssociation xmlns:fbc="http://www.sbml.org/sbml/level3/version1/fbc/version2">
          <fbc:geneProductRef fbc:geneProduct="G_b2587" />
        </fbc:geneProductAssociation>
        <listOfReactants>
          <speciesReference constant="true" sboTerm="SBO:0000010" species="M_akg_e" stoichiometry="1" />
          <speciesReference constant="true" sboTerm="SBO:0000010" species="M_h_e" stoichiometry="1" />
        </listOfReactants>
        <listOfProducts>
          <speciesReference constant="true" sboTerm="SBO:0000011" species="M_akg_c" stoichiometry="1" />
          <speciesReference constant="true" sboTerm="SBO:0000011" species="M_h_c" stoichiometry="1" />
        </listOfProducts>
      </reaction>
      <reaction fast="false" fbc:lowerFluxBound="cobra_default_lb" fbc:upperFluxBound="cobra_default_ub" id="R_ALCD2x" metaid="R_ALCD2x" name="Alcohol dehydrogenase (ethanol)" reversible="true"
      sboTerm="SBO:0000375">
        <annotation>
          <rdf:RDF xmlns:rdf="http://www.w3.org/1999/02/22-rdf-syntax-ns#" xmlns:bqbiol="http://biomodels.net/biology-qualifiers/">
            <rdf:Description rdf:about="#R_ALCD2x">
              <bqbiol:is>
                <rdf:Bag>
                  <rdf:li rdf:resource="http://identifiers.org/bigg.reaction/ALCD2x" />
                  <rdf:li rdf:resource="http://identifiers.org/biocyc/META:ALCOHOL-DEHYDROG-RXN" />
                  <rdf:li rdf:resource="http://identifiers.org/ec-code/1.1.1.1" />
                  <rdf:li rdf:resource="http://identifiers.org/ec-code/1.1.1.71" />
                  <rdf:li rdf:resource="http://identifiers.org/kegg.reaction/R00754" />
                  <rdf:li rdf:resource="http://identifiers.org/metanetx.reaction/MNXR95725" />
                  <rdf:li rdf:resource="http://identifiers.org/rhea/25290" />
                  <rdf:li rdf:resource="http://identifiers.org/rhea/25291" />
                  <rdf:li rdf:resource="http://identifiers.org/rhea/25292" />
                  <rdf:li rdf:resource="http://identifiers.org/rhea/25293" />
                </rdf:Bag>
              </bqbiol:is>
            </rdf:Description>
          </rdf:RDF>
        </annotation>
        <fbc:geneProductAssociation xmlns:fbc="http://www.sbml.org/sbml/level3/version1/fbc/version2">
          <fbc:or sboTerm="SBO:0000174">
            <fbc:geneProductRef fbc:geneProduct="G_b1478" />
            <fbc:geneProductRef fbc:geneProduct="G_b0356" />
            <fbc:geneProductRef fbc:geneProduct="G_b1241" />
          </fbc:or>
        </fbc:geneProductAssociation>
        <listOfReactants>
          <speciesReference constant="true" sboTerm="SBO:0000010" species="M_etoh_c" stoichiometry="1" />
          <speciesReference constant="true" sboTerm="SBO:0000010" species="M_nad_c" stoichiometry="1" />
        </listOfReactants>
        <listOfProducts>
          <speciesReference constant="true" sboTerm="SBO:0000011" species="M_acald_c" stoichiometry="1" />
          <speciesReference constant="true" sboTerm="SBO:0000011" species="M_h_c" stoichiometry="1" />
          <speciesReference constant="true" sboTerm="SBO:0000011" species="M_nadh_c" stoichiometry="1" />
        </listOfProducts>
      </reaction>
      <reaction fast="false" fbc:lowerFluxBound="R_ATPM_lower_bound" fbc:upperFluxBound="cobra_default_ub" id="R_ATPM" metaid="R_ATPM" name="ATP maintenance requirement" reversible="false"
      sboTerm="SBO:0000630">
        <annotation>
          <rdf:RDF xmlns:rdf="http://www.w3.org/1999/02/22-rdf-syntax-ns#" xmlns:bqbiol="http://biomodels.net/biology-qualifiers/">
            <rdf:Description rdf:about="#R_ATPM">
              <bqbiol:is>
                <rdf:Bag>
                  <rdf:li rdf:resource="http://identifiers.org/bigg.reaction/ATPM" />
                  <rdf:li rdf:resource="http://identifiers.org/biocyc/META:ATPASE-RXN" />
                  <rdf:li rdf:resource="http://identifiers.org/ec-code/3.6.1.15" />
                  <rdf:li rdf:resource="http://identifiers.org/ec-code/3.6.1.3" />
                  <rdf:li rdf:resource="http://identifiers.org/ec-code/3.6.1.5" />
                  <rdf:li rdf:resource="http://identifiers.org/ec-code/3.6.1.8" />
                  <rdf:li rdf:resource="http://identifiers.org/ec-code/3.6.3.1" />
                  <rdf:li rdf:resource="http://identifiers.org/ec-code/3.6.3.10" />
                  <rdf:li rdf:resource="http://identifiers.org/ec-code/3.6.3.11" />
                  <rdf:li rdf:resource="http://identifiers.org/ec-code/3.6.3.12" />
                  <rdf:li rdf:resource="http://identifiers.org/ec-code/3.6.3.14" />
                  <rdf:li rdf:resource="http://identifiers.org/ec-code/3.6.3.15" />
                  <rdf:li rdf:resource="http://identifiers.org/ec-code/3.6.3.16" />
                  <rdf:li rdf:resource="http://identifiers.org/ec-code/3.6.3.17" />
                  <rdf:li rdf:resource="http://identifiers.org/ec-code/3.6.3.18" />
                  <rdf:li rdf:resource="http://identifiers.org/ec-code/3.6.3.19" />
                  <rdf:li rdf:resource="http://identifiers.org/ec-code/3.6.3.2" />
                  <rdf:li rdf:resource="http://identifiers.org/ec-code/3.6.3.20" />
                  <rdf:li rdf:resource="http://identifiers.org/ec-code/3.6.3.21" />
                  <rdf:li rdf:resource="http://identifiers.org/ec-code/3.6.3.22" />
                  <rdf:li rdf:resource="http://identifiers.org/ec-code/3.6.3.23" />
                  <rdf:li rdf:resource="http://identifiers.org/ec-code/3.6.3.24" />
                  <rdf:li rdf:resource="http://identifiers.org/ec-code/3.6.3.25" />
                  <rdf:li rdf:resource="http://identifiers.org/ec-code/3.6.3.26" />
                  <rdf:li rdf:resource="http://identifiers.org/ec-code/3.6.3.27" />
                  <rdf:li rdf:resource="http://identifiers.org/ec-code/3.6.3.28" />
                  <rdf:li rdf:resource="http://identifiers.org/ec-code/3.6.3.29" />
                  <rdf:li rdf:resource="http://identifiers.org/ec-code/3.6.3.3" />
                  <rdf:li rdf:resource="http://identifiers.org/ec-code/3.6.3.30" />
                  <rdf:li rdf:resource="http://identifiers.org/ec-code/3.6.3.31" />
                  <rdf:li rdf:resource="http://identifiers.org/ec-code/3.6.3.32" />
                  <rdf:li rdf:resource="http://identifiers.org/ec-code/3.6.3.33" />
                  <rdf:li rdf:resource="http://identifiers.org/ec-code/3.6.3.34" />
                  <rdf:li rdf:resource="http://identifiers.org/ec-code/3.6.3.35" />
                  <rdf:li rdf:resource="http://identifiers.org/ec-code/3.6.3.36" />
                  <rdf:li rdf:resource="http://identifiers.org/ec-code/3.6.3.37" />
                  <rdf:li rdf:resource="http://identifiers.org/ec-code/3.6.3.38" />
                  <rdf:li rdf:resource="http://identifiers.org/ec-code/3.6.3.39" />
                  <rdf:li rdf:resource="http://identifiers.org/ec-code/3.6.3.4" />
                  <rdf:li rdf:resource="http://identifiers.org/ec-code/3.6.3.40" />
                  <rdf:li rdf:resource="http://identifiers.org/ec-code/3.6.3.41" />
                  <rdf:li rdf:resource="http://identifiers.org/ec-code/3.6.3.42" />
                  <rdf:li rdf:resource="http://identifiers.org/ec-code/3.6.3.43" />
                  <rdf:li rdf:resource="http://identifiers.org/ec-code/3.6.3.44" />
                  <rdf:li rdf:resource="http://identifiers.org/ec-code/3.6.3.46" />
                  <rdf:li rdf:resource="http://identifiers.org/ec-code/3.6.3.47" />
                  <rdf:li rdf:resource="http://identifiers.org/ec-code/3.6.3.48" />
                  <rdf:li rdf:resource="http://identifiers.org/ec-code/3.6.3.49" />
                  <rdf:li rdf:resource="http://identifiers.org/ec-code/3.6.3.5" />
                  <rdf:li rdf:resource="http://identifiers.org/ec-code/3.6.3.50" />
                  <rdf:li rdf:resource="http://identifiers.org/ec-code/3.6.3.51" />
                  <rdf:li rdf:resource="http://identifiers.org/ec-code/3.6.3.52" />
                  <rdf:li rdf:resource="http://identifiers.org/ec-code/3.6.3.53" />
                  <rdf:li rdf:resource="http://identifiers.org/ec-code/3.6.3.54" />
                  <rdf:li rdf:resource="http://identifiers.org/ec-code/3.6.3.6" />
                  <rdf:li rdf:resource="http://identifiers.org/ec-code/3.6.3.7" />
                  <rdf:li rdf:resource="http://identifiers.org/ec-code/3.6.3.8" />
                  <rdf:li rdf:resource="http://identifiers.org/ec-code/3.6.3.9" />
                  <rdf:li rdf:resource="http://identifiers.org/ec-code/3.6.4.1" />
                  <rdf:li rdf:resource="http://identifiers.org/ec-code/3.6.4.10" />
                  <rdf:li rdf:resource="http://identifiers.org/ec-code/3.6.4.11" />
                  <rdf:li rdf:resource="http://identifiers.org/ec-code/3.6.4.12" />
                  <rdf:li rdf:resource="http://identifiers.org/ec-code/3.6.4.13" />
                  <rdf:li rdf:resource="http://identifiers.org/ec-code/3.6.4.2" />
                  <rdf:li rdf:resource="http://identifiers.org/ec-code/3.6.4.3" />
                  <rdf:li rdf:resource="http://identifiers.org/ec-code/3.6.4.4" />
                  <rdf:li rdf:resource="http://identifiers.org/ec-code/3.6.4.5" />
                  <rdf:li rdf:resource="http://identifiers.org/ec-code/3.6.4.6" />
                  <rdf:li rdf:resource="http://identifiers.org/ec-code/3.6.4.7" />
                  <rdf:li rdf:resource="http://identifiers.org/ec-code/3.6.4.8" />
                  <rdf:li rdf:resource="http://identifiers.org/ec-code/3.6.4.9" />
                  <rdf:li rdf:resource="http://identifiers.org/kegg.reaction/R00086" />
                  <rdf:li rdf:resource="http://identifiers.org/metanetx.reaction/MNXR96131" />
                  <rdf:li rdf:resource="http://identifiers.org/rhea/13065" />
                  <rdf:li rdf:resource="http://identifiers.org/rhea/13066" />
                  <rdf:li rdf:resource="http://identifiers.org/rhea/13067" />
                  <rdf:li rdf:resource="http://identifiers.org/rhea/13068" />
                </rdf:Bag>
              </bqbiol:is>
            </rdf:Description>
          </rdf:RDF>
        </annotation>
        <listOfReactants>
          <speciesReference constant="true" sboTerm="SBO:0000010" species="M_atp_c" stoichiometry="1" />
          <speciesReference constant="true" sboTerm="SBO:0000010" species="M_h2o_c" stoichiometry="1" />
        </listOfReactants>
        <listOfProducts>
          <speciesReference constant="true" sboTerm="SBO:0000011" species="M_adp_c" stoichiometry="1" />
          <speciesReference constant="true" sboTerm="SBO:0000011" species="M_h_c" stoichiometry="1" />
          <speciesReference constant="true" sboTerm="SBO:0000011" species="M_pi_c" stoichiometry="1" />
        </listOfProducts>
      </reaction>
      <reaction fast="false" fbc:lowerFluxBound="cobra_default_lb" fbc:upperFluxBound="cobra_default_ub" id="R_ATPS4r" metaid="R_ATPS4r" name="ATP synthase (four protons for one ATP)"
      reversible="true" sboTerm="SBO:0000375">
        <annotation>
          <rdf:RDF xmlns:rdf="http://www.w3.org/1999/02/22-rdf-syntax-ns#" xmlns:bqbiol="http://biomodels.net/biology-qualifiers/">
            <rdf:Description rdf:about="#R_ATPS4r">
              <bqbiol:is>
                <rdf:Bag>
                  <rdf:li rdf:resource="http://identifiers.org/bigg.reaction/ATPS4r" />
                  <rdf:li rdf:resource="http://identifiers.org/biocyc/META:ATPSYN-RXN" />
                  <rdf:li rdf:resource="http://identifiers.org/ec-code/3.6.3.14" />
                  <rdf:li rdf:resource="http://identifiers.org/metanetx.reaction/MNXR96136" />
                </rdf:Bag>
              </bqbiol:is>
            </rdf:Description>
          </rdf:RDF>
        </annotation>
        <fbc:geneProductAssociation xmlns:fbc="http://www.sbml.org/sbml/level3/version1/fbc/version2">
          <fbc:or sboTerm="SBO:0000174">
            <fbc:and sboTerm="SBO:0000173">
              <fbc:geneProductRef fbc:geneProduct="G_b3738" />
              <fbc:geneProductRef fbc:geneProduct="G_b3736" />
              <fbc:geneProductRef fbc:geneProduct="G_b3737" />
              <fbc:geneProductRef fbc:geneProduct="G_b3735" />
              <fbc:geneProductRef fbc:geneProduct="G_b3733" />
              <fbc:geneProductRef fbc:geneProduct="G_b3731" />
              <fbc:geneProductRef fbc:geneProduct="G_b3732" />
              <fbc:geneProductRef fbc:geneProduct="G_b3734" />
            </fbc:and>
            <fbc:and sboTerm="SBO:0000173">
              <fbc:geneProductRef fbc:geneProduct="G_b3734" />
              <fbc:geneProductRef fbc:geneProduct="G_b3732" />
              <fbc:geneProductRef fbc:geneProduct="G_b3731" />
              <fbc:geneProductRef fbc:geneProduct="G_b3733" />
              <fbc:geneProductRef fbc:geneProduct="G_b3735" />
              <fbc:geneProductRef fbc:geneProduct="G_b3737" />
              <fbc:geneProductRef fbc:geneProduct="G_b3736" />
              <fbc:geneProductRef fbc:geneProduct="G_b3738" />
              <fbc:geneProductRef fbc:geneProduct="G_b3739" />
            </fbc:and>
          </fbc:or>
        </fbc:geneProductAssociation>
        <listOfReactants>
          <speciesReference constant="true" sboTerm="SBO:0000010" species="M_adp_c" stoichiometry="1" />
          <speciesReference constant="true" sboTerm="SBO:0000010" species="M_h_e" stoichiometry="4" />
          <speciesReference constant="true" sboTerm="SBO:0000010" species="M_pi_c" stoichiometry="1" />
        </listOfReactants>
        <listOfProducts>
          <speciesReference constant="true" sboTerm="SBO:0000011" species="M_atp_c" stoichiometry="1" />
          <speciesReference constant="true" sboTerm="SBO:0000011" species="M_h2o_c" stoichiometry="1" />
          <speciesReference constant="true" sboTerm="SBO:0000011" species="M_h_c" stoichiometry="3" />
        </listOfProducts>
      </reaction>
      <reaction fast="false" fbc:lowerFluxBound="cobra_0_bound" fbc:upperFluxBound="cobra_default_ub" id="R_BIOMASS_Ecoli_core_w_GAM" metaid="R_BIOMASS_Ecoli_core_w_GAM"
      name="Biomass Objective Function with GAM" reversible="false" sboTerm="SBO:0000629">
        <annotation>
          <rdf:RDF xmlns:rdf="http://www.w3.org/1999/02/22-rdf-syntax-ns#" xmlns:bqbiol="http://biomodels.net/biology-qualifiers/">
            <rdf:Description rdf:about="#R_BIOMASS_Ecoli_core_w_GAM">
              <bqbiol:is>
                <rdf:Bag>
                  <rdf:li rdf:resource="http://identifiers.org/bigg.reaction/Ecoli_core_w_GAM" />
                </rdf:Bag>
              </bqbiol:is>
            </rdf:Description>
          </rdf:RDF>
        </annotation>
        <listOfReactants>
          <speciesReference constant="true" sboTerm="SBO:0000010" species="M_3pg_c" stoichiometry="1.5" />
          <speciesReference constant="true" sboTerm="SBO:0000010" species="M_accoa_c" stoichiometry="3.7" />
          <speciesReference constant="true" sboTerm="SBO:0000010" species="M_atp_c" stoichiometry="60" />
          <speciesReference constant="true" sboTerm="SBO:0000010" species="M_e4p_c" stoichiometry="0.4" />
          <speciesReference constant="true" sboTerm="SBO:0000010" species="M_f6p_c" stoichiometry="0.1" />
          <speciesReference constant="true" sboTerm="SBO:0000010" species="M_g3p_c" stoichiometry="0.1" />
          <speciesReference constant="true" sboTerm="SBO:0000010" species="M_g6p_c" stoichiometry="0.2" />
          <speciesReference constant="true" sboTerm="SBO:0000010" species="M_gln__L_c" stoichiometry="0.3" />
          <speciesReference constant="true" sboTerm="SBO:0000010" species="M_glu__L_c" stoichiometry="4.9" />
          <speciesReference constant="true" sboTerm="SBO:0000010" species="M_h2o_c" stoichiometry="60" />
          <speciesReference constant="true" sboTerm="SBO:0000010" species="M_nad_c" stoichiometry="3.5" />
          <speciesReference constant="true" sboTerm="SBO:0000010" species="M_nadph_c" stoichiometry="13" />
          <speciesReference constant="true" sboTerm="SBO:0000010" species="M_oaa_c" stoichiometry="1.8" />
          <speciesReference constant="true" sboTerm="SBO:0000010" species="M_pep_c" stoichiometry="0.5" />
          <speciesReference constant="true" sboTerm="SBO:0000010" species="M_pyr_c" stoichiometry="2.8" />
          <speciesReference constant="true" sboTerm="SBO:0000010" species="M_r5p_c" stoichiometry="0.9" />
        </listOfReactants>
        <listOfProducts>
          <speciesReference constant="true" sboTerm="SBO:0000011" species="M_adp_c" stoichiometry="60" />
          <speciesReference constant="true" sboTerm="SBO:0000011" species="M_akg_c" stoichiometry="4.1" />
          <speciesReference constant="true" sboTerm="SBO:0000011" species="M_coa_c" stoichiometry="3.7" />
          <speciesReference constant="true" sboTerm="SBO:0000011" species="M_h_c" stoichiometry="60" />
          <speciesReference constant="true" sboTerm="SBO:0000011" species="M_nadh_c" stoichiometry="3.5" />
          <speciesReference constant="true" sboTerm="SBO:0000011" species="M_nadp_c" stoichiometry="13" />
          <speciesReference constant="true" sboTerm="SBO:0000011" species="M_pi_c" stoichiometry="60" />
        </listOfProducts>
      </reaction>
      <reaction fast="false" fbc:lowerFluxBound="cobra_default_lb" fbc:upperFluxBound="cobra_default_ub" id="R_CO2t" metaid="R_CO2t" name="CO2 transporter via diffusion" reversible="true"
      sboTerm="SBO:0000375">
        <annotation>
          <rdf:RDF xmlns:rdf="http://www.w3.org/1999/02/22-rdf-syntax-ns#" xmlns:bqbiol="http://biomodels.net/biology-qualifiers/">
            <rdf:Description rdf:about="#R_CO2t">
              <bqbiol:is>
                <rdf:Bag>
                  <rdf:li rdf:resource="http://identifiers.org/bigg.reaction/CO2t" />
                  <rdf:li rdf:resource="http://identifiers.org/biocyc/META:TRANS-RXN0-545" />
                  <rdf:li rdf:resource="http://identifiers.org/metanetx.reaction/MNXR96810" />
                </rdf:Bag>
              </bqbiol:is>
            </rdf:Description>
          </rdf:RDF>
        </annotation>
        <fbc:geneProductAssociation xmlns:fbc="http://www.sbml.org/sbml/level3/version1/fbc/version2">
          <fbc:geneProductRef fbc:geneProduct="G_s0001" />
        </fbc:geneProductAssociation>
        <listOfReactants>
          <speciesReference constant="true" sboTerm="SBO:0000010" species="M_co2_e" stoichiometry="1" />
        </listOfReactants>
        <listOfProducts>
          <speciesReference constant="true" sboTerm="SBO:0000011" species="M_co2_c" stoichiometry="1" />
        </listOfProducts>
      </reaction>
      <reaction fast="false" fbc:lowerFluxBound="cobra_0_bound" fbc:upperFluxBound="cobra_default_ub" id="R_CS" metaid="R_CS" name="Citrate synthase" reversible="false" sboTerm="SBO:0000375">
        <annotation>
          <rdf:RDF xmlns:rdf="http://www.w3.org/1999/02/22-rdf-syntax-ns#" xmlns:bqbiol="http://biomodels.net/biology-qualifiers/">
            <rdf:Description rdf:about="#R_CS">
              <bqbiol:is>
                <rdf:Bag>
                  <rdf:li rdf:resource="http://identifiers.org/bigg.reaction/CS" />
                  <rdf:li rdf:resource="http://identifiers.org/biocyc/META:CITSYN-RXN" />
                  <rdf:li rdf:resource="http://identifiers.org/biocyc/META:RXN-14905" />
                  <rdf:li rdf:resource="http://identifiers.org/ec-code/2.3.3.1" />
                  <rdf:li rdf:resource="http://identifiers.org/ec-code/2.3.3.16" />
                  <rdf:li rdf:resource="http://identifiers.org/ec-code/2.3.3.3" />
                  <rdf:li rdf:resource="http://identifiers.org/kegg.reaction/R00351" />
                  <rdf:li rdf:resource="http://identifiers.org/metanetx.reaction/MNXR96920" />
                  <rdf:li rdf:resource="http://identifiers.org/rhea/16845" />
                  <rdf:li rdf:resource="http://identifiers.org/rhea/16846" />
                  <rdf:li rdf:resource="http://identifiers.org/rhea/16847" />
                  <rdf:li rdf:resource="http://identifiers.org/rhea/16848" />
                </rdf:Bag>
              </bqbiol:is>
            </rdf:Description>
          </rdf:RDF>
        </annotation>
        <fbc:geneProductAssociation xmlns:fbc="http://www.sbml.org/sbml/level3/version1/fbc/version2">
          <fbc:geneProductRef fbc:geneProduct="G_b0720" />
        </fbc:geneProductAssociation>
        <listOfReactants>
          <speciesReference constant="true" sboTerm="SBO:0000010" species="M_accoa_c" stoichiometry="1" />
          <speciesReference constant="true" sboTerm="SBO:0000010" species="M_h2o_c" stoichiometry="1" />
          <speciesReference constant="true" sboTerm="SBO:0000010" species="M_oaa_c" stoichiometry="1" />
        </listOfReactants>
        <listOfProducts>
          <speciesReference constant="true" sboTerm="SBO:0000011" species="M_cit_c" stoichiometry="1" />
          <speciesReference constant="true" sboTerm="SBO:0000011" species="M_coa_c" stoichiometry="1" />
          <speciesReference constant="true" sboTerm="SBO:0000011" species="M_h_c" stoichiometry="1" />
        </listOfProducts>
      </reaction>
      <reaction fast="false" fbc:lowerFluxBound="cobra_0_bound" fbc:upperFluxBound="cobra_default_ub" id="R_CYTBD" metaid="R_CYTBD" name="Cytochrome oxidase bd (ubiquinol-8: 2 protons)"
      reversible="false" sboTerm="SBO:0000375">
        <annotation>
          <rdf:RDF xmlns:rdf="http://www.w3.org/1999/02/22-rdf-syntax-ns#" xmlns:bqbiol="http://biomodels.net/biology-qualifiers/">
            <rdf:Description rdf:about="#R_CYTBD">
              <bqbiol:is>
                <rdf:Bag>
                  <rdf:li rdf:resource="http://identifiers.org/bigg.reaction/CYTBD" />
                  <rdf:li rdf:resource="http://identifiers.org/metanetx.reaction/MNXR97031" />
                </rdf:Bag>
              </bqbiol:is>
            </rdf:Description>
          </rdf:RDF>
        </annotation>
        <fbc:geneProductAssociation xmlns:fbc="http://www.sbml.org/sbml/level3/version1/fbc/version2">
          <fbc:or sboTerm="SBO:0000174">
            <fbc:and sboTerm="SBO:0000173">
              <fbc:geneProductRef fbc:geneProduct="G_b0978" />
              <fbc:geneProductRef fbc:geneProduct="G_b0979" />
            </fbc:and>
            <fbc:and sboTerm="SBO:0000173">
              <fbc:geneProductRef fbc:geneProduct="G_b0733" />
              <fbc:geneProductRef fbc:geneProduct="G_b0734" />
            </fbc:and>
          </fbc:or>
        </fbc:geneProductAssociation>
        <listOfReactants>
          <speciesReference constant="true" sboTerm="SBO:0000010" species="M_h_c" stoichiometry="2" />
          <speciesReference constant="true" sboTerm="SBO:0000010" species="M_o2_c" stoichiometry="0.5" />
          <speciesReference constant="true" sboTerm="SBO:0000010" species="M_q8h2_c" stoichiometry="1" />
        </listOfReactants>
        <listOfProducts>
          <speciesReference constant="true" sboTerm="SBO:0000011" species="M_h2o_c" stoichiometry="1" />
          <speciesReference constant="true" sboTerm="SBO:0000011" species="M_h_e" stoichiometry="2" />
          <speciesReference constant="true" sboTerm="SBO:0000011" species="M_q8_c" stoichiometry="1" />
        </listOfProducts>
      </reaction>
      <reaction fast="false" fbc:lowerFluxBound="cobra_default_lb" fbc:upperFluxBound="cobra_default_ub" id="R_D_LACt2" metaid="R_D_LACt2" name="D lactate transport via proton symport"
      reversible="true" sboTerm="SBO:0000375">
        <annotation>
          <rdf:RDF xmlns:rdf="http://www.w3.org/1999/02/22-rdf-syntax-ns#" xmlns:bqbiol="http://biomodels.net/biology-qualifiers/">
            <rdf:Description rdf:about="#R_D_LACt2">
              <bqbiol:is>
                <rdf:Bag>
                  <rdf:li rdf:resource="http://identifiers.org/bigg.reaction/D_LACt2" />
                  <rdf:li rdf:resource="http://identifiers.org/biocyc/META:TRANS-RXN0-515" />
                  <rdf:li rdf:resource="http://identifiers.org/metanetx.reaction/MNXR97838" />
                </rdf:Bag>
              </bqbiol:is>
            </rdf:Description>
          </rdf:RDF>
        </annotation>
        <fbc:geneProductAssociation xmlns:fbc="http://www.sbml.org/sbml/level3/version1/fbc/version2">
          <fbc:or sboTerm="SBO:0000174">
            <fbc:geneProductRef fbc:geneProduct="G_b2975" />
            <fbc:geneProductRef fbc:geneProduct="G_b3603" />
          </fbc:or>
        </fbc:geneProductAssociation>
        <listOfReactants>
          <speciesReference constant="true" sboTerm="SBO:0000010" species="M_h_e" stoichiometry="1" />
          <speciesReference constant="true" sboTerm="SBO:0000010" species="M_lac__D_e" stoichiometry="1" />
        </listOfReactants>
        <listOfProducts>
          <speciesReference constant="true" sboTerm="SBO:0000011" species="M_h_c" stoichiometry="1" />
          <speciesReference constant="true" sboTerm="SBO:0000011" species="M_lac__D_c" stoichiometry="1" />
        </listOfProducts>
      </reaction>
      <reaction fast="false" fbc:lowerFluxBound="cobra_default_lb" fbc:upperFluxBound="cobra_default_ub" id="R_ENO" metaid="R_ENO" name="Enolase" reversible="true" sboTerm="SBO:0000375">
        <annotation>
          <rdf:RDF xmlns:rdf="http://www.w3.org/1999/02/22-rdf-syntax-ns#" xmlns:bqbiol="http://biomodels.net/biology-qualifiers/">
            <rdf:Description rdf:about="#R_ENO">
              <bqbiol:is>
                <rdf:Bag>
                  <rdf:li rdf:resource="http://identifiers.org/bigg.reaction/ENO" />
                  <rdf:li rdf:resource="http://identifiers.org/biocyc/META:2PGADEHYDRAT-RXN" />
                  <rdf:li rdf:resource="http://identifiers.org/ec-code/4.2.1.11" />
                  <rdf:li rdf:resource="http://identifiers.org/kegg.reaction/R00658" />
                  <rdf:li rdf:resource="http://identifiers.org/metanetx.reaction/MNXR97932" />
                  <rdf:li rdf:resource="http://identifiers.org/rhea/10164" />
                  <rdf:li rdf:resource="http://identifiers.org/rhea/10165" />
                  <rdf:li rdf:resource="http://identifiers.org/rhea/10166" />
                  <rdf:li rdf:resource="http://identifiers.org/rhea/10167" />
                </rdf:Bag>
              </bqbiol:is>
            </rdf:Description>
          </rdf:RDF>
        </annotation>
        <fbc:geneProductAssociation xmlns:fbc="http://www.sbml.org/sbml/level3/version1/fbc/version2">
          <fbc:geneProductRef fbc:geneProduct="G_b2779" />
        </fbc:geneProductAssociation>
        <listOfReactants>
          <speciesReference constant="true" sboTerm="SBO:0000010" species="M_2pg_c" stoichiometry="1" />
        </listOfReactants>
        <listOfProducts>
          <speciesReference constant="true" sboTerm="SBO:0000011" species="M_h2o_c" stoichiometry="1" />
          <speciesReference constant="true" sboTerm="SBO:0000011" species="M_pep_c" stoichiometry="1" />
        </listOfProducts>
      </reaction>
      <reaction fast="false" fbc:lowerFluxBound="cobra_default_lb" fbc:upperFluxBound="cobra_default_ub" id="R_ETOHt2r" metaid="R_ETOHt2r" name="Ethanol reversible transport via proton symport"
      reversible="true" sboTerm="SBO:0000375">
        <annotation>
          <rdf:RDF xmlns:rdf="http://www.w3.org/1999/02/22-rdf-syntax-ns#" xmlns:bqbiol="http://biomodels.net/biology-qualifiers/">
            <rdf:Description rdf:about="#R_ETOHt2r">
              <bqbiol:is>
                <rdf:Bag>
                  <rdf:li rdf:resource="http://identifiers.org/bigg.reaction/ETOHt2r" />
                  <rdf:li rdf:resource="http://identifiers.org/metanetx.reaction/MNXR97981" />
                </rdf:Bag>
              </bqbiol:is>
            </rdf:Description>
          </rdf:RDF>
        </annotation>
        <listOfReactants>
          <speciesReference constant="true" sboTerm="SBO:0000010" species="M_etoh_e" stoichiometry="1" />
          <speciesReference constant="true" sboTerm="SBO:0000010" species="M_h_e" stoichiometry="1" />
        </listOfReactants>
        <listOfProducts>
          <speciesReference constant="true" sboTerm="SBO:0000011" species="M_etoh_c" stoichiometry="1" />
          <speciesReference constant="true" sboTerm="SBO:0000011" species="M_h_c" stoichiometry="1" />
        </listOfProducts>
      </reaction>
      <reaction fast="false" fbc:lowerFluxBound="cobra_0_bound" fbc:upperFluxBound="cobra_default_ub" id="R_EX_ac_e" metaid="R_EX_ac_e" name="Acetate exchange" reversible="false"
      sboTerm="SBO:0000627">
        <annotation xmlns:sbml="http://www.sbml.org/sbml/level3/version1/core">
          <rdf:RDF xmlns:rdf="http://www.w3.org/1999/02/22-rdf-syntax-ns#" xmlns:bqbiol="http://biomodels.net/biology-qualifiers/">
            <rdf:Description rdf:about="#R_EX_ac_e">
              <bqbiol:is>
                <rdf:Bag>
                  <rdf:li rdf:resource="http://identifiers.org/bigg.reaction/ac" />
                </rdf:Bag>
              </bqbiol:is>
            </rdf:Description>
          </rdf:RDF>
        </annotation>
        <listOfReactants>
          <speciesReference constant="true" sboTerm="SBO:0000010" species="M_ac_e" stoichiometry="1" />
        </listOfReactants>
      </reaction>
      <reaction fast="false" fbc:lowerFluxBound="cobra_0_bound" fbc:upperFluxBound="cobra_default_ub" id="R_EX_acald_e" metaid="R_EX_acald_e" name="Acetaldehyde exchange" reversible="false"
      sboTerm="SBO:0000627">
        <annotation xmlns:sbml="http://www.sbml.org/sbml/level3/version1/core">
          <rdf:RDF xmlns:rdf="http://www.w3.org/1999/02/22-rdf-syntax-ns#" xmlns:bqbiol="http://biomodels.net/biology-qualifiers/">
            <rdf:Description rdf:about="#R_EX_acald_e">
              <bqbiol:is>
                <rdf:Bag>
                  <rdf:li rdf:resource="http://identifiers.org/bigg.reaction/acald" />
                </rdf:Bag>
              </bqbiol:is>
            </rdf:Description>
          </rdf:RDF>
        </annotation>
        <listOfReactants>
          <speciesReference constant="true" sboTerm="SBO:0000010" species="M_acald_e" stoichiometry="1" />
        </listOfReactants>
      </reaction>
      <reaction fast="false" fbc:lowerFluxBound="cobra_0_bound" fbc:upperFluxBound="cobra_default_ub" id="R_EX_akg_e" metaid="R_EX_akg_e" name="2-Oxoglutarate exchange" reversible="false"
      sboTerm="SBO:0000627">
        <annotation xmlns:sbml="http://www.sbml.org/sbml/level3/version1/core">
          <rdf:RDF xmlns:rdf="http://www.w3.org/1999/02/22-rdf-syntax-ns#" xmlns:bqbiol="http://biomodels.net/biology-qualifiers/">
            <rdf:Description rdf:about="#R_EX_akg_e">
              <bqbiol:is>
                <rdf:Bag>
                  <rdf:li rdf:resource="http://identifiers.org/bigg.reaction/akg" />
                </rdf:Bag>
              </bqbiol:is>
            </rdf:Description>
          </rdf:RDF>
        </annotation>
        <listOfReactants>
          <speciesReference constant="true" sboTerm="SBO:0000010" species="M_akg_e" stoichiometry="1" />
        </listOfReactants>
      </reaction>
      <reaction fast="false" fbc:lowerFluxBound="cobra_default_lb" fbc:upperFluxBound="cobra_default_ub" id="R_EX_co2_e" metaid="R_EX_co2_e" name="CO2 exchange" reversible="true"
      sboTerm="SBO:0000627">
        <annotation xmlns:sbml="http://www.sbml.org/sbml/level3/version1/core">
          <rdf:RDF xmlns:rdf="http://www.w3.org/1999/02/22-rdf-syntax-ns#" xmlns:bqbiol="http://biomodels.net/biology-qualifiers/">
            <rdf:Description rdf:about="#R_EX_co2_e">
              <bqbiol:is>
                <rdf:Bag>
                  <rdf:li rdf:resource="http://identifiers.org/bigg.reaction/co2" />
                </rdf:Bag>
              </bqbiol:is>
            </rdf:Description>
          </rdf:RDF>
        </annotation>
        <listOfReactants>
          <speciesReference constant="true" sboTerm="SBO:0000010" species="M_co2_e" stoichiometry="1" />
        </listOfReactants>
      </reaction>
      <reaction fast="false" fbc:lowerFluxBound="cobra_0_bound" fbc:upperFluxBound="cobra_default_ub" id="R_EX_etoh_e" metaid="R_EX_etoh_e" name="Ethanol exchange" reversible="false"
      sboTerm="SBO:0000627">
        <annotation xmlns:sbml="http://www.sbml.org/sbml/level3/version1/core">
          <rdf:RDF xmlns:rdf="http://www.w3.org/1999/02/22-rdf-syntax-ns#" xmlns:bqbiol="http://biomodels.net/biology-qualifiers/">
            <rdf:Description rdf:about="#R_EX_etoh_e">
              <bqbiol:is>
                <rdf:Bag>
                  <rdf:li rdf:resource="http://identifiers.org/bigg.reaction/etoh" />
                </rdf:Bag>
              </bqbiol:is>
            </rdf:Description>
          </rdf:RDF>
        </annotation>
        <listOfReactants>
          <speciesReference constant="true" sboTerm="SBO:0000010" species="M_etoh_e" stoichiometry="1" />
        </listOfReactants>
      </reaction>
      <reaction fast="false" fbc:lowerFluxBound="cobra_0_bound" fbc:upperFluxBound="cobra_default_ub" id="R_EX_for_e" metaid="R_EX_for_e" name="Formate exchange" reversible="false"
      sboTerm="SBO:0000627">
        <annotation xmlns:sbml="http://www.sbml.org/sbml/level3/version1/core">
          <rdf:RDF xmlns:rdf="http://www.w3.org/1999/02/22-rdf-syntax-ns#" xmlns:bqbiol="http://biomodels.net/biology-qualifiers/">
            <rdf:Description rdf:about="#R_EX_for_e">
              <bqbiol:is>
                <rdf:Bag>
                  <rdf:li rdf:resource="http://identifiers.org/bigg.reaction/for" />
                </rdf:Bag>
              </bqbiol:is>
            </rdf:Description>
          </rdf:RDF>
        </annotation>
        <listOfReactants>
          <speciesReference constant="true" sboTerm="SBO:0000010" species="M_for_e" stoichiometry="1" />
        </listOfReactants>
      </reaction>
      <reaction fast="false" fbc:lowerFluxBound="cobra_0_bound" fbc:upperFluxBound="cobra_default_ub" id="R_EX_fru_e" metaid="R_EX_fru_e" name="D-Fructose exchange" reversible="false"
      sboTerm="SBO:0000627">
        <annotation xmlns:sbml="http://www.sbml.org/sbml/level3/version1/core">
          <rdf:RDF xmlns:rdf="http://www.w3.org/1999/02/22-rdf-syntax-ns#" xmlns:bqbiol="http://biomodels.net/biology-qualifiers/">
            <rdf:Description rdf:about="#R_EX_fru_e">
              <bqbiol:is>
                <rdf:Bag>
                  <rdf:li rdf:resource="http://identifiers.org/bigg.reaction/fru" />
                </rdf:Bag>
              </bqbiol:is>
            </rdf:Description>
          </rdf:RDF>
        </annotation>
        <listOfReactants>
          <speciesReference constant="true" sboTerm="SBO:0000010" species="M_fru_e" stoichiometry="1" />
        </listOfReactants>
      </reaction>
      <reaction fast="false" fbc:lowerFluxBound="cobra_0_bound" fbc:upperFluxBound="cobra_default_ub" id="R_EX_fum_e" metaid="R_EX_fum_e" name="Fumarate exchange" reversible="false"
      sboTerm="SBO:0000627">
        <annotation xmlns:sbml="http://www.sbml.org/sbml/level3/version1/core">
          <rdf:RDF xmlns:rdf="http://www.w3.org/1999/02/22-rdf-syntax-ns#" xmlns:bqbiol="http://biomodels.net/biology-qualifiers/">
            <rdf:Description rdf:about="#R_EX_fum_e">
              <bqbiol:is>
                <rdf:Bag>
                  <rdf:li rdf:resource="http://identifiers.org/bigg.reaction/fum" />
                </rdf:Bag>
              </bqbiol:is>
            </rdf:Description>
          </rdf:RDF>
        </annotation>
        <listOfReactants>
          <speciesReference constant="true" sboTerm="SBO:0000010" species="M_fum_e" stoichiometry="1" />
        </listOfReactants>
      </reaction>
      <reaction fast="false" fbc:lowerFluxBound="R_EX_glc__D_e_lower_bound" fbc:upperFluxBound="cobra_default_ub" id="R_EX_glc__D_e" metaid="R_EX_glc__D_e" name="D-Glucose exchange" reversible="true"
      sboTerm="SBO:0000627">
        <annotation xmlns:sbml="http://www.sbml.org/sbml/level3/version1/core">
          <rdf:RDF xmlns:rdf="http://www.w3.org/1999/02/22-rdf-syntax-ns#" xmlns:bqbiol="http://biomodels.net/biology-qualifiers/">
            <rdf:Description rdf:about="#R_EX_glc__D_e">
              <bqbiol:is>
                <rdf:Bag>
                  <rdf:li rdf:resource="http://identifiers.org/bigg.reaction/glc__D" />
                </rdf:Bag>
              </bqbiol:is>
            </rdf:Description>
          </rdf:RDF>
        </annotation>
        <listOfReactants>
          <speciesReference constant="true" sboTerm="SBO:0000010" species="M_glc__D_e" stoichiometry="1" />
        </listOfReactants>
      </reaction>
      <reaction fast="false" fbc:lowerFluxBound="cobra_0_bound" fbc:upperFluxBound="cobra_default_ub" id="R_EX_gln__L_e" metaid="R_EX_gln__L_e" name="L-Glutamine exchange" reversible="false"
      sboTerm="SBO:0000627">
        <annotation xmlns:sbml="http://www.sbml.org/sbml/level3/version1/core">
          <rdf:RDF xmlns:rdf="http://www.w3.org/1999/02/22-rdf-syntax-ns#" xmlns:bqbiol="http://biomodels.net/biology-qualifiers/">
            <rdf:Description rdf:about="#R_EX_gln__L_e">
              <bqbiol:is>
                <rdf:Bag>
                  <rdf:li rdf:resource="http://identifiers.org/bigg.reaction/gln__L" />
                </rdf:Bag>
              </bqbiol:is>
            </rdf:Description>
          </rdf:RDF>
        </annotation>
        <listOfReactants>
          <speciesReference constant="true" sboTerm="SBO:0000010" species="M_gln__L_e" stoichiometry="1" />
        </listOfReactants>
      </reaction>
      <reaction fast="false" fbc:lowerFluxBound="cobra_0_bound" fbc:upperFluxBound="cobra_default_ub" id="R_EX_glu__L_e" metaid="R_EX_glu__L_e" name="L-Glutamate exchange" reversible="false"
      sboTerm="SBO:0000627">
        <annotation xmlns:sbml="http://www.sbml.org/sbml/level3/version1/core">
          <rdf:RDF xmlns:rdf="http://www.w3.org/1999/02/22-rdf-syntax-ns#" xmlns:bqbiol="http://biomodels.net/biology-qualifiers/">
            <rdf:Description rdf:about="#R_EX_glu__L_e">
              <bqbiol:is>
                <rdf:Bag>
                  <rdf:li rdf:resource="http://identifiers.org/bigg.reaction/glu__L" />
                </rdf:Bag>
              </bqbiol:is>
            </rdf:Description>
          </rdf:RDF>
        </annotation>
        <listOfReactants>
          <speciesReference constant="true" sboTerm="SBO:0000010" species="M_glu__L_e" stoichiometry="1" />
        </listOfReactants>
      </reaction>
      <reaction fast="false" fbc:lowerFluxBound="cobra_default_lb" fbc:upperFluxBound="cobra_default_ub" id="R_EX_h_e" metaid="R_EX_h_e" name="H+ exchange" reversible="true" sboTerm="SBO:0000627">
        <annotation xmlns:sbml="http://www.sbml.org/sbml/level3/version1/core">
          <rdf:RDF xmlns:rdf="http://www.w3.org/1999/02/22-rdf-syntax-ns#" xmlns:bqbiol="http://biomodels.net/biology-qualifiers/">
            <rdf:Description rdf:about="#R_EX_h_e">
              <bqbiol:is>
                <rdf:Bag>
                  <rdf:li rdf:resource="http://identifiers.org/bigg.reaction/h" />
                </rdf:Bag>
              </bqbiol:is>
            </rdf:Description>
          </rdf:RDF>
        </annotation>
        <listOfReactants>
          <speciesReference constant="true" sboTerm="SBO:0000010" species="M_h_e" stoichiometry="1" />
        </listOfReactants>
      </reaction>
      <reaction fast="false" fbc:lowerFluxBound="cobra_default_lb" fbc:upperFluxBound="cobra_default_ub" id="R_EX_h2o_e" metaid="R_EX_h2o_e" name="H2O exchange" reversible="true"
      sboTerm="SBO:0000627">
        <annotation xmlns:sbml="http://www.sbml.org/sbml/level3/version1/core">
          <rdf:RDF xmlns:rdf="http://www.w3.org/1999/02/22-rdf-syntax-ns#" xmlns:bqbiol="http://biomodels.net/biology-qualifiers/">
            <rdf:Description rdf:about="#R_EX_h2o_e">
              <bqbiol:is>
                <rdf:Bag>
                  <rdf:li rdf:resource="http://identifiers.org/bigg.reaction/h2o" />
                </rdf:Bag>
              </bqbiol:is>
            </rdf:Description>
          </rdf:RDF>
        </annotation>
        <listOfReactants>
          <speciesReference constant="true" sboTerm="SBO:0000010" species="M_h2o_e" stoichiometry="1" />
        </listOfReactants>
      </reaction>
      <reaction fast="false" fbc:lowerFluxBound="cobra_0_bound" fbc:upperFluxBound="cobra_default_ub" id="R_EX_lac__D_e" metaid="R_EX_lac__D_e" name="D-lactate exchange" reversible="false"
      sboTerm="SBO:0000627">
        <annotation xmlns:sbml="http://www.sbml.org/sbml/level3/version1/core">
          <rdf:RDF xmlns:rdf="http://www.w3.org/1999/02/22-rdf-syntax-ns#" xmlns:bqbiol="http://biomodels.net/biology-qualifiers/">
            <rdf:Description rdf:about="#R_EX_lac__D_e">
              <bqbiol:is>
                <rdf:Bag>
                  <rdf:li rdf:resource="http://identifiers.org/bigg.reaction/lac__D" />
                </rdf:Bag>
              </bqbiol:is>
            </rdf:Description>
          </rdf:RDF>
        </annotation>
        <listOfReactants>
          <speciesReference constant="true" sboTerm="SBO:0000010" species="M_lac__D_e" stoichiometry="1" />
        </listOfReactants>
      </reaction>
      <reaction fast="false" fbc:lowerFluxBound="cobra_0_bound" fbc:upperFluxBound="cobra_default_ub" id="R_EX_mal__L_e" metaid="R_EX_mal__L_e" name="L-Malate exchange" reversible="false"
      sboTerm="SBO:0000627">
        <annotation xmlns:sbml="http://www.sbml.org/sbml/level3/version1/core">
          <rdf:RDF xmlns:rdf="http://www.w3.org/1999/02/22-rdf-syntax-ns#" xmlns:bqbiol="http://biomodels.net/biology-qualifiers/">
            <rdf:Description rdf:about="#R_EX_mal__L_e">
              <bqbiol:is>
                <rdf:Bag>
                  <rdf:li rdf:resource="http://identifiers.org/bigg.reaction/mal__L" />
                </rdf:Bag>
              </bqbiol:is>
            </rdf:Description>
          </rdf:RDF>
        </annotation>
        <listOfReactants>
          <speciesReference constant="true" sboTerm="SBO:0000010" species="M_mal__L_e" stoichiometry="1" />
        </listOfReactants>
      </reaction>
      <reaction fast="false" fbc:lowerFluxBound="cobra_default_lb" fbc:upperFluxBound="cobra_default_ub" id="R_EX_nh4_e" metaid="R_EX_nh4_e" name="Ammonia exchange" reversible="true"
      sboTerm="SBO:0000627">
        <annotation xmlns:sbml="http://www.sbml.org/sbml/level3/version1/core">
          <rdf:RDF xmlns:rdf="http://www.w3.org/1999/02/22-rdf-syntax-ns#" xmlns:bqbiol="http://biomodels.net/biology-qualifiers/">
            <rdf:Description rdf:about="#R_EX_nh4_e">
              <bqbiol:is>
                <rdf:Bag>
                  <rdf:li rdf:resource="http://identifiers.org/bigg.reaction/nh4" />
                </rdf:Bag>
              </bqbiol:is>
            </rdf:Description>
          </rdf:RDF>
        </annotation>
        <listOfReactants>
          <speciesReference constant="true" sboTerm="SBO:0000010" species="M_nh4_e" stoichiometry="1" />
        </listOfReactants>
      </reaction>
      <reaction fast="false" fbc:lowerFluxBound="cobra_default_lb" fbc:upperFluxBound="cobra_default_ub" id="R_EX_o2_e" metaid="R_EX_o2_e" name="O2 exchange" reversible="true" sboTerm="SBO:0000627">
        <annotation xmlns:sbml="http://www.sbml.org/sbml/level3/version1/core">
          <rdf:RDF xmlns:rdf="http://www.w3.org/1999/02/22-rdf-syntax-ns#" xmlns:bqbiol="http://biomodels.net/biology-qualifiers/">
            <rdf:Description rdf:about="#R_EX_o2_e">
              <bqbiol:is>
                <rdf:Bag>
                  <rdf:li rdf:resource="http://identifiers.org/bigg.reaction/o2" />
                </rdf:Bag>
              </bqbiol:is>
            </rdf:Description>
          </rdf:RDF>
        </annotation>
        <listOfReactants>
          <speciesReference constant="true" sboTerm="SBO:0000010" species="M_o2_e" stoichiometry="1" />
        </listOfReactants>
      </reaction>
      <reaction fast="false" fbc:lowerFluxBound="cobra_default_lb" fbc:upperFluxBound="cobra_default_ub" id="R_EX_pi_e" metaid="R_EX_pi_e" name="Phosphate exchange" reversible="true"
      sboTerm="SBO:0000627">
        <annotation xmlns:sbml="http://www.sbml.org/sbml/level3/version1/core">
          <rdf:RDF xmlns:rdf="http://www.w3.org/1999/02/22-rdf-syntax-ns#" xmlns:bqbiol="http://biomodels.net/biology-qualifiers/">
            <rdf:Description rdf:about="#R_EX_pi_e">
              <bqbiol:is>
                <rdf:Bag>
                  <rdf:li rdf:resource="http://identifiers.org/bigg.reaction/pi" />
                </rdf:Bag>
              </bqbiol:is>
            </rdf:Description>
          </rdf:RDF>
        </annotation>
        <listOfReactants>
          <speciesReference constant="true" sboTerm="SBO:0000010" species="M_pi_e" stoichiometry="1" />
        </listOfReactants>
      </reaction>
      <reaction fast="false" fbc:lowerFluxBound="cobra_0_bound" fbc:upperFluxBound="cobra_default_ub" id="R_EX_pyr_e" metaid="R_EX_pyr_e" name="Pyruvate exchange" reversible="false"
      sboTerm="SBO:0000627">
        <annotation xmlns:sbml="http://www.sbml.org/sbml/level3/version1/core">
          <rdf:RDF xmlns:rdf="http://www.w3.org/1999/02/22-rdf-syntax-ns#" xmlns:bqbiol="http://biomodels.net/biology-qualifiers/">
            <rdf:Description rdf:about="#R_EX_pyr_e">
              <bqbiol:is>
                <rdf:Bag>
                  <rdf:li rdf:resource="http://identifiers.org/bigg.reaction/pyr" />
                </rdf:Bag>
              </bqbiol:is>
            </rdf:Description>
          </rdf:RDF>
        </annotation>
        <listOfReactants>
          <speciesReference constant="true" sboTerm="SBO:0000010" species="M_pyr_e" stoichiometry="1" />
        </listOfReactants>
      </reaction>
      <reaction fast="false" fbc:lowerFluxBound="cobra_0_bound" fbc:upperFluxBound="cobra_default_ub" id="R_EX_succ_e" metaid="R_EX_succ_e" name="Succinate exchange" reversible="false"
      sboTerm="SBO:0000627">
        <annotation xmlns:sbml="http://www.sbml.org/sbml/level3/version1/core">
          <rdf:RDF xmlns:rdf="http://www.w3.org/1999/02/22-rdf-syntax-ns#" xmlns:bqbiol="http://biomodels.net/biology-qualifiers/">
            <rdf:Description rdf:about="#R_EX_succ_e">
              <bqbiol:is>
                <rdf:Bag>
                  <rdf:li rdf:resource="http://identifiers.org/bigg.reaction/succ" />
                </rdf:Bag>
              </bqbiol:is>
            </rdf:Description>
          </rdf:RDF>
        </annotation>
        <listOfReactants>
          <speciesReference constant="true" sboTerm="SBO:0000010" species="M_succ_e" stoichiometry="1" />
        </listOfReactants>
      </reaction>
      <reaction fast="false" fbc:lowerFluxBound="cobra_default_lb" fbc:upperFluxBound="cobra_default_ub" id="R_FBA" metaid="R_FBA" name="Fructose-bisphosphate aldolase" reversible="true"
      sboTerm="SBO:0000375">
        <annotation>
          <rdf:RDF xmlns:rdf="http://www.w3.org/1999/02/22-rdf-syntax-ns#" xmlns:bqbiol="http://biomodels.net/biology-qualifiers/">
            <rdf:Description rdf:about="#R_FBA">
              <bqbiol:is>
                <rdf:Bag>
                  <rdf:li rdf:resource="http://identifiers.org/bigg.reaction/FBA" />
                  <rdf:li rdf:resource="http://identifiers.org/ec-code/4.1.2.13" />
                  <rdf:li rdf:resource="http://identifiers.org/kegg.reaction/R01068" />
                  <rdf:li rdf:resource="http://identifiers.org/metanetx.reaction/MNXR99459" />
                  <rdf:li rdf:resource="http://identifiers.org/rhea/14729" />
                  <rdf:li rdf:resource="http://identifiers.org/rhea/14730" />
                  <rdf:li rdf:resource="http://identifiers.org/rhea/14731" />
                  <rdf:li rdf:resource="http://identifiers.org/rhea/14732" />
                </rdf:Bag>
              </bqbiol:is>
            </rdf:Description>
          </rdf:RDF>
        </annotation>
        <fbc:geneProductAssociation xmlns:fbc="http://www.sbml.org/sbml/level3/version1/fbc/version2">
          <fbc:or sboTerm="SBO:0000174">
            <fbc:geneProductRef fbc:geneProduct="G_b1773" />
            <fbc:geneProductRef fbc:geneProduct="G_b2097" />
            <fbc:geneProductRef fbc:geneProduct="G_b2925" />
          </fbc:or>
        </fbc:geneProductAssociation>
        <listOfReactants>
          <speciesReference constant="true" sboTerm="SBO:0000010" species="M_fdp_c" stoichiometry="1" />
        </listOfReactants>
        <listOfProducts>
          <speciesReference constant="true" sboTerm="SBO:0000011" species="M_dhap_c" stoichiometry="1" />
          <speciesReference constant="true" sboTerm="SBO:0000011" species="M_g3p_c" stoichiometry="1" />
        </listOfProducts>
      </reaction>
      <reaction fast="false" fbc:lowerFluxBound="cobra_0_bound" fbc:upperFluxBound="cobra_default_ub" id="R_FBP" metaid="R_FBP" name="Fructose-bisphosphatase" reversible="false"
      sboTerm="SBO:0000375">
        <annotation>
          <rdf:RDF xmlns:rdf="http://www.w3.org/1999/02/22-rdf-syntax-ns#" xmlns:bqbiol="http://biomodels.net/biology-qualifiers/">
            <rdf:Description rdf:about="#R_FBP">
              <bqbiol:is>
                <rdf:Bag>
                  <rdf:li rdf:resource="http://identifiers.org/bigg.reaction/FBP" />
                  <rdf:li rdf:resource="http://identifiers.org/ec-code/3.1.3.11" />
                  <rdf:li rdf:resource="http://identifiers.org/metanetx.reaction/MNXR99465" />
                  <rdf:li rdf:resource="http://identifiers.org/rhea/11064" />
                  <rdf:li rdf:resource="http://identifiers.org/rhea/11065" />
                  <rdf:li rdf:resource="http://identifiers.org/rhea/11066" />
                  <rdf:li rdf:resource="http://identifiers.org/rhea/11067" />
                </rdf:Bag>
              </bqbiol:is>
            </rdf:Description>
          </rdf:RDF>
        </annotation>
        <fbc:geneProductAssociation xmlns:fbc="http://www.sbml.org/sbml/level3/version1/fbc/version2">
          <fbc:or sboTerm="SBO:0000174">
            <fbc:geneProductRef fbc:geneProduct="G_b3925" />
            <fbc:geneProductRef fbc:geneProduct="G_b4232" />
          </fbc:or>
        </fbc:geneProductAssociation>
        <listOfReactants>
          <speciesReference constant="true" sboTerm="SBO:0000010" species="M_fdp_c" stoichiometry="1" />
          <speciesReference constant="true" sboTerm="SBO:0000010" species="M_h2o_c" stoichiometry="1" />
        </listOfReactants>
        <listOfProducts>
          <speciesReference constant="true" sboTerm="SBO:0000011" species="M_f6p_c" stoichiometry="1" />
          <speciesReference constant="true" sboTerm="SBO:0000011" species="M_pi_c" stoichiometry="1" />
        </listOfProducts>
      </reaction>
      <reaction fast="false" fbc:lowerFluxBound="cobra_0_bound" fbc:upperFluxBound="cobra_default_ub" id="R_FORt2" metaid="R_FORt2" name="Formate transport in via proton symport" reversible="false"
      sboTerm="SBO:0000375">
        <annotation>
          <rdf:RDF xmlns:rdf="http://www.w3.org/1999/02/22-rdf-syntax-ns#" xmlns:bqbiol="http://biomodels.net/biology-qualifiers/">
            <rdf:Description rdf:about="#R_FORt2">
              <bqbiol:is>
                <rdf:Bag>
                  <rdf:li rdf:resource="http://identifiers.org/bigg.reaction/FORt2" />
                  <rdf:li rdf:resource="http://identifiers.org/metanetx.reaction/MNXR99621" />
                </rdf:Bag>
              </bqbiol:is>
            </rdf:Description>
          </rdf:RDF>
        </annotation>
        <fbc:geneProductAssociation xmlns:fbc="http://www.sbml.org/sbml/level3/version1/fbc/version2">
          <fbc:or sboTerm="SBO:0000174">
            <fbc:geneProductRef fbc:geneProduct="G_b0904" />
            <fbc:geneProductRef fbc:geneProduct="G_b2492" />
          </fbc:or>
        </fbc:geneProductAssociation>
        <listOfReactants>
          <speciesReference constant="true" sboTerm="SBO:0000010" species="M_for_e" stoichiometry="1" />
          <speciesReference constant="true" sboTerm="SBO:0000010" species="M_h_e" stoichiometry="1" />
        </listOfReactants>
        <listOfProducts>
          <speciesReference constant="true" sboTerm="SBO:0000011" species="M_for_c" stoichiometry="1" />
          <speciesReference constant="true" sboTerm="SBO:0000011" species="M_h_c" stoichiometry="1" />
        </listOfProducts>
      </reaction>
      <reaction fast="false" fbc:lowerFluxBound="cobra_default_lb" fbc:upperFluxBound="cobra_0_bound" id="R_FORt" metaid="R_FORt" name="Formate transport via diffusion" reversible="true"
      sboTerm="SBO:0000375">
        <annotation>
          <rdf:RDF xmlns:rdf="http://www.w3.org/1999/02/22-rdf-syntax-ns#" xmlns:bqbiol="http://biomodels.net/biology-qualifiers/">
            <rdf:Description rdf:about="#R_FORt">
              <bqbiol:is>
                <rdf:Bag>
                  <rdf:li rdf:resource="http://identifiers.org/bigg.reaction/FORt" />
                  <rdf:li rdf:resource="http://identifiers.org/biocyc/META:TRANS-RXN-1" />
                  <rdf:li rdf:resource="http://identifiers.org/metanetx.reaction/MNXR99620" />
                  <rdf:li rdf:resource="http://identifiers.org/rhea/29679" />
                  <rdf:li rdf:resource="http://identifiers.org/rhea/29680" />
                  <rdf:li rdf:resource="http://identifiers.org/rhea/29681" />
                  <rdf:li rdf:resource="http://identifiers.org/rhea/29682" />
                </rdf:Bag>
              </bqbiol:is>
            </rdf:Description>
          </rdf:RDF>
        </annotation>
        <fbc:geneProductAssociation xmlns:fbc="http://www.sbml.org/sbml/level3/version1/fbc/version2">
          <fbc:or sboTerm="SBO:0000174">
            <fbc:geneProductRef fbc:geneProduct="G_b0904" />
            <fbc:geneProductRef fbc:geneProduct="G_b2492" />
          </fbc:or>
        </fbc:geneProductAssociation>
        <listOfReactants>
          <speciesReference constant="true" sboTerm="SBO:0000010" species="M_for_e" stoichiometry="1" />
        </listOfReactants>
        <listOfProducts>
          <speciesReference constant="true" sboTerm="SBO:0000011" species="M_for_c" stoichiometry="1" />
        </listOfProducts>
      </reaction>
      <reaction fast="false" fbc:lowerFluxBound="cobra_0_bound" fbc:upperFluxBound="cobra_default_ub" id="R_FRD7" metaid="R_FRD7" name="Fumarate reductase" reversible="false" sboTerm="SBO:0000375">
        <annotation>
          <rdf:RDF xmlns:rdf="http://www.w3.org/1999/02/22-rdf-syntax-ns#" xmlns:bqbiol="http://biomodels.net/biology-qualifiers/">
            <rdf:Description rdf:about="#R_FRD7">
              <bqbiol:is>
                <rdf:Bag>
                  <rdf:li rdf:resource="http://identifiers.org/bigg.reaction/FRD7" />
                  <rdf:li rdf:resource="http://identifiers.org/metanetx.reaction/MNXR99641" />
                  <rdf:li rdf:resource="http://identifiers.org/rhea/29187" />
                  <rdf:li rdf:resource="http://identifiers.org/rhea/29188" />
                  <rdf:li rdf:resource="http://identifiers.org/rhea/29189" />
                  <rdf:li rdf:resource="http://identifiers.org/rhea/29190" />
                </rdf:Bag>
              </bqbiol:is>
            </rdf:Description>
          </rdf:RDF>
        </annotation>
        <fbc:geneProductAssociation xmlns:fbc="http://www.sbml.org/sbml/level3/version1/fbc/version2">
          <fbc:and sboTerm="SBO:0000173">
            <fbc:geneProductRef fbc:geneProduct="G_b4153" />
            <fbc:geneProductRef fbc:geneProduct="G_b4151" />
            <fbc:geneProductRef fbc:geneProduct="G_b4152" />
            <fbc:geneProductRef fbc:geneProduct="G_b4154" />
          </fbc:and>
        </fbc:geneProductAssociation>
        <listOfReactants>
          <speciesReference constant="true" sboTerm="SBO:0000010" species="M_fum_c" stoichiometry="1" />
          <speciesReference constant="true" sboTerm="SBO:0000010" species="M_q8h2_c" stoichiometry="1" />
        </listOfReactants>
        <listOfProducts>
          <speciesReference constant="true" sboTerm="SBO:0000011" species="M_q8_c" stoichiometry="1" />
          <speciesReference constant="true" sboTerm="SBO:0000011" species="M_succ_c" stoichiometry="1" />
        </listOfProducts>
      </reaction>
      <reaction fast="false" fbc:lowerFluxBound="cobra_0_bound" fbc:upperFluxBound="cobra_default_ub" id="R_FRUpts2" metaid="R_FRUpts2" name="Fructose transport via PEP:Pyr PTS (f6p generating)"
      reversible="false" sboTerm="SBO:0000375">
        <annotation>
          <rdf:RDF xmlns:rdf="http://www.w3.org/1999/02/22-rdf-syntax-ns#" xmlns:bqbiol="http://biomodels.net/biology-qualifiers/">
            <rdf:Description rdf:about="#R_FRUpts2">
              <bqbiol:is>
                <rdf:Bag>
                  <rdf:li rdf:resource="http://identifiers.org/bigg.reaction/FRUpts2" />
                  <rdf:li rdf:resource="http://identifiers.org/metanetx.reaction/MNXR99662" />
                </rdf:Bag>
              </bqbiol:is>
            </rdf:Description>
          </rdf:RDF>
        </annotation>
        <fbc:geneProductAssociation xmlns:fbc="http://www.sbml.org/sbml/level3/version1/fbc/version2">
          <fbc:and sboTerm="SBO:0000173">
            <fbc:geneProductRef fbc:geneProduct="G_b2415" />
            <fbc:geneProductRef fbc:geneProduct="G_b1818" />
            <fbc:geneProductRef fbc:geneProduct="G_b1817" />
            <fbc:geneProductRef fbc:geneProduct="G_b1819" />
            <fbc:geneProductRef fbc:geneProduct="G_b2416" />
          </fbc:and>
        </fbc:geneProductAssociation>
        <listOfReactants>
          <speciesReference constant="true" sboTerm="SBO:0000010" species="M_fru_e" stoichiometry="1" />
          <speciesReference constant="true" sboTerm="SBO:0000010" species="M_pep_c" stoichiometry="1" />
        </listOfReactants>
        <listOfProducts>
          <speciesReference constant="true" sboTerm="SBO:0000011" species="M_f6p_c" stoichiometry="1" />
          <speciesReference constant="true" sboTerm="SBO:0000011" species="M_pyr_c" stoichiometry="1" />
        </listOfProducts>
      </reaction>
      <reaction fast="false" fbc:lowerFluxBound="cobra_default_lb" fbc:upperFluxBound="cobra_default_ub" id="R_FUM" metaid="R_FUM" name="Fumarase" reversible="true" sboTerm="SBO:0000375">
        <annotation>
          <rdf:RDF xmlns:rdf="http://www.w3.org/1999/02/22-rdf-syntax-ns#" xmlns:bqbiol="http://biomodels.net/biology-qualifiers/">
            <rdf:Description rdf:about="#R_FUM">
              <bqbiol:is>
                <rdf:Bag>
                  <rdf:li rdf:resource="http://identifiers.org/bigg.reaction/FUM" />
                  <rdf:li rdf:resource="http://identifiers.org/biocyc/META:FUMHYDR-RXN" />
                  <rdf:li rdf:resource="http://identifiers.org/ec-code/4.2.1.2" />
                  <rdf:li rdf:resource="http://identifiers.org/kegg.reaction/R01082" />
                  <rdf:li rdf:resource="http://identifiers.org/metanetx.reaction/MNXR99705" />
                  <rdf:li rdf:resource="http://identifiers.org/rhea/12460" />
                  <rdf:li rdf:resource="http://identifiers.org/rhea/12461" />
                  <rdf:li rdf:resource="http://identifiers.org/rhea/12462" />
                  <rdf:li rdf:resource="http://identifiers.org/rhea/12463" />
                </rdf:Bag>
              </bqbiol:is>
            </rdf:Description>
          </rdf:RDF>
        </annotation>
        <fbc:geneProductAssociation xmlns:fbc="http://www.sbml.org/sbml/level3/version1/fbc/version2">
          <fbc:or sboTerm="SBO:0000174">
            <fbc:geneProductRef fbc:geneProduct="G_b4122" />
            <fbc:geneProductRef fbc:geneProduct="G_b1612" />
            <fbc:geneProductRef fbc:geneProduct="G_b1611" />
          </fbc:or>
        </fbc:geneProductAssociation>
        <listOfReactants>
          <speciesReference constant="true" sboTerm="SBO:0000010" species="M_fum_c" stoichiometry="1" />
          <speciesReference constant="true" sboTerm="SBO:0000010" species="M_h2o_c" stoichiometry="1" />
        </listOfReactants>
        <listOfProducts>
          <speciesReference constant="true" sboTerm="SBO:0000011" species="M_mal__L_c" stoichiometry="1" />
        </listOfProducts>
      </reaction>
      <reaction fast="false" fbc:lowerFluxBound="cobra_0_bound" fbc:upperFluxBound="cobra_default_ub" id="R_FUMt2_2" metaid="R_FUMt2_2" name="Fumarate transport via proton symport (2 H)"
      reversible="false" sboTerm="SBO:0000375">
        <annotation>
          <rdf:RDF xmlns:rdf="http://www.w3.org/1999/02/22-rdf-syntax-ns#" xmlns:bqbiol="http://biomodels.net/biology-qualifiers/">
            <rdf:Description rdf:about="#R_FUMt2_2">
              <bqbiol:is>
                <rdf:Bag>
                  <rdf:li rdf:resource="http://identifiers.org/bigg.reaction/FUMt2_2" />
                  <rdf:li rdf:resource="http://identifiers.org/biocyc/META:TRANS-RXN-121B" />
                  <rdf:li rdf:resource="http://identifiers.org/metanetx.reaction/MNXR99711" />
                  <rdf:li rdf:resource="http://identifiers.org/rhea/29331" />
                  <rdf:li rdf:resource="http://identifiers.org/rhea/29332" />
                  <rdf:li rdf:resource="http://identifiers.org/rhea/29333" />
                  <rdf:li rdf:resource="http://identifiers.org/rhea/29334" />
                </rdf:Bag>
              </bqbiol:is>
            </rdf:Description>
          </rdf:RDF>
        </annotation>
        <fbc:geneProductAssociation xmlns:fbc="http://www.sbml.org/sbml/level3/version1/fbc/version2">
          <fbc:geneProductRef fbc:geneProduct="G_b3528" />
        </fbc:geneProductAssociation>
        <listOfReactants>
          <speciesReference constant="true" sboTerm="SBO:0000010" species="M_fum_e" stoichiometry="1" />
          <speciesReference constant="true" sboTerm="SBO:0000010" species="M_h_e" stoichiometry="2" />
        </listOfReactants>
        <listOfProducts>
          <speciesReference constant="true" sboTerm="SBO:0000011" species="M_fum_c" stoichiometry="1" />
          <speciesReference constant="true" sboTerm="SBO:0000011" species="M_h_c" stoichiometry="2" />
        </listOfProducts>
      </reaction>
      <reaction fast="false" fbc:lowerFluxBound="cobra_default_lb" fbc:upperFluxBound="cobra_default_ub" id="R_G6PDH2r" metaid="R_G6PDH2r" name="Glucose 6-phosphate dehydrogenase" reversible="true"
      sboTerm="SBO:0000375">
        <annotation>
          <rdf:RDF xmlns:rdf="http://www.w3.org/1999/02/22-rdf-syntax-ns#" xmlns:bqbiol="http://biomodels.net/biology-qualifiers/">
            <rdf:Description rdf:about="#R_G6PDH2r">
              <bqbiol:is>
                <rdf:Bag>
                  <rdf:li rdf:resource="http://identifiers.org/bigg.reaction/G6PDH2r" />
                  <rdf:li rdf:resource="http://identifiers.org/biocyc/META:GLU6PDEHYDROG-RXN" />
                  <rdf:li rdf:resource="http://identifiers.org/ec-code/1.1.1.363" />
                  <rdf:li rdf:resource="http://identifiers.org/ec-code/1.1.1.49" />
                  <rdf:li rdf:resource="http://identifiers.org/kegg.reaction/R00835" />
                  <rdf:li rdf:resource="http://identifiers.org/metanetx.reaction/MNXR99907" />
                  <rdf:li rdf:resource="http://identifiers.org/rhea/15841" />
                  <rdf:li rdf:resource="http://identifiers.org/rhea/15842" />
                  <rdf:li rdf:resource="http://identifiers.org/rhea/15843" />
                  <rdf:li rdf:resource="http://identifiers.org/rhea/15844" />
                </rdf:Bag>
              </bqbiol:is>
            </rdf:Description>
          </rdf:RDF>
        </annotation>
        <fbc:geneProductAssociation xmlns:fbc="http://www.sbml.org/sbml/level3/version1/fbc/version2">
          <fbc:geneProductRef fbc:geneProduct="G_b1852" />
        </fbc:geneProductAssociation>
        <listOfReactants>
          <speciesReference constant="true" sboTerm="SBO:0000010" species="M_g6p_c" stoichiometry="1" />
          <speciesReference constant="true" sboTerm="SBO:0000010" species="M_nadp_c" stoichiometry="1" />
        </listOfReactants>
        <listOfProducts>
          <speciesReference constant="true" sboTerm="SBO:0000011" species="M_6pgl_c" stoichiometry="1" />
          <speciesReference constant="true" sboTerm="SBO:0000011" species="M_h_c" stoichiometry="1" />
          <speciesReference constant="true" sboTerm="SBO:0000011" species="M_nadph_c" stoichiometry="1" />
        </listOfProducts>
      </reaction>
      <reaction fast="false" fbc:lowerFluxBound="cobra_default_lb" fbc:upperFluxBound="cobra_default_ub" id="R_GAPD" metaid="R_GAPD" name="Glyceraldehyde-3-phosphate dehydrogenase" reversible="true"
      sboTerm="SBO:0000375">
        <annotation>
          <rdf:RDF xmlns:rdf="http://www.w3.org/1999/02/22-rdf-syntax-ns#" xmlns:bqbiol="http://biomodels.net/biology-qualifiers/">
            <rdf:Description rdf:about="#R_GAPD">
              <bqbiol:is>
                <rdf:Bag>
                  <rdf:li rdf:resource="http://identifiers.org/bigg.reaction/GAPD" />
                  <rdf:li rdf:resource="http://identifiers.org/biocyc/META:GAPOXNPHOSPHN-RXN" />
                  <rdf:li rdf:resource="http://identifiers.org/ec-code/1.2.1.12" />
                  <rdf:li rdf:resource="http://identifiers.org/ec-code/1.2.1.59" />
                  <rdf:li rdf:resource="http://identifiers.org/kegg.reaction/R01061" />
                  <rdf:li rdf:resource="http://identifiers.org/metanetx.reaction/MNXR100040" />
                  <rdf:li rdf:resource="http://identifiers.org/rhea/10300" />
                  <rdf:li rdf:resource="http://identifiers.org/rhea/10301" />
                  <rdf:li rdf:resource="http://identifiers.org/rhea/10302" />
                  <rdf:li rdf:resource="http://identifiers.org/rhea/10303" />
                </rdf:Bag>
              </bqbiol:is>
            </rdf:Description>
          </rdf:RDF>
        </annotation>
        <fbc:geneProductAssociation xmlns:fbc="http://www.sbml.org/sbml/level3/version1/fbc/version2">
          <fbc:geneProductRef fbc:geneProduct="G_b1779" />
        </fbc:geneProductAssociation>
        <listOfReactants>
          <speciesReference constant="true" sboTerm="SBO:0000010" species="M_g3p_c" stoichiometry="1" />
          <speciesReference constant="true" sboTerm="SBO:0000010" species="M_nad_c" stoichiometry="1" />
          <speciesReference constant="true" sboTerm="SBO:0000010" species="M_pi_c" stoichiometry="1" />
        </listOfReactants>
        <listOfProducts>
          <speciesReference constant="true" sboTerm="SBO:0000011" species="M_13dpg_c" stoichiometry="1" />
          <speciesReference constant="true" sboTerm="SBO:0000011" species="M_h_c" stoichiometry="1" />
          <speciesReference constant="true" sboTerm="SBO:0000011" species="M_nadh_c" stoichiometry="1" />
        </listOfProducts>
      </reaction>
      <reaction fast="false" fbc:lowerFluxBound="cobra_0_bound" fbc:upperFluxBound="cobra_default_ub" id="R_GLCpts" metaid="R_GLCpts" name="D-glucose transport via PEP:Pyr PTS" reversible="false"
      sboTerm="SBO:0000375">
        <annotation>
          <rdf:RDF xmlns:rdf="http://www.w3.org/1999/02/22-rdf-syntax-ns#" xmlns:bqbiol="http://biomodels.net/biology-qualifiers/">
            <rdf:Description rdf:about="#R_GLCpts">
              <bqbiol:is>
                <rdf:Bag>
                  <rdf:li rdf:resource="http://identifiers.org/bigg.reaction/GLCpts" />
                  <rdf:li rdf:resource="http://identifiers.org/metanetx.reaction/MNXR100237" />
                </rdf:Bag>
              </bqbiol:is>
            </rdf:Description>
          </rdf:RDF>
        </annotation>
        <fbc:geneProductAssociation xmlns:fbc="http://www.sbml.org/sbml/level3/version1/fbc/version2">
          <fbc:or sboTerm="SBO:0000174">
            <fbc:and sboTerm="SBO:0000173">
              <fbc:geneProductRef fbc:geneProduct="G_b2415" />
              <fbc:geneProductRef fbc:geneProduct="G_b1818" />
              <fbc:geneProductRef fbc:geneProduct="G_b1817" />
              <fbc:geneProductRef fbc:geneProduct="G_b1819" />
              <fbc:geneProductRef fbc:geneProduct="G_b2416" />
            </fbc:and>
            <fbc:and sboTerm="SBO:0000173">
              <fbc:geneProductRef fbc:geneProduct="G_b2415" />
              <fbc:geneProductRef fbc:geneProduct="G_b2417" />
              <fbc:geneProductRef fbc:geneProduct="G_b1101" />
              <fbc:geneProductRef fbc:geneProduct="G_b2416" />
            </fbc:and>
            <fbc:and sboTerm="SBO:0000173">
              <fbc:geneProductRef fbc:geneProduct="G_b2415" />
              <fbc:geneProductRef fbc:geneProduct="G_b2417" />
              <fbc:geneProductRef fbc:geneProduct="G_b1621" />
              <fbc:geneProductRef fbc:geneProduct="G_b2416" />
            </fbc:and>
          </fbc:or>
        </fbc:geneProductAssociation>
        <listOfReactants>
          <speciesReference constant="true" sboTerm="SBO:0000010" species="M_glc__D_e" stoichiometry="1" />
          <speciesReference constant="true" sboTerm="SBO:0000010" species="M_pep_c" stoichiometry="1" />
        </listOfReactants>
        <listOfProducts>
          <speciesReference constant="true" sboTerm="SBO:0000011" species="M_g6p_c" stoichiometry="1" />
          <speciesReference constant="true" sboTerm="SBO:0000011" species="M_pyr_c" stoichiometry="1" />
        </listOfProducts>
      </reaction>
      <reaction fast="false" fbc:lowerFluxBound="cobra_0_bound" fbc:upperFluxBound="cobra_default_ub" id="R_GLNS" metaid="R_GLNS" name="Glutamine synthetase" reversible="false" sboTerm="SBO:0000375">
        <annotation>
          <rdf:RDF xmlns:rdf="http://www.w3.org/1999/02/22-rdf-syntax-ns#" xmlns:bqbiol="http://biomodels.net/biology-qualifiers/">
            <rdf:Description rdf:about="#R_GLNS">
              <bqbiol:is>
                <rdf:Bag>
                  <rdf:li rdf:resource="http://identifiers.org/bigg.reaction/GLNS" />
                  <rdf:li rdf:resource="http://identifiers.org/biocyc/META:GLUTAMINESYN-RXN" />
                  <rdf:li rdf:resource="http://identifiers.org/ec-code/6.3.1.2" />
                  <rdf:li rdf:resource="http://identifiers.org/kegg.reaction/R00253" />
                  <rdf:li rdf:resource="http://identifiers.org/metanetx.reaction/MNXR100024" />
                  <rdf:li rdf:resource="http://identifiers.org/rhea/16169" />
                  <rdf:li rdf:resource="http://identifiers.org/rhea/16170" />
                  <rdf:li rdf:resource="http://identifiers.org/rhea/16171" />
                  <rdf:li rdf:resource="http://identifiers.org/rhea/16172" />
                </rdf:Bag>
              </bqbiol:is>
            </rdf:Description>
          </rdf:RDF>
        </annotation>
        <fbc:geneProductAssociation xmlns:fbc="http://www.sbml.org/sbml/level3/version1/fbc/version2">
          <fbc:or sboTerm="SBO:0000174">
            <fbc:geneProductRef fbc:geneProduct="G_b3870" />
            <fbc:geneProductRef fbc:geneProduct="G_b1297" />
          </fbc:or>
        </fbc:geneProductAssociation>
        <listOfReactants>
          <speciesReference constant="true" sboTerm="SBO:0000010" species="M_atp_c" stoichiometry="1" />
          <speciesReference constant="true" sboTerm="SBO:0000010" species="M_glu__L_c" stoichiometry="1" />
          <speciesReference constant="true" sboTerm="SBO:0000010" species="M_nh4_c" stoichiometry="1" />
        </listOfReactants>
        <listOfProducts>
          <speciesReference constant="true" sboTerm="SBO:0000011" species="M_adp_c" stoichiometry="1" />
          <speciesReference constant="true" sboTerm="SBO:0000011" species="M_gln__L_c" stoichiometry="1" />
          <speciesReference constant="true" sboTerm="SBO:0000011" species="M_h_c" stoichiometry="1" />
          <speciesReference constant="true" sboTerm="SBO:0000011" species="M_pi_c" stoichiometry="1" />
        </listOfProducts>
      </reaction>
[truncated: 94,322 more chars]
