# Supplementary material for: Unlocking Elementary Conversion Modes: ecmtool Unveils All Capabilities of Metabolic Networks
Source: Patterns (N Y). 2020 Dec 29;2(1):100177. doi: 10.1016/j.patter.2020.100177 (PMC7815953; doi:10.1016/j.patter.2020.100177)
Supplement: Data S3. Zip Folder with Some Python Scripts Used for Comparison of Number of ECMs and EFMs in Various Subnetworks of the e_coli_core-Network [file mmc4.zip › models/iAB_RBC_283.xml]

<?xml version='1.0' encoding='utf-8' standalone='no'?>
<!-- Created by ModelPolisher version 1.7 on 2018-11-24 at 23:11:06 PST with JSBML version 1.2. -->
<sbml xmlns="http://www.sbml.org/sbml/level3/version1/core" fbc:required="false" groups:required="false" level="3" sboTerm="SBO:0000624" version="1"
xmlns:fbc="http://www.sbml.org/sbml/level3/version1/fbc/version2" xmlns:groups="http://www.sbml.org/sbml/level3/version1/groups/version1">
  <notes>
    <body xmlns="http://www.w3.org/1999/xhtml" style="font-size: 14px; height: 100%; width: 100%; color: #444444; font-family:Helvetica, sans-serif; margin-top: 0px; margin-left: 0px;">
      <div style="height: 60px; background-color: #09F;">
        <div style="margin-left: auto; margin-right: auto; width: 970px;">
          <h1
          style="           font-family: Lato, Helvetica Neue, Helvetica, Arial, sans-serif;           font-weight: 700;           color:#EFF8FF;           text-shadow: 0px 0px 10px rgba(0, 0, 0, 0.5);            text-decoration-color: -moz-use-text-color;           margin-bottom: 40px;           margin-top: 0px;">
            <div class="dc:title">iAB_RBC_283 - Homo sapiens</div>
          </h1>
        </div>
      </div>
    </body>
  </notes>
  <model extentUnits="substance" fbc:strict="true" id="iAB_RBC_283" metaid="iAB_RBC_283" name="Homo sapiens" substanceUnits="substance" timeUnits="time">
    <notes>
      <body xmlns="http://www.w3.org/1999/xhtml" style="margin:0 auto; width: 970px; font-size: 14px; height: 100%; color: #444444; font-family:Helvetica, sans-serif;">
      <h2>Description</h2>
      <div class="dc:description">
        <p>This is a metabolism model of Homo sapiens in 
        <a href="http://sbml.org" target="_blank" title="Access the definition of the SBML file format.">SBML</a>&#160;format.</p>
      </div>
      <div class="dc:provenance">The content of this model has been carefully created in a manual research effort. This file has been exported from the software 
      <a href="http://dx.doi.org/10.1186/1752-0509-7-74" title="Access publication about COBRApy." target="_blank">COBRApy</a>&#160;and further processed with the 
      <a href="http://dx.doi.org/10.1093/bioinformatics/btv341" title="Access publication about JSBML." target="_blank">JSBML</a>-based 
      <a href="http://github.com/SBRG/ModelPolisher/" target="_blank" title="Access ModelPolisher on Github">ModelPolisher</a>&#160;application.</div>
      <div class="dc:publisher">This file has been produced by the 
      <a href="http://systemsbiology.ucsd.edu" title="Website of the Systems Biology Research Group" target="_blank">Systems Biology Research Group</a>&#160;using 
      <a href="http://bigg.ucsd.edu" title="Access BiGG Models knowledge-base." target="_blank">BiGG Models knowledge-base</a>&#160;version of Feb 24, 2018, where it is currently hosted and
      identified by: 
      <a href="http://identifiers.org/bigg.model/iAB_RBC_283" title="Access to this model via BiGG Models knowledge-base." target="_blank">iAB_RBC_283</a>.</div>
      <h2>Terms of use</h2>
      <div class="dc:rightsHolder">Copyright © 2017 The Regents of the University of California.</div>
      <div class="dc:license">
        <p>Redistribution and use of any part of this model from BiGG Models knowledge-base, with or without modification, are permitted provided that the following conditions are met: 
        <ol>
          <li>Redistributions of this SBML file must retain the above copyright notice, this list of conditions and the following disclaimer.</li>
          <li>Redistributions in a different form must reproduce the above copyright notice, this list of conditions and the following disclaimer in the documentation and/or other materials provided
          with the distribution.</li>
        </ol>This model is distributed in the hope that it will be useful, but WITHOUT ANY WARRANTY; without even the implied warranty of MERCHANTABILITY or FITNESS FOR A PARTICULAR PURPOSE.</p>
        <p>For specific licensing terms about this particular model and regulations of commercial use, see 
        <a href="http://identifiers.org/bigg.model/iAB_RBC_283" title="Access to this model via BiGG Models knowledge-base." target="_blank">this model in BiGG Models knowledge-base</a>.</p>
      </div>
      <h2>References</h2>When using content from BiGG Models knowledge-base in your research works, please cite 
      <dl>
        <dt>King ZA, Lu JS, Dräger A, Miller PC, Federowicz S, Lerman JA, Ebrahim A, Palsson BO, and&#160;Lewis NE. (2015). 
        <dd>BiGG Models: A platform for integrating, standardizing, and sharing genome-scale models. 
        <i>Nucl Acids Res</i>. 
        <a href="https://dx.doi.org/10.1093/nar/gkv1049" target="_blank" title="Access the publication about BiGG Models knowledge-base">doi:10.1093/nar/gkv1049</a></dd></dt>
      </dl></body>
    </notes>
    <annotation>
      <rdf:RDF xmlns:rdf="http://www.w3.org/1999/02/22-rdf-syntax-ns#" xmlns:bqmodel="http://biomodels.net/model-qualifiers/" xmlns:bqbiol="http://biomodels.net/biology-qualifiers/">
        <rdf:Description rdf:about="#iAB_RBC_283">
          <bqbiol:hasTaxon>
            <rdf:Bag>
              <rdf:li rdf:resource="http://identifiers.org/taxonomy/9606" />
            </rdf:Bag>
          </bqbiol:hasTaxon>
          <bqmodel:is>
            <rdf:Bag>
              <rdf:li rdf:resource="http://identifiers.org/bigg.model/iAB_RBC_283" />
            </rdf:Bag>
          </bqmodel:is>
          <bqmodel:isDescribedBy>
            <rdf:Bag>
              <rdf:li rdf:resource="http://identifiers.org/pubmed/21749716" />
            </rdf:Bag>
          </bqmodel:isDescribedBy>
        </rdf:Description>
      </rdf:RDF>
    </annotation>
    <fbc:listOfObjectives xmlns:fbc="http://www.sbml.org/sbml/level3/version1/fbc/version2" fbc:activeObjective="obj">
      <fbc:objective fbc:id="obj" fbc:type="maximize">
        <fbc:listOfFluxObjectives>
          <fbc:fluxObjective fbc:coefficient="1" fbc:reaction="R_NaKt" />
        </fbc:listOfFluxObjectives>
      </fbc:objective>
    </fbc:listOfObjectives>
    <fbc:listOfGeneProducts xmlns:fbc="http://www.sbml.org/sbml/level3/version1/fbc/version2">
      <fbc:geneProduct fbc:id="G_55256" fbc:label="55256" metaid="G_55256">
        <annotation>
          <rdf:RDF xmlns:rdf="http://www.w3.org/1999/02/22-rdf-syntax-ns#" xmlns:bqbiol="http://biomodels.net/biology-qualifiers/">
            <rdf:Description rdf:about="#G_55256">
              <bqbiol:isEncodedBy>
                <rdf:Bag>
                  <rdf:li rdf:resource="http://identifiers.org/ccds/CCDS1653.1" />
                  <rdf:li rdf:resource="http://identifiers.org/ccds/CCDS77380.1" />
                  <rdf:li rdf:resource="http://identifiers.org/ncbigene/55256" />
                  <rdf:li rdf:resource="http://identifiers.org/omim/613400" />
                </rdf:Bag>
              </bqbiol:isEncodedBy>
            </rdf:Description>
          </rdf:RDF>
        </annotation>
      </fbc:geneProduct>
      <fbc:geneProduct fbc:id="G_58478" fbc:label="58478" metaid="G_58478">
        <annotation>
          <rdf:RDF xmlns:rdf="http://www.w3.org/1999/02/22-rdf-syntax-ns#" xmlns:bqbiol="http://biomodels.net/biology-qualifiers/">
            <rdf:Description rdf:about="#G_58478">
              <bqbiol:isEncodedBy>
                <rdf:Bag>
                  <rdf:li rdf:resource="http://identifiers.org/ccds/CCDS3594.1" />
                  <rdf:li rdf:resource="http://identifiers.org/ccds/CCDS75154.1" />
                  <rdf:li rdf:resource="http://identifiers.org/hprd/17467" />
                  <rdf:li rdf:resource="http://identifiers.org/ncbigene/58478" />
                </rdf:Bag>
              </bqbiol:isEncodedBy>
            </rdf:Description>
          </rdf:RDF>
        </annotation>
      </fbc:geneProduct>
      <fbc:geneProduct fbc:id="G_10390" fbc:label="10390" metaid="G_10390">
        <annotation>
          <rdf:RDF xmlns:rdf="http://www.w3.org/1999/02/22-rdf-syntax-ns#" xmlns:bqbiol="http://biomodels.net/biology-qualifiers/">
            <rdf:Description rdf:about="#G_10390">
              <bqbiol:isEncodedBy>
                <rdf:Bag>
                  <rdf:li rdf:resource="http://identifiers.org/ccds/CCDS830.1" />
                  <rdf:li rdf:resource="http://identifiers.org/ncbigene/10390" />
                  <rdf:li rdf:resource="http://identifiers.org/omim/616751" />
                </rdf:Bag>
              </bqbiol:isEncodedBy>
            </rdf:Description>
          </rdf:RDF>
        </annotation>
      </fbc:geneProduct>
      <fbc:geneProduct fbc:id="G_55500" fbc:label="55500" metaid="G_55500">
        <annotation>
          <rdf:RDF xmlns:rdf="http://www.w3.org/1999/02/22-rdf-syntax-ns#" xmlns:bqbiol="http://biomodels.net/biology-qualifiers/">
            <rdf:Description rdf:about="#G_55500">
              <bqbiol:isEncodedBy>
                <rdf:Bag>
                  <rdf:li rdf:resource="http://identifiers.org/ccds/CCDS41760.1" />
                  <rdf:li rdf:resource="http://identifiers.org/ccds/CCDS8698.1" />
                  <rdf:li rdf:resource="http://identifiers.org/hprd/09934" />
                  <rdf:li rdf:resource="http://identifiers.org/ncbigene/55500" />
                  <rdf:li rdf:resource="http://identifiers.org/omim/609858" />
                </rdf:Bag>
              </bqbiol:isEncodedBy>
            </rdf:Description>
          </rdf:RDF>
        </annotation>
      </fbc:geneProduct>
      <fbc:geneProduct fbc:id="G_55224" fbc:label="55224" metaid="G_55224">
        <annotation>
          <rdf:RDF xmlns:rdf="http://www.w3.org/1999/02/22-rdf-syntax-ns#" xmlns:bqbiol="http://biomodels.net/biology-qualifiers/">
            <rdf:Description rdf:about="#G_55224">
              <bqbiol:isEncodedBy>
                <rdf:Bag>
                  <rdf:li rdf:resource="http://identifiers.org/ccds/CCDS1442.2" />
                  <rdf:li rdf:resource="http://identifiers.org/ccds/CCDS73006.1" />
                  <rdf:li rdf:resource="http://identifiers.org/ncbigene/55224" />
                  <rdf:li rdf:resource="http://identifiers.org/omim/609859" />
                </rdf:Bag>
              </bqbiol:isEncodedBy>
            </rdf:Description>
          </rdf:RDF>
        </annotation>
      </fbc:geneProduct>
      <fbc:geneProduct fbc:id="G_29124" fbc:label="29124" metaid="G_29124">
        <annotation>
          <rdf:RDF xmlns:rdf="http://www.w3.org/1999/02/22-rdf-syntax-ns#" xmlns:bqbiol="http://biomodels.net/biology-qualifiers/">
            <rdf:Description rdf:about="#G_29124">
              <bqbiol:isEncodedBy>
                <rdf:Bag>
                  <rdf:li rdf:resource="http://identifiers.org/ccds/CCDS33024.1" />
                  <rdf:li rdf:resource="http://identifiers.org/hprd/16375" />
                  <rdf:li rdf:resource="http://identifiers.org/ncbigene/29124" />
                  <rdf:li rdf:resource="http://identifiers.org/omim/608717" />
                </rdf:Bag>
              </bqbiol:isEncodedBy>
            </rdf:Description>
          </rdf:RDF>
        </annotation>
      </fbc:geneProduct>
      <fbc:geneProduct fbc:id="G_Mat2ab1" fbc:label="Mat2ab1" />
      <fbc:geneProduct fbc:id="G_Mat2ab2" fbc:label="Mat2ab2" />
      <fbc:geneProduct fbc:id="G_Atp1a1b1" fbc:label="Atp1a1b1" />
      <fbc:geneProduct fbc:id="G_Atp1a1b2" fbc:label="Atp1a1b2" />
      <fbc:geneProduct fbc:id="G_Atp1a1b3" fbc:label="Atp1a1b3" />
      <fbc:geneProduct fbc:id="G_Atp1a1b4" fbc:label="Atp1a1b4" />
      <fbc:geneProduct fbc:id="G_10846" fbc:label="10846" metaid="G_10846">
        <annotation>
          <rdf:RDF xmlns:rdf="http://www.w3.org/1999/02/22-rdf-syntax-ns#" xmlns:bqbiol="http://biomodels.net/biology-qualifiers/">
            <rdf:Description rdf:about="#G_10846">
              <bqbiol:isEncodedBy>
                <rdf:Bag>
                  <rdf:li rdf:resource="http://identifiers.org/ccds/CCDS47513.1" />
                  <rdf:li rdf:resource="http://identifiers.org/ncbigene/10846" />
                  <rdf:li rdf:resource="http://identifiers.org/omim/610652" />
                </rdf:Bag>
              </bqbiol:isEncodedBy>
            </rdf:Description>
          </rdf:RDF>
        </annotation>
      </fbc:geneProduct>
      <fbc:geneProduct fbc:id="G_55276" fbc:label="55276" metaid="G_55276">
        <annotation>
          <rdf:RDF xmlns:rdf="http://www.w3.org/1999/02/22-rdf-syntax-ns#" xmlns:bqbiol="http://biomodels.net/biology-qualifiers/">
            <rdf:Description rdf:about="#G_55276">
              <bqbiol:isEncodedBy>
                <rdf:Bag>
                  <rdf:li rdf:resource="http://identifiers.org/ccds/CCDS3443.1" />
                  <rdf:li rdf:resource="http://identifiers.org/ncbigene/55276" />
                  <rdf:li rdf:resource="http://identifiers.org/omim/172000" />
                </rdf:Bag>
              </bqbiol:isEncodedBy>
            </rdf:Description>
          </rdf:RDF>
        </annotation>
      </fbc:geneProduct>
      <fbc:geneProduct fbc:id="G_9429" fbc:label="9429" metaid="G_9429">
        <annotation>
          <rdf:RDF xmlns:rdf="http://www.w3.org/1999/02/22-rdf-syntax-ns#" xmlns:bqbiol="http://biomodels.net/biology-qualifiers/">
            <rdf:Description rdf:about="#G_9429">
              <bqbiol:isEncodedBy>
                <rdf:Bag>
                  <rdf:li rdf:resource="http://identifiers.org/ccds/CCDS3628.1" />
                  <rdf:li rdf:resource="http://identifiers.org/ccds/CCDS58910.1" />
                  <rdf:li rdf:resource="http://identifiers.org/ncbigene/9429" />
                  <rdf:li rdf:resource="http://identifiers.org/omim/603756" />
                </rdf:Bag>
              </bqbiol:isEncodedBy>
            </rdf:Description>
          </rdf:RDF>
        </annotation>
      </fbc:geneProduct>
      <fbc:geneProduct fbc:id="G_51084" fbc:label="51084" metaid="G_51084">
        <annotation>
          <rdf:RDF xmlns:rdf="http://www.w3.org/1999/02/22-rdf-syntax-ns#" xmlns:bqbiol="http://biomodels.net/biology-qualifiers/">
            <rdf:Description rdf:about="#G_51084">
              <bqbiol:isEncodedBy>
                <rdf:Bag>
                  <rdf:li rdf:resource="http://identifiers.org/ccds/CCDS41871.1" />
                  <rdf:li rdf:resource="http://identifiers.org/ncbigene/51084" />
                  <rdf:li rdf:resource="http://identifiers.org/omim/609877" />
                </rdf:Bag>
              </bqbiol:isEncodedBy>
            </rdf:Description>
          </rdf:RDF>
        </annotation>
      </fbc:geneProduct>
      <fbc:geneProduct fbc:id="G_Tat_AT1" fbc:label="Tat_AT1" metaid="G_Tat_AT1">
        <annotation>
          <rdf:RDF xmlns:rdf="http://www.w3.org/1999/02/22-rdf-syntax-ns#" xmlns:bqbiol="http://biomodels.net/biology-qualifiers/">
            <rdf:Description rdf:about="#G_Tat_AT1">
              <bqbiol:isEncodedBy>
                <rdf:Bag>
                  <rdf:li rdf:resource="http://identifiers.org/ccds/CCDS10903.1" />
                  <rdf:li rdf:resource="http://identifiers.org/hprd/11776" />
                  <rdf:li rdf:resource="http://identifiers.org/ncbigene/6898" />
                  <rdf:li rdf:resource="http://identifiers.org/omim/613018" />
                </rdf:Bag>
              </bqbiol:isEncodedBy>
            </rdf:Description>
          </rdf:RDF>
        </annotation>
      </fbc:geneProduct>
      <fbc:geneProduct fbc:id="G_Renbp_AT1" fbc:label="Renbp_AT1" metaid="G_Renbp_AT1">
        <annotation>
          <rdf:RDF xmlns:rdf="http://www.w3.org/1999/02/22-rdf-syntax-ns#" xmlns:bqbiol="http://biomodels.net/biology-qualifiers/">
            <rdf:Description rdf:about="#G_Renbp_AT1">
              <bqbiol:isEncodedBy>
                <rdf:Bag>
                  <rdf:li rdf:resource="http://identifiers.org/ccds/CCDS14738.2" />
                  <rdf:li rdf:resource="http://identifiers.org/ncbigene/5973" />
                  <rdf:li rdf:resource="http://identifiers.org/omim/312420" />
                </rdf:Bag>
              </bqbiol:isEncodedBy>
            </rdf:Description>
          </rdf:RDF>
        </annotation>
      </fbc:geneProduct>
      <fbc:geneProduct fbc:id="G_Nagk_AT1" fbc:label="Nagk_AT1" metaid="G_Nagk_AT1">
        <annotation>
          <rdf:RDF xmlns:rdf="http://www.w3.org/1999/02/22-rdf-syntax-ns#" xmlns:bqbiol="http://biomodels.net/biology-qualifiers/">
            <rdf:Description rdf:about="#G_Nagk_AT1">
              <bqbiol:isEncodedBy>
                <rdf:Bag>
                  <rdf:li rdf:resource="http://identifiers.org/ccds/CCDS33220.2" />
                  <rdf:li rdf:resource="http://identifiers.org/ncbigene/55577" />
                  <rdf:li rdf:resource="http://identifiers.org/omim/606828" />
                </rdf:Bag>
              </bqbiol:isEncodedBy>
            </rdf:Description>
          </rdf:RDF>
        </annotation>
      </fbc:geneProduct>
      <fbc:geneProduct fbc:id="G_Nans_AT1" fbc:label="Nans_AT1" metaid="G_Nans_AT1">
        <annotation>
          <rdf:RDF xmlns:rdf="http://www.w3.org/1999/02/22-rdf-syntax-ns#" xmlns:bqbiol="http://biomodels.net/biology-qualifiers/">
            <rdf:Description rdf:about="#G_Nans_AT1">
              <bqbiol:isEncodedBy>
                <rdf:Bag>
                  <rdf:li rdf:resource="http://identifiers.org/ccds/CCDS6733.1" />
                  <rdf:li rdf:resource="http://identifiers.org/hprd/07285" />
                  <rdf:li rdf:resource="http://identifiers.org/ncbigene/54187" />
                  <rdf:li rdf:resource="http://identifiers.org/omim/605202" />
                </rdf:Bag>
              </bqbiol:isEncodedBy>
            </rdf:Description>
          </rdf:RDF>
        </annotation>
      </fbc:geneProduct>
      <fbc:geneProduct fbc:id="G_Nanp_AT1" fbc:label="Nanp_AT1" metaid="G_Nanp_AT1">
        <annotation>
          <rdf:RDF xmlns:rdf="http://www.w3.org/1999/02/22-rdf-syntax-ns#" xmlns:bqbiol="http://biomodels.net/biology-qualifiers/">
            <rdf:Description rdf:about="#G_Nanp_AT1">
              <bqbiol:isEncodedBy>
                <rdf:Bag>
                  <rdf:li rdf:resource="http://identifiers.org/ccds/CCDS13173.1" />
                  <rdf:li rdf:resource="http://identifiers.org/hprd/17097" />
                  <rdf:li rdf:resource="http://identifiers.org/ncbigene/140838" />
                  <rdf:li rdf:resource="http://identifiers.org/omim/610763" />
                </rdf:Bag>
              </bqbiol:isEncodedBy>
            </rdf:Description>
          </rdf:RDF>
        </annotation>
      </fbc:geneProduct>
      <fbc:geneProduct fbc:id="G_Acp1_AT3" fbc:label="Acp1_AT3" metaid="G_Acp1_AT3">
        <annotation>
          <rdf:RDF xmlns:rdf="http://www.w3.org/1999/02/22-rdf-syntax-ns#" xmlns:bqbiol="http://biomodels.net/biology-qualifiers/">
            <rdf:Description rdf:about="#G_Acp1_AT3">
              <bqbiol:isEncodedBy>
                <rdf:Bag>
                  <rdf:li rdf:resource="http://identifiers.org/ccds/CCDS1639.1" />
                  <rdf:li rdf:resource="http://identifiers.org/ccds/CCDS1640.1" />
                  <rdf:li rdf:resource="http://identifiers.org/ccds/CCDS46217.1" />
                  <rdf:li rdf:resource="http://identifiers.org/ncbigene/52" />
                  <rdf:li rdf:resource="http://identifiers.org/omim/171500" />
                </rdf:Bag>
              </bqbiol:isEncodedBy>
            </rdf:Description>
          </rdf:RDF>
        </annotation>
      </fbc:geneProduct>
      <fbc:geneProduct fbc:id="G_Acp1_AT2" fbc:label="Acp1_AT2" metaid="G_Acp1_AT2">
        <annotation>
          <rdf:RDF xmlns:rdf="http://www.w3.org/1999/02/22-rdf-syntax-ns#" xmlns:bqbiol="http://biomodels.net/biology-qualifiers/">
            <rdf:Description rdf:about="#G_Acp1_AT2">
              <bqbiol:isEncodedBy>
                <rdf:Bag>
                  <rdf:li rdf:resource="http://identifiers.org/ccds/CCDS1639.1" />
                  <rdf:li rdf:resource="http://identifiers.org/ccds/CCDS1640.1" />
                  <rdf:li rdf:resource="http://identifiers.org/ccds/CCDS46217.1" />
                  <rdf:li rdf:resource="http://identifiers.org/ncbigene/52" />
                  <rdf:li rdf:resource="http://identifiers.org/omim/171500" />
                </rdf:Bag>
              </bqbiol:isEncodedBy>
            </rdf:Description>
          </rdf:RDF>
        </annotation>
      </fbc:geneProduct>
      <fbc:geneProduct fbc:id="G_Acp1_AT1" fbc:label="Acp1_AT1" metaid="G_Acp1_AT1">
        <annotation>
          <rdf:RDF xmlns:rdf="http://www.w3.org/1999/02/22-rdf-syntax-ns#" xmlns:bqbiol="http://biomodels.net/biology-qualifiers/">
            <rdf:Description rdf:about="#G_Acp1_AT1">
              <bqbiol:isEncodedBy>
                <rdf:Bag>
                  <rdf:li rdf:resource="http://identifiers.org/ccds/CCDS1639.1" />
                  <rdf:li rdf:resource="http://identifiers.org/ccds/CCDS1640.1" />
                  <rdf:li rdf:resource="http://identifiers.org/ccds/CCDS46217.1" />
                  <rdf:li rdf:resource="http://identifiers.org/ncbigene/52" />
                  <rdf:li rdf:resource="http://identifiers.org/omim/171500" />
                </rdf:Bag>
              </bqbiol:isEncodedBy>
            </rdf:Description>
          </rdf:RDF>
        </annotation>
      </fbc:geneProduct>
      <fbc:geneProduct fbc:id="G_Ada_AT1" fbc:label="Ada_AT1" metaid="G_Ada_AT1">
        <annotation>
          <rdf:RDF xmlns:rdf="http://www.w3.org/1999/02/22-rdf-syntax-ns#" xmlns:bqbiol="http://biomodels.net/biology-qualifiers/">
            <rdf:Description rdf:about="#G_Ada_AT1">
              <bqbiol:isEncodedBy>
                <rdf:Bag>
                  <rdf:li rdf:resource="http://identifiers.org/ccds/CCDS13335.1" />
                  <rdf:li rdf:resource="http://identifiers.org/ncbigene/100" />
                  <rdf:li rdf:resource="http://identifiers.org/omim/608958" />
                </rdf:Bag>
              </bqbiol:isEncodedBy>
            </rdf:Description>
          </rdf:RDF>
        </annotation>
      </fbc:geneProduct>
      <fbc:geneProduct fbc:id="G_Slc29a2_1_e" fbc:label="Slc29a2_1_e" />
      <fbc:geneProduct fbc:id="G_Ak1_AT1" fbc:label="Ak1_AT1" metaid="G_Ak1_AT1">
        <annotation>
          <rdf:RDF xmlns:rdf="http://www.w3.org/1999/02/22-rdf-syntax-ns#" xmlns:bqbiol="http://biomodels.net/biology-qualifiers/">
            <rdf:Description rdf:about="#G_Ak1_AT1">
              <bqbiol:isEncodedBy>
                <rdf:Bag>
                  <rdf:li rdf:resource="http://identifiers.org/ccds/CCDS6881.1" />
                  <rdf:li rdf:resource="http://identifiers.org/hprd/00046" />
                  <rdf:li rdf:resource="http://identifiers.org/ncbigene/203" />
                  <rdf:li rdf:resource="http://identifiers.org/omim/103000" />
                </rdf:Bag>
              </bqbiol:isEncodedBy>
            </rdf:Description>
          </rdf:RDF>
        </annotation>
      </fbc:geneProduct>
      <fbc:geneProduct fbc:id="G_Amd1_AT1" fbc:label="Amd1_AT1" metaid="G_Amd1_AT1">
        <annotation>
          <rdf:RDF xmlns:rdf="http://www.w3.org/1999/02/22-rdf-syntax-ns#" xmlns:bqbiol="http://biomodels.net/biology-qualifiers/">
            <rdf:Description rdf:about="#G_Amd1_AT1">
              <bqbiol:isEncodedBy>
                <rdf:Bag>
                  <rdf:li rdf:resource="http://identifiers.org/ccds/CCDS5086.1" />
                  <rdf:li rdf:resource="http://identifiers.org/ccds/CCDS75504.1" />
                  <rdf:li rdf:resource="http://identifiers.org/ccds/CCDS75505.1" />
                  <rdf:li rdf:resource="http://identifiers.org/ncbigene/262" />
                  <rdf:li rdf:resource="http://identifiers.org/omim/180980" />
                </rdf:Bag>
              </bqbiol:isEncodedBy>
            </rdf:Description>
          </rdf:RDF>
        </annotation>
      </fbc:geneProduct>
      <fbc:geneProduct fbc:id="G_Adcy7_AT1" fbc:label="Adcy7_AT1" metaid="G_Adcy7_AT1">
        <annotation>
          <rdf:RDF xmlns:rdf="http://www.w3.org/1999/02/22-rdf-syntax-ns#" xmlns:bqbiol="http://biomodels.net/biology-qualifiers/">
            <rdf:Description rdf:about="#G_Adcy7_AT1">
              <bqbiol:isEncodedBy>
                <rdf:Bag>
                  <rdf:li rdf:resource="http://identifiers.org/ccds/CCDS10741.1" />
                  <rdf:li rdf:resource="http://identifiers.org/ccds/CCDS73882.1" />
                  <rdf:li rdf:resource="http://identifiers.org/ncbigene/113" />
                  <rdf:li rdf:resource="http://identifiers.org/omim/600385" />
                </rdf:Bag>
              </bqbiol:isEncodedBy>
            </rdf:Description>
          </rdf:RDF>
        </annotation>
      </fbc:geneProduct>
      <fbc:geneProduct fbc:id="G_Adcy3_AT1" fbc:label="Adcy3_AT1" metaid="G_Adcy3_AT1">
        <annotation>
          <rdf:RDF xmlns:rdf="http://www.w3.org/1999/02/22-rdf-syntax-ns#" xmlns:bqbiol="http://biomodels.net/biology-qualifiers/">
            <rdf:Description rdf:about="#G_Adcy3_AT1">
              <bqbiol:isEncodedBy>
                <rdf:Bag>
                  <rdf:li rdf:resource="http://identifiers.org/ccds/CCDS1715.1" />
                  <rdf:li rdf:resource="http://identifiers.org/ncbigene/109" />
                  <rdf:li rdf:resource="http://identifiers.org/omim/600291" />
                </rdf:Bag>
              </bqbiol:isEncodedBy>
            </rdf:Description>
          </rdf:RDF>
        </annotation>
      </fbc:geneProduct>
      <fbc:geneProduct fbc:id="G_Adcy6_AT2" fbc:label="Adcy6_AT2" metaid="G_Adcy6_AT2">
        <annotation>
          <rdf:RDF xmlns:rdf="http://www.w3.org/1999/02/22-rdf-syntax-ns#" xmlns:bqbiol="http://biomodels.net/biology-qualifiers/">
            <rdf:Description rdf:about="#G_Adcy6_AT2">
              <bqbiol:isEncodedBy>
                <rdf:Bag>
                  <rdf:li rdf:resource="http://identifiers.org/ccds/CCDS8767.1" />
                  <rdf:li rdf:resource="http://identifiers.org/hprd/02621" />
                  <rdf:li rdf:resource="http://identifiers.org/ncbigene/112" />
                  <rdf:li rdf:resource="http://identifiers.org/omim/600294" />
                </rdf:Bag>
              </bqbiol:isEncodedBy>
            </rdf:Description>
          </rdf:RDF>
        </annotation>
      </fbc:geneProduct>
      <fbc:geneProduct fbc:id="G_Adcy5_AT1" fbc:label="Adcy5_AT1" metaid="G_Adcy5_AT1">
        <annotation>
          <rdf:RDF xmlns:rdf="http://www.w3.org/1999/02/22-rdf-syntax-ns#" xmlns:bqbiol="http://biomodels.net/biology-qualifiers/">
            <rdf:Description rdf:about="#G_Adcy5_AT1">
              <bqbiol:isEncodedBy>
                <rdf:Bag>
                  <rdf:li rdf:resource="http://identifiers.org/ccds/CCDS3022.1" />
                  <rdf:li rdf:resource="http://identifiers.org/ccds/CCDS56274.1" />
                  <rdf:li rdf:resource="http://identifiers.org/hprd/08973" />
                  <rdf:li rdf:resource="http://identifiers.org/ncbigene/111" />
                  <rdf:li rdf:resource="http://identifiers.org/omim/600293" />
                </rdf:Bag>
              </bqbiol:isEncodedBy>
            </rdf:Description>
          </rdf:RDF>
        </annotation>
      </fbc:geneProduct>
      <fbc:geneProduct fbc:id="G_Adcy4_AT1" fbc:label="Adcy4_AT1" metaid="G_Adcy4_AT1">
        <annotation>
          <rdf:RDF xmlns:rdf="http://www.w3.org/1999/02/22-rdf-syntax-ns#" xmlns:bqbiol="http://biomodels.net/biology-qualifiers/">
            <rdf:Description rdf:about="#G_Adcy4_AT1">
              <bqbiol:isEncodedBy>
                <rdf:Bag>
                  <rdf:li rdf:resource="http://identifiers.org/ccds/CCDS9627.1" />
                  <rdf:li rdf:resource="http://identifiers.org/ncbigene/196883" />
                  <rdf:li rdf:resource="http://identifiers.org/omim/600292" />
                </rdf:Bag>
              </bqbiol:isEncodedBy>
            </rdf:Description>
          </rdf:RDF>
        </annotation>
      </fbc:geneProduct>
      <fbc:geneProduct fbc:id="G_Adcy1_AT1" fbc:label="Adcy1_AT1" metaid="G_Adcy1_AT1">
        <annotation>
          <rdf:RDF xmlns:rdf="http://www.w3.org/1999/02/22-rdf-syntax-ns#" xmlns:bqbiol="http://biomodels.net/biology-qualifiers/">
            <rdf:Description rdf:about="#G_Adcy1_AT1">
              <bqbiol:isEncodedBy>
                <rdf:Bag>
                  <rdf:li rdf:resource="http://identifiers.org/ccds/CCDS34631.1" />
                  <rdf:li rdf:resource="http://identifiers.org/ccds/CCDS75593.1" />
                  <rdf:li rdf:resource="http://identifiers.org/hprd/00053" />
                  <rdf:li rdf:resource="http://identifiers.org/ncbigene/107" />
                  <rdf:li rdf:resource="http://identifiers.org/ncbigi/gi:31083193" />
                  <rdf:li rdf:resource="http://identifiers.org/ncbigi/gi:528866030" />
                  <rdf:li rdf:resource="http://identifiers.org/ncbigi/gi:530384416" />
                  <rdf:li rdf:resource="http://identifiers.org/ncbigi/gi:530384418" />
                  <rdf:li rdf:resource="http://identifiers.org/omim/103072" />
                </rdf:Bag>
              </bqbiol:isEncodedBy>
            </rdf:Description>
          </rdf:RDF>
        </annotation>
      </fbc:geneProduct>
      <fbc:geneProduct fbc:id="G_Adcy8_AT1" fbc:label="Adcy8_AT1" metaid="G_Adcy8_AT1">
        <annotation>
          <rdf:RDF xmlns:rdf="http://www.w3.org/1999/02/22-rdf-syntax-ns#" xmlns:bqbiol="http://biomodels.net/biology-qualifiers/">
            <rdf:Description rdf:about="#G_Adcy8_AT1">
              <bqbiol:isEncodedBy>
                <rdf:Bag>
                  <rdf:li rdf:resource="http://identifiers.org/ccds/CCDS6363.1" />
                  <rdf:li rdf:resource="http://identifiers.org/hprd/00051" />
                  <rdf:li rdf:resource="http://identifiers.org/ncbigene/114" />
                  <rdf:li rdf:resource="http://identifiers.org/omim/103070" />
                </rdf:Bag>
              </bqbiol:isEncodedBy>
            </rdf:Description>
          </rdf:RDF>
        </annotation>
      </fbc:geneProduct>
      <fbc:geneProduct fbc:id="G_Adcy9_AT1" fbc:label="Adcy9_AT1" metaid="G_Adcy9_AT1">
        <annotation>
          <rdf:RDF xmlns:rdf="http://www.w3.org/1999/02/22-rdf-syntax-ns#" xmlns:bqbiol="http://biomodels.net/biology-qualifiers/">
            <rdf:Description rdf:about="#G_Adcy9_AT1">
              <bqbiol:isEncodedBy>
                <rdf:Bag>
                  <rdf:li rdf:resource="http://identifiers.org/ccds/CCDS32382.1" />
                  <rdf:li rdf:resource="http://identifiers.org/hprd/04489" />
                  <rdf:li rdf:resource="http://identifiers.org/ncbigene/115" />
                  <rdf:li rdf:resource="http://identifiers.org/omim/603302" />
                </rdf:Bag>
              </bqbiol:isEncodedBy>
            </rdf:Description>
          </rdf:RDF>
        </annotation>
      </fbc:geneProduct>
      <fbc:geneProduct fbc:id="G_Adcy6_AT1" fbc:label="Adcy6_AT1" metaid="G_Adcy6_AT1">
        <annotation>
          <rdf:RDF xmlns:rdf="http://www.w3.org/1999/02/22-rdf-syntax-ns#" xmlns:bqbiol="http://biomodels.net/biology-qualifiers/">
            <rdf:Description rdf:about="#G_Adcy6_AT1">
              <bqbiol:isEncodedBy>
                <rdf:Bag>
                  <rdf:li rdf:resource="http://identifiers.org/ccds/CCDS8767.1" />
                  <rdf:li rdf:resource="http://identifiers.org/hprd/02621" />
                  <rdf:li rdf:resource="http://identifiers.org/ncbigene/112" />
                  <rdf:li rdf:resource="http://identifiers.org/omim/600294" />
                </rdf:Bag>
              </bqbiol:isEncodedBy>
            </rdf:Description>
          </rdf:RDF>
        </annotation>
      </fbc:geneProduct>
      <fbc:geneProduct fbc:id="G_Adcy2_AT1" fbc:label="Adcy2_AT1" metaid="G_Adcy2_AT1">
        <annotation>
          <rdf:RDF xmlns:rdf="http://www.w3.org/1999/02/22-rdf-syntax-ns#" xmlns:bqbiol="http://biomodels.net/biology-qualifiers/">
            <rdf:Description rdf:about="#G_Adcy2_AT1">
              <bqbiol:isEncodedBy>
                <rdf:Bag>
                  <rdf:li rdf:resource="http://identifiers.org/ccds/CCDS3872.2" />
                  <rdf:li rdf:resource="http://identifiers.org/ncbigene/108" />
                  <rdf:li rdf:resource="http://identifiers.org/omim/103071" />
                </rdf:Bag>
              </bqbiol:isEncodedBy>
            </rdf:Description>
          </rdf:RDF>
        </annotation>
      </fbc:geneProduct>
      <fbc:geneProduct fbc:id="G_Adk_AT1" fbc:label="Adk_AT1" metaid="G_Adk_AT1">
        <annotation>
          <rdf:RDF xmlns:rdf="http://www.w3.org/1999/02/22-rdf-syntax-ns#" xmlns:bqbiol="http://biomodels.net/biology-qualifiers/">
            <rdf:Description rdf:about="#G_Adk_AT1">
              <bqbiol:isEncodedBy>
                <rdf:Bag>
                  <rdf:li rdf:resource="http://identifiers.org/ccds/CCDS55716.1" />
                  <rdf:li rdf:resource="http://identifiers.org/ccds/CCDS55717.1" />
                  <rdf:li rdf:resource="http://identifiers.org/ccds/CCDS7343.1" />
                  <rdf:li rdf:resource="http://identifiers.org/ccds/CCDS7344.1" />
                  <rdf:li rdf:resource="http://identifiers.org/hprd/00039" />
                  <rdf:li rdf:resource="http://identifiers.org/ncbigene/132" />
                  <rdf:li rdf:resource="http://identifiers.org/omim/102750" />
                </rdf:Bag>
              </bqbiol:isEncodedBy>
            </rdf:Description>
          </rdf:RDF>
        </annotation>
      </fbc:geneProduct>
      <fbc:geneProduct fbc:id="G_Adk_AT2" fbc:label="Adk_AT2" metaid="G_Adk_AT2">
        <annotation>
          <rdf:RDF xmlns:rdf="http://www.w3.org/1999/02/22-rdf-syntax-ns#" xmlns:bqbiol="http://biomodels.net/biology-qualifiers/">
            <rdf:Description rdf:about="#G_Adk_AT2">
              <bqbiol:isEncodedBy>
                <rdf:Bag>
                  <rdf:li rdf:resource="http://identifiers.org/ccds/CCDS55716.1" />
                  <rdf:li rdf:resource="http://identifiers.org/ccds/CCDS55717.1" />
                  <rdf:li rdf:resource="http://identifiers.org/ccds/CCDS7343.1" />
                  <rdf:li rdf:resource="http://identifiers.org/ccds/CCDS7344.1" />
                  <rdf:li rdf:resource="http://identifiers.org/hprd/00039" />
                  <rdf:li rdf:resource="http://identifiers.org/ncbigene/132" />
                  <rdf:li rdf:resource="http://identifiers.org/omim/102750" />
                </rdf:Bag>
              </bqbiol:isEncodedBy>
            </rdf:Description>
          </rdf:RDF>
        </annotation>
      </fbc:geneProduct>
      <fbc:geneProduct fbc:id="G_Slc29a1_1_e" fbc:label="Slc29a1_1_e" />
      <fbc:geneProduct fbc:id="G_AprT_AT1" fbc:label="AprT_AT1" metaid="G_AprT_AT1">
        <annotation>
          <rdf:RDF xmlns:rdf="http://www.w3.org/1999/02/22-rdf-syntax-ns#" xmlns:bqbiol="http://biomodels.net/biology-qualifiers/">
            <rdf:Description rdf:about="#G_AprT_AT1">
              <bqbiol:isEncodedBy>
                <rdf:Bag>
                  <rdf:li rdf:resource="http://identifiers.org/ccds/CCDS32511.1" />
                  <rdf:li rdf:resource="http://identifiers.org/ccds/CCDS45546.1" />
                  <rdf:li rdf:resource="http://identifiers.org/hprd/00029" />
                  <rdf:li rdf:resource="http://identifiers.org/ncbigene/353" />
                  <rdf:li rdf:resource="http://identifiers.org/omim/102600" />
                </rdf:Bag>
              </bqbiol:isEncodedBy>
            </rdf:Description>
          </rdf:RDF>
        </annotation>
      </fbc:geneProduct>
      <fbc:geneProduct fbc:id="G_Cgi_14_AT1" fbc:label="Cgi_14_AT1" />
      <fbc:geneProduct fbc:id="G_Agpat3_AT2" fbc:label="Agpat3_AT2" metaid="G_Agpat3_AT2">
        <annotation>
          <rdf:RDF xmlns:rdf="http://www.w3.org/1999/02/22-rdf-syntax-ns#" xmlns:bqbiol="http://biomodels.net/biology-qualifiers/">
            <rdf:Description rdf:about="#G_Agpat3_AT2">
              <bqbiol:isEncodedBy>
                <rdf:Bag>
                  <rdf:li rdf:resource="http://identifiers.org/ccds/CCDS13703.1" />
                  <rdf:li rdf:resource="http://identifiers.org/hprd/10637" />
                  <rdf:li rdf:resource="http://identifiers.org/ncbigene/56894" />
                  <rdf:li rdf:resource="http://identifiers.org/omim/614794" />
                </rdf:Bag>
              </bqbiol:isEncodedBy>
            </rdf:Description>
          </rdf:RDF>
        </annotation>
      </fbc:geneProduct>
      <fbc:geneProduct fbc:id="G_Agpat1_AT1" fbc:label="Agpat1_AT1" metaid="G_Agpat1_AT1">
        <annotation>
          <rdf:RDF xmlns:rdf="http://www.w3.org/1999/02/22-rdf-syntax-ns#" xmlns:bqbiol="http://biomodels.net/biology-qualifiers/">
            <rdf:Description rdf:about="#G_Agpat1_AT1">
              <bqbiol:isEncodedBy>
                <rdf:Bag>
                  <rdf:li rdf:resource="http://identifiers.org/ccds/CCDS4744.1" />
                  <rdf:li rdf:resource="http://identifiers.org/hprd/04372" />
                  <rdf:li rdf:resource="http://identifiers.org/ncbigene/10554" />
                  <rdf:li rdf:resource="http://identifiers.org/omim/603099" />
                </rdf:Bag>
              </bqbiol:isEncodedBy>
            </rdf:Description>
          </rdf:RDF>
        </annotation>
      </fbc:geneProduct>
      <fbc:geneProduct fbc:id="G_Agpat4_AT1" fbc:label="Agpat4_AT1" metaid="G_Agpat4_AT1">
        <annotation>
          <rdf:RDF xmlns:rdf="http://www.w3.org/1999/02/22-rdf-syntax-ns#" xmlns:bqbiol="http://biomodels.net/biology-qualifiers/">
            <rdf:Description rdf:about="#G_Agpat4_AT1">
              <bqbiol:isEncodedBy>
                <rdf:Bag>
                  <rdf:li rdf:resource="http://identifiers.org/ccds/CCDS5280.1" />
                  <rdf:li rdf:resource="http://identifiers.org/hprd/12437" />
                  <rdf:li rdf:resource="http://identifiers.org/ncbigene/56895" />
                  <rdf:li rdf:resource="http://identifiers.org/omim/614795" />
                </rdf:Bag>
              </bqbiol:isEncodedBy>
            </rdf:Description>
          </rdf:RDF>
        </annotation>
      </fbc:geneProduct>
      <fbc:geneProduct fbc:id="G_Agpat2_AT1" fbc:label="Agpat2_AT1" metaid="G_Agpat2_AT1">
        <annotation>
          <rdf:RDF xmlns:rdf="http://www.w3.org/1999/02/22-rdf-syntax-ns#" xmlns:bqbiol="http://biomodels.net/biology-qualifiers/">
            <rdf:Description rdf:about="#G_Agpat2_AT1">
              <bqbiol:isEncodedBy>
                <rdf:Bag>
                  <rdf:li rdf:resource="http://identifiers.org/ccds/CCDS35181.1" />
                  <rdf:li rdf:resource="http://identifiers.org/ccds/CCDS7003.1" />
                  <rdf:li rdf:resource="http://identifiers.org/ncbigene/10555" />
                  <rdf:li rdf:resource="http://identifiers.org/omim/603100" />
                </rdf:Bag>
              </bqbiol:isEncodedBy>
            </rdf:Description>
          </rdf:RDF>
        </annotation>
      </fbc:geneProduct>
      <fbc:geneProduct fbc:id="G_Agpat3_AT1" fbc:label="Agpat3_AT1" metaid="G_Agpat3_AT1">
        <annotation>
          <rdf:RDF xmlns:rdf="http://www.w3.org/1999/02/22-rdf-syntax-ns#" xmlns:bqbiol="http://biomodels.net/biology-qualifiers/">
            <rdf:Description rdf:about="#G_Agpat3_AT1">
              <bqbiol:isEncodedBy>
                <rdf:Bag>
                  <rdf:li rdf:resource="http://identifiers.org/ccds/CCDS13703.1" />
                  <rdf:li rdf:resource="http://identifiers.org/hprd/10637" />
                  <rdf:li rdf:resource="http://identifiers.org/ncbigene/56894" />
                  <rdf:li rdf:resource="http://identifiers.org/omim/614794" />
                </rdf:Bag>
              </bqbiol:isEncodedBy>
            </rdf:Description>
          </rdf:RDF>
        </annotation>
      </fbc:geneProduct>
      <fbc:geneProduct fbc:id="G_Agpat5_AT1" fbc:label="Agpat5_AT1" metaid="G_Agpat5_AT1">
        <annotation>
          <rdf:RDF xmlns:rdf="http://www.w3.org/1999/02/22-rdf-syntax-ns#" xmlns:bqbiol="http://biomodels.net/biology-qualifiers/">
            <rdf:Description rdf:about="#G_Agpat5_AT1">
              <bqbiol:isEncodedBy>
                <rdf:Bag>
                  <rdf:li rdf:resource="http://identifiers.org/ccds/CCDS34796.1" />
                  <rdf:li rdf:resource="http://identifiers.org/ncbigene/55326" />
                  <rdf:li rdf:resource="http://identifiers.org/omim/614796" />
                </rdf:Bag>
              </bqbiol:isEncodedBy>
            </rdf:Description>
          </rdf:RDF>
        </annotation>
      </fbc:geneProduct>
      <fbc:geneProduct fbc:id="G_Agpat6_AT1" fbc:label="Agpat6_AT1" metaid="G_Agpat6_AT1">
        <annotation>
          <rdf:RDF xmlns:rdf="http://www.w3.org/1999/02/22-rdf-syntax-ns#" xmlns:bqbiol="http://biomodels.net/biology-qualifiers/">
            <rdf:Description rdf:about="#G_Agpat6_AT1">
              <bqbiol:isEncodedBy>
                <rdf:Bag>
                  <rdf:li rdf:resource="http://identifiers.org/ccds/CCDS6117.1" />
                  <rdf:li rdf:resource="http://identifiers.org/hprd/12175" />
                  <rdf:li rdf:resource="http://identifiers.org/ncbigene/137964" />
                  <rdf:li rdf:resource="http://identifiers.org/omim/608143" />
                </rdf:Bag>
              </bqbiol:isEncodedBy>
            </rdf:Description>
          </rdf:RDF>
        </annotation>
      </fbc:geneProduct>
      <fbc:geneProduct fbc:id="G_Ahcy_AT1" fbc:label="Ahcy_AT1" metaid="G_Ahcy_AT1">
        <annotation>
          <rdf:RDF xmlns:rdf="http://www.w3.org/1999/02/22-rdf-syntax-ns#" xmlns:bqbiol="http://biomodels.net/biology-qualifiers/">
            <rdf:Description rdf:about="#G_Ahcy_AT1">
              <bqbiol:isEncodedBy>
                <rdf:Bag>
                  <rdf:li rdf:resource="http://identifiers.org/ccds/CCDS13233.1" />
                  <rdf:li rdf:resource="http://identifiers.org/ccds/CCDS54457.1" />
                  <rdf:li rdf:resource="http://identifiers.org/hprd/01621" />
                  <rdf:li rdf:resource="http://identifiers.org/ncbigene/191" />
                  <rdf:li rdf:resource="http://identifiers.org/omim/180960" />
                </rdf:Bag>
              </bqbiol:isEncodedBy>
            </rdf:Description>
          </rdf:RDF>
        </annotation>
      </fbc:geneProduct>
      <fbc:geneProduct fbc:id="G_Slc38a1_AT1" fbc:label="Slc38a1_AT1" metaid="G_Slc38a1_AT1">
        <annotation>
          <rdf:RDF xmlns:rdf="http://www.w3.org/1999/02/22-rdf-syntax-ns#" xmlns:bqbiol="http://biomodels.net/biology-qualifiers/">
            <rdf:Description rdf:about="#G_Slc38a1_AT1">
              <bqbiol:isEncodedBy>
                <rdf:Bag>
                  <rdf:li rdf:resource="http://identifiers.org/ccds/CCDS41774.1" />
                  <rdf:li rdf:resource="http://identifiers.org/ccds/CCDS61106.1" />
                  <rdf:li rdf:resource="http://identifiers.org/ncbigene/81539" />
                  <rdf:li rdf:resource="http://identifiers.org/omim/608490" />
                </rdf:Bag>
              </bqbiol:isEncodedBy>
            </rdf:Description>
          </rdf:RDF>
        </annotation>
      </fbc:geneProduct>
      <fbc:geneProduct fbc:id="G_Slc38a2_AT1" fbc:label="Slc38a2_AT1" metaid="G_Slc38a2_AT1">
        <annotation>
          <rdf:RDF xmlns:rdf="http://www.w3.org/1999/02/22-rdf-syntax-ns#" xmlns:bqbiol="http://biomodels.net/biology-qualifiers/">
            <rdf:Description rdf:about="#G_Slc38a2_AT1">
              <bqbiol:isEncodedBy>
                <rdf:Bag>
                  <rdf:li rdf:resource="http://identifiers.org/ccds/CCDS76551.1" />
                  <rdf:li rdf:resource="http://identifiers.org/ccds/CCDS8749.1" />
                  <rdf:li rdf:resource="http://identifiers.org/hprd/05535" />
                  <rdf:li rdf:resource="http://identifiers.org/ncbigene/54407" />
                  <rdf:li rdf:resource="http://identifiers.org/omim/605180" />
                </rdf:Bag>
              </bqbiol:isEncodedBy>
            </rdf:Description>
          </rdf:RDF>
        </annotation>
      </fbc:geneProduct>
      <fbc:geneProduct fbc:id="G_Slc6a14_AT1" fbc:label="Slc6a14_AT1" metaid="G_Slc6a14_AT1">
        <annotation>
          <rdf:RDF xmlns:rdf="http://www.w3.org/1999/02/22-rdf-syntax-ns#" xmlns:bqbiol="http://biomodels.net/biology-qualifiers/">
            <rdf:Description rdf:about="#G_Slc6a14_AT1">
              <bqbiol:isEncodedBy>
                <rdf:Bag>
                  <rdf:li rdf:resource="http://identifiers.org/ccds/CCDS14570.1" />
                  <rdf:li rdf:resource="http://identifiers.org/hprd/02344" />
                  <rdf:li rdf:resource="http://identifiers.org/ncbigene/11254" />
                  <rdf:li rdf:resource="http://identifiers.org/omim/300444" />
                </rdf:Bag>
              </bqbiol:isEncodedBy>
            </rdf:Description>
          </rdf:RDF>
        </annotation>
      </fbc:geneProduct>
      <fbc:geneProduct fbc:id="G_Slc7a3_AT1" fbc:label="Slc7a3_AT1" metaid="G_Slc7a3_AT1">
        <annotation>
          <rdf:RDF xmlns:rdf="http://www.w3.org/1999/02/22-rdf-syntax-ns#" xmlns:bqbiol="http://biomodels.net/biology-qualifiers/">
            <rdf:Description rdf:about="#G_Slc7a3_AT1">
              <bqbiol:isEncodedBy>
                <rdf:Bag>
                  <rdf:li rdf:resource="http://identifiers.org/ccds/CCDS14404.1" />
                  <rdf:li rdf:resource="http://identifiers.org/ncbigene/84889" />
                  <rdf:li rdf:resource="http://identifiers.org/omim/300443" />
                </rdf:Bag>
              </bqbiol:isEncodedBy>
            </rdf:Description>
          </rdf:RDF>
        </annotation>
      </fbc:geneProduct>
      <fbc:geneProduct fbc:id="G_Slc7a1_AT1" fbc:label="Slc7a1_AT1" metaid="G_Slc7a1_AT1">
        <annotation>
          <rdf:RDF xmlns:rdf="http://www.w3.org/1999/02/22-rdf-syntax-ns#" xmlns:bqbiol="http://biomodels.net/biology-qualifiers/">
            <rdf:Description rdf:about="#G_Slc7a1_AT1">
              <bqbiol:isEncodedBy>
                <rdf:Bag>
                  <rdf:li rdf:resource="http://identifiers.org/ccds/CCDS9333.1" />
                  <rdf:li rdf:resource="http://identifiers.org/hprd/00091" />
                  <rdf:li rdf:resource="http://identifiers.org/ncbigene/6541" />
                  <rdf:li rdf:resource="http://identifiers.org/omim/104615" />
                </rdf:Bag>
              </bqbiol:isEncodedBy>
            </rdf:Description>
          </rdf:RDF>
        </annotation>
      </fbc:geneProduct>
      <fbc:geneProduct fbc:id="G_Slc7a2_AT1" fbc:label="Slc7a2_AT1" metaid="G_Slc7a2_AT1">
        <annotation>
          <rdf:RDF xmlns:rdf="http://www.w3.org/1999/02/22-rdf-syntax-ns#" xmlns:bqbiol="http://biomodels.net/biology-qualifiers/">
            <rdf:Description rdf:about="#G_Slc7a2_AT1">
              <bqbiol:isEncodedBy>
                <rdf:Bag>
                  <rdf:li rdf:resource="http://identifiers.org/ccds/CCDS34852.1" />
                  <rdf:li rdf:resource="http://identifiers.org/ccds/CCDS55203.1" />
                  <rdf:li rdf:resource="http://identifiers.org/ccds/CCDS6002.2" />
                  <rdf:li rdf:resource="http://identifiers.org/ncbigene/6542" />
                  <rdf:li rdf:resource="http://identifiers.org/omim/601872" />
                </rdf:Bag>
              </bqbiol:isEncodedBy>
            </rdf:Description>
          </rdf:RDF>
        </annotation>
      </fbc:geneProduct>
      <fbc:geneProduct fbc:id="G_Slc38a4_AT1" fbc:label="Slc38a4_AT1" metaid="G_Slc38a4_AT1">
        <annotation>
          <rdf:RDF xmlns:rdf="http://www.w3.org/1999/02/22-rdf-syntax-ns#" xmlns:bqbiol="http://biomodels.net/biology-qualifiers/">
            <rdf:Description rdf:about="#G_Slc38a4_AT1">
              <bqbiol:isEncodedBy>
                <rdf:Bag>
                  <rdf:li rdf:resource="http://identifiers.org/ccds/CCDS8750.1" />
                  <rdf:li rdf:resource="http://identifiers.org/hprd/12159" />
                  <rdf:li rdf:resource="http://identifiers.org/ncbigene/55089" />
                  <rdf:li rdf:resource="http://identifiers.org/omim/608065" />
                </rdf:Bag>
              </bqbiol:isEncodedBy>
            </rdf:Description>
          </rdf:RDF>
        </annotation>
      </fbc:geneProduct>
      <fbc:geneProduct fbc:id="G_Aldh3a1_AT1" fbc:label="Aldh3a1_AT1" metaid="G_Aldh3a1_AT1">
        <annotation>
          <rdf:RDF xmlns:rdf="http://www.w3.org/1999/02/22-rdf-syntax-ns#" xmlns:bqbiol="http://biomodels.net/biology-qualifiers/">
            <rdf:Description rdf:about="#G_Aldh3a1_AT1">
              <bqbiol:isEncodedBy>
                <rdf:Bag>
                  <rdf:li rdf:resource="http://identifiers.org/ccds/CCDS11212.1" />
                  <rdf:li rdf:resource="http://identifiers.org/hprd/00004" />
                  <rdf:li rdf:resource="http://identifiers.org/ncbigene/218" />
                  <rdf:li rdf:resource="http://identifiers.org/omim/100660" />
                </rdf:Bag>
              </bqbiol:isEncodedBy>
            </rdf:Description>
          </rdf:RDF>
        </annotation>
      </fbc:geneProduct>
      <fbc:geneProduct fbc:id="G_Aldh1a2_AT2" fbc:label="Aldh1a2_AT2" metaid="G_Aldh1a2_AT2">
        <annotation>
          <rdf:RDF xmlns:rdf="http://www.w3.org/1999/02/22-rdf-syntax-ns#" xmlns:bqbiol="http://biomodels.net/biology-qualifiers/">
            <rdf:Description rdf:about="#G_Aldh1a2_AT2">
              <bqbiol:isEncodedBy>
                <rdf:Bag>
                  <rdf:li rdf:resource="http://identifiers.org/ccds/CCDS10163.1" />
                  <rdf:li rdf:resource="http://identifiers.org/ccds/CCDS10164.1" />
                  <rdf:li rdf:resource="http://identifiers.org/ccds/CCDS45266.1" />
                  <rdf:li rdf:resource="http://identifiers.org/ccds/CCDS55968.1" />
                  <rdf:li rdf:resource="http://identifiers.org/hprd/04733" />
                  <rdf:li rdf:resource="http://identifiers.org/ncbigene/8854" />
                  <rdf:li rdf:resource="http://identifiers.org/omim/603687" />
                </rdf:Bag>
              </bqbiol:isEncodedBy>
            </rdf:Description>
          </rdf:RDF>
        </annotation>
      </fbc:geneProduct>
      <fbc:geneProduct fbc:id="G_Aldh9a1_AT1" fbc:label="Aldh9a1_AT1" metaid="G_Aldh9a1_AT1">
        <annotation>
          <rdf:RDF xmlns:rdf="http://www.w3.org/1999/02/22-rdf-syntax-ns#" xmlns:bqbiol="http://biomodels.net/biology-qualifiers/">
            <rdf:Description rdf:about="#G_Aldh9a1_AT1">
              <bqbiol:isEncodedBy>
                <rdf:Bag>
                  <rdf:li rdf:resource="http://identifiers.org/ccds/CCDS1250.2" />
                  <rdf:li rdf:resource="http://identifiers.org/ncbigene/223" />
                  <rdf:li rdf:resource="http://identifiers.org/omim/602733" />
                </rdf:Bag>
              </bqbiol:isEncodedBy>
            </rdf:Description>
          </rdf:RDF>
        </annotation>
      </fbc:geneProduct>
      <fbc:geneProduct fbc:id="G_Aldh1a1_AT1" fbc:label="Aldh1a1_AT1" metaid="G_Aldh1a1_AT1">
        <annotation>
          <rdf:RDF xmlns:rdf="http://www.w3.org/1999/02/22-rdf-syntax-ns#" xmlns:bqbiol="http://biomodels.net/biology-qualifiers/">
            <rdf:Description rdf:about="#G_Aldh1a1_AT1">
              <bqbiol:isEncodedBy>
                <rdf:Bag>
                  <rdf:li rdf:resource="http://identifiers.org/ccds/CCDS6644.1" />
                  <rdf:li rdf:resource="http://identifiers.org/hprd/00001" />
                  <rdf:li rdf:resource="http://identifiers.org/ncbigene/216" />
                  <rdf:li rdf:resource="http://identifiers.org/omim/100640" />
                </rdf:Bag>
              </bqbiol:isEncodedBy>
            </rdf:Description>
          </rdf:RDF>
        </annotation>
      </fbc:geneProduct>
      <fbc:geneProduct fbc:id="G_AmpD3_AT1" fbc:label="AmpD3_AT1" metaid="G_AmpD3_AT1">
        <annotation>
          <rdf:RDF xmlns:rdf="http://www.w3.org/1999/02/22-rdf-syntax-ns#" xmlns:bqbiol="http://biomodels.net/biology-qualifiers/">
            <rdf:Description rdf:about="#G_AmpD3_AT1">
              <bqbiol:isEncodedBy>
                <rdf:Bag>
                  <rdf:li rdf:resource="http://identifiers.org/ccds/CCDS41617.1" />
                  <rdf:li rdf:resource="http://identifiers.org/ccds/CCDS44537.1" />
                  <rdf:li rdf:resource="http://identifiers.org/ccds/CCDS53601.1" />
                  <rdf:li rdf:resource="http://identifiers.org/ccds/CCDS7802.1" />
                  <rdf:li rdf:resource="http://identifiers.org/ncbigene/272" />
                  <rdf:li rdf:resource="http://identifiers.org/ncbigi/gi:289063415" />
                  <rdf:li rdf:resource="http://identifiers.org/ncbigi/gi:289063417" />
                  <rdf:li rdf:resource="http://identifiers.org/ncbigi/gi:4502079" />
                  <rdf:li rdf:resource="http://identifiers.org/ncbigi/gi:70906426" />
                  <rdf:li rdf:resource="http://identifiers.org/ncbigi/gi:70906428" />
                  <rdf:li rdf:resource="http://identifiers.org/omim/102772" />
                </rdf:Bag>
              </bqbiol:isEncodedBy>
            </rdf:Description>
          </rdf:RDF>
        </annotation>
      </fbc:geneProduct>
      <fbc:geneProduct fbc:id="G_NudT2_AT1" fbc:label="NudT2_AT1" metaid="G_NudT2_AT1">
        <annotation>
          <rdf:RDF xmlns:rdf="http://www.w3.org/1999/02/22-rdf-syntax-ns#" xmlns:bqbiol="http://biomodels.net/biology-qualifiers/">
            <rdf:Description rdf:about="#G_NudT2_AT1">
              <bqbiol:isEncodedBy>
                <rdf:Bag>
                  <rdf:li rdf:resource="http://identifiers.org/ccds/CCDS6552.1" />
                  <rdf:li rdf:resource="http://identifiers.org/hprd/04168" />
                  <rdf:li rdf:resource="http://identifiers.org/ncbigene/318" />
                  <rdf:li rdf:resource="http://identifiers.org/omim/602852" />
                </rdf:Bag>
              </bqbiol:isEncodedBy>
            </rdf:Description>
          </rdf:RDF>
        </annotation>
      </fbc:geneProduct>
      <fbc:geneProduct fbc:id="G_NudT2_AT3" fbc:label="NudT2_AT3" metaid="G_NudT2_AT3">
        <annotation>
          <rdf:RDF xmlns:rdf="http://www.w3.org/1999/02/22-rdf-syntax-ns#" xmlns:bqbiol="http://biomodels.net/biology-qualifiers/">
            <rdf:Description rdf:about="#G_NudT2_AT3">
              <bqbiol:isEncodedBy>
                <rdf:Bag>
                  <rdf:li rdf:resource="http://identifiers.org/ccds/CCDS6552.1" />
                  <rdf:li rdf:resource="http://identifiers.org/hprd/04168" />
                  <rdf:li rdf:resource="http://identifiers.org/ncbigene/318" />
                  <rdf:li rdf:resource="http://identifiers.org/omim/602852" />
                </rdf:Bag>
              </bqbiol:isEncodedBy>
            </rdf:Description>
          </rdf:RDF>
        </annotation>
      </fbc:geneProduct>
      <fbc:geneProduct fbc:id="G_NudT2_AT2" fbc:label="NudT2_AT2" metaid="G_NudT2_AT2">
        <annotation>
          <rdf:RDF xmlns:rdf="http://www.w3.org/1999/02/22-rdf-syntax-ns#" xmlns:bqbiol="http://biomodels.net/biology-qualifiers/">
            <rdf:Description rdf:about="#G_NudT2_AT2">
              <bqbiol:isEncodedBy>
                <rdf:Bag>
                  <rdf:li rdf:resource="http://identifiers.org/ccds/CCDS6552.1" />
                  <rdf:li rdf:resource="http://identifiers.org/hprd/04168" />
                  <rdf:li rdf:resource="http://identifiers.org/ncbigene/318" />
                  <rdf:li rdf:resource="http://identifiers.org/omim/602852" />
                </rdf:Bag>
              </bqbiol:isEncodedBy>
            </rdf:Description>
          </rdf:RDF>
        </annotation>
      </fbc:geneProduct>
      <fbc:geneProduct fbc:id="G_Arg1_AT1" fbc:label="Arg1_AT1" metaid="G_Arg1_AT1">
        <annotation>
          <rdf:RDF xmlns:rdf="http://www.w3.org/1999/02/22-rdf-syntax-ns#" xmlns:bqbiol="http://biomodels.net/biology-qualifiers/">
            <rdf:Description rdf:about="#G_Arg1_AT1">
              <bqbiol:isEncodedBy>
                <rdf:Bag>
                  <rdf:li rdf:resource="http://identifiers.org/ccds/CCDS5145.1" />
                  <rdf:li rdf:resource="http://identifiers.org/ccds/CCDS59038.1" />
                  <rdf:li rdf:resource="http://identifiers.org/hprd/01947" />
                  <rdf:li rdf:resource="http://identifiers.org/ncbigene/383" />
                  <rdf:li rdf:resource="http://identifiers.org/omim/608313" />
                </rdf:Bag>
              </bqbiol:isEncodedBy>
            </rdf:Description>
          </rdf:RDF>
        </annotation>
      </fbc:geneProduct>
      <fbc:geneProduct fbc:id="G_Slco1b3_AT1" fbc:label="Slco1b3_AT1" metaid="G_Slco1b3_AT1">
        <annotation>
          <rdf:RDF xmlns:rdf="http://www.w3.org/1999/02/22-rdf-syntax-ns#" xmlns:bqbiol="http://biomodels.net/biology-qualifiers/">
            <rdf:Description rdf:about="#G_Slco1b3_AT1">
              <bqbiol:isEncodedBy>
                <rdf:Bag>
                  <rdf:li rdf:resource="http://identifiers.org/ccds/CCDS8684.1" />
                  <rdf:li rdf:resource="http://identifiers.org/hprd/12021" />
                  <rdf:li rdf:resource="http://identifiers.org/ncbigene/28234" />
                  <rdf:li rdf:resource="http://identifiers.org/omim/605495" />
                </rdf:Bag>
              </bqbiol:isEncodedBy>
            </rdf:Description>
          </rdf:RDF>
        </annotation>
      </fbc:geneProduct>
      <fbc:geneProduct fbc:id="G_Slco1b1_AT1" fbc:label="Slco1b1_AT1" metaid="G_Slco1b1_AT1">
        <annotation>
          <rdf:RDF xmlns:rdf="http://www.w3.org/1999/02/22-rdf-syntax-ns#" xmlns:bqbiol="http://biomodels.net/biology-qualifiers/">
            <rdf:Description rdf:about="#G_Slco1b1_AT1">
              <bqbiol:isEncodedBy>
                <rdf:Bag>
                  <rdf:li rdf:resource="http://identifiers.org/ccds/CCDS8685.1" />
                  <rdf:li rdf:resource="http://identifiers.org/ncbigene/10599" />
                  <rdf:li rdf:resource="http://identifiers.org/omim/604843" />
                </rdf:Bag>
              </bqbiol:isEncodedBy>
            </rdf:Description>
          </rdf:RDF>
        </annotation>
      </fbc:geneProduct>
      <fbc:geneProduct fbc:id="G_Ugt1A1_AT1" fbc:label="Ugt1A1_AT1" metaid="G_Ugt1A1_AT1">
        <annotation>
          <rdf:RDF xmlns:rdf="http://www.w3.org/1999/02/22-rdf-syntax-ns#" xmlns:bqbiol="http://biomodels.net/biology-qualifiers/">
            <rdf:Description rdf:about="#G_Ugt1A1_AT1">
              <bqbiol:isEncodedBy>
                <rdf:Bag>
                  <rdf:li rdf:resource="http://identifiers.org/ccds/CCDS2510.1" />
                  <rdf:li rdf:resource="http://identifiers.org/ncbigene/54658" />
                  <rdf:li rdf:resource="http://identifiers.org/omim/191740" />
                </rdf:Bag>
              </bqbiol:isEncodedBy>
            </rdf:Description>
          </rdf:RDF>
        </annotation>
      </fbc:geneProduct>
      <fbc:geneProduct fbc:id="G_Ugt1A4_AT1" fbc:label="Ugt1A4_AT1" metaid="G_Ugt1A4_AT1">
        <annotation>
          <rdf:RDF xmlns:rdf="http://www.w3.org/1999/02/22-rdf-syntax-ns#" xmlns:bqbiol="http://biomodels.net/biology-qualifiers/">
            <rdf:Description rdf:about="#G_Ugt1A4_AT1">
              <bqbiol:isEncodedBy>
                <rdf:Bag>
                  <rdf:li rdf:resource="http://identifiers.org/ccds/CCDS33405.1" />
                  <rdf:li rdf:resource="http://identifiers.org/ncbigene/54657" />
                  <rdf:li rdf:resource="http://identifiers.org/omim/606429" />
                </rdf:Bag>
              </bqbiol:isEncodedBy>
            </rdf:Description>
          </rdf:RDF>
        </annotation>
      </fbc:geneProduct>
      <fbc:geneProduct fbc:id="G_Blvra_AT1" fbc:label="Blvra_AT1" metaid="G_Blvra_AT1">
        <annotation>
          <rdf:RDF xmlns:rdf="http://www.w3.org/1999/02/22-rdf-syntax-ns#" xmlns:bqbiol="http://biomodels.net/biology-qualifiers/">
            <rdf:Description rdf:about="#G_Blvra_AT1">
              <bqbiol:isEncodedBy>
                <rdf:Bag>
                  <rdf:li rdf:resource="http://identifiers.org/ccds/CCDS5472.1" />
                  <rdf:li rdf:resource="http://identifiers.org/ncbigene/644" />
                  <rdf:li rdf:resource="http://identifiers.org/ncbigi/gi:1034656552" />
                  <rdf:li rdf:resource="http://identifiers.org/ncbigi/gi:33589854" />
                  <rdf:li rdf:resource="http://identifiers.org/ncbigi/gi:359465572" />
                  <rdf:li rdf:resource="http://identifiers.org/ncbigi/gi:767945692" />
                  <rdf:li rdf:resource="http://identifiers.org/omim/109750" />
                </rdf:Bag>
              </bqbiol:isEncodedBy>
            </rdf:Description>
          </rdf:RDF>
        </annotation>
      </fbc:geneProduct>
      <fbc:geneProduct fbc:id="G_Cpt1a_AT1" fbc:label="Cpt1a_AT1" metaid="G_Cpt1a_AT1">
        <annotation>
          <rdf:RDF xmlns:rdf="http://www.w3.org/1999/02/22-rdf-syntax-ns#" xmlns:bqbiol="http://biomodels.net/biology-qualifiers/">
            <rdf:Description rdf:about="#G_Cpt1a_AT1">
              <bqbiol:isEncodedBy>
                <rdf:Bag>
                  <rdf:li rdf:resource="http://identifiers.org/ccds/CCDS31624.1" />
                  <rdf:li rdf:resource="http://identifiers.org/ccds/CCDS8185.1" />
                  <rdf:li rdf:resource="http://identifiers.org/ncbigene/1374" />
                  <rdf:li rdf:resource="http://identifiers.org/ncbigi/gi:1034572036" />
                  <rdf:li rdf:resource="http://identifiers.org/ncbigi/gi:530396298" />
                  <rdf:li rdf:resource="http://identifiers.org/ncbigi/gi:530396300" />
                  <rdf:li rdf:resource="http://identifiers.org/ncbigi/gi:73623028" />
                  <rdf:li rdf:resource="http://identifiers.org/ncbigi/gi:73623030" />
                  <rdf:li rdf:resource="http://identifiers.org/omim/600528" />
                </rdf:Bag>
              </bqbiol:isEncodedBy>
            </rdf:Description>
          </rdf:RDF>
        </annotation>
      </fbc:geneProduct>
      <fbc:geneProduct fbc:id="G_Cpt2_AT1" fbc:label="Cpt2_AT1" metaid="G_Cpt2_AT1">
        <annotation>
          <rdf:RDF xmlns:rdf="http://www.w3.org/1999/02/22-rdf-syntax-ns#" xmlns:bqbiol="http://biomodels.net/biology-qualifiers/">
            <rdf:Description rdf:about="#G_Cpt2_AT1">
              <bqbiol:isEncodedBy>
                <rdf:Bag>
                  <rdf:li rdf:resource="http://identifiers.org/ccds/CCDS575.1" />
                  <rdf:li rdf:resource="http://identifiers.org/hprd/02802" />
                  <rdf:li rdf:resource="http://identifiers.org/ncbigene/1376" />
                  <rdf:li rdf:resource="http://identifiers.org/omim/600650" />
                </rdf:Bag>
              </bqbiol:isEncodedBy>
            </rdf:Description>
          </rdf:RDF>
        </annotation>
      </fbc:geneProduct>
      <fbc:geneProduct fbc:id="G_Atp2b4_AT1" fbc:label="Atp2b4_AT1" metaid="G_Atp2b4_AT1">
        <annotation>
          <rdf:RDF xmlns:rdf="http://www.w3.org/1999/02/22-rdf-syntax-ns#" xmlns:bqbiol="http://biomodels.net/biology-qualifiers/">
            <rdf:Description rdf:about="#G_Atp2b4_AT1">
              <bqbiol:isEncodedBy>
                <rdf:Bag>
                  <rdf:li rdf:resource="http://identifiers.org/ccds/CCDS1440.1" />
                  <rdf:li rdf:resource="http://identifiers.org/ccds/CCDS30977.1" />
                  <rdf:li rdf:resource="http://identifiers.org/hprd/00159" />
                  <rdf:li rdf:resource="http://identifiers.org/ncbigene/493" />
                  <rdf:li rdf:resource="http://identifiers.org/omim/108732" />
                </rdf:Bag>
              </bqbiol:isEncodedBy>
            </rdf:Description>
          </rdf:RDF>
        </annotation>
      </fbc:geneProduct>
      <fbc:geneProduct fbc:id="G_Atp2b1_AT1" fbc:label="Atp2b1_AT1" metaid="G_Atp2b1_AT1">
        <annotation>
          <rdf:RDF xmlns:rdf="http://www.w3.org/1999/02/22-rdf-syntax-ns#" xmlns:bqbiol="http://biomodels.net/biology-qualifiers/">
            <rdf:Description rdf:about="#G_Atp2b1_AT1">
              <bqbiol:isEncodedBy>
                <rdf:Bag>
                  <rdf:li rdf:resource="http://identifiers.org/ccds/CCDS41817.1" />
                  <rdf:li rdf:resource="http://identifiers.org/ccds/CCDS9035.1" />
                  <rdf:li rdf:resource="http://identifiers.org/ncbigene/490" />
                  <rdf:li rdf:resource="http://identifiers.org/omim/108731" />
                </rdf:Bag>
              </bqbiol:isEncodedBy>
            </rdf:Description>
          </rdf:RDF>
        </annotation>
      </fbc:geneProduct>
      <fbc:geneProduct fbc:id="G_Abcc4_1_e" fbc:label="Abcc4_1_e" />
      <fbc:geneProduct fbc:id="G_Cat_AT1" fbc:label="Cat_AT1" metaid="G_Cat_AT1">
        <annotation>
          <rdf:RDF xmlns:rdf="http://www.w3.org/1999/02/22-rdf-syntax-ns#" xmlns:bqbiol="http://biomodels.net/biology-qualifiers/">
            <rdf:Description rdf:about="#G_Cat_AT1">
              <bqbiol:isEncodedBy>
                <rdf:Bag>
                  <rdf:li rdf:resource="http://identifiers.org/ccds/CCDS7891.1" />
                  <rdf:li rdf:resource="http://identifiers.org/hprd/00282" />
                  <rdf:li rdf:resource="http://identifiers.org/ncbigene/847" />
                  <rdf:li rdf:resource="http://identifiers.org/ncbigi/gi:4557014" />
                  <rdf:li rdf:resource="http://identifiers.org/omim/115500" />
                </rdf:Bag>
              </bqbiol:isEncodedBy>
            </rdf:Description>
          </rdf:RDF>
        </annotation>
      </fbc:geneProduct>
      <fbc:geneProduct fbc:id="G_Cdipt_AT1" fbc:label="Cdipt_AT1" metaid="G_Cdipt_AT1">
        <annotation>
          <rdf:RDF xmlns:rdf="http://www.w3.org/1999/02/22-rdf-syntax-ns#" xmlns:bqbiol="http://biomodels.net/biology-qualifiers/">
            <rdf:Description rdf:about="#G_Cdipt_AT1">
              <bqbiol:isEncodedBy>
                <rdf:Bag>
                  <rdf:li rdf:resource="http://identifiers.org/ccds/CCDS10657.1" />
                  <rdf:li rdf:resource="http://identifiers.org/ccds/CCDS67002.1" />
                  <rdf:li rdf:resource="http://identifiers.org/ncbigene/10423" />
                  <rdf:li rdf:resource="http://identifiers.org/omim/605893" />
                </rdf:Bag>
              </bqbiol:isEncodedBy>
            </rdf:Description>
          </rdf:RDF>
        </annotation>
      </fbc:geneProduct>
      <fbc:geneProduct fbc:id="G_Cdipt_AT2" fbc:label="Cdipt_AT2" metaid="G_Cdipt_AT2">
        <annotation>
          <rdf:RDF xmlns:rdf="http://www.w3.org/1999/02/22-rdf-syntax-ns#" xmlns:bqbiol="http://biomodels.net/biology-qualifiers/">
            <rdf:Description rdf:about="#G_Cdipt_AT2">
              <bqbiol:isEncodedBy>
                <rdf:Bag>
                  <rdf:li rdf:resource="http://identifiers.org/ccds/CCDS10657.1" />
                  <rdf:li rdf:resource="http://identifiers.org/ccds/CCDS67002.1" />
                  <rdf:li rdf:resource="http://identifiers.org/ncbigene/10423" />
                  <rdf:li rdf:resource="http://identifiers.org/omim/605893" />
                </rdf:Bag>
              </bqbiol:isEncodedBy>
            </rdf:Description>
          </rdf:RDF>
        </annotation>
      </fbc:geneProduct>
      <fbc:geneProduct fbc:id="G_Cds1_AT1" fbc:label="Cds1_AT1" metaid="G_Cds1_AT1">
        <annotation>
          <rdf:RDF xmlns:rdf="http://www.w3.org/1999/02/22-rdf-syntax-ns#" xmlns:bqbiol="http://biomodels.net/biology-qualifiers/">
            <rdf:Description rdf:about="#G_Cds1_AT1">
              <bqbiol:isEncodedBy>
                <rdf:Bag>
                  <rdf:li rdf:resource="http://identifiers.org/ccds/CCDS3608.1" />
                  <rdf:li rdf:resource="http://identifiers.org/hprd/11944" />
                  <rdf:li rdf:resource="http://identifiers.org/ncbigene/1040" />
                  <rdf:li rdf:resource="http://identifiers.org/omim/603548" />
                </rdf:Bag>
              </bqbiol:isEncodedBy>
            </rdf:Description>
          </rdf:RDF>
        </annotation>
      </fbc:geneProduct>
      <fbc:geneProduct fbc:id="G_Chpt1_AT1" fbc:label="Chpt1_AT1" metaid="G_Chpt1_AT1">
        <annotation>
          <rdf:RDF xmlns:rdf="http://www.w3.org/1999/02/22-rdf-syntax-ns#" xmlns:bqbiol="http://biomodels.net/biology-qualifiers/">
            <rdf:Description rdf:about="#G_Chpt1_AT1">
              <bqbiol:isEncodedBy>
                <rdf:Bag>
                  <rdf:li rdf:resource="http://identifiers.org/ccds/CCDS9086.1" />
                  <rdf:li rdf:resource="http://identifiers.org/hprd/13052" />
                  <rdf:li rdf:resource="http://identifiers.org/ncbigene/56994" />
                  <rdf:li rdf:resource="http://identifiers.org/omim/616747" />
                </rdf:Bag>
              </bqbiol:isEncodedBy>
            </rdf:Description>
          </rdf:RDF>
        </annotation>
      </fbc:geneProduct>
      <fbc:geneProduct fbc:id="G_Phospho1_AT1" fbc:label="Phospho1_AT1" metaid="G_Phospho1_AT1">
        <annotation>
          <rdf:RDF xmlns:rdf="http://www.w3.org/1999/02/22-rdf-syntax-ns#" xmlns:bqbiol="http://biomodels.net/biology-qualifiers/">
            <rdf:Description rdf:about="#G_Phospho1_AT1">
              <bqbiol:isEncodedBy>
                <rdf:Bag>
                  <rdf:li rdf:resource="http://identifiers.org/ccds/CCDS11547.1" />
                  <rdf:li rdf:resource="http://identifiers.org/ccds/CCDS45726.1" />
                  <rdf:li rdf:resource="http://identifiers.org/hprd/17847" />
                  <rdf:li rdf:resource="http://identifiers.org/ncbigene/162466" />
                </rdf:Bag>
              </bqbiol:isEncodedBy>
            </rdf:Description>
          </rdf:RDF>
        </annotation>
      </fbc:geneProduct>
      <fbc:geneProduct fbc:id="G_Pcyt1b_AT1" fbc:label="Pcyt1b_AT1" metaid="G_Pcyt1b_AT1">
        <annotation>
          <rdf:RDF xmlns:rdf="http://www.w3.org/1999/02/22-rdf-syntax-ns#" xmlns:bqbiol="http://biomodels.net/biology-qualifiers/">
            <rdf:Description rdf:about="#G_Pcyt1b_AT1">
              <bqbiol:isEncodedBy>
                <rdf:Bag>
                  <rdf:li rdf:resource="http://identifiers.org/ccds/CCDS14213.1" />
                  <rdf:li rdf:resource="http://identifiers.org/ccds/CCDS55391.1" />
                  <rdf:li rdf:resource="http://identifiers.org/ccds/CCDS55392.1" />
                  <rdf:li rdf:resource="http://identifiers.org/hprd/05376" />
                  <rdf:li rdf:resource="http://identifiers.org/ncbigene/9468" />
                  <rdf:li rdf:resource="http://identifiers.org/omim/300948" />
                </rdf:Bag>
              </bqbiol:isEncodedBy>
            </rdf:Description>
          </rdf:RDF>
        </annotation>
      </fbc:geneProduct>
      <fbc:geneProduct fbc:id="G_Pcyt1a_AT1" fbc:label="Pcyt1a_AT1" metaid="G_Pcyt1a_AT1">
        <annotation>
          <rdf:RDF xmlns:rdf="http://www.w3.org/1999/02/22-rdf-syntax-ns#" xmlns:bqbiol="http://biomodels.net/biology-qualifiers/">
            <rdf:Description rdf:about="#G_Pcyt1a_AT1">
              <bqbiol:isEncodedBy>
                <rdf:Bag>
                  <rdf:li rdf:resource="http://identifiers.org/ccds/CCDS3315.1" />
                  <rdf:li rdf:resource="http://identifiers.org/hprd/00438" />
                  <rdf:li rdf:resource="http://identifiers.org/ncbigene/5130" />
                  <rdf:li rdf:resource="http://identifiers.org/omim/123695" />
                </rdf:Bag>
              </bqbiol:isEncodedBy>
            </rdf:Description>
          </rdf:RDF>
        </annotation>
      </fbc:geneProduct>
      <fbc:geneProduct fbc:id="G_Chk_AT1" fbc:label="Chk_AT1" metaid="G_Chk_AT1">
        <annotation>
          <rdf:RDF xmlns:rdf="http://www.w3.org/1999/02/22-rdf-syntax-ns#" xmlns:bqbiol="http://biomodels.net/biology-qualifiers/">
            <rdf:Description rdf:about="#G_Chk_AT1">
              <bqbiol:isEncodedBy>
                <rdf:Bag>
                  <rdf:li rdf:resource="http://identifiers.org/ccds/CCDS8178.1" />
                  <rdf:li rdf:resource="http://identifiers.org/ccds/CCDS8179.1" />
                  <rdf:li rdf:resource="http://identifiers.org/ncbigene/1119" />
                  <rdf:li rdf:resource="http://identifiers.org/ncbigi/gi:1034571809" />
                  <rdf:li rdf:resource="http://identifiers.org/ncbigi/gi:1034571812" />
                  <rdf:li rdf:resource="http://identifiers.org/ncbigi/gi:47078276" />
                  <rdf:li rdf:resource="http://identifiers.org/ncbigi/gi:47078278" />
                  <rdf:li rdf:resource="http://identifiers.org/omim/118491" />
                </rdf:Bag>
              </bqbiol:isEncodedBy>
            </rdf:Description>
          </rdf:RDF>
        </annotation>
      </fbc:geneProduct>
      <fbc:geneProduct fbc:id="G_Chk_AT2" fbc:label="Chk_AT2" metaid="G_Chk_AT2">
        <annotation>
          <rdf:RDF xmlns:rdf="http://www.w3.org/1999/02/22-rdf-syntax-ns#" xmlns:bqbiol="http://biomodels.net/biology-qualifiers/">
            <rdf:Description rdf:about="#G_Chk_AT2">
              <bqbiol:isEncodedBy>
                <rdf:Bag>
                  <rdf:li rdf:resource="http://identifiers.org/ccds/CCDS8178.1" />
                  <rdf:li rdf:resource="http://identifiers.org/ccds/CCDS8179.1" />
                  <rdf:li rdf:resource="http://identifiers.org/ncbigene/1119" />
                  <rdf:li rdf:resource="http://identifiers.org/ncbigi/gi:1034571809" />
                  <rdf:li rdf:resource="http://identifiers.org/ncbigi/gi:1034571812" />
                  <rdf:li rdf:resource="http://identifiers.org/ncbigi/gi:47078276" />
                  <rdf:li rdf:resource="http://identifiers.org/ncbigi/gi:47078278" />
                  <rdf:li rdf:resource="http://identifiers.org/omim/118491" />
                </rdf:Bag>
              </bqbiol:isEncodedBy>
            </rdf:Description>
          </rdf:RDF>
        </annotation>
      </fbc:geneProduct>
      <fbc:geneProduct fbc:id="G_Chkl_AT2" fbc:label="Chkl_AT2" metaid="G_Chkl_AT2">
        <annotation>
          <rdf:RDF xmlns:rdf="http://www.w3.org/1999/02/22-rdf-syntax-ns#" xmlns:bqbiol="http://biomodels.net/biology-qualifiers/">
            <rdf:Description rdf:about="#G_Chkl_AT2">
              <bqbiol:isEncodedBy>
                <rdf:Bag>
                  <rdf:li rdf:resource="http://identifiers.org/ccds/CCDS14099.1" />
                  <rdf:li rdf:resource="http://identifiers.org/hprd/07631" />
                  <rdf:li rdf:resource="http://identifiers.org/ncbigene/1120" />
                  <rdf:li rdf:resource="http://identifiers.org/omim/612395" />
                </rdf:Bag>
              </bqbiol:isEncodedBy>
            </rdf:Description>
          </rdf:RDF>
        </annotation>
      </fbc:geneProduct>
      <fbc:geneProduct fbc:id="G_Chkl_AT1" fbc:label="Chkl_AT1" metaid="G_Chkl_AT1">
        <annotation>
          <rdf:RDF xmlns:rdf="http://www.w3.org/1999/02/22-rdf-syntax-ns#" xmlns:bqbiol="http://biomodels.net/biology-qualifiers/">
            <rdf:Description rdf:about="#G_Chkl_AT1">
              <bqbiol:isEncodedBy>
                <rdf:Bag>
                  <rdf:li rdf:resource="http://identifiers.org/ccds/CCDS14099.1" />
                  <rdf:li rdf:resource="http://identifiers.org/hprd/07631" />
                  <rdf:li rdf:resource="http://identifiers.org/ncbigene/1120" />
                  <rdf:li rdf:resource="http://identifiers.org/omim/612395" />
                </rdf:Bag>
              </bqbiol:isEncodedBy>
            </rdf:Description>
          </rdf:RDF>
        </annotation>
      </fbc:geneProduct>
      <fbc:geneProduct fbc:id="G_Slc5a7_AT1" fbc:label="Slc5a7_AT1" metaid="G_Slc5a7_AT1">
        <annotation>
          <rdf:RDF xmlns:rdf="http://www.w3.org/1999/02/22-rdf-syntax-ns#" xmlns:bqbiol="http://biomodels.net/biology-qualifiers/">
            <rdf:Description rdf:about="#G_Slc5a7_AT1">
              <bqbiol:isEncodedBy>
                <rdf:Bag>
                  <rdf:li rdf:resource="http://identifiers.org/ccds/CCDS2074.1" />
                  <rdf:li rdf:resource="http://identifiers.org/hprd/12294" />
                  <rdf:li rdf:resource="http://identifiers.org/ncbigene/60482" />
                  <rdf:li rdf:resource="http://identifiers.org/omim/608761" />
                </rdf:Bag>
              </bqbiol:isEncodedBy>
            </rdf:Description>
          </rdf:RDF>
        </annotation>
      </fbc:geneProduct>
      <fbc:geneProduct fbc:id="G_Cpox_AT1" fbc:label="Cpox_AT1" metaid="G_Cpox_AT1">
        <annotation>
          <rdf:RDF xmlns:rdf="http://www.w3.org/1999/02/22-rdf-syntax-ns#" xmlns:bqbiol="http://biomodels.net/biology-qualifiers/">
            <rdf:Description rdf:about="#G_Cpox_AT1">
              <bqbiol:isEncodedBy>
                <rdf:Bag>
                  <rdf:li rdf:resource="http://identifiers.org/ccds/CCDS2932.1" />
                  <rdf:li rdf:resource="http://identifiers.org/hprd/00417" />
                  <rdf:li rdf:resource="http://identifiers.org/ncbigene/1371" />
                  <rdf:li rdf:resource="http://identifiers.org/omim/612732" />
                </rdf:Bag>
              </bqbiol:isEncodedBy>
            </rdf:Description>
          </rdf:RDF>
        </annotation>
      </fbc:geneProduct>
      <fbc:geneProduct fbc:id="G_Slc43a2_AT1" fbc:label="Slc43a2_AT1" metaid="G_Slc43a2_AT1">
        <annotation>
          <rdf:RDF xmlns:rdf="http://www.w3.org/1999/02/22-rdf-syntax-ns#" xmlns:bqbiol="http://biomodels.net/biology-qualifiers/">
            <rdf:Description rdf:about="#G_Slc43a2_AT1">
              <bqbiol:isEncodedBy>
                <rdf:Bag>
                  <rdf:li rdf:resource="http://identifiers.org/ccds/CCDS11006.1" />
                  <rdf:li rdf:resource="http://identifiers.org/ccds/CCDS67107.1" />
                  <rdf:li rdf:resource="http://identifiers.org/ccds/CCDS67108.1" />
                  <rdf:li rdf:resource="http://identifiers.org/ncbigene/124935" />
                  <rdf:li rdf:resource="http://identifiers.org/omim/610791" />
                </rdf:Bag>
              </bqbiol:isEncodedBy>
            </rdf:Description>
          </rdf:RDF>
        </annotation>
      </fbc:geneProduct>
      <fbc:geneProduct fbc:id="G_UmpK_AT1" fbc:label="UmpK_AT1" metaid="G_UmpK_AT1">
        <annotation>
          <rdf:RDF xmlns:rdf="http://www.w3.org/1999/02/22-rdf-syntax-ns#" xmlns:bqbiol="http://biomodels.net/biology-qualifiers/">
            <rdf:Description rdf:about="#G_UmpK_AT1">
              <bqbiol:isEncodedBy>
                <rdf:Bag>
                  <rdf:li rdf:resource="http://identifiers.org/ccds/CCDS44135.1" />
                  <rdf:li rdf:resource="http://identifiers.org/ccds/CCDS549.1" />
                  <rdf:li rdf:resource="http://identifiers.org/hprd/18258" />
                  <rdf:li rdf:resource="http://identifiers.org/ncbigene/51727" />
                  <rdf:li rdf:resource="http://identifiers.org/omim/191710" />
                </rdf:Bag>
              </bqbiol:isEncodedBy>
            </rdf:Description>
          </rdf:RDF>
        </annotation>
      </fbc:geneProduct>
      <fbc:geneProduct fbc:id="G_Slc16a1_AT1" fbc:label="Slc16a1_AT1" metaid="G_Slc16a1_AT1">
        <annotation>
          <rdf:RDF xmlns:rdf="http://www.w3.org/1999/02/22-rdf-syntax-ns#" xmlns:bqbiol="http://biomodels.net/biology-qualifiers/">
            <rdf:Description rdf:about="#G_Slc16a1_AT1">
              <bqbiol:isEncodedBy>
                <rdf:Bag>
                  <rdf:li rdf:resource="http://identifiers.org/ccds/CCDS858.1" />
                  <rdf:li rdf:resource="http://identifiers.org/ncbigene/6566" />
                  <rdf:li rdf:resource="http://identifiers.org/omim/600682" />
                </rdf:Bag>
              </bqbiol:isEncodedBy>
            </rdf:Description>
          </rdf:RDF>
        </annotation>
      </fbc:geneProduct>
      <fbc:geneProduct fbc:id="G_Dgkd_AT2" fbc:label="Dgkd_AT2" metaid="G_Dgkd_AT2">
        <annotation>
          <rdf:RDF xmlns:rdf="http://www.w3.org/1999/02/22-rdf-syntax-ns#" xmlns:bqbiol="http://biomodels.net/biology-qualifiers/">
            <rdf:Description rdf:about="#G_Dgkd_AT2">
              <bqbiol:isEncodedBy>
                <rdf:Bag>
                  <rdf:li rdf:resource="http://identifiers.org/ccds/CCDS2504.1" />
                  <rdf:li rdf:resource="http://identifiers.org/ccds/CCDS46546.1" />
                  <rdf:li rdf:resource="http://identifiers.org/hprd/03492" />
                  <rdf:li rdf:resource="http://identifiers.org/ncbigene/8527" />
                  <rdf:li rdf:resource="http://identifiers.org/omim/601826" />
                </rdf:Bag>
              </bqbiol:isEncodedBy>
            </rdf:Description>
          </rdf:RDF>
        </annotation>
      </fbc:geneProduct>
      <fbc:geneProduct fbc:id="G_Dgkz_AT3" fbc:label="Dgkz_AT3" metaid="G_Dgkz_AT3">
        <annotation>
          <rdf:RDF xmlns:rdf="http://www.w3.org/1999/02/22-rdf-syntax-ns#" xmlns:bqbiol="http://biomodels.net/biology-qualifiers/">
            <rdf:Description rdf:about="#G_Dgkz_AT3">
              <bqbiol:isEncodedBy>
                <rdf:Bag>
                  <rdf:li rdf:resource="http://identifiers.org/ccds/CCDS41640.1" />
                  <rdf:li rdf:resource="http://identifiers.org/ccds/CCDS44579.2" />
                  <rdf:li rdf:resource="http://identifiers.org/ccds/CCDS44580.1" />
                  <rdf:li rdf:resource="http://identifiers.org/ccds/CCDS55757.1" />
                  <rdf:li rdf:resource="http://identifiers.org/ccds/CCDS55758.1" />
                  <rdf:li rdf:resource="http://identifiers.org/ccds/CCDS55759.1" />
                  <rdf:li rdf:resource="http://identifiers.org/ccds/CCDS7918.1" />
                  <rdf:li rdf:resource="http://identifiers.org/hprd/03260" />
                  <rdf:li rdf:resource="http://identifiers.org/ncbigene/8525" />
                  <rdf:li rdf:resource="http://identifiers.org/ncbigi/gi:1034575956" />
                  <rdf:li rdf:resource="http://identifiers.org/ncbigi/gi:1034575958" />
                  <rdf:li rdf:resource="http://identifiers.org/ncbigi/gi:1034575960" />
                  <rdf:li rdf:resource="http://identifiers.org/ncbigi/gi:157688564" />
                  <rdf:li rdf:resource="http://identifiers.org/ncbigi/gi:313102995" />
                  <rdf:li rdf:resource="http://identifiers.org/ncbigi/gi:313102997" />
                  <rdf:li rdf:resource="http://identifiers.org/ncbigi/gi:313102999" />
                  <rdf:li rdf:resource="http://identifiers.org/ncbigi/gi:313103001" />
                  <rdf:li rdf:resource="http://identifiers.org/ncbigi/gi:41872507" />
                  <rdf:li rdf:resource="http://identifiers.org/ncbigi/gi:41872522" />
                  <rdf:li rdf:resource="http://identifiers.org/ncbigi/gi:530395899" />
                  <rdf:li rdf:resource="http://identifiers.org/ncbigi/gi:530395901" />
                  <rdf:li rdf:resource="http://identifiers.org/ncbigi/gi:578820883" />
                  <rdf:li rdf:resource="http://identifiers.org/ncbigi/gi:578820887" />
                  <rdf:li rdf:resource="http://identifiers.org/ncbigi/gi:767966700" />
                  <rdf:li rdf:resource="http://identifiers.org/ncbigi/gi:767966702" />
                  <rdf:li rdf:resource="http://identifiers.org/omim/601441" />
                </rdf:Bag>
              </bqbiol:isEncodedBy>
            </rdf:Description>
          </rdf:RDF>
        </annotation>
      </fbc:geneProduct>
      <fbc:geneProduct fbc:id="G_Dgkz_AT2" fbc:label="Dgkz_AT2" metaid="G_Dgkz_AT2">
        <annotation>
          <rdf:RDF xmlns:rdf="http://www.w3.org/1999/02/22-rdf-syntax-ns#" xmlns:bqbiol="http://biomodels.net/biology-qualifiers/">
            <rdf:Description rdf:about="#G_Dgkz_AT2">
              <bqbiol:isEncodedBy>
                <rdf:Bag>
                  <rdf:li rdf:resource="http://identifiers.org/ccds/CCDS41640.1" />
                  <rdf:li rdf:resource="http://identifiers.org/ccds/CCDS44579.2" />
                  <rdf:li rdf:resource="http://identifiers.org/ccds/CCDS44580.1" />
                  <rdf:li rdf:resource="http://identifiers.org/ccds/CCDS55757.1" />
                  <rdf:li rdf:resource="http://identifiers.org/ccds/CCDS55758.1" />
                  <rdf:li rdf:resource="http://identifiers.org/ccds/CCDS55759.1" />
                  <rdf:li rdf:resource="http://identifiers.org/ccds/CCDS7918.1" />
                  <rdf:li rdf:resource="http://identifiers.org/hprd/03260" />
                  <rdf:li rdf:resource="http://identifiers.org/ncbigene/8525" />
                  <rdf:li rdf:resource="http://identifiers.org/ncbigi/gi:1034575956" />
                  <rdf:li rdf:resource="http://identifiers.org/ncbigi/gi:1034575958" />
                  <rdf:li rdf:resource="http://identifiers.org/ncbigi/gi:1034575960" />
                  <rdf:li rdf:resource="http://identifiers.org/ncbigi/gi:157688564" />
                  <rdf:li rdf:resource="http://identifiers.org/ncbigi/gi:313102995" />
                  <rdf:li rdf:resource="http://identifiers.org/ncbigi/gi:313102997" />
                  <rdf:li rdf:resource="http://identifiers.org/ncbigi/gi:313102999" />
                  <rdf:li rdf:resource="http://identifiers.org/ncbigi/gi:313103001" />
                  <rdf:li rdf:resource="http://identifiers.org/ncbigi/gi:41872507" />
                  <rdf:li rdf:resource="http://identifiers.org/ncbigi/gi:41872522" />
                  <rdf:li rdf:resource="http://identifiers.org/ncbigi/gi:530395899" />
                  <rdf:li rdf:resource="http://identifiers.org/ncbigi/gi:530395901" />
                  <rdf:li rdf:resource="http://identifiers.org/ncbigi/gi:578820883" />
                  <rdf:li rdf:resource="http://identifiers.org/ncbigi/gi:578820887" />
                  <rdf:li rdf:resource="http://identifiers.org/ncbigi/gi:767966700" />
                  <rdf:li rdf:resource="http://identifiers.org/ncbigi/gi:767966702" />
                  <rdf:li rdf:resource="http://identifiers.org/omim/601441" />
                </rdf:Bag>
              </bqbiol:isEncodedBy>
            </rdf:Description>
          </rdf:RDF>
        </annotation>
      </fbc:geneProduct>
      <fbc:geneProduct fbc:id="G_Dgkb_AT1" fbc:label="Dgkb_AT1" metaid="G_Dgkb_AT1">
        <annotation>
          <rdf:RDF xmlns:rdf="http://www.w3.org/1999/02/22-rdf-syntax-ns#" xmlns:bqbiol="http://biomodels.net/biology-qualifiers/">
            <rdf:Description rdf:about="#G_Dgkb_AT1">
              <bqbiol:isEncodedBy>
                <rdf:Bag>
                  <rdf:li rdf:resource="http://identifiers.org/ccds/CCDS47547.1" />
                  <rdf:li rdf:resource="http://identifiers.org/ccds/CCDS47548.1" />
                  <rdf:li rdf:resource="http://identifiers.org/hprd/06819" />
                  <rdf:li rdf:resource="http://identifiers.org/ncbigene/1607" />
                  <rdf:li rdf:resource="http://identifiers.org/ncbigi/gi:1034654272" />
                  <rdf:li rdf:resource="http://identifiers.org/ncbigi/gi:1034654275" />
                  <rdf:li rdf:resource="http://identifiers.org/ncbigi/gi:1034654277" />
                  <rdf:li rdf:resource="http://identifiers.org/ncbigi/gi:1034654280" />
                  <rdf:li rdf:resource="http://identifiers.org/ncbigi/gi:1034654283" />
                  <rdf:li rdf:resource="http://identifiers.org/ncbigi/gi:1034654285" />
                  <rdf:li rdf:resource="http://identifiers.org/ncbigi/gi:1034654288" />
                  <rdf:li rdf:resource="http://identifiers.org/ncbigi/gi:1034654292" />
                  <rdf:li rdf:resource="http://identifiers.org/ncbigi/gi:1034654294" />
                  <rdf:li rdf:resource="http://identifiers.org/ncbigi/gi:1034654296" />
                  <rdf:li rdf:resource="http://identifiers.org/ncbigi/gi:22027632" />
                  <rdf:li rdf:resource="http://identifiers.org/ncbigi/gi:22027634" />
                  <rdf:li rdf:resource="http://identifiers.org/ncbigi/gi:530384507" />
                  <rdf:li rdf:resource="http://identifiers.org/ncbigi/gi:530384509" />
                  <rdf:li rdf:resource="http://identifiers.org/ncbigi/gi:530384511" />
                  <rdf:li rdf:resource="http://identifiers.org/ncbigi/gi:530384513" />
                  <rdf:li rdf:resource="http://identifiers.org/ncbigi/gi:767944924" />
                  <rdf:li rdf:resource="http://identifiers.org/ncbigi/gi:767944926" />
                  <rdf:li rdf:resource="http://identifiers.org/ncbigi/gi:767944930" />
                  <rdf:li rdf:resource="http://identifiers.org/ncbigi/gi:767944932" />
                  <rdf:li rdf:resource="http://identifiers.org/ncbigi/gi:767944934" />
                  <rdf:li rdf:resource="http://identifiers.org/omim/604070" />
                </rdf:Bag>
              </bqbiol:isEncodedBy>
            </rdf:Description>
          </rdf:RDF>
        </annotation>
      </fbc:geneProduct>
      <fbc:geneProduct fbc:id="G_Dgkd_AT1" fbc:label="Dgkd_AT1" metaid="G_Dgkd_AT1">
        <annotation>
          <rdf:RDF xmlns:rdf="http://www.w3.org/1999/02/22-rdf-syntax-ns#" xmlns:bqbiol="http://biomodels.net/biology-qualifiers/">
            <rdf:Description rdf:about="#G_Dgkd_AT1">
              <bqbiol:isEncodedBy>
                <rdf:Bag>
                  <rdf:li rdf:resource="http://identifiers.org/ccds/CCDS2504.1" />
                  <rdf:li rdf:resource="http://identifiers.org/ccds/CCDS46546.1" />
                  <rdf:li rdf:resource="http://identifiers.org/hprd/03492" />
                  <rdf:li rdf:resource="http://identifiers.org/ncbigene/8527" />
                  <rdf:li rdf:resource="http://identifiers.org/omim/601826" />
                </rdf:Bag>
              </bqbiol:isEncodedBy>
            </rdf:Description>
          </rdf:RDF>
        </annotation>
      </fbc:geneProduct>
      <fbc:geneProduct fbc:id="G_Dgkz_AT1" fbc:label="Dgkz_AT1" metaid="G_Dgkz_AT1">
        <annotation>
          <rdf:RDF xmlns:rdf="http://www.w3.org/1999/02/22-rdf-syntax-ns#" xmlns:bqbiol="http://biomodels.net/biology-qualifiers/">
            <rdf:Description rdf:about="#G_Dgkz_AT1">
              <bqbiol:isEncodedBy>
                <rdf:Bag>
                  <rdf:li rdf:resource="http://identifiers.org/ccds/CCDS41640.1" />
                  <rdf:li rdf:resource="http://identifiers.org/ccds/CCDS44579.2" />
                  <rdf:li rdf:resource="http://identifiers.org/ccds/CCDS44580.1" />
                  <rdf:li rdf:resource="http://identifiers.org/ccds/CCDS55757.1" />
                  <rdf:li rdf:resource="http://identifiers.org/ccds/CCDS55758.1" />
                  <rdf:li rdf:resource="http://identifiers.org/ccds/CCDS55759.1" />
                  <rdf:li rdf:resource="http://identifiers.org/ccds/CCDS7918.1" />
                  <rdf:li rdf:resource="http://identifiers.org/hprd/03260" />
                  <rdf:li rdf:resource="http://identifiers.org/ncbigene/8525" />
                  <rdf:li rdf:resource="http://identifiers.org/ncbigi/gi:1034575956" />
                  <rdf:li rdf:resource="http://identifiers.org/ncbigi/gi:1034575958" />
                  <rdf:li rdf:resource="http://identifiers.org/ncbigi/gi:1034575960" />
                  <rdf:li rdf:resource="http://identifiers.org/ncbigi/gi:157688564" />
                  <rdf:li rdf:resource="http://identifiers.org/ncbigi/gi:313102995" />
                  <rdf:li rdf:resource="http://identifiers.org/ncbigi/gi:313102997" />
                  <rdf:li rdf:resource="http://identifiers.org/ncbigi/gi:313102999" />
                  <rdf:li rdf:resource="http://identifiers.org/ncbigi/gi:313103001" />
                  <rdf:li rdf:resource="http://identifiers.org/ncbigi/gi:41872507" />
                  <rdf:li rdf:resource="http://identifiers.org/ncbigi/gi:41872522" />
                  <rdf:li rdf:resource="http://identifiers.org/ncbigi/gi:530395899" />
                  <rdf:li rdf:resource="http://identifiers.org/ncbigi/gi:530395901" />
                  <rdf:li rdf:resource="http://identifiers.org/ncbigi/gi:578820883" />
                  <rdf:li rdf:resource="http://identifiers.org/ncbigi/gi:578820887" />
                  <rdf:li rdf:resource="http://identifiers.org/ncbigi/gi:767966700" />
                  <rdf:li rdf:resource="http://identifiers.org/ncbigi/gi:767966702" />
                  <rdf:li rdf:resource="http://identifiers.org/omim/601441" />
                </rdf:Bag>
              </bqbiol:isEncodedBy>
            </rdf:Description>
          </rdf:RDF>
        </annotation>
      </fbc:geneProduct>
      <fbc:geneProduct fbc:id="G_Dgka_AT1" fbc:label="Dgka_AT1" metaid="G_Dgka_AT1">
        <annotation>
          <rdf:RDF xmlns:rdf="http://www.w3.org/1999/02/22-rdf-syntax-ns#" xmlns:bqbiol="http://biomodels.net/biology-qualifiers/">
            <rdf:Description rdf:about="#G_Dgka_AT1">
              <bqbiol:isEncodedBy>
                <rdf:Bag>
                  <rdf:li rdf:resource="http://identifiers.org/ccds/CCDS8896.1" />
                  <rdf:li rdf:resource="http://identifiers.org/hprd/00517" />
                  <rdf:li rdf:resource="http://identifiers.org/ncbigene/1606" />
                  <rdf:li rdf:resource="http://identifiers.org/omim/125855" />
                </rdf:Bag>
              </bqbiol:isEncodedBy>
            </rdf:Description>
          </rdf:RDF>
        </annotation>
      </fbc:geneProduct>
      <fbc:geneProduct fbc:id="G_Dgki_AT1" fbc:label="Dgki_AT1" metaid="G_Dgki_AT1">
        <annotation>
          <rdf:RDF xmlns:rdf="http://www.w3.org/1999/02/22-rdf-syntax-ns#" xmlns:bqbiol="http://biomodels.net/biology-qualifiers/">
            <rdf:Description rdf:about="#G_Dgki_AT1">
              <bqbiol:isEncodedBy>
                <rdf:Bag>
                  <rdf:li rdf:resource="http://identifiers.org/ccds/CCDS5845.1" />
                  <rdf:li rdf:resource="http://identifiers.org/hprd/07238" />
                  <rdf:li rdf:resource="http://identifiers.org/ncbigene/9162" />
                  <rdf:li rdf:resource="http://identifiers.org/ncbigi/gi:1012282637" />
                  <rdf:li rdf:resource="http://identifiers.org/ncbigi/gi:1012282639" />
                  <rdf:li rdf:resource="http://identifiers.org/ncbigi/gi:1012282641" />
                  <rdf:li rdf:resource="http://identifiers.org/ncbigi/gi:1034657379" />
                  <rdf:li rdf:resource="http://identifiers.org/ncbigi/gi:1034657381" />
                  <rdf:li rdf:resource="http://identifiers.org/ncbigi/gi:1034657383" />
                  <rdf:li rdf:resource="http://identifiers.org/ncbigi/gi:1034657385" />
                  <rdf:li rdf:resource="http://identifiers.org/ncbigi/gi:1034657387" />
                  <rdf:li rdf:resource="http://identifiers.org/ncbigi/gi:1034657389" />
                  <rdf:li rdf:resource="http://identifiers.org/ncbigi/gi:1034657391" />
                  <rdf:li rdf:resource="http://identifiers.org/ncbigi/gi:1034657393" />
                  <rdf:li rdf:resource="http://identifiers.org/ncbigi/gi:1034657395" />
                  <rdf:li rdf:resource="http://identifiers.org/ncbigi/gi:1034657397" />
                  <rdf:li rdf:resource="http://identifiers.org/ncbigi/gi:1034657399" />
                  <rdf:li rdf:resource="http://identifiers.org/ncbigi/gi:1034657401" />
                  <rdf:li rdf:resource="http://identifiers.org/ncbigi/gi:4758156" />
                  <rdf:li rdf:resource="http://identifiers.org/omim/604072" />
                </rdf:Bag>
              </bqbiol:isEncodedBy>
            </rdf:Description>
          </rdf:RDF>
        </annotation>
      </fbc:geneProduct>
      <fbc:geneProduct fbc:id="G_Dgkq_AT1" fbc:label="Dgkq_AT1" metaid="G_Dgkq_AT1">
        <annotation>
          <rdf:RDF xmlns:rdf="http://www.w3.org/1999/02/22-rdf-syntax-ns#" xmlns:bqbiol="http://biomodels.net/biology-qualifiers/">
            <rdf:Description rdf:about="#G_Dgkq_AT1">
              <bqbiol:isEncodedBy>
                <rdf:Bag>
                  <rdf:li rdf:resource="http://identifiers.org/ccds/CCDS3342.1" />
                  <rdf:li rdf:resource="http://identifiers.org/ncbigene/1609" />
                  <rdf:li rdf:resource="http://identifiers.org/omim/601207" />
                </rdf:Bag>
              </bqbiol:isEncodedBy>
            </rdf:Description>
          </rdf:RDF>
        </annotation>
      </fbc:geneProduct>
      <fbc:geneProduct fbc:id="G_Dgkb_AT2" fbc:label="Dgkb_AT2" metaid="G_Dgkb_AT2">
        <annotation>
          <rdf:RDF xmlns:rdf="http://www.w3.org/1999/02/22-rdf-syntax-ns#" xmlns:bqbiol="http://biomodels.net/biology-qualifiers/">
            <rdf:Description rdf:about="#G_Dgkb_AT2">
              <bqbiol:isEncodedBy>
                <rdf:Bag>
                  <rdf:li rdf:resource="http://identifiers.org/ccds/CCDS47547.1" />
                  <rdf:li rdf:resource="http://identifiers.org/ccds/CCDS47548.1" />
                  <rdf:li rdf:resource="http://identifiers.org/hprd/06819" />
                  <rdf:li rdf:resource="http://identifiers.org/ncbigene/1607" />
                  <rdf:li rdf:resource="http://identifiers.org/ncbigi/gi:1034654272" />
                  <rdf:li rdf:resource="http://identifiers.org/ncbigi/gi:1034654275" />
                  <rdf:li rdf:resource="http://identifiers.org/ncbigi/gi:1034654277" />
                  <rdf:li rdf:resource="http://identifiers.org/ncbigi/gi:1034654280" />
                  <rdf:li rdf:resource="http://identifiers.org/ncbigi/gi:1034654283" />
                  <rdf:li rdf:resource="http://identifiers.org/ncbigi/gi:1034654285" />
                  <rdf:li rdf:resource="http://identifiers.org/ncbigi/gi:1034654288" />
                  <rdf:li rdf:resource="http://identifiers.org/ncbigi/gi:1034654292" />
                  <rdf:li rdf:resource="http://identifiers.org/ncbigi/gi:1034654294" />
                  <rdf:li rdf:resource="http://identifiers.org/ncbigi/gi:1034654296" />
                  <rdf:li rdf:resource="http://identifiers.org/ncbigi/gi:22027632" />
                  <rdf:li rdf:resource="http://identifiers.org/ncbigi/gi:22027634" />
                  <rdf:li rdf:resource="http://identifiers.org/ncbigi/gi:530384507" />
                  <rdf:li rdf:resource="http://identifiers.org/ncbigi/gi:530384509" />
                  <rdf:li rdf:resource="http://identifiers.org/ncbigi/gi:530384511" />
                  <rdf:li rdf:resource="http://identifiers.org/ncbigi/gi:530384513" />
                  <rdf:li rdf:resource="http://identifiers.org/ncbigi/gi:767944924" />
                  <rdf:li rdf:resource="http://identifiers.org/ncbigi/gi:767944926" />
                  <rdf:li rdf:resource="http://identifiers.org/ncbigi/gi:767944930" />
                  <rdf:li rdf:resource="http://identifiers.org/ncbigi/gi:767944932" />
                  <rdf:li rdf:resource="http://identifiers.org/ncbigi/gi:767944934" />
                  <rdf:li rdf:resource="http://identifiers.org/omim/604070" />
                </rdf:Bag>
              </bqbiol:isEncodedBy>
            </rdf:Description>
          </rdf:RDF>
        </annotation>
      </fbc:geneProduct>
      <fbc:geneProduct fbc:id="G_Dgkh_AT1" fbc:label="Dgkh_AT1" metaid="G_Dgkh_AT1">
        <annotation>
          <rdf:RDF xmlns:rdf="http://www.w3.org/1999/02/22-rdf-syntax-ns#" xmlns:bqbiol="http://biomodels.net/biology-qualifiers/">
            <rdf:Description rdf:about="#G_Dgkh_AT1">
              <bqbiol:isEncodedBy>
                <rdf:Bag>
                  <rdf:li rdf:resource="http://identifiers.org/ccds/CCDS55898.1" />
                  <rdf:li rdf:resource="http://identifiers.org/ccds/CCDS55899.1" />
                  <rdf:li rdf:resource="http://identifiers.org/ccds/CCDS9381.1" />
                  <rdf:li rdf:resource="http://identifiers.org/ccds/CCDS9382.1" />
                  <rdf:li rdf:resource="http://identifiers.org/hprd/07237" />
                  <rdf:li rdf:resource="http://identifiers.org/ncbigene/160851" />
                  <rdf:li rdf:resource="http://identifiers.org/omim/604071" />
                </rdf:Bag>
              </bqbiol:isEncodedBy>
            </rdf:Description>
          </rdf:RDF>
        </annotation>
      </fbc:geneProduct>
      <fbc:geneProduct fbc:id="G_Dgkg_AT1" fbc:label="Dgkg_AT1" metaid="G_Dgkg_AT1">
        <annotation>
          <rdf:RDF xmlns:rdf="http://www.w3.org/1999/02/22-rdf-syntax-ns#" xmlns:bqbiol="http://biomodels.net/biology-qualifiers/">
            <rdf:Description rdf:about="#G_Dgkg_AT1">
              <bqbiol:isEncodedBy>
                <rdf:Bag>
                  <rdf:li rdf:resource="http://identifiers.org/ccds/CCDS3274.1" />
                  <rdf:li rdf:resource="http://identifiers.org/ccds/CCDS43181.1" />
                  <rdf:li rdf:resource="http://identifiers.org/ccds/CCDS43182.1" />
                  <rdf:li rdf:resource="http://identifiers.org/ncbigene/1608" />
                  <rdf:li rdf:resource="http://identifiers.org/omim/601854" />
                </rdf:Bag>
              </bqbiol:isEncodedBy>
            </rdf:Description>
          </rdf:RDF>
        </annotation>
      </fbc:geneProduct>
      <fbc:geneProduct fbc:id="G_Dgke_AT1" fbc:label="Dgke_AT1" metaid="G_Dgke_AT1">
        <annotation>
          <rdf:RDF xmlns:rdf="http://www.w3.org/1999/02/22-rdf-syntax-ns#" xmlns:bqbiol="http://biomodels.net/biology-qualifiers/">
            <rdf:Description rdf:about="#G_Dgke_AT1">
              <bqbiol:isEncodedBy>
                <rdf:Bag>
                  <rdf:li rdf:resource="http://identifiers.org/ccds/CCDS11590.1" />
                  <rdf:li rdf:resource="http://identifiers.org/hprd/03259" />
                  <rdf:li rdf:resource="http://identifiers.org/ncbigene/8526" />
                  <rdf:li rdf:resource="http://identifiers.org/omim/601440" />
                </rdf:Bag>
              </bqbiol:isEncodedBy>
            </rdf:Description>
          </rdf:RDF>
        </annotation>
      </fbc:geneProduct>
      <fbc:geneProduct fbc:id="G_Dgkh_AT2" fbc:label="Dgkh_AT2" metaid="G_Dgkh_AT2">
        <annotation>
          <rdf:RDF xmlns:rdf="http://www.w3.org/1999/02/22-rdf-syntax-ns#" xmlns:bqbiol="http://biomodels.net/biology-qualifiers/">
            <rdf:Description rdf:about="#G_Dgkh_AT2">
              <bqbiol:isEncodedBy>
                <rdf:Bag>
                  <rdf:li rdf:resource="http://identifiers.org/ccds/CCDS55898.1" />
                  <rdf:li rdf:resource="http://identifiers.org/ccds/CCDS55899.1" />
                  <rdf:li rdf:resource="http://identifiers.org/ccds/CCDS9381.1" />
                  <rdf:li rdf:resource="http://identifiers.org/ccds/CCDS9382.1" />
                  <rdf:li rdf:resource="http://identifiers.org/hprd/07237" />
                  <rdf:li rdf:resource="http://identifiers.org/ncbigene/160851" />
                  <rdf:li rdf:resource="http://identifiers.org/omim/604071" />
                </rdf:Bag>
              </bqbiol:isEncodedBy>
            </rdf:Description>
          </rdf:RDF>
        </annotation>
      </fbc:geneProduct>
      <fbc:geneProduct fbc:id="G_Slc2a1_1_e" fbc:label="Slc2a1_1_e" />
      <fbc:geneProduct fbc:id="G_Comt_AT2" fbc:label="Comt_AT2" metaid="G_Comt_AT2">
        <annotation>
          <rdf:RDF xmlns:rdf="http://www.w3.org/1999/02/22-rdf-syntax-ns#" xmlns:bqbiol="http://biomodels.net/biology-qualifiers/">
            <rdf:Description rdf:about="#G_Comt_AT2">
              <bqbiol:isEncodedBy>
                <rdf:Bag>
                  <rdf:li rdf:resource="http://identifiers.org/ccds/CCDS13770.1" />
                  <rdf:li rdf:resource="http://identifiers.org/ccds/CCDS46663.1" />
                  <rdf:li rdf:resource="http://identifiers.org/hprd/00284" />
                  <rdf:li rdf:resource="http://identifiers.org/ncbigene/1312" />
                  <rdf:li rdf:resource="http://identifiers.org/omim/116790" />
                </rdf:Bag>
              </bqbiol:isEncodedBy>
            </rdf:Description>
          </rdf:RDF>
        </annotation>
      </fbc:geneProduct>
      <fbc:geneProduct fbc:id="G_Comt_AT1" fbc:label="Comt_AT1" metaid="G_Comt_AT1">
        <annotation>
          <rdf:RDF xmlns:rdf="http://www.w3.org/1999/02/22-rdf-syntax-ns#" xmlns:bqbiol="http://biomodels.net/biology-qualifiers/">
            <rdf:Description rdf:about="#G_Comt_AT1">
              <bqbiol:isEncodedBy>
                <rdf:Bag>
                  <rdf:li rdf:resource="http://identifiers.org/ccds/CCDS13770.1" />
                  <rdf:li rdf:resource="http://identifiers.org/ccds/CCDS46663.1" />
                  <rdf:li rdf:resource="http://identifiers.org/hprd/00284" />
                  <rdf:li rdf:resource="http://identifiers.org/ncbigene/1312" />
                  <rdf:li rdf:resource="http://identifiers.org/omim/116790" />
                </rdf:Bag>
              </bqbiol:isEncodedBy>
            </rdf:Description>
          </rdf:RDF>
        </annotation>
      </fbc:geneProduct>
      <fbc:geneProduct fbc:id="G_Slc22a2_AT1" fbc:label="Slc22a2_AT1" metaid="G_Slc22a2_AT1">
        <annotation>
          <rdf:RDF xmlns:rdf="http://www.w3.org/1999/02/22-rdf-syntax-ns#" xmlns:bqbiol="http://biomodels.net/biology-qualifiers/">
            <rdf:Description rdf:about="#G_Slc22a2_AT1">
              <bqbiol:isEncodedBy>
                <rdf:Bag>
                  <rdf:li rdf:resource="http://identifiers.org/ccds/CCDS5276.1" />
                  <rdf:li rdf:resource="http://identifiers.org/ncbigene/6582" />
                  <rdf:li rdf:resource="http://identifiers.org/omim/602608" />
                </rdf:Bag>
              </bqbiol:isEncodedBy>
            </rdf:Description>
          </rdf:RDF>
        </annotation>
      </fbc:geneProduct>
      <fbc:geneProduct fbc:id="G_Slc22a2_AT2" fbc:label="Slc22a2_AT2" metaid="G_Slc22a2_AT2">
        <annotation>
          <rdf:RDF xmlns:rdf="http://www.w3.org/1999/02/22-rdf-syntax-ns#" xmlns:bqbiol="http://biomodels.net/biology-qualifiers/">
            <rdf:Description rdf:about="#G_Slc22a2_AT2">
              <bqbiol:isEncodedBy>
                <rdf:Bag>
                  <rdf:li rdf:resource="http://identifiers.org/ccds/CCDS5276.1" />
                  <rdf:li rdf:resource="http://identifiers.org/ncbigene/6582" />
                  <rdf:li rdf:resource="http://identifiers.org/omim/602608" />
                </rdf:Bag>
              </bqbiol:isEncodedBy>
            </rdf:Description>
          </rdf:RDF>
        </annotation>
      </fbc:geneProduct>
      <fbc:geneProduct fbc:id="G_Slc22a3_AT1" fbc:label="Slc22a3_AT1" metaid="G_Slc22a3_AT1">
        <annotation>
          <rdf:RDF xmlns:rdf="http://www.w3.org/1999/02/22-rdf-syntax-ns#" xmlns:bqbiol="http://biomodels.net/biology-qualifiers/">
            <rdf:Description rdf:about="#G_Slc22a3_AT1">
              <bqbiol:isEncodedBy>
                <rdf:Bag>
                  <rdf:li rdf:resource="http://identifiers.org/ccds/CCDS5277.1" />
                  <rdf:li rdf:resource="http://identifiers.org/hprd/05328" />
                  <rdf:li rdf:resource="http://identifiers.org/ncbigene/6581" />
                  <rdf:li rdf:resource="http://identifiers.org/omim/604842" />
                </rdf:Bag>
              </bqbiol:isEncodedBy>
            </rdf:Description>
          </rdf:RDF>
        </annotation>
      </fbc:geneProduct>
      <fbc:geneProduct fbc:id="G_Bpgm_AT1" fbc:label="Bpgm_AT1" metaid="G_Bpgm_AT1">
        <annotation>
          <rdf:RDF xmlns:rdf="http://www.w3.org/1999/02/22-rdf-syntax-ns#" xmlns:bqbiol="http://biomodels.net/biology-qualifiers/">
            <rdf:Description rdf:about="#G_Bpgm_AT1">
              <bqbiol:isEncodedBy>
                <rdf:Bag>
                  <rdf:li rdf:resource="http://identifiers.org/ccds/CCDS5833.1" />
                  <rdf:li rdf:resource="http://identifiers.org/ncbigene/669" />
                  <rdf:li rdf:resource="http://identifiers.org/ncbigi/gi:40353764" />
                  <rdf:li rdf:resource="http://identifiers.org/ncbigi/gi:4502445" />
                  <rdf:li rdf:resource="http://identifiers.org/ncbigi/gi:641386940" />
                  <rdf:li rdf:resource="http://identifiers.org/ncbigi/gi:767948600" />
                  <rdf:li rdf:resource="http://identifiers.org/omim/613896" />
                </rdf:Bag>
              </bqbiol:isEncodedBy>
            </rdf:Description>
          </rdf:RDF>
        </annotation>
      </fbc:geneProduct>
      <fbc:geneProduct fbc:id="G_Bpgm_AT2" fbc:label="Bpgm_AT2" metaid="G_Bpgm_AT2">
        <annotation>
          <rdf:RDF xmlns:rdf="http://www.w3.org/1999/02/22-rdf-syntax-ns#" xmlns:bqbiol="http://biomodels.net/biology-qualifiers/">
            <rdf:Description rdf:about="#G_Bpgm_AT2">
              <bqbiol:isEncodedBy>
                <rdf:Bag>
                  <rdf:li rdf:resource="http://identifiers.org/ccds/CCDS5833.1" />
                  <rdf:li rdf:resource="http://identifiers.org/ncbigene/669" />
                  <rdf:li rdf:resource="http://identifiers.org/ncbigi/gi:40353764" />
                  <rdf:li rdf:resource="http://identifiers.org/ncbigi/gi:4502445" />
                  <rdf:li rdf:resource="http://identifiers.org/ncbigi/gi:641386940" />
                  <rdf:li rdf:resource="http://identifiers.org/ncbigi/gi:767948600" />
                  <rdf:li rdf:resource="http://identifiers.org/omim/613896" />
                </rdf:Bag>
              </bqbiol:isEncodedBy>
            </rdf:Description>
          </rdf:RDF>
        </annotation>
      </fbc:geneProduct>
      <fbc:geneProduct fbc:id="G_Eno1_AT1" fbc:label="Eno1_AT1" metaid="G_Eno1_AT1">
        <annotation>
          <rdf:RDF xmlns:rdf="http://www.w3.org/1999/02/22-rdf-syntax-ns#" xmlns:bqbiol="http://biomodels.net/biology-qualifiers/">
            <rdf:Description rdf:about="#G_Eno1_AT1">
              <bqbiol:isEncodedBy>
                <rdf:Bag>
                  <rdf:li rdf:resource="http://identifiers.org/ccds/CCDS97.1" />
                  <rdf:li rdf:resource="http://identifiers.org/hprd/01400" />
                  <rdf:li rdf:resource="http://identifiers.org/ncbigene/2023" />
                  <rdf:li rdf:resource="http://identifiers.org/omim/172430" />
                </rdf:Bag>
              </bqbiol:isEncodedBy>
            </rdf:Description>
          </rdf:RDF>
        </annotation>
      </fbc:geneProduct>
      <fbc:geneProduct fbc:id="G_Acsl1_AT1" fbc:label="Acsl1_AT1" metaid="G_Acsl1_AT1">
        <annotation>
          <rdf:RDF xmlns:rdf="http://www.w3.org/1999/02/22-rdf-syntax-ns#" xmlns:bqbiol="http://biomodels.net/biology-qualifiers/">
            <rdf:Description rdf:about="#G_Acsl1_AT1">
              <bqbiol:isEncodedBy>
                <rdf:Bag>
                  <rdf:li rdf:resource="http://identifiers.org/ccds/CCDS3839.1" />
                  <rdf:li rdf:resource="http://identifiers.org/ccds/CCDS68825.1" />
                  <rdf:li rdf:resource="http://identifiers.org/ccds/CCDS68826.1" />
                  <rdf:li rdf:resource="http://identifiers.org/ccds/CCDS75213.1" />
                  <rdf:li rdf:resource="http://identifiers.org/ncbigene/2180" />
                  <rdf:li rdf:resource="http://identifiers.org/omim/152425" />
                </rdf:Bag>
              </bqbiol:isEncodedBy>
            </rdf:Description>
          </rdf:RDF>
        </annotation>
      </fbc:geneProduct>
      <fbc:geneProduct fbc:id="G_EnpP1_AT1" fbc:label="EnpP1_AT1" metaid="G_EnpP1_AT1">
        <annotation>
          <rdf:RDF xmlns:rdf="http://www.w3.org/1999/02/22-rdf-syntax-ns#" xmlns:bqbiol="http://biomodels.net/biology-qualifiers/">
            <rdf:Description rdf:about="#G_EnpP1_AT1">
              <bqbiol:isEncodedBy>
                <rdf:Bag>
                  <rdf:li rdf:resource="http://identifiers.org/ccds/CCDS5150.2" />
                  <rdf:li rdf:resource="http://identifiers.org/ncbigene/5167" />
                  <rdf:li rdf:resource="http://identifiers.org/omim/173335" />
                </rdf:Bag>
              </bqbiol:isEncodedBy>
            </rdf:Description>
          </rdf:RDF>
        </annotation>
      </fbc:geneProduct>
      <fbc:geneProduct fbc:id="G_Aldoa_AT1" fbc:label="Aldoa_AT1" metaid="G_Aldoa_AT1">
        <annotation>
          <rdf:RDF xmlns:rdf="http://www.w3.org/1999/02/22-rdf-syntax-ns#" xmlns:bqbiol="http://biomodels.net/biology-qualifiers/">
            <rdf:Description rdf:about="#G_Aldoa_AT1">
              <bqbiol:isEncodedBy>
                <rdf:Bag>
                  <rdf:li rdf:resource="http://identifiers.org/ccds/CCDS10668.1" />
                  <rdf:li rdf:resource="http://identifiers.org/ccds/CCDS58450.1" />
                  <rdf:li rdf:resource="http://identifiers.org/hprd/00070" />
                  <rdf:li rdf:resource="http://identifiers.org/ncbigene/226" />
                  <rdf:li rdf:resource="http://identifiers.org/omim/103850" />
                </rdf:Bag>
              </bqbiol:isEncodedBy>
            </rdf:Description>
          </rdf:RDF>
        </annotation>
      </fbc:geneProduct>
      <fbc:geneProduct fbc:id="G_Aldoc_AT1" fbc:label="Aldoc_AT1" metaid="G_Aldoc_AT1">
        <annotation>
          <rdf:RDF xmlns:rdf="http://www.w3.org/1999/02/22-rdf-syntax-ns#" xmlns:bqbiol="http://biomodels.net/biology-qualifiers/">
            <rdf:Description rdf:about="#G_Aldoc_AT1">
              <bqbiol:isEncodedBy>
                <rdf:Bag>
                  <rdf:li rdf:resource="http://identifiers.org/ccds/CCDS11236.1" />
                  <rdf:li rdf:resource="http://identifiers.org/hprd/02386" />
                  <rdf:li rdf:resource="http://identifiers.org/ncbigene/230" />
                  <rdf:li rdf:resource="http://identifiers.org/omim/103870" />
                </rdf:Bag>
              </bqbiol:isEncodedBy>
            </rdf:Description>
          </rdf:RDF>
        </annotation>
      </fbc:geneProduct>
      <fbc:geneProduct fbc:id="G_Aldoa_AT3" fbc:label="Aldoa_AT3" metaid="G_Aldoa_AT3">
        <annotation>
          <rdf:RDF xmlns:rdf="http://www.w3.org/1999/02/22-rdf-syntax-ns#" xmlns:bqbiol="http://biomodels.net/biology-qualifiers/">
            <rdf:Description rdf:about="#G_Aldoa_AT3">
              <bqbiol:isEncodedBy>
                <rdf:Bag>
                  <rdf:li rdf:resource="http://identifiers.org/ccds/CCDS10668.1" />
                  <rdf:li rdf:resource="http://identifiers.org/ccds/CCDS58450.1" />
                  <rdf:li rdf:resource="http://identifiers.org/hprd/00070" />
                  <rdf:li rdf:resource="http://identifiers.org/ncbigene/226" />
                  <rdf:li rdf:resource="http://identifiers.org/omim/103850" />
                </rdf:Bag>
              </bqbiol:isEncodedBy>
            </rdf:Description>
          </rdf:RDF>
        </annotation>
      </fbc:geneProduct>
      <fbc:geneProduct fbc:id="G_Aldoa_AT2" fbc:label="Aldoa_AT2" metaid="G_Aldoa_AT2">
        <annotation>
          <rdf:RDF xmlns:rdf="http://www.w3.org/1999/02/22-rdf-syntax-ns#" xmlns:bqbiol="http://biomodels.net/biology-qualifiers/">
            <rdf:Description rdf:about="#G_Aldoa_AT2">
              <bqbiol:isEncodedBy>
                <rdf:Bag>
                  <rdf:li rdf:resource="http://identifiers.org/ccds/CCDS10668.1" />
                  <rdf:li rdf:resource="http://identifiers.org/ccds/CCDS58450.1" />
                  <rdf:li rdf:resource="http://identifiers.org/hprd/00070" />
                  <rdf:li rdf:resource="http://identifiers.org/ncbigene/226" />
                  <rdf:li rdf:resource="http://identifiers.org/omim/103850" />
                </rdf:Bag>
              </bqbiol:isEncodedBy>
            </rdf:Description>
          </rdf:RDF>
        </annotation>
      </fbc:geneProduct>
      <fbc:geneProduct fbc:id="G_Pfkfb3_AT1" fbc:label="Pfkfb3_AT1" metaid="G_Pfkfb3_AT1">
        <annotation>
          <rdf:RDF xmlns:rdf="http://www.w3.org/1999/02/22-rdf-syntax-ns#" xmlns:bqbiol="http://biomodels.net/biology-qualifiers/">
            <rdf:Description rdf:about="#G_Pfkfb3_AT1">
              <bqbiol:isEncodedBy>
                <rdf:Bag>
                  <rdf:li rdf:resource="http://identifiers.org/ccds/CCDS44353.1" />
                  <rdf:li rdf:resource="http://identifiers.org/ccds/CCDS60479.1" />
                  <rdf:li rdf:resource="http://identifiers.org/ccds/CCDS7078.1" />
                  <rdf:li rdf:resource="http://identifiers.org/ncbigene/5209" />
                  <rdf:li rdf:resource="http://identifiers.org/omim/605319" />
                </rdf:Bag>
              </bqbiol:isEncodedBy>
            </rdf:Description>
          </rdf:RDF>
        </annotation>
      </fbc:geneProduct>
      <fbc:geneProduct fbc:id="G_Pfkfb4_AT1" fbc:label="Pfkfb4_AT1" metaid="G_Pfkfb4_AT1">
        <annotation>
          <rdf:RDF xmlns:rdf="http://www.w3.org/1999/02/22-rdf-syntax-ns#" xmlns:bqbiol="http://biomodels.net/biology-qualifiers/">
            <rdf:Description rdf:about="#G_Pfkfb4_AT1">
              <bqbiol:isEncodedBy>
                <rdf:Bag>
                  <rdf:li rdf:resource="http://identifiers.org/ccds/CCDS2771.1" />
                  <rdf:li rdf:resource="http://identifiers.org/ncbigene/5210" />
                  <rdf:li rdf:resource="http://identifiers.org/omim/605320" />
                </rdf:Bag>
              </bqbiol:isEncodedBy>
            </rdf:Description>
          </rdf:RDF>
        </annotation>
      </fbc:geneProduct>
      <fbc:geneProduct fbc:id="G_Fbp2_AT1" fbc:label="Fbp2_AT1" metaid="G_Fbp2_AT1">
        <annotation>
          <rdf:RDF xmlns:rdf="http://www.w3.org/1999/02/22-rdf-syntax-ns#" xmlns:bqbiol="http://biomodels.net/biology-qualifiers/">
            <rdf:Description rdf:about="#G_Fbp2_AT1">
              <bqbiol:isEncodedBy>
                <rdf:Bag>
                  <rdf:li rdf:resource="http://identifiers.org/ccds/CCDS6711.1" />
                  <rdf:li rdf:resource="http://identifiers.org/hprd/04322" />
                  <rdf:li rdf:resource="http://identifiers.org/ncbigene/8789" />
                  <rdf:li rdf:resource="http://identifiers.org/omim/603027" />
                </rdf:Bag>
              </bqbiol:isEncodedBy>
            </rdf:Description>
          </rdf:RDF>
        </annotation>
      </fbc:geneProduct>
      <fbc:geneProduct fbc:id="G_Pfkfb1_AT1" fbc:label="Pfkfb1_AT1" metaid="G_Pfkfb1_AT1">
        <annotation>
          <rdf:RDF xmlns:rdf="http://www.w3.org/1999/02/22-rdf-syntax-ns#" xmlns:bqbiol="http://biomodels.net/biology-qualifiers/">
            <rdf:Description rdf:about="#G_Pfkfb1_AT1">
              <bqbiol:isEncodedBy>
                <rdf:Bag>
                  <rdf:li rdf:resource="http://identifiers.org/ccds/CCDS14364.1" />
                  <rdf:li rdf:resource="http://identifiers.org/ccds/CCDS65273.1" />
                  <rdf:li rdf:resource="http://identifiers.org/ncbigene/5207" />
                  <rdf:li rdf:resource="http://identifiers.org/omim/311790" />
                </rdf:Bag>
              </bqbiol:isEncodedBy>
            </rdf:Description>
          </rdf:RDF>
        </annotation>
      </fbc:geneProduct>
      <fbc:geneProduct fbc:id="G_Pfkfb2_AT1" fbc:label="Pfkfb2_AT1" metaid="G_Pfkfb2_AT1">
        <annotation>
          <rdf:RDF xmlns:rdf="http://www.w3.org/1999/02/22-rdf-syntax-ns#" xmlns:bqbiol="http://biomodels.net/biology-qualifiers/">
            <rdf:Description rdf:about="#G_Pfkfb2_AT1">
              <bqbiol:isEncodedBy>
                <rdf:Bag>
                  <rdf:li rdf:resource="http://identifiers.org/ccds/CCDS31003.1" />
                  <rdf:li rdf:resource="http://identifiers.org/ccds/CCDS31004.1" />
                  <rdf:li rdf:resource="http://identifiers.org/ncbigene/5208" />
                  <rdf:li rdf:resource="http://identifiers.org/omim/171835" />
                </rdf:Bag>
              </bqbiol:isEncodedBy>
            </rdf:Description>
          </rdf:RDF>
        </annotation>
      </fbc:geneProduct>
      <fbc:geneProduct fbc:id="G_Fbp1_AT1" fbc:label="Fbp1_AT1" metaid="G_Fbp1_AT1">
        <annotation>
          <rdf:RDF xmlns:rdf="http://www.w3.org/1999/02/22-rdf-syntax-ns#" xmlns:bqbiol="http://biomodels.net/biology-qualifiers/">
            <rdf:Description rdf:about="#G_Fbp1_AT1">
              <bqbiol:isEncodedBy>
                <rdf:Bag>
                  <rdf:li rdf:resource="http://identifiers.org/ccds/CCDS6712.1" />
                  <rdf:li rdf:resource="http://identifiers.org/hprd/01973" />
                  <rdf:li rdf:resource="http://identifiers.org/ncbigene/2203" />
                  <rdf:li rdf:resource="http://identifiers.org/omim/611570" />
                </rdf:Bag>
              </bqbiol:isEncodedBy>
            </rdf:Description>
          </rdf:RDF>
        </annotation>
      </fbc:geneProduct>
      <fbc:geneProduct fbc:id="G_Fech_AT1" fbc:label="Fech_AT1" metaid="G_Fech_AT1">
        <annotation>
          <rdf:RDF xmlns:rdf="http://www.w3.org/1999/02/22-rdf-syntax-ns#" xmlns:bqbiol="http://biomodels.net/biology-qualifiers/">
            <rdf:Description rdf:about="#G_Fech_AT1">
              <bqbiol:isEncodedBy>
                <rdf:Bag>
                  <rdf:li rdf:resource="http://identifiers.org/ccds/CCDS11964.1" />
                  <rdf:li rdf:resource="http://identifiers.org/ccds/CCDS32836.1" />
                  <rdf:li rdf:resource="http://identifiers.org/hprd/01509" />
                  <rdf:li rdf:resource="http://identifiers.org/ncbigene/2235" />
                  <rdf:li rdf:resource="http://identifiers.org/omim/612386" />
                </rdf:Bag>
              </bqbiol:isEncodedBy>
            </rdf:Description>
          </rdf:RDF>
        </annotation>
      </fbc:geneProduct>
      <fbc:geneProduct fbc:id="G_Fech_AT2" fbc:label="Fech_AT2" metaid="G_Fech_AT2">
        <annotation>
          <rdf:RDF xmlns:rdf="http://www.w3.org/1999/02/22-rdf-syntax-ns#" xmlns:bqbiol="http://biomodels.net/biology-qualifiers/">
            <rdf:Description rdf:about="#G_Fech_AT2">
              <bqbiol:isEncodedBy>
                <rdf:Bag>
                  <rdf:li rdf:resource="http://identifiers.org/ccds/CCDS11964.1" />
                  <rdf:li rdf:resource="http://identifiers.org/ccds/CCDS32836.1" />
                  <rdf:li rdf:resource="http://identifiers.org/hprd/01509" />
                  <rdf:li rdf:resource="http://identifiers.org/ncbigene/2235" />
                  <rdf:li rdf:resource="http://identifiers.org/omim/612386" />
                </rdf:Bag>
              </bqbiol:isEncodedBy>
            </rdf:Description>
          </rdf:RDF>
        </annotation>
      </fbc:geneProduct>
      <fbc:geneProduct fbc:id="G_FadS_AT1" fbc:label="FadS_AT1" metaid="G_FadS_AT1">
        <annotation>
          <rdf:RDF xmlns:rdf="http://www.w3.org/1999/02/22-rdf-syntax-ns#" xmlns:bqbiol="http://biomodels.net/biology-qualifiers/">
            <rdf:Description rdf:about="#G_FadS_AT1">
              <bqbiol:isEncodedBy>
                <rdf:Bag>
                  <rdf:li rdf:resource="http://identifiers.org/ccds/CCDS1078.1" />
                  <rdf:li rdf:resource="http://identifiers.org/ccds/CCDS1079.1" />
                  <rdf:li rdf:resource="http://identifiers.org/ccds/CCDS53371.1" />
                  <rdf:li rdf:resource="http://identifiers.org/ccds/CCDS53372.1" />
                  <rdf:li rdf:resource="http://identifiers.org/ncbigene/80308" />
                  <rdf:li rdf:resource="http://identifiers.org/omim/610595" />
                </rdf:Bag>
              </bqbiol:isEncodedBy>
            </rdf:Description>
          </rdf:RDF>
        </annotation>
      </fbc:geneProduct>
      <fbc:geneProduct fbc:id="G_FadS_AT2" fbc:label="FadS_AT2" metaid="G_FadS_AT2">
        <annotation>
          <rdf:RDF xmlns:rdf="http://www.w3.org/1999/02/22-rdf-syntax-ns#" xmlns:bqbiol="http://biomodels.net/biology-qualifiers/">
            <rdf:Description rdf:about="#G_FadS_AT2">
              <bqbiol:isEncodedBy>
                <rdf:Bag>
                  <rdf:li rdf:resource="http://identifiers.org/ccds/CCDS1078.1" />
                  <rdf:li rdf:resource="http://identifiers.org/ccds/CCDS1079.1" />
                  <rdf:li rdf:resource="http://identifiers.org/ccds/CCDS53371.1" />
                  <rdf:li rdf:resource="http://identifiers.org/ccds/CCDS53372.1" />
                  <rdf:li rdf:resource="http://identifiers.org/ncbigene/80308" />
                  <rdf:li rdf:resource="http://identifiers.org/omim/610595" />
                </rdf:Bag>
              </bqbiol:isEncodedBy>
            </rdf:Description>
          </rdf:RDF>
        </annotation>
      </fbc:geneProduct>
      <fbc:geneProduct fbc:id="G_Slc2a5_1_e" fbc:label="Slc2a5_1_e" />
      <fbc:geneProduct fbc:id="G_Slc2a8_1_e" fbc:label="Slc2a8_1_e" />
      <fbc:geneProduct fbc:id="G_Slc2a11_1_e" fbc:label="Slc2a11_1_e" />
      <fbc:geneProduct fbc:id="G_Slc2a7_1_e" fbc:label="Slc2a7_1_e" />
      <fbc:geneProduct fbc:id="G_Slc2a2_1_e" fbc:label="Slc2a2_1_e" />
      <fbc:geneProduct fbc:id="G_Fh_AT1" fbc:label="Fh_AT1" metaid="G_Fh_AT1">
        <annotation>
          <rdf:RDF xmlns:rdf="http://www.w3.org/1999/02/22-rdf-syntax-ns#" xmlns:bqbiol="http://biomodels.net/biology-qualifiers/">
            <rdf:Description rdf:about="#G_Fh_AT1">
              <bqbiol:isEncodedBy>
                <rdf:Bag>
                  <rdf:li rdf:resource="http://identifiers.org/ccds/CCDS1617.1" />
                  <rdf:li rdf:resource="http://identifiers.org/hprd/00652" />
                  <rdf:li rdf:resource="http://identifiers.org/ncbigene/2271" />
                  <rdf:li rdf:resource="http://identifiers.org/omim/136850" />
                </rdf:Bag>
              </bqbiol:isEncodedBy>
            </rdf:Description>
          </rdf:RDF>
        </annotation>
      </fbc:geneProduct>
      <fbc:geneProduct fbc:id="G_Gnpda1_AT1" fbc:label="Gnpda1_AT1" metaid="G_Gnpda1_AT1">
        <annotation>
          <rdf:RDF xmlns:rdf="http://www.w3.org/1999/02/22-rdf-syntax-ns#" xmlns:bqbiol="http://biomodels.net/biology-qualifiers/">
            <rdf:Description rdf:about="#G_Gnpda1_AT1">
              <bqbiol:isEncodedBy>
                <rdf:Bag>
                  <rdf:li rdf:resource="http://identifiers.org/ccds/CCDS4272.1" />
                  <rdf:li rdf:resource="http://identifiers.org/hprd/09048" />
                  <rdf:li rdf:resource="http://identifiers.org/ncbigene/10007" />
                  <rdf:li rdf:resource="http://identifiers.org/omim/601798" />
                </rdf:Bag>
              </bqbiol:isEncodedBy>
            </rdf:Description>
          </rdf:RDF>
        </annotation>
      </fbc:geneProduct>
      <fbc:geneProduct fbc:id="G_G6pd_AT1" fbc:label="G6pd_AT1" metaid="G_G6pd_AT1">
        <annotation>
          <rdf:RDF xmlns:rdf="http://www.w3.org/1999/02/22-rdf-syntax-ns#" xmlns:bqbiol="http://biomodels.net/biology-qualifiers/">
            <rdf:Description rdf:about="#G_G6pd_AT1">
              <bqbiol:isEncodedBy>
                <rdf:Bag>
                  <rdf:li rdf:resource="http://identifiers.org/ccds/CCDS14756.2" />
                  <rdf:li rdf:resource="http://identifiers.org/ccds/CCDS44023.1" />
                  <rdf:li rdf:resource="http://identifiers.org/ncbigene/2539" />
                  <rdf:li rdf:resource="http://identifiers.org/omim/305900" />
                </rdf:Bag>
              </bqbiol:isEncodedBy>
            </rdf:Description>
          </rdf:RDF>
        </annotation>
      </fbc:geneProduct>
      <fbc:geneProduct fbc:id="G_Galk1_AT1" fbc:label="Galk1_AT1" metaid="G_Galk1_AT1">
        <annotation>
          <rdf:RDF xmlns:rdf="http://www.w3.org/1999/02/22-rdf-syntax-ns#" xmlns:bqbiol="http://biomodels.net/biology-qualifiers/">
            <rdf:Description rdf:about="#G_Galk1_AT1">
              <bqbiol:isEncodedBy>
                <rdf:Bag>
                  <rdf:li rdf:resource="http://identifiers.org/ccds/CCDS11728.1" />
                  <rdf:li rdf:resource="http://identifiers.org/hprd/05057" />
                  <rdf:li rdf:resource="http://identifiers.org/ncbigene/2584" />
                  <rdf:li rdf:resource="http://identifiers.org/omim/604313" />
                </rdf:Bag>
              </bqbiol:isEncodedBy>
            </rdf:Description>
          </rdf:RDF>
        </annotation>
      </fbc:geneProduct>
      <fbc:geneProduct fbc:id="G_Akr1a1_AT2" fbc:label="Akr1a1_AT2" metaid="G_Akr1a1_AT2">
        <annotation>
          <rdf:RDF xmlns:rdf="http://www.w3.org/1999/02/22-rdf-syntax-ns#" xmlns:bqbiol="http://biomodels.net/biology-qualifiers/">
            <rdf:Description rdf:about="#G_Akr1a1_AT2">
              <bqbiol:isEncodedBy>
                <rdf:Bag>
                  <rdf:li rdf:resource="http://identifiers.org/ccds/CCDS523.1" />
                  <rdf:li rdf:resource="http://identifiers.org/ncbigene/10327" />
                  <rdf:li rdf:resource="http://identifiers.org/omim/103830" />
                </rdf:Bag>
              </bqbiol:isEncodedBy>
            </rdf:Description>
          </rdf:RDF>
        </annotation>
      </fbc:geneProduct>
      <fbc:geneProduct fbc:id="G_Akr1a1_AT1" fbc:label="Akr1a1_AT1" metaid="G_Akr1a1_AT1">
        <annotation>
          <rdf:RDF xmlns:rdf="http://www.w3.org/1999/02/22-rdf-syntax-ns#" xmlns:bqbiol="http://biomodels.net/biology-qualifiers/">
            <rdf:Description rdf:about="#G_Akr1a1_AT1">
              <bqbiol:isEncodedBy>
                <rdf:Bag>
                  <rdf:li rdf:resource="http://identifiers.org/ccds/CCDS523.1" />
                  <rdf:li rdf:resource="http://identifiers.org/ncbigene/10327" />
                  <rdf:li rdf:resource="http://identifiers.org/omim/103830" />
                </rdf:Bag>
              </bqbiol:isEncodedBy>
            </rdf:Description>
          </rdf:RDF>
        </annotation>
      </fbc:geneProduct>
      <fbc:geneProduct fbc:id="G_Akr1b1_AT1" fbc:label="Akr1b1_AT1" metaid="G_Akr1b1_AT1">
        <annotation>
          <rdf:RDF xmlns:rdf="http://www.w3.org/1999/02/22-rdf-syntax-ns#" xmlns:bqbiol="http://biomodels.net/biology-qualifiers/">
            <rdf:Description rdf:about="#G_Akr1b1_AT1">
              <bqbiol:isEncodedBy>
                <rdf:Bag>
                  <rdf:li rdf:resource="http://identifiers.org/ccds/CCDS5831.1" />
                  <rdf:li rdf:resource="http://identifiers.org/hprd/00071" />
                  <rdf:li rdf:resource="http://identifiers.org/ncbigene/231" />
                  <rdf:li rdf:resource="http://identifiers.org/ncbigi/gi:4502049" />
                  <rdf:li rdf:resource="http://identifiers.org/ncbigi/gi:530385669" />
                  <rdf:li rdf:resource="http://identifiers.org/omim/103880" />
                </rdf:Bag>
              </bqbiol:isEncodedBy>
            </rdf:Description>
          </rdf:RDF>
        </annotation>
      </fbc:geneProduct>
      <fbc:geneProduct fbc:id="G_Galt_AT3" fbc:label="Galt_AT3" metaid="G_Galt_AT3">
        <annotation>
          <rdf:RDF xmlns:rdf="http://www.w3.org/1999/02/22-rdf-syntax-ns#" xmlns:bqbiol="http://biomodels.net/biology-qualifiers/">
            <rdf:Description rdf:about="#G_Galt_AT3">
              <bqbiol:isEncodedBy>
                <rdf:Bag>
                  <rdf:li rdf:resource="http://identifiers.org/ccds/CCDS59122.1" />
                  <rdf:li rdf:resource="http://identifiers.org/ccds/CCDS6565.1" />
                  <rdf:li rdf:resource="http://identifiers.org/hprd/06106" />
                  <rdf:li rdf:resource="http://identifiers.org/ncbigene/2592" />
                  <rdf:li rdf:resource="http://identifiers.org/omim/606999" />
                </rdf:Bag>
              </bqbiol:isEncodedBy>
            </rdf:Description>
          </rdf:RDF>
        </annotation>
      </fbc:geneProduct>
      <fbc:geneProduct fbc:id="G_Galt_AT1" fbc:label="Galt_AT1" metaid="G_Galt_AT1">
        <annotation>
          <rdf:RDF xmlns:rdf="http://www.w3.org/1999/02/22-rdf-syntax-ns#" xmlns:bqbiol="http://biomodels.net/biology-qualifiers/">
            <rdf:Description rdf:about="#G_Galt_AT1">
              <bqbiol:isEncodedBy>
                <rdf:Bag>
                  <rdf:li rdf:resource="http://identifiers.org/ccds/CCDS59122.1" />
                  <rdf:li rdf:resource="http://identifiers.org/ccds/CCDS6565.1" />
                  <rdf:li rdf:resource="http://identifiers.org/hprd/06106" />
                  <rdf:li rdf:resource="http://identifiers.org/ncbigene/2592" />
                  <rdf:li rdf:resource="http://identifiers.org/omim/606999" />
                </rdf:Bag>
              </bqbiol:isEncodedBy>
            </rdf:Description>
          </rdf:RDF>
        </annotation>
      </fbc:geneProduct>
      <fbc:geneProduct fbc:id="G_Galt_AT2" fbc:label="Galt_AT2" metaid="G_Galt_AT2">
        <annotation>
          <rdf:RDF xmlns:rdf="http://www.w3.org/1999/02/22-rdf-syntax-ns#" xmlns:bqbiol="http://biomodels.net/biology-qualifiers/">
            <rdf:Description rdf:about="#G_Galt_AT2">
              <bqbiol:isEncodedBy>
                <rdf:Bag>
                  <rdf:li rdf:resource="http://identifiers.org/ccds/CCDS59122.1" />
                  <rdf:li rdf:resource="http://identifiers.org/ccds/CCDS6565.1" />
                  <rdf:li rdf:resource="http://identifiers.org/hprd/06106" />
                  <rdf:li rdf:resource="http://identifiers.org/ncbigene/2592" />
                  <rdf:li rdf:resource="http://identifiers.org/omim/606999" />
                </rdf:Bag>
              </bqbiol:isEncodedBy>
            </rdf:Description>
          </rdf:RDF>
        </annotation>
      </fbc:geneProduct>
      <fbc:geneProduct fbc:id="G_Ugp2_AT2" fbc:label="Ugp2_AT2" metaid="G_Ugp2_AT2">
        <annotation>
          <rdf:RDF xmlns:rdf="http://www.w3.org/1999/02/22-rdf-syntax-ns#" xmlns:bqbiol="http://biomodels.net/biology-qualifiers/">
            <rdf:Description rdf:about="#G_Ugp2_AT2">
              <bqbiol:isEncodedBy>
                <rdf:Bag>
                  <rdf:li rdf:resource="http://identifiers.org/ccds/CCDS1875.1" />
                  <rdf:li rdf:resource="http://identifiers.org/ccds/CCDS42690.1" />
                  <rdf:li rdf:resource="http://identifiers.org/ncbigene/7360" />
                  <rdf:li rdf:resource="http://identifiers.org/omim/191760" />
                </rdf:Bag>
              </bqbiol:isEncodedBy>
            </rdf:Description>
          </rdf:RDF>
        </annotation>
      </fbc:geneProduct>
      <fbc:geneProduct fbc:id="G_Ugp2_AT1" fbc:label="Ugp2_AT1" metaid="G_Ugp2_AT1">
        <annotation>
          <rdf:RDF xmlns:rdf="http://www.w3.org/1999/02/22-rdf-syntax-ns#" xmlns:bqbiol="http://biomodels.net/biology-qualifiers/">
            <rdf:Description rdf:about="#G_Ugp2_AT1">
              <bqbiol:isEncodedBy>
                <rdf:Bag>
                  <rdf:li rdf:resource="http://identifiers.org/ccds/CCDS1875.1" />
                  <rdf:li rdf:resource="http://identifiers.org/ccds/CCDS42690.1" />
                  <rdf:li rdf:resource="http://identifiers.org/ncbigene/7360" />
                  <rdf:li rdf:resource="http://identifiers.org/omim/191760" />
                </rdf:Bag>
              </bqbiol:isEncodedBy>
            </rdf:Description>
          </rdf:RDF>
        </annotation>
      </fbc:geneProduct>
      <fbc:geneProduct fbc:id="G_Slc2a3_1_e" fbc:label="Slc2a3_1_e" />
      <fbc:geneProduct fbc:id="G_Slc2a4_1_e" fbc:label="Slc2a4_1_e" />
      <fbc:geneProduct fbc:id="G_Gapdh_AT1" fbc:label="Gapdh_AT1" metaid="G_Gapdh_AT1">
        <annotation>
          <rdf:RDF xmlns:rdf="http://www.w3.org/1999/02/22-rdf-syntax-ns#" xmlns:bqbiol="http://biomodels.net/biology-qualifiers/">
            <rdf:Description rdf:about="#G_Gapdh_AT1">
              <bqbiol:isEncodedBy>
                <rdf:Bag>
                  <rdf:li rdf:resource="http://identifiers.org/ccds/CCDS58201.1" />
                  <rdf:li rdf:resource="http://identifiers.org/ccds/CCDS8549.1" />
                  <rdf:li rdf:resource="http://identifiers.org/hprd/00713" />
                  <rdf:li rdf:resource="http://identifiers.org/ncbigene/2597" />
                  <rdf:li rdf:resource="http://identifiers.org/omim/138400" />
                </rdf:Bag>
              </bqbiol:isEncodedBy>
            </rdf:Description>
          </rdf:RDF>
        </annotation>
      </fbc:geneProduct>
      <fbc:geneProduct fbc:id="G_Gctg_AT1" fbc:label="Gctg_AT1" metaid="G_Gctg_AT1">
        <annotation>
          <rdf:RDF xmlns:rdf="http://www.w3.org/1999/02/22-rdf-syntax-ns#" xmlns:bqbiol="http://biomodels.net/biology-qualifiers/">
            <rdf:Description rdf:about="#G_Gctg_AT1">
              <bqbiol:isEncodedBy>
                <rdf:Bag>
                  <rdf:li rdf:resource="http://identifiers.org/ccds/CCDS5428.1" />
                  <rdf:li rdf:resource="http://identifiers.org/ccds/CCDS56474.1" />
                  <rdf:li rdf:resource="http://identifiers.org/ccds/CCDS56475.1" />
                  <rdf:li rdf:resource="http://identifiers.org/ccds/CCDS56476.1" />
                  <rdf:li rdf:resource="http://identifiers.org/hprd/12912" />
                  <rdf:li rdf:resource="http://identifiers.org/ncbigene/79017" />
                  <rdf:li rdf:resource="http://identifiers.org/ncbigi/gi:13129018" />
                  <rdf:li rdf:resource="http://identifiers.org/ncbigi/gi:315360618" />
                  <rdf:li rdf:resource="http://identifiers.org/ncbigi/gi:315360620" />
                  <rdf:li rdf:resource="http://identifiers.org/ncbigi/gi:315360622" />
                  <rdf:li rdf:resource="http://identifiers.org/omim/137170" />
                </rdf:Bag>
              </bqbiol:isEncodedBy>
            </rdf:Description>
          </rdf:RDF>
        </annotation>
      </fbc:geneProduct>
      <fbc:geneProduct fbc:id="G_Guk1_AT1" fbc:label="Guk1_AT1" metaid="G_Guk1_AT1">
        <annotation>
          <rdf:RDF xmlns:rdf="http://www.w3.org/1999/02/22-rdf-syntax-ns#" xmlns:bqbiol="http://biomodels.net/biology-qualifiers/">
            <rdf:Description rdf:about="#G_Guk1_AT1">
              <bqbiol:isEncodedBy>
                <rdf:Bag>
                  <rdf:li rdf:resource="http://identifiers.org/ccds/CCDS1568.1" />
                  <rdf:li rdf:resource="http://identifiers.org/ccds/CCDS53481.1" />
                  <rdf:li rdf:resource="http://identifiers.org/ccds/CCDS55689.1" />
                  <rdf:li rdf:resource="http://identifiers.org/hprd/00755" />
                  <rdf:li rdf:resource="http://identifiers.org/ncbigene/2987" />
                  <rdf:li rdf:resource="http://identifiers.org/omim/139270" />
                </rdf:Bag>
              </bqbiol:isEncodedBy>
            </rdf:Description>
          </rdf:RDF>
        </annotation>
      </fbc:geneProduct>
      <fbc:geneProduct fbc:id="G_Glul_AT1" fbc:label="Glul_AT1" metaid="G_Glul_AT1">
        <annotation>
          <rdf:RDF xmlns:rdf="http://www.w3.org/1999/02/22-rdf-syntax-ns#" xmlns:bqbiol="http://biomodels.net/biology-qualifiers/">
            <rdf:Description rdf:about="#G_Glul_AT1">
              <bqbiol:isEncodedBy>
                <rdf:Bag>
                  <rdf:li rdf:resource="http://identifiers.org/ccds/CCDS1344.1" />
                  <rdf:li rdf:resource="http://identifiers.org/hprd/00701" />
                  <rdf:li rdf:resource="http://identifiers.org/ncbigene/2752" />
                  <rdf:li rdf:resource="http://identifiers.org/omim/138290" />
                </rdf:Bag>
              </bqbiol:isEncodedBy>
            </rdf:Description>
          </rdf:RDF>
        </annotation>
      </fbc:geneProduct>
      <fbc:geneProduct fbc:id="G_Gclc_AT1" fbc:label="Gclc_AT1" metaid="G_Gclc_AT1">
        <annotation>
          <rdf:RDF xmlns:rdf="http://www.w3.org/1999/02/22-rdf-syntax-ns#" xmlns:bqbiol="http://biomodels.net/biology-qualifiers/">
            <rdf:Description rdf:about="#G_Gclc_AT1">
              <bqbiol:isEncodedBy>
                <rdf:Bag>
                  <rdf:li rdf:resource="http://identifiers.org/ccds/CCDS4952.1" />
                  <rdf:li rdf:resource="http://identifiers.org/ccds/CCDS75471.1" />
                  <rdf:li rdf:resource="http://identifiers.org/hprd/06032" />
                  <rdf:li rdf:resource="http://identifiers.org/ncbigene/2729" />
                  <rdf:li rdf:resource="http://identifiers.org/omim/606857" />
                </rdf:Bag>
              </bqbiol:isEncodedBy>
            </rdf:Description>
          </rdf:RDF>
        </annotation>
      </fbc:geneProduct>
      <fbc:geneProduct fbc:id="G_Gclm_AT1" fbc:label="Gclm_AT1" metaid="G_Gclm_AT1">
        <annotation>
          <rdf:RDF xmlns:rdf="http://www.w3.org/1999/02/22-rdf-syntax-ns#" xmlns:bqbiol="http://biomodels.net/biology-qualifiers/">
            <rdf:Description rdf:about="#G_Gclm_AT1">
              <bqbiol:isEncodedBy>
                <rdf:Bag>
                  <rdf:li rdf:resource="http://identifiers.org/ccds/CCDS746.1" />
                  <rdf:li rdf:resource="http://identifiers.org/hprd/03106" />
                  <rdf:li rdf:resource="http://identifiers.org/ncbigene/2730" />
                  <rdf:li rdf:resource="http://identifiers.org/omim/601176" />
                </rdf:Bag>
              </bqbiol:isEncodedBy>
            </rdf:Description>
          </rdf:RDF>
        </annotation>
      </fbc:geneProduct>
      <fbc:geneProduct fbc:id="G_Gk2_AT1" fbc:label="Gk2_AT1" metaid="G_Gk2_AT1">
        <annotation>
          <rdf:RDF xmlns:rdf="http://www.w3.org/1999/02/22-rdf-syntax-ns#" xmlns:bqbiol="http://biomodels.net/biology-qualifiers/">
            <rdf:Description rdf:about="#G_Gk2_AT1">
              <bqbiol:isEncodedBy>
                <rdf:Bag>
                  <rdf:li rdf:resource="http://identifiers.org/ccds/CCDS3585.1" />
                  <rdf:li rdf:resource="http://identifiers.org/hprd/15966" />
                  <rdf:li rdf:resource="http://identifiers.org/ncbigene/2712" />
                  <rdf:li rdf:resource="http://identifiers.org/omim/600148" />
                </rdf:Bag>
              </bqbiol:isEncodedBy>
            </rdf:Description>
          </rdf:RDF>
        </annotation>
      </fbc:geneProduct>
      <fbc:geneProduct fbc:id="G_Gk_AT1" fbc:label="Gk_AT1" metaid="G_Gk_AT1">
        <annotation>
          <rdf:RDF xmlns:rdf="http://www.w3.org/1999/02/22-rdf-syntax-ns#" xmlns:bqbiol="http://biomodels.net/biology-qualifiers/">
            <rdf:Description rdf:about="#G_Gk_AT1">
              <bqbiol:isEncodedBy>
                <rdf:Bag>
                  <rdf:li rdf:resource="http://identifiers.org/ccds/CCDS14225.1" />
                  <rdf:li rdf:resource="http://identifiers.org/ccds/CCDS35224.1" />
                  <rdf:li rdf:resource="http://identifiers.org/ccds/CCDS48090.1" />
                  <rdf:li rdf:resource="http://identifiers.org/ccds/CCDS75963.1" />
                  <rdf:li rdf:resource="http://identifiers.org/hprd/08363" />
                  <rdf:li rdf:resource="http://identifiers.org/ncbigene/2710" />
                  <rdf:li rdf:resource="http://identifiers.org/omim/300474" />
                </rdf:Bag>
              </bqbiol:isEncodedBy>
            </rdf:Description>
          </rdf:RDF>
        </annotation>
      </fbc:geneProduct>
      <fbc:geneProduct fbc:id="G_Gkp3_AT1" fbc:label="Gkp3_AT1" />
      <fbc:geneProduct fbc:id="G_Gk_AT2" fbc:label="Gk_AT2" metaid="G_Gk_AT2">
        <annotation>
          <rdf:RDF xmlns:rdf="http://www.w3.org/1999/02/22-rdf-syntax-ns#" xmlns:bqbiol="http://biomodels.net/biology-qualifiers/">
            <rdf:Description rdf:about="#G_Gk_AT2">
              <bqbiol:isEncodedBy>
                <rdf:Bag>
                  <rdf:li rdf:resource="http://identifiers.org/ccds/CCDS14225.1" />
                  <rdf:li rdf:resource="http://identifiers.org/ccds/CCDS35224.1" />
                  <rdf:li rdf:resource="http://identifiers.org/ccds/CCDS48090.1" />
                  <rdf:li rdf:resource="http://identifiers.org/ccds/CCDS75963.1" />
                  <rdf:li rdf:resource="http://identifiers.org/hprd/08363" />
                  <rdf:li rdf:resource="http://identifiers.org/ncbigene/2710" />
                  <rdf:li rdf:resource="http://identifiers.org/omim/300474" />
                </rdf:Bag>
              </bqbiol:isEncodedBy>
            </rdf:Description>
          </rdf:RDF>
        </annotation>
      </fbc:geneProduct>
      <fbc:geneProduct fbc:id="G_Hagh_AT1" fbc:label="Hagh_AT1" metaid="G_Hagh_AT1">
        <annotation>
          <rdf:RDF xmlns:rdf="http://www.w3.org/1999/02/22-rdf-syntax-ns#" xmlns:bqbiol="http://biomodels.net/biology-qualifiers/">
            <rdf:Description rdf:about="#G_Hagh_AT1">
              <bqbiol:isEncodedBy>
                <rdf:Bag>
                  <rdf:li rdf:resource="http://identifiers.org/ccds/CCDS10447.2" />
                  <rdf:li rdf:resource="http://identifiers.org/ccds/CCDS32366.1" />
                  <rdf:li rdf:resource="http://identifiers.org/ccds/CCDS66900.1" />
                  <rdf:li rdf:resource="http://identifiers.org/ncbigene/3029" />
                  <rdf:li rdf:resource="http://identifiers.org/omim/138760" />
                </rdf:Bag>
              </bqbiol:isEncodedBy>
            </rdf:Description>
          </rdf:RDF>
        </annotation>
      </fbc:geneProduct>
      <fbc:geneProduct fbc:id="G_Slc6a9_AT2" fbc:label="Slc6a9_AT2" metaid="G_Slc6a9_AT2">
        <annotation>
          <rdf:RDF xmlns:rdf="http://www.w3.org/1999/02/22-rdf-syntax-ns#" xmlns:bqbiol="http://biomodels.net/biology-qualifiers/">
            <rdf:Description rdf:about="#G_Slc6a9_AT2">
              <bqbiol:isEncodedBy>
                <rdf:Bag>
                  <rdf:li rdf:resource="http://identifiers.org/ccds/CCDS30695.1" />
                  <rdf:li rdf:resource="http://identifiers.org/ccds/CCDS41316.1" />
                  <rdf:li rdf:resource="http://identifiers.org/ccds/CCDS41317.1" />
                  <rdf:li rdf:resource="http://identifiers.org/ncbigene/6536" />
                  <rdf:li rdf:resource="http://identifiers.org/omim/601019" />
                </rdf:Bag>
              </bqbiol:isEncodedBy>
            </rdf:Description>
          </rdf:RDF>
        </annotation>
      </fbc:geneProduct>
      <fbc:geneProduct fbc:id="G_Slc6a9_AT1" fbc:label="Slc6a9_AT1" metaid="G_Slc6a9_AT1">
        <annotation>
          <rdf:RDF xmlns:rdf="http://www.w3.org/1999/02/22-rdf-syntax-ns#" xmlns:bqbiol="http://biomodels.net/biology-qualifiers/">
            <rdf:Description rdf:about="#G_Slc6a9_AT1">
              <bqbiol:isEncodedBy>
                <rdf:Bag>
                  <rdf:li rdf:resource="http://identifiers.org/ccds/CCDS30695.1" />
                  <rdf:li rdf:resource="http://identifiers.org/ccds/CCDS41316.1" />
                  <rdf:li rdf:resource="http://identifiers.org/ccds/CCDS41317.1" />
                  <rdf:li rdf:resource="http://identifiers.org/ncbigene/6536" />
                  <rdf:li rdf:resource="http://identifiers.org/omim/601019" />
                </rdf:Bag>
              </bqbiol:isEncodedBy>
            </rdf:Description>
          </rdf:RDF>
        </annotation>
      </fbc:geneProduct>
      <fbc:geneProduct fbc:id="G_GmpR_AT1" fbc:label="GmpR_AT1" metaid="G_GmpR_AT1">
        <annotation>
          <rdf:RDF xmlns:rdf="http://www.w3.org/1999/02/22-rdf-syntax-ns#" xmlns:bqbiol="http://biomodels.net/biology-qualifiers/">
            <rdf:Description rdf:about="#G_GmpR_AT1">
              <bqbiol:isEncodedBy>
                <rdf:Bag>
                  <rdf:li rdf:resource="http://identifiers.org/ccds/CCDS4537.1" />
                  <rdf:li rdf:resource="http://identifiers.org/ncbigene/2766" />
                  <rdf:li rdf:resource="http://identifiers.org/omim/139265" />
                </rdf:Bag>
              </bqbiol:isEncodedBy>
            </rdf:Description>
          </rdf:RDF>
        </annotation>
      </fbc:geneProduct>
      <fbc:geneProduct fbc:id="G_Gmps_AT1" fbc:label="Gmps_AT1" metaid="G_Gmps_AT1">
        <annotation>
          <rdf:RDF xmlns:rdf="http://www.w3.org/1999/02/22-rdf-syntax-ns#" xmlns:bqbiol="http://biomodels.net/biology-qualifiers/">
            <rdf:Description rdf:about="#G_Gmps_AT1">
              <bqbiol:isEncodedBy>
                <rdf:Bag>
                  <rdf:li rdf:resource="http://identifiers.org/ccds/CCDS46941.1" />
                  <rdf:li rdf:resource="http://identifiers.org/hprd/10927" />
                  <rdf:li rdf:resource="http://identifiers.org/ncbigene/8833" />
                  <rdf:li rdf:resource="http://identifiers.org/omim/600358" />
                </rdf:Bag>
              </bqbiol:isEncodedBy>
            </rdf:Description>
          </rdf:RDF>
        </annotation>
      </fbc:geneProduct>
      <fbc:geneProduct fbc:id="G_Pgd_AT1" fbc:label="Pgd_AT1" metaid="G_Pgd_AT1">
        <annotation>
          <rdf:RDF xmlns:rdf="http://www.w3.org/1999/02/22-rdf-syntax-ns#" xmlns:bqbiol="http://biomodels.net/biology-qualifiers/">
            <rdf:Description rdf:about="#G_Pgd_AT1">
              <bqbiol:isEncodedBy>
                <rdf:Bag>
                  <rdf:li rdf:resource="http://identifiers.org/ccds/CCDS113.1" />
                  <rdf:li rdf:resource="http://identifiers.org/ncbigene/5226" />
                  <rdf:li rdf:resource="http://identifiers.org/omim/172200" />
                </rdf:Bag>
              </bqbiol:isEncodedBy>
            </rdf:Description>
          </rdf:RDF>
        </annotation>
      </fbc:geneProduct>
      <fbc:geneProduct fbc:id="G_Gpam_AT1" fbc:label="Gpam_AT1" metaid="G_Gpam_AT1">
        <annotation>
          <rdf:RDF xmlns:rdf="http://www.w3.org/1999/02/22-rdf-syntax-ns#" xmlns:bqbiol="http://biomodels.net/biology-qualifiers/">
            <rdf:Description rdf:about="#G_Gpam_AT1">
              <bqbiol:isEncodedBy>
                <rdf:Bag>
                  <rdf:li rdf:resource="http://identifiers.org/ccds/CCDS7570.1" />
                  <rdf:li rdf:resource="http://identifiers.org/ncbigene/57678" />
                  <rdf:li rdf:resource="http://identifiers.org/omim/602395" />
                </rdf:Bag>
              </bqbiol:isEncodedBy>
            </rdf:Description>
          </rdf:RDF>
        </annotation>
      </fbc:geneProduct>
      <fbc:geneProduct fbc:id="G_Gsr_AT2" fbc:label="Gsr_AT2" metaid="G_Gsr_AT2">
        <annotation>
          <rdf:RDF xmlns:rdf="http://www.w3.org/1999/02/22-rdf-syntax-ns#" xmlns:bqbiol="http://biomodels.net/biology-qualifiers/">
            <rdf:Description rdf:about="#G_Gsr_AT2">
              <bqbiol:isEncodedBy>
                <rdf:Bag>
                  <rdf:li rdf:resource="http://identifiers.org/ccds/CCDS34877.1" />
                  <rdf:li rdf:resource="http://identifiers.org/ccds/CCDS56530.1" />
                  <rdf:li rdf:resource="http://identifiers.org/ccds/CCDS56531.1" />
                  <rdf:li rdf:resource="http://identifiers.org/ccds/CCDS56532.1" />
                  <rdf:li rdf:resource="http://identifiers.org/ncbigene/2936" />
                  <rdf:li rdf:resource="http://identifiers.org/omim/138300" />
                </rdf:Bag>
              </bqbiol:isEncodedBy>
            </rdf:Description>
          </rdf:RDF>
        </annotation>
      </fbc:geneProduct>
      <fbc:geneProduct fbc:id="G_Prdx2_AT3" fbc:label="Prdx2_AT3" metaid="G_Prdx2_AT3">
        <annotation>
          <rdf:RDF xmlns:rdf="http://www.w3.org/1999/02/22-rdf-syntax-ns#" xmlns:bqbiol="http://biomodels.net/biology-qualifiers/">
            <rdf:Description rdf:about="#G_Prdx2_AT3">
              <bqbiol:isEncodedBy>
                <rdf:Bag>
                  <rdf:li rdf:resource="http://identifiers.org/ccds/CCDS12281.1" />
                  <rdf:li rdf:resource="http://identifiers.org/hprd/02763" />
                  <rdf:li rdf:resource="http://identifiers.org/ncbigene/7001" />
                  <rdf:li rdf:resource="http://identifiers.org/omim/600538" />
                </rdf:Bag>
              </bqbiol:isEncodedBy>
            </rdf:Description>
          </rdf:RDF>
        </annotation>
      </fbc:geneProduct>
      <fbc:geneProduct fbc:id="G_Gpx1_AT1" fbc:label="Gpx1_AT1" metaid="G_Gpx1_AT1">
        <annotation>
          <rdf:RDF xmlns:rdf="http://www.w3.org/1999/02/22-rdf-syntax-ns#" xmlns:bqbiol="http://biomodels.net/biology-qualifiers/">
            <rdf:Description rdf:about="#G_Gpx1_AT1">
              <bqbiol:isEncodedBy>
                <rdf:Bag>
                  <rdf:li rdf:resource="http://identifiers.org/ccds/CCDS43091.1" />
                  <rdf:li rdf:resource="http://identifiers.org/ccds/CCDS54582.1" />
                  <rdf:li rdf:resource="http://identifiers.org/hprd/11749" />
                  <rdf:li rdf:resource="http://identifiers.org/ncbigene/2876" />
                  <rdf:li rdf:resource="http://identifiers.org/omim/138320" />
                </rdf:Bag>
              </bqbiol:isEncodedBy>
            </rdf:Description>
          </rdf:RDF>
        </annotation>
      </fbc:geneProduct>
      <fbc:geneProduct fbc:id="G_Gpx1_AT2" fbc:label="Gpx1_AT2" metaid="G_Gpx1_AT2">
        <annotation>
          <rdf:RDF xmlns:rdf="http://www.w3.org/1999/02/22-rdf-syntax-ns#" xmlns:bqbiol="http://biomodels.net/biology-qualifiers/">
            <rdf:Description rdf:about="#G_Gpx1_AT2">
              <bqbiol:isEncodedBy>
                <rdf:Bag>
                  <rdf:li rdf:resource="http://identifiers.org/ccds/CCDS43091.1" />
                  <rdf:li rdf:resource="http://identifiers.org/ccds/CCDS54582.1" />
                  <rdf:li rdf:resource="http://identifiers.org/hprd/11749" />
                  <rdf:li rdf:resource="http://identifiers.org/ncbigene/2876" />
                  <rdf:li rdf:resource="http://identifiers.org/omim/138320" />
                </rdf:Bag>
              </bqbiol:isEncodedBy>
            </rdf:Description>
          </rdf:RDF>
        </annotation>
      </fbc:geneProduct>
      <fbc:geneProduct fbc:id="G_Prdx2_AT1" fbc:label="Prdx2_AT1" metaid="G_Prdx2_AT1">
        <annotation>
          <rdf:RDF xmlns:rdf="http://www.w3.org/1999/02/22-rdf-syntax-ns#" xmlns:bqbiol="http://biomodels.net/biology-qualifiers/">
            <rdf:Description rdf:about="#G_Prdx2_AT1">
              <bqbiol:isEncodedBy>
                <rdf:Bag>
                  <rdf:li rdf:resource="http://identifiers.org/ccds/CCDS12281.1" />
                  <rdf:li rdf:resource="http://identifiers.org/hprd/02763" />
                  <rdf:li rdf:resource="http://identifiers.org/ncbigene/7001" />
                  <rdf:li rdf:resource="http://identifiers.org/omim/600538" />
                </rdf:Bag>
              </bqbiol:isEncodedBy>
            </rdf:Description>
          </rdf:RDF>
        </annotation>
      </fbc:geneProduct>
      <fbc:geneProduct fbc:id="G_Gpx4_AT1" fbc:label="Gpx4_AT1" metaid="G_Gpx4_AT1">
        <annotation>
          <rdf:RDF xmlns:rdf="http://www.w3.org/1999/02/22-rdf-syntax-ns#" xmlns:bqbiol="http://biomodels.net/biology-qualifiers/">
            <rdf:Description rdf:about="#G_Gpx4_AT1">
              <bqbiol:isEncodedBy>
                <rdf:Bag>
                  <rdf:li rdf:resource="http://identifiers.org/ccds/CCDS42457.1" />
                  <rdf:li rdf:resource="http://identifiers.org/ncbigene/2879" />
                  <rdf:li rdf:resource="http://identifiers.org/omim/138322" />
                </rdf:Bag>
              </bqbiol:isEncodedBy>
            </rdf:Description>
          </rdf:RDF>
        </annotation>
      </fbc:geneProduct>
      <fbc:geneProduct fbc:id="G_Prdx1_AT3" fbc:label="Prdx1_AT3" metaid="G_Prdx1_AT3">
        <annotation>
          <rdf:RDF xmlns:rdf="http://www.w3.org/1999/02/22-rdf-syntax-ns#" xmlns:bqbiol="http://biomodels.net/biology-qualifiers/">
            <rdf:Description rdf:about="#G_Prdx1_AT3">
              <bqbiol:isEncodedBy>
                <rdf:Bag>
                  <rdf:li rdf:resource="http://identifiers.org/ccds/CCDS522.1" />
                  <rdf:li rdf:resource="http://identifiers.org/hprd/01458" />
                  <rdf:li rdf:resource="http://identifiers.org/ncbigene/5052" />
                  <rdf:li rdf:resource="http://identifiers.org/omim/176763" />
                </rdf:Bag>
              </bqbiol:isEncodedBy>
            </rdf:Description>
          </rdf:RDF>
        </annotation>
      </fbc:geneProduct>
      <fbc:geneProduct fbc:id="G_Prdx2_AT2" fbc:label="Prdx2_AT2" metaid="G_Prdx2_AT2">
        <annotation>
          <rdf:RDF xmlns:rdf="http://www.w3.org/1999/02/22-rdf-syntax-ns#" xmlns:bqbiol="http://biomodels.net/biology-qualifiers/">
            <rdf:Description rdf:about="#G_Prdx2_AT2">
              <bqbiol:isEncodedBy>
                <rdf:Bag>
                  <rdf:li rdf:resource="http://identifiers.org/ccds/CCDS12281.1" />
                  <rdf:li rdf:resource="http://identifiers.org/hprd/02763" />
                  <rdf:li rdf:resource="http://identifiers.org/ncbigene/7001" />
                  <rdf:li rdf:resource="http://identifiers.org/omim/600538" />
                </rdf:Bag>
              </bqbiol:isEncodedBy>
            </rdf:Description>
          </rdf:RDF>
        </annotation>
      </fbc:geneProduct>
      <fbc:geneProduct fbc:id="G_Prdx1_AT2" fbc:label="Prdx1_AT2" metaid="G_Prdx1_AT2">
        <annotation>
          <rdf:RDF xmlns:rdf="http://www.w3.org/1999/02/22-rdf-syntax-ns#" xmlns:bqbiol="http://biomodels.net/biology-qualifiers/">
            <rdf:Description rdf:about="#G_Prdx1_AT2">
              <bqbiol:isEncodedBy>
                <rdf:Bag>
                  <rdf:li rdf:resource="http://identifiers.org/ccds/CCDS522.1" />
                  <rdf:li rdf:resource="http://identifiers.org/hprd/01458" />
                  <rdf:li rdf:resource="http://identifiers.org/ncbigene/5052" />
                  <rdf:li rdf:resource="http://identifiers.org/omim/176763" />
                </rdf:Bag>
              </bqbiol:isEncodedBy>
            </rdf:Description>
          </rdf:RDF>
        </annotation>
      </fbc:geneProduct>
      <fbc:geneProduct fbc:id="G_Prdx1_AT1" fbc:label="Prdx1_AT1" metaid="G_Prdx1_AT1">
        <annotation>
          <rdf:RDF xmlns:rdf="http://www.w3.org/1999/02/22-rdf-syntax-ns#" xmlns:bqbiol="http://biomodels.net/biology-qualifiers/">
            <rdf:Description rdf:about="#G_Prdx1_AT1">
              <bqbiol:isEncodedBy>
                <rdf:Bag>
                  <rdf:li rdf:resource="http://identifiers.org/ccds/CCDS522.1" />
                  <rdf:li rdf:resource="http://identifiers.org/hprd/01458" />
                  <rdf:li rdf:resource="http://identifiers.org/ncbigene/5052" />
                  <rdf:li rdf:resource="http://identifiers.org/omim/176763" />
                </rdf:Bag>
              </bqbiol:isEncodedBy>
            </rdf:Description>
          </rdf:RDF>
        </annotation>
      </fbc:geneProduct>
      <fbc:geneProduct fbc:id="G_Gss_AT1" fbc:label="Gss_AT1" metaid="G_Gss_AT1">
        <annotation>
          <rdf:RDF xmlns:rdf="http://www.w3.org/1999/02/22-rdf-syntax-ns#" xmlns:bqbiol="http://biomodels.net/biology-qualifiers/">
            <rdf:Description rdf:about="#G_Gss_AT1">
              <bqbiol:isEncodedBy>
                <rdf:Bag>
                  <rdf:li rdf:resource="http://identifiers.org/ccds/CCDS13245.1" />
                  <rdf:li rdf:resource="http://identifiers.org/hprd/03000" />
                  <rdf:li rdf:resource="http://identifiers.org/ncbigene/2937" />
                  <rdf:li rdf:resource="http://identifiers.org/omim/601002" />
                </rdf:Bag>
              </bqbiol:isEncodedBy>
            </rdf:Description>
          </rdf:RDF>
        </annotation>
      </fbc:geneProduct>
      <fbc:geneProduct fbc:id="G_Gucy2F_AT1" fbc:label="Gucy2F_AT1" metaid="G_Gucy2F_AT1">
        <annotation>
          <rdf:RDF xmlns:rdf="http://www.w3.org/1999/02/22-rdf-syntax-ns#" xmlns:bqbiol="http://biomodels.net/biology-qualifiers/">
            <rdf:Description rdf:about="#G_Gucy2F_AT1">
              <bqbiol:isEncodedBy>
                <rdf:Bag>
                  <rdf:li rdf:resource="http://identifiers.org/ccds/CCDS14545.1" />
                  <rdf:li rdf:resource="http://identifiers.org/ncbigene/2986" />
                  <rdf:li rdf:resource="http://identifiers.org/omim/300041" />
                </rdf:Bag>
              </bqbiol:isEncodedBy>
            </rdf:Description>
          </rdf:RDF>
        </annotation>
      </fbc:geneProduct>
      <fbc:geneProduct fbc:id="G_Gucy1A3B2_AT1" fbc:label="Gucy1A3B2_AT1" />
      <fbc:geneProduct fbc:id="G_Gucy1A2B3_AT1" fbc:label="Gucy1A2B3_AT1" />
      <fbc:geneProduct fbc:id="G_Gucy2C_AT1" fbc:label="Gucy2C_AT1" metaid="G_Gucy2C_AT1">
        <annotation>
          <rdf:RDF xmlns:rdf="http://www.w3.org/1999/02/22-rdf-syntax-ns#" xmlns:bqbiol="http://biomodels.net/biology-qualifiers/">
            <rdf:Description rdf:about="#G_Gucy2C_AT1">
              <bqbiol:isEncodedBy>
                <rdf:Bag>
                  <rdf:li rdf:resource="http://identifiers.org/ccds/CCDS8664.1" />
                  <rdf:li rdf:resource="http://identifiers.org/ncbigene/2984" />
                  <rdf:li rdf:resource="http://identifiers.org/omim/601330" />
                </rdf:Bag>
              </bqbiol:isEncodedBy>
            </rdf:Description>
          </rdf:RDF>
        </annotation>
      </fbc:geneProduct>
      <fbc:geneProduct fbc:id="G_Gucy2D_AT1" fbc:label="Gucy2D_AT1" metaid="G_Gucy2D_AT1">
        <annotation>
          <rdf:RDF xmlns:rdf="http://www.w3.org/1999/02/22-rdf-syntax-ns#" xmlns:bqbiol="http://biomodels.net/biology-qualifiers/">
            <rdf:Description rdf:about="#G_Gucy2D_AT1">
              <bqbiol:isEncodedBy>
                <rdf:Bag>
                  <rdf:li rdf:resource="http://identifiers.org/ccds/CCDS11127.1" />
                  <rdf:li rdf:resource="http://identifiers.org/hprd/02550" />
                  <rdf:li rdf:resource="http://identifiers.org/ncbigene/3000" />
                  <rdf:li rdf:resource="http://identifiers.org/omim/600179" />
                </rdf:Bag>
              </bqbiol:isEncodedBy>
            </rdf:Description>
          </rdf:RDF>
        </annotation>
      </fbc:geneProduct>
      <fbc:geneProduct fbc:id="G_Npr2_AT2" fbc:label="Npr2_AT2" metaid="G_Npr2_AT2">
        <annotation>
          <rdf:RDF xmlns:rdf="http://www.w3.org/1999/02/22-rdf-syntax-ns#" xmlns:bqbiol="http://biomodels.net/biology-qualifiers/">
            <rdf:Description rdf:about="#G_Npr2_AT2">
              <bqbiol:isEncodedBy>
                <rdf:Bag>
                  <rdf:li rdf:resource="http://identifiers.org/ccds/CCDS6590.1" />
                  <rdf:li rdf:resource="http://identifiers.org/hprd/00166" />
                  <rdf:li rdf:resource="http://identifiers.org/ncbigene/4882" />
                  <rdf:li rdf:resource="http://identifiers.org/omim/108961" />
                </rdf:Bag>
              </bqbiol:isEncodedBy>
            </rdf:Description>
          </rdf:RDF>
        </annotation>
      </fbc:geneProduct>
      <fbc:geneProduct fbc:id="G_Npr2_AT1" fbc:label="Npr2_AT1" metaid="G_Npr2_AT1">
        <annotation>
          <rdf:RDF xmlns:rdf="http://www.w3.org/1999/02/22-rdf-syntax-ns#" xmlns:bqbiol="http://biomodels.net/biology-qualifiers/">
            <rdf:Description rdf:about="#G_Npr2_AT1">
              <bqbiol:isEncodedBy>
                <rdf:Bag>
                  <rdf:li rdf:resource="http://identifiers.org/ccds/CCDS6590.1" />
                  <rdf:li rdf:resource="http://identifiers.org/hprd/00166" />
                  <rdf:li rdf:resource="http://identifiers.org/ncbigene/4882" />
                  <rdf:li rdf:resource="http://identifiers.org/omim/108961" />
                </rdf:Bag>
              </bqbiol:isEncodedBy>
            </rdf:Description>
          </rdf:RDF>
        </annotation>
      </fbc:geneProduct>
      <fbc:geneProduct fbc:id="G_Npr1_AT1" fbc:label="Npr1_AT1" metaid="G_Npr1_AT1">
        <annotation>
          <rdf:RDF xmlns:rdf="http://www.w3.org/1999/02/22-rdf-syntax-ns#" xmlns:bqbiol="http://biomodels.net/biology-qualifiers/">
            <rdf:Description rdf:about="#G_Npr1_AT1">
              <bqbiol:isEncodedBy>
                <rdf:Bag>
                  <rdf:li rdf:resource="http://identifiers.org/ccds/CCDS1051.1" />
                  <rdf:li rdf:resource="http://identifiers.org/ncbigene/4881" />
                  <rdf:li rdf:resource="http://identifiers.org/omim/108960" />
                </rdf:Bag>
              </bqbiol:isEncodedBy>
            </rdf:Description>
          </rdf:RDF>
        </annotation>
      </fbc:geneProduct>
      <fbc:geneProduct fbc:id="G_Gucy1A3B3_AT1" fbc:label="Gucy1A3B3_AT1" />
      <fbc:geneProduct fbc:id="G_Gucy1A2B2_AT1" fbc:label="Gucy1A2B2_AT1" />
      <fbc:geneProduct fbc:id="G_HprT1_AT1" fbc:label="HprT1_AT1" metaid="G_HprT1_AT1">
        <annotation>
          <rdf:RDF xmlns:rdf="http://www.w3.org/1999/02/22-rdf-syntax-ns#" xmlns:bqbiol="http://biomodels.net/biology-qualifiers/">
            <rdf:Description rdf:about="#G_HprT1_AT1">
              <bqbiol:isEncodedBy>
                <rdf:Bag>
                  <rdf:li rdf:resource="http://identifiers.org/ccds/CCDS14641.1" />
                  <rdf:li rdf:resource="http://identifiers.org/hprd/02388" />
                  <rdf:li rdf:resource="http://identifiers.org/ncbigene/3251" />
                  <rdf:li rdf:resource="http://identifiers.org/omim/308000" />
                </rdf:Bag>
              </bqbiol:isEncodedBy>
            </rdf:Description>
          </rdf:RDF>
        </annotation>
      </fbc:geneProduct>
      <fbc:geneProduct fbc:id="G_Slc5a1_1_e" fbc:label="Slc5a1_1_e" />
      <fbc:geneProduct fbc:id="G_Ca1_AT1" fbc:label="Ca1_AT1" metaid="G_Ca1_AT1">
        <annotation>
          <rdf:RDF xmlns:rdf="http://www.w3.org/1999/02/22-rdf-syntax-ns#" xmlns:bqbiol="http://biomodels.net/biology-qualifiers/">
            <rdf:Description rdf:about="#G_Ca1_AT1">
              <bqbiol:isEncodedBy>
                <rdf:Bag>
                  <rdf:li rdf:resource="http://identifiers.org/ccds/CCDS6237.1" />
                  <rdf:li rdf:resource="http://identifiers.org/ncbigene/759" />
                  <rdf:li rdf:resource="http://identifiers.org/omim/114800" />
                </rdf:Bag>
              </bqbiol:isEncodedBy>
            </rdf:Description>
          </rdf:RDF>
        </annotation>
      </fbc:geneProduct>
      <fbc:geneProduct fbc:id="G_Ca3_AT1" fbc:label="Ca3_AT1" metaid="G_Ca3_AT1">
        <annotation>
          <rdf:RDF xmlns:rdf="http://www.w3.org/1999/02/22-rdf-syntax-ns#" xmlns:bqbiol="http://biomodels.net/biology-qualifiers/">
            <rdf:Description rdf:about="#G_Ca3_AT1">
              <bqbiol:isEncodedBy>
                <rdf:Bag>
                  <rdf:li rdf:resource="http://identifiers.org/ccds/CCDS6238.1" />
                  <rdf:li rdf:resource="http://identifiers.org/hprd/00260" />
                  <rdf:li rdf:resource="http://identifiers.org/ncbigene/761" />
                  <rdf:li rdf:resource="http://identifiers.org/omim/114750" />
                </rdf:Bag>
              </bqbiol:isEncodedBy>
            </rdf:Description>
          </rdf:RDF>
        </annotation>
      </fbc:geneProduct>
      <fbc:geneProduct fbc:id="G_Ca2_AT1" fbc:label="Ca2_AT1" metaid="G_Ca2_AT1">
        <annotation>
          <rdf:RDF xmlns:rdf="http://www.w3.org/1999/02/22-rdf-syntax-ns#" xmlns:bqbiol="http://biomodels.net/biology-qualifiers/">
            <rdf:Description rdf:about="#G_Ca2_AT1">
              <bqbiol:isEncodedBy>
                <rdf:Bag>
                  <rdf:li rdf:resource="http://identifiers.org/ccds/CCDS6239.1" />
                  <rdf:li rdf:resource="http://identifiers.org/hprd/02023" />
                  <rdf:li rdf:resource="http://identifiers.org/ncbigene/760" />
                  <rdf:li rdf:resource="http://identifiers.org/omim/611492" />
                </rdf:Bag>
              </bqbiol:isEncodedBy>
            </rdf:Description>
          </rdf:RDF>
        </annotation>
      </fbc:geneProduct>
      <fbc:geneProduct fbc:id="G_Slc4a1_1_e" fbc:label="Slc4a1_1_e" />
      <fbc:geneProduct fbc:id="G_Hk1_AT5" fbc:label="Hk1_AT5" metaid="G_Hk1_AT5">
        <annotation>
          <rdf:RDF xmlns:rdf="http://www.w3.org/1999/02/22-rdf-syntax-ns#" xmlns:bqbiol="http://biomodels.net/biology-qualifiers/">
            <rdf:Description rdf:about="#G_Hk1_AT5">
              <bqbiol:isEncodedBy>
                <rdf:Bag>
                  <rdf:li rdf:resource="http://identifiers.org/ccds/CCDS7289.1" />
                  <rdf:li rdf:resource="http://identifiers.org/ccds/CCDS7290.1" />
                  <rdf:li rdf:resource="http://identifiers.org/ccds/CCDS7291.1" />
                  <rdf:li rdf:resource="http://identifiers.org/ccds/CCDS7292.1" />
                  <rdf:li rdf:resource="http://identifiers.org/ncbigene/3098" />
                  <rdf:li rdf:resource="http://identifiers.org/omim/142600" />
                </rdf:Bag>
              </bqbiol:isEncodedBy>
            </rdf:Description>
          </rdf:RDF>
        </annotation>
      </fbc:geneProduct>
      <fbc:geneProduct fbc:id="G_Hk3_AT1" fbc:label="Hk3_AT1" metaid="G_Hk3_AT1">
        <annotation>
          <rdf:RDF xmlns:rdf="http://www.w3.org/1999/02/22-rdf-syntax-ns#" xmlns:bqbiol="http://biomodels.net/biology-qualifiers/">
            <rdf:Description rdf:about="#G_Hk3_AT1">
              <bqbiol:isEncodedBy>
                <rdf:Bag>
                  <rdf:li rdf:resource="http://identifiers.org/ccds/CCDS4407.1" />
                  <rdf:li rdf:resource="http://identifiers.org/ncbigene/3101" />
                  <rdf:li rdf:resource="http://identifiers.org/omim/142570" />
                </rdf:Bag>
              </bqbiol:isEncodedBy>
            </rdf:Description>
          </rdf:RDF>
        </annotation>
      </fbc:geneProduct>
      <fbc:geneProduct fbc:id="G_Hk1_AT4" fbc:label="Hk1_AT4" metaid="G_Hk1_AT4">
        <annotation>
          <rdf:RDF xmlns:rdf="http://www.w3.org/1999/02/22-rdf-syntax-ns#" xmlns:bqbiol="http://biomodels.net/biology-qualifiers/">
            <rdf:Description rdf:about="#G_Hk1_AT4">
              <bqbiol:isEncodedBy>
                <rdf:Bag>
                  <rdf:li rdf:resource="http://identifiers.org/ccds/CCDS7289.1" />
                  <rdf:li rdf:resource="http://identifiers.org/ccds/CCDS7290.1" />
                  <rdf:li rdf:resource="http://identifiers.org/ccds/CCDS7291.1" />
                  <rdf:li rdf:resource="http://identifiers.org/ccds/CCDS7292.1" />
                  <rdf:li rdf:resource="http://identifiers.org/ncbigene/3098" />
                  <rdf:li rdf:resource="http://identifiers.org/omim/142600" />
                </rdf:Bag>
              </bqbiol:isEncodedBy>
            </rdf:Description>
          </rdf:RDF>
        </annotation>
      </fbc:geneProduct>
      <fbc:geneProduct fbc:id="G_Hk2_AT1" fbc:label="Hk2_AT1" metaid="G_Hk2_AT1">
        <annotation>
          <rdf:RDF xmlns:rdf="http://www.w3.org/1999/02/22-rdf-syntax-ns#" xmlns:bqbiol="http://biomodels.net/biology-qualifiers/">
            <rdf:Description rdf:about="#G_Hk2_AT1">
              <bqbiol:isEncodedBy>
                <rdf:Bag>
                  <rdf:li rdf:resource="http://identifiers.org/ccds/CCDS1956.1" />
                  <rdf:li rdf:resource="http://identifiers.org/hprd/03080" />
                  <rdf:li rdf:resource="http://identifiers.org/ncbigene/3099" />
                  <rdf:li rdf:resource="http://identifiers.org/omim/601125" />
                </rdf:Bag>
              </bqbiol:isEncodedBy>
            </rdf:Description>
          </rdf:RDF>
        </annotation>
      </fbc:geneProduct>
      <fbc:geneProduct fbc:id="G_Flj22761_AT1" fbc:label="Flj22761_AT1" />
      <fbc:geneProduct fbc:id="G_Hk1_AT3" fbc:label="Hk1_AT3" metaid="G_Hk1_AT3">
        <annotation>
          <rdf:RDF xmlns:rdf="http://www.w3.org/1999/02/22-rdf-syntax-ns#" xmlns:bqbiol="http://biomodels.net/biology-qualifiers/">
            <rdf:Description rdf:about="#G_Hk1_AT3">
              <bqbiol:isEncodedBy>
                <rdf:Bag>
                  <rdf:li rdf:resource="http://identifiers.org/ccds/CCDS7289.1" />
                  <rdf:li rdf:resource="http://identifiers.org/ccds/CCDS7290.1" />
                  <rdf:li rdf:resource="http://identifiers.org/ccds/CCDS7291.1" />
                  <rdf:li rdf:resource="http://identifiers.org/ccds/CCDS7292.1" />
                  <rdf:li rdf:resource="http://identifiers.org/ncbigene/3098" />
                  <rdf:li rdf:resource="http://identifiers.org/omim/142600" />
                </rdf:Bag>
              </bqbiol:isEncodedBy>
            </rdf:Description>
          </rdf:RDF>
        </annotation>
      </fbc:geneProduct>
      <fbc:geneProduct fbc:id="G_Hk1_AT1" fbc:label="Hk1_AT1" metaid="G_Hk1_AT1">
        <annotation>
          <rdf:RDF xmlns:rdf="http://www.w3.org/1999/02/22-rdf-syntax-ns#" xmlns:bqbiol="http://biomodels.net/biology-qualifiers/">
            <rdf:Description rdf:about="#G_Hk1_AT1">
              <bqbiol:isEncodedBy>
                <rdf:Bag>
                  <rdf:li rdf:resource="http://identifiers.org/ccds/CCDS7289.1" />
                  <rdf:li rdf:resource="http://identifiers.org/ccds/CCDS7290.1" />
                  <rdf:li rdf:resource="http://identifiers.org/ccds/CCDS7291.1" />
                  <rdf:li rdf:resource="http://identifiers.org/ccds/CCDS7292.1" />
                  <rdf:li rdf:resource="http://identifiers.org/ncbigene/3098" />
                  <rdf:li rdf:resource="http://identifiers.org/omim/142600" />
                </rdf:Bag>
              </bqbiol:isEncodedBy>
            </rdf:Description>
          </rdf:RDF>
        </annotation>
      </fbc:geneProduct>
      <fbc:geneProduct fbc:id="G_Hk1_AT2" fbc:label="Hk1_AT2" metaid="G_Hk1_AT2">
        <annotation>
          <rdf:RDF xmlns:rdf="http://www.w3.org/1999/02/22-rdf-syntax-ns#" xmlns:bqbiol="http://biomodels.net/biology-qualifiers/">
            <rdf:Description rdf:about="#G_Hk1_AT2">
              <bqbiol:isEncodedBy>
                <rdf:Bag>
                  <rdf:li rdf:resource="http://identifiers.org/ccds/CCDS7289.1" />
                  <rdf:li rdf:resource="http://identifiers.org/ccds/CCDS7290.1" />
                  <rdf:li rdf:resource="http://identifiers.org/ccds/CCDS7291.1" />
                  <rdf:li rdf:resource="http://identifiers.org/ccds/CCDS7292.1" />
                  <rdf:li rdf:resource="http://identifiers.org/ncbigene/3098" />
                  <rdf:li rdf:resource="http://identifiers.org/omim/142600" />
                </rdf:Bag>
              </bqbiol:isEncodedBy>
            </rdf:Description>
          </rdf:RDF>
        </annotation>
      </fbc:geneProduct>
      <fbc:geneProduct fbc:id="G_Hmbs_AT1" fbc:label="Hmbs_AT1" metaid="G_Hmbs_AT1">
        <annotation>
          <rdf:RDF xmlns:rdf="http://www.w3.org/1999/02/22-rdf-syntax-ns#" xmlns:bqbiol="http://biomodels.net/biology-qualifiers/">
            <rdf:Description rdf:about="#G_Hmbs_AT1">
              <bqbiol:isEncodedBy>
                <rdf:Bag>
                  <rdf:li rdf:resource="http://identifiers.org/ccds/CCDS41726.1" />
                  <rdf:li rdf:resource="http://identifiers.org/ccds/CCDS58186.1" />
                  <rdf:li rdf:resource="http://identifiers.org/ccds/CCDS58187.1" />
                  <rdf:li rdf:resource="http://identifiers.org/ccds/CCDS8409.1" />
                  <rdf:li rdf:resource="http://identifiers.org/ncbigene/3145" />
                  <rdf:li rdf:resource="http://identifiers.org/ncbigi/gi:1034573305" />
                  <rdf:li rdf:resource="http://identifiers.org/ncbigi/gi:20149500" />
                  <rdf:li rdf:resource="http://identifiers.org/ncbigi/gi:384551654" />
                  <rdf:li rdf:resource="http://identifiers.org/ncbigi/gi:384551656" />
                  <rdf:li rdf:resource="http://identifiers.org/ncbigi/gi:530398051" />
                  <rdf:li rdf:resource="http://identifiers.org/ncbigi/gi:530398053" />
                  <rdf:li rdf:resource="http://identifiers.org/ncbigi/gi:530398055" />
                  <rdf:li rdf:resource="http://identifiers.org/ncbigi/gi:66933009" />
                  <rdf:li rdf:resource="http://identifiers.org/ncbigi/gi:767970087" />
                  <rdf:li rdf:resource="http://identifiers.org/omim/609806" />
                </rdf:Bag>
              </bqbiol:isEncodedBy>
            </rdf:Description>
          </rdf:RDF>
        </annotation>
      </fbc:geneProduct>
      <fbc:geneProduct fbc:id="G_Hmox2_AT1" fbc:label="Hmox2_AT1" metaid="G_Hmox2_AT1">
        <annotation>
          <rdf:RDF xmlns:rdf="http://www.w3.org/1999/02/22-rdf-syntax-ns#" xmlns:bqbiol="http://biomodels.net/biology-qualifiers/">
            <rdf:Description rdf:about="#G_Hmox2_AT1">
              <bqbiol:isEncodedBy>
                <rdf:Bag>
                  <rdf:li rdf:resource="http://identifiers.org/ccds/CCDS10517.1" />
                  <rdf:li rdf:resource="http://identifiers.org/ccds/CCDS66931.1" />
                  <rdf:li rdf:resource="http://identifiers.org/ccds/CCDS73818.1" />
                  <rdf:li rdf:resource="http://identifiers.org/hprd/00783" />
                  <rdf:li rdf:resource="http://identifiers.org/ncbigene/3163" />
                  <rdf:li rdf:resource="http://identifiers.org/omim/141251" />
                </rdf:Bag>
              </bqbiol:isEncodedBy>
            </rdf:Description>
          </rdf:RDF>
        </annotation>
      </fbc:geneProduct>
      <fbc:geneProduct fbc:id="G_Hmox1_AT1" fbc:label="Hmox1_AT1" metaid="G_Hmox1_AT1">
        <annotation>
          <rdf:RDF xmlns:rdf="http://www.w3.org/1999/02/22-rdf-syntax-ns#" xmlns:bqbiol="http://biomodels.net/biology-qualifiers/">
            <rdf:Description rdf:about="#G_Hmox1_AT1">
              <bqbiol:isEncodedBy>
                <rdf:Bag>
                  <rdf:li rdf:resource="http://identifiers.org/ccds/CCDS13914.1" />
                  <rdf:li rdf:resource="http://identifiers.org/hprd/00782" />
                  <rdf:li rdf:resource="http://identifiers.org/ncbigene/3162" />
                  <rdf:li rdf:resource="http://identifiers.org/omim/141250" />
                </rdf:Bag>
              </bqbiol:isEncodedBy>
            </rdf:Description>
          </rdf:RDF>
        </annotation>
      </fbc:geneProduct>
      <fbc:geneProduct fbc:id="G_Idh1_AT1" fbc:label="Idh1_AT1" metaid="G_Idh1_AT1">
        <annotation>
          <rdf:RDF xmlns:rdf="http://www.w3.org/1999/02/22-rdf-syntax-ns#" xmlns:bqbiol="http://biomodels.net/biology-qualifiers/">
            <rdf:Description rdf:about="#G_Idh1_AT1">
              <bqbiol:isEncodedBy>
                <rdf:Bag>
                  <rdf:li rdf:resource="http://identifiers.org/ccds/CCDS2381.1" />
                  <rdf:li rdf:resource="http://identifiers.org/hprd/00984" />
                  <rdf:li rdf:resource="http://identifiers.org/ncbigene/3417" />
                  <rdf:li rdf:resource="http://identifiers.org/omim/147700" />
                </rdf:Bag>
              </bqbiol:isEncodedBy>
            </rdf:Description>
          </rdf:RDF>
        </annotation>
      </fbc:geneProduct>
      <fbc:geneProduct fbc:id="G_ImpDH2_AT1" fbc:label="ImpDH2_AT1" metaid="G_ImpDH2_AT1">
        <annotation>
          <rdf:RDF xmlns:rdf="http://www.w3.org/1999/02/22-rdf-syntax-ns#" xmlns:bqbiol="http://biomodels.net/biology-qualifiers/">
            <rdf:Description rdf:about="#G_ImpDH2_AT1">
              <bqbiol:isEncodedBy>
                <rdf:Bag>
                  <rdf:li rdf:resource="http://identifiers.org/ccds/CCDS2786.1" />
                  <rdf:li rdf:resource="http://identifiers.org/ncbigene/3615" />
                  <rdf:li rdf:resource="http://identifiers.org/omim/146691" />
                </rdf:Bag>
              </bqbiol:isEncodedBy>
            </rdf:Description>
          </rdf:RDF>
        </annotation>
      </fbc:geneProduct>
      <fbc:geneProduct fbc:id="G_ImpDH1_AT1" fbc:label="ImpDH1_AT1" metaid="G_ImpDH1_AT1">
        <annotation>
          <rdf:RDF xmlns:rdf="http://www.w3.org/1999/02/22-rdf-syntax-ns#" xmlns:bqbiol="http://biomodels.net/biology-qualifiers/">
            <rdf:Description rdf:about="#G_ImpDH1_AT1">
              <bqbiol:isEncodedBy>
                <rdf:Bag>
                  <rdf:li rdf:resource="http://identifiers.org/ccds/CCDS34748.1" />
                  <rdf:li rdf:resource="http://identifiers.org/ccds/CCDS34749.1" />
                  <rdf:li rdf:resource="http://identifiers.org/ccds/CCDS43643.1" />
                  <rdf:li rdf:resource="http://identifiers.org/ccds/CCDS47699.1" />
                  <rdf:li rdf:resource="http://identifiers.org/ccds/CCDS47700.1" />
                  <rdf:li rdf:resource="http://identifiers.org/ccds/CCDS55161.1" />
                  <rdf:li rdf:resource="http://identifiers.org/hprd/08853" />
                  <rdf:li rdf:resource="http://identifiers.org/ncbigene/3614" />
                  <rdf:li rdf:resource="http://identifiers.org/ncbigi/gi:1034655492" />
                  <rdf:li rdf:resource="http://identifiers.org/ncbigi/gi:1034655494" />
                  <rdf:li rdf:resource="http://identifiers.org/ncbigi/gi:1034655496" />
                  <rdf:li rdf:resource="http://identifiers.org/ncbigi/gi:1034655498" />
                  <rdf:li rdf:resource="http://identifiers.org/ncbigi/gi:1034655500" />
                  <rdf:li rdf:resource="http://identifiers.org/ncbigi/gi:1034655502" />
                  <rdf:li rdf:resource="http://identifiers.org/ncbigi/gi:156616279" />
                  <rdf:li rdf:resource="http://identifiers.org/ncbigi/gi:217035146" />
                  <rdf:li rdf:resource="http://identifiers.org/ncbigi/gi:217035148" />
                  <rdf:li rdf:resource="http://identifiers.org/ncbigi/gi:217035150" />
                  <rdf:li rdf:resource="http://identifiers.org/ncbigi/gi:217035152" />
                  <rdf:li rdf:resource="http://identifiers.org/ncbigi/gi:34328928" />
                  <rdf:li rdf:resource="http://identifiers.org/ncbigi/gi:34328930" />
                  <rdf:li rdf:resource="http://identifiers.org/ncbigi/gi:751557634" />
                  <rdf:li rdf:resource="http://identifiers.org/omim/146690" />
                </rdf:Bag>
              </bqbiol:isEncodedBy>
            </rdf:Description>
          </rdf:RDF>
        </annotation>
      </fbc:geneProduct>
      <fbc:geneProduct fbc:id="G_ImpDH1_AT2" fbc:label="ImpDH1_AT2" metaid="G_ImpDH1_AT2">
        <annotation>
          <rdf:RDF xmlns:rdf="http://www.w3.org/1999/02/22-rdf-syntax-ns#" xmlns:bqbiol="http://biomodels.net/biology-qualifiers/">
            <rdf:Description rdf:about="#G_ImpDH1_AT2">
              <bqbiol:isEncodedBy>
                <rdf:Bag>
                  <rdf:li rdf:resource="http://identifiers.org/ccds/CCDS34748.1" />
                  <rdf:li rdf:resource="http://identifiers.org/ccds/CCDS34749.1" />
                  <rdf:li rdf:resource="http://identifiers.org/ccds/CCDS43643.1" />
                  <rdf:li rdf:resource="http://identifiers.org/ccds/CCDS47699.1" />
                  <rdf:li rdf:resource="http://identifiers.org/ccds/CCDS47700.1" />
                  <rdf:li rdf:resource="http://identifiers.org/ccds/CCDS55161.1" />
                  <rdf:li rdf:resource="http://identifiers.org/hprd/08853" />
                  <rdf:li rdf:resource="http://identifiers.org/ncbigene/3614" />
                  <rdf:li rdf:resource="http://identifiers.org/ncbigi/gi:1034655492" />
                  <rdf:li rdf:resource="http://identifiers.org/ncbigi/gi:1034655494" />
                  <rdf:li rdf:resource="http://identifiers.org/ncbigi/gi:1034655496" />
                  <rdf:li rdf:resource="http://identifiers.org/ncbigi/gi:1034655498" />
                  <rdf:li rdf:resource="http://identifiers.org/ncbigi/gi:1034655500" />
                  <rdf:li rdf:resource="http://identifiers.org/ncbigi/gi:1034655502" />
                  <rdf:li rdf:resource="http://identifiers.org/ncbigi/gi:156616279" />
                  <rdf:li rdf:resource="http://identifiers.org/ncbigi/gi:217035146" />
                  <rdf:li rdf:resource="http://identifiers.org/ncbigi/gi:217035148" />
                  <rdf:li rdf:resource="http://identifiers.org/ncbigi/gi:217035150" />
                  <rdf:li rdf:resource="http://identifiers.org/ncbigi/gi:217035152" />
                  <rdf:li rdf:resource="http://identifiers.org/ncbigi/gi:34328928" />
                  <rdf:li rdf:resource="http://identifiers.org/ncbigi/gi:34328930" />
                  <rdf:li rdf:resource="http://identifiers.org/ncbigi/gi:751557634" />
                  <rdf:li rdf:resource="http://identifiers.org/omim/146690" />
                </rdf:Bag>
              </bqbiol:isEncodedBy>
            </rdf:Description>
          </rdf:RDF>
        </annotation>
      </fbc:geneProduct>
      <fbc:geneProduct fbc:id="G_Slc12a7_1_e" fbc:label="Slc12a7_1_e" />
      <fbc:geneProduct fbc:id="G_Ldhb_AT1" fbc:label="Ldhb_AT1" metaid="G_Ldhb_AT1">
        <annotation>
          <rdf:RDF xmlns:rdf="http://www.w3.org/1999/02/22-rdf-syntax-ns#" xmlns:bqbiol="http://biomodels.net/biology-qualifiers/">
            <rdf:Description rdf:about="#G_Ldhb_AT1">
              <bqbiol:isEncodedBy>
                <rdf:Bag>
                  <rdf:li rdf:resource="http://identifiers.org/ccds/CCDS8691.1" />
                  <rdf:li rdf:resource="http://identifiers.org/hprd/01026" />
                  <rdf:li rdf:resource="http://identifiers.org/ncbigene/3945" />
                  <rdf:li rdf:resource="http://identifiers.org/omim/150100" />
                </rdf:Bag>
              </bqbiol:isEncodedBy>
            </rdf:Description>
          </rdf:RDF>
        </annotation>
      </fbc:geneProduct>
      <fbc:geneProduct fbc:id="G_Ldha_AT1" fbc:label="Ldha_AT1" metaid="G_Ldha_AT1">
        <annotation>
          <rdf:RDF xmlns:rdf="http://www.w3.org/1999/02/22-rdf-syntax-ns#" xmlns:bqbiol="http://biomodels.net/biology-qualifiers/">
            <rdf:Description rdf:about="#G_Ldha_AT1">
              <bqbiol:isEncodedBy>
                <rdf:Bag>
                  <rdf:li rdf:resource="http://identifiers.org/ccds/CCDS44549.1" />
                  <rdf:li rdf:resource="http://identifiers.org/ccds/CCDS53609.1" />
                  <rdf:li rdf:resource="http://identifiers.org/ccds/CCDS53610.1" />
                  <rdf:li rdf:resource="http://identifiers.org/ccds/CCDS53611.1" />
                  <rdf:li rdf:resource="http://identifiers.org/ccds/CCDS7839.1" />
                  <rdf:li rdf:resource="http://identifiers.org/hprd/01025" />
                  <rdf:li rdf:resource="http://identifiers.org/ncbigene/3939" />
                  <rdf:li rdf:resource="http://identifiers.org/ncbigi/gi:207028494" />
                  <rdf:li rdf:resource="http://identifiers.org/ncbigi/gi:260099723" />
                  <rdf:li rdf:resource="http://identifiers.org/ncbigi/gi:260099725" />
                  <rdf:li rdf:resource="http://identifiers.org/ncbigi/gi:260099727" />
                  <rdf:li rdf:resource="http://identifiers.org/ncbigi/gi:5031857" />
                  <rdf:li rdf:resource="http://identifiers.org/omim/150000" />
                </rdf:Bag>
              </bqbiol:isEncodedBy>
            </rdf:Description>
          </rdf:RDF>
        </annotation>
      </fbc:geneProduct>
      <fbc:geneProduct fbc:id="G_Glo1_AT1" fbc:label="Glo1_AT1" metaid="G_Glo1_AT1">
        <annotation>
          <rdf:RDF xmlns:rdf="http://www.w3.org/1999/02/22-rdf-syntax-ns#" xmlns:bqbiol="http://biomodels.net/biology-qualifiers/">
            <rdf:Description rdf:about="#G_Glo1_AT1">
              <bqbiol:isEncodedBy>
                <rdf:Bag>
                  <rdf:li rdf:resource="http://identifiers.org/ccds/CCDS4837.1" />
                  <rdf:li rdf:resource="http://identifiers.org/ncbigene/2739" />
                  <rdf:li rdf:resource="http://identifiers.org/omim/138750" />
                </rdf:Bag>
              </bqbiol:isEncodedBy>
            </rdf:Description>
          </rdf:RDF>
        </annotation>
      </fbc:geneProduct>
      <fbc:geneProduct fbc:id="G_Pla2g4a_AT1" fbc:label="Pla2g4a_AT1" metaid="G_Pla2g4a_AT1">
        <annotation>
          <rdf:RDF xmlns:rdf="http://www.w3.org/1999/02/22-rdf-syntax-ns#" xmlns:bqbiol="http://biomodels.net/biology-qualifiers/">
            <rdf:Description rdf:about="#G_Pla2g4a_AT1">
              <bqbiol:isEncodedBy>
                <rdf:Bag>
                  <rdf:li rdf:resource="http://identifiers.org/ccds/CCDS1372.1" />
                  <rdf:li rdf:resource="http://identifiers.org/hprd/08986" />
                  <rdf:li rdf:resource="http://identifiers.org/ncbigene/5321" />
                  <rdf:li rdf:resource="http://identifiers.org/omim/600522" />
                </rdf:Bag>
              </bqbiol:isEncodedBy>
            </rdf:Description>
          </rdf:RDF>
        </annotation>
      </fbc:geneProduct>
      <fbc:geneProduct fbc:id="G_Clc_AT1" fbc:label="Clc_AT1" metaid="G_Clc_AT1">
        <annotation>
          <rdf:RDF xmlns:rdf="http://www.w3.org/1999/02/22-rdf-syntax-ns#" xmlns:bqbiol="http://biomodels.net/biology-qualifiers/">
            <rdf:Description rdf:about="#G_Clc_AT1">
              <bqbiol:isEncodedBy>
                <rdf:Bag>
                  <rdf:li rdf:resource="http://identifiers.org/ccds/CCDS33025.1" />
                  <rdf:li rdf:resource="http://identifiers.org/hprd/08351" />
                  <rdf:li rdf:resource="http://identifiers.org/ncbigene/1178" />
                  <rdf:li rdf:resource="http://identifiers.org/omim/153310" />
                </rdf:Bag>
              </bqbiol:isEncodedBy>
            </rdf:Description>
          </rdf:RDF>
        </annotation>
      </fbc:geneProduct>
      <fbc:geneProduct fbc:id="G_Lta4h_AT1" fbc:label="Lta4h_AT1" metaid="G_Lta4h_AT1">
        <annotation>
          <rdf:RDF xmlns:rdf="http://www.w3.org/1999/02/22-rdf-syntax-ns#" xmlns:bqbiol="http://biomodels.net/biology-qualifiers/">
            <rdf:Description rdf:about="#G_Lta4h_AT1">
              <bqbiol:isEncodedBy>
                <rdf:Bag>
                  <rdf:li rdf:resource="http://identifiers.org/ccds/CCDS58266.1" />
                  <rdf:li rdf:resource="http://identifiers.org/ccds/CCDS58267.1" />
                  <rdf:li rdf:resource="http://identifiers.org/ccds/CCDS9059.1" />
                  <rdf:li rdf:resource="http://identifiers.org/hprd/01056" />
                  <rdf:li rdf:resource="http://identifiers.org/ncbigene/4048" />
                  <rdf:li rdf:resource="http://identifiers.org/omim/151570" />
                </rdf:Bag>
              </bqbiol:isEncodedBy>
            </rdf:Description>
          </rdf:RDF>
        </annotation>
      </fbc:geneProduct>
      <fbc:geneProduct fbc:id="G_Mpi_AT1" fbc:label="Mpi_AT1" metaid="G_Mpi_AT1">
        <annotation>
          <rdf:RDF xmlns:rdf="http://www.w3.org/1999/02/22-rdf-syntax-ns#" xmlns:bqbiol="http://biomodels.net/biology-qualifiers/">
            <rdf:Description rdf:about="#G_Mpi_AT1">
              <bqbiol:isEncodedBy>
                <rdf:Bag>
                  <rdf:li rdf:resource="http://identifiers.org/ccds/CCDS10272.1" />
                  <rdf:li rdf:resource="http://identifiers.org/ccds/CCDS73756.1" />
                  <rdf:li rdf:resource="http://identifiers.org/ccds/CCDS73757.1" />
                  <rdf:li rdf:resource="http://identifiers.org/ccds/CCDS73758.1" />
                  <rdf:li rdf:resource="http://identifiers.org/hprd/01108" />
                  <rdf:li rdf:resource="http://identifiers.org/ncbigene/4351" />
                  <rdf:li rdf:resource="http://identifiers.org/omim/154550" />
                </rdf:Bag>
              </bqbiol:isEncodedBy>
            </rdf:Description>
          </rdf:RDF>
        </annotation>
      </fbc:geneProduct>
      <fbc:geneProduct fbc:id="G_Mdh1_AT1" fbc:label="Mdh1_AT1" metaid="G_Mdh1_AT1">
        <annotation>
          <rdf:RDF xmlns:rdf="http://www.w3.org/1999/02/22-rdf-syntax-ns#" xmlns:bqbiol="http://biomodels.net/biology-qualifiers/">
            <rdf:Description rdf:about="#G_Mdh1_AT1">
              <bqbiol:isEncodedBy>
                <rdf:Bag>
                  <rdf:li rdf:resource="http://identifiers.org/ccds/CCDS1874.1" />
                  <rdf:li rdf:resource="http://identifiers.org/ccds/CCDS56121.1" />
                  <rdf:li rdf:resource="http://identifiers.org/ccds/CCDS56122.1" />
                  <rdf:li rdf:resource="http://identifiers.org/hprd/01100" />
                  <rdf:li rdf:resource="http://identifiers.org/ncbigene/4190" />
                  <rdf:li rdf:resource="http://identifiers.org/omim/154200" />
                </rdf:Bag>
              </bqbiol:isEncodedBy>
            </rdf:Description>
          </rdf:RDF>
        </annotation>
      </fbc:geneProduct>
      <fbc:geneProduct fbc:id="G_Me1_AT1" fbc:label="Me1_AT1" metaid="G_Me1_AT1">
        <annotation>
          <rdf:RDF xmlns:rdf="http://www.w3.org/1999/02/22-rdf-syntax-ns#" xmlns:bqbiol="http://biomodels.net/biology-qualifiers/">
            <rdf:Description rdf:about="#G_Me1_AT1">
              <bqbiol:isEncodedBy>
                <rdf:Bag>
                  <rdf:li rdf:resource="http://identifiers.org/ccds/CCDS34492.1" />
                  <rdf:li rdf:resource="http://identifiers.org/hprd/01102" />
                  <rdf:li rdf:resource="http://identifiers.org/ncbigene/4199" />
                  <rdf:li rdf:resource="http://identifiers.org/omim/154250" />
                </rdf:Bag>
              </bqbiol:isEncodedBy>
            </rdf:Description>
          </rdf:RDF>
        </annotation>
      </fbc:geneProduct>
      <fbc:geneProduct fbc:id="G_Mat1a_AT1" fbc:label="Mat1a_AT1" metaid="G_Mat1a_AT1">
        <annotation>
          <rdf:RDF xmlns:rdf="http://www.w3.org/1999/02/22-rdf-syntax-ns#" xmlns:bqbiol="http://biomodels.net/biology-qualifiers/">
            <rdf:Description rdf:about="#G_Mat1a_AT1">
              <bqbiol:isEncodedBy>
                <rdf:Bag>
                  <rdf:li rdf:resource="http://identifiers.org/ccds/CCDS7365.1" />
                  <rdf:li rdf:resource="http://identifiers.org/hprd/02013" />
                  <rdf:li rdf:resource="http://identifiers.org/ncbigene/4143" />
                  <rdf:li rdf:resource="http://identifiers.org/omim/610550" />
                </rdf:Bag>
              </bqbiol:isEncodedBy>
            </rdf:Description>
          </rdf:RDF>
        </annotation>
      </fbc:geneProduct>
      <fbc:geneProduct fbc:id="G_Slc43a1_AT1" fbc:label="Slc43a1_AT1" metaid="G_Slc43a1_AT1">
        <annotation>
          <rdf:RDF xmlns:rdf="http://www.w3.org/1999/02/22-rdf-syntax-ns#" xmlns:bqbiol="http://biomodels.net/biology-qualifiers/">
            <rdf:Description rdf:about="#G_Slc43a1_AT1">
              <bqbiol:isEncodedBy>
                <rdf:Bag>
                  <rdf:li rdf:resource="http://identifiers.org/ccds/CCDS7958.1" />
                  <rdf:li rdf:resource="http://identifiers.org/hprd/07227" />
                  <rdf:li rdf:resource="http://identifiers.org/ncbigene/8501" />
                  <rdf:li rdf:resource="http://identifiers.org/ncbigi/gi:1034575945" />
                  <rdf:li rdf:resource="http://identifiers.org/ncbigi/gi:1034575948" />
                  <rdf:li rdf:resource="http://identifiers.org/ncbigi/gi:1034575950" />
                  <rdf:li rdf:resource="http://identifiers.org/ncbigi/gi:311771737" />
                  <rdf:li rdf:resource="http://identifiers.org/ncbigi/gi:4505971" />
                  <rdf:li rdf:resource="http://identifiers.org/ncbigi/gi:530397518" />
                  <rdf:li rdf:resource="http://identifiers.org/ncbigi/gi:767968930" />
                  <rdf:li rdf:resource="http://identifiers.org/ncbigi/gi:767968933" />
                  <rdf:li rdf:resource="http://identifiers.org/ncbigi/gi:767968935" />
                  <rdf:li rdf:resource="http://identifiers.org/omim/603733" />
                </rdf:Bag>
              </bqbiol:isEncodedBy>
            </rdf:Description>
          </rdf:RDF>
        </annotation>
      </fbc:geneProduct>
      <fbc:geneProduct fbc:id="G_Synj1_AT2" fbc:label="Synj1_AT2" metaid="G_Synj1_AT2">
        <annotation>
          <rdf:RDF xmlns:rdf="http://www.w3.org/1999/02/22-rdf-syntax-ns#" xmlns:bqbiol="http://biomodels.net/biology-qualifiers/">
            <rdf:Description rdf:about="#G_Synj1_AT2">
              <bqbiol:isEncodedBy>
                <rdf:Bag>
                  <rdf:li rdf:resource="http://identifiers.org/ccds/CCDS33539.2" />
                  <rdf:li rdf:resource="http://identifiers.org/ccds/CCDS33540.2" />
                  <rdf:li rdf:resource="http://identifiers.org/ccds/CCDS54483.1" />
                  <rdf:li rdf:resource="http://identifiers.org/ccds/CCDS54484.1" />
                  <rdf:li rdf:resource="http://identifiers.org/ncbigene/8867" />
                  <rdf:li rdf:resource="http://identifiers.org/omim/604297" />
                </rdf:Bag>
              </bqbiol:isEncodedBy>
            </rdf:Description>
          </rdf:RDF>
        </annotation>
      </fbc:geneProduct>
      <fbc:geneProduct fbc:id="G_Inpp5d_AT1" fbc:label="Inpp5d_AT1" metaid="G_Inpp5d_AT1">
        <annotation>
          <rdf:RDF xmlns:rdf="http://www.w3.org/1999/02/22-rdf-syntax-ns#" xmlns:bqbiol="http://biomodels.net/biology-qualifiers/">
            <rdf:Description rdf:about="#G_Inpp5d_AT1">
              <bqbiol:isEncodedBy>
                <rdf:Bag>
                  <rdf:li rdf:resource="http://identifiers.org/ccds/CCDS74672.1" />
                  <rdf:li rdf:resource="http://identifiers.org/ccds/CCDS77543.1" />
                  <rdf:li rdf:resource="http://identifiers.org/ncbigene/3635" />
                  <rdf:li rdf:resource="http://identifiers.org/omim/601582" />
                </rdf:Bag>
              </bqbiol:isEncodedBy>
            </rdf:Description>
          </rdf:RDF>
        </annotation>
      </fbc:geneProduct>
      <fbc:geneProduct fbc:id="G_Synj1_AT1" fbc:label="Synj1_AT1" metaid="G_Synj1_AT1">
        <annotation>
          <rdf:RDF xmlns:rdf="http://www.w3.org/1999/02/22-rdf-syntax-ns#" xmlns:bqbiol="http://biomodels.net/biology-qualifiers/">
            <rdf:Description rdf:about="#G_Synj1_AT1">
              <bqbiol:isEncodedBy>
                <rdf:Bag>
                  <rdf:li rdf:resource="http://identifiers.org/ccds/CCDS33539.2" />
                  <rdf:li rdf:resource="http://identifiers.org/ccds/CCDS33540.2" />
                  <rdf:li rdf:resource="http://identifiers.org/ccds/CCDS54483.1" />
                  <rdf:li rdf:resource="http://identifiers.org/ccds/CCDS54484.1" />
                  <rdf:li rdf:resource="http://identifiers.org/ncbigene/8867" />
                  <rdf:li rdf:resource="http://identifiers.org/omim/604297" />
                </rdf:Bag>
              </bqbiol:isEncodedBy>
            </rdf:Description>
          </rdf:RDF>
        </annotation>
      </fbc:geneProduct>
      <fbc:geneProduct fbc:id="G_Itpkb_AT1" fbc:label="Itpkb_AT1" metaid="G_Itpkb_AT1">
        <annotation>
          <rdf:RDF xmlns:rdf="http://www.w3.org/1999/02/22-rdf-syntax-ns#" xmlns:bqbiol="http://biomodels.net/biology-qualifiers/">
            <rdf:Description rdf:about="#G_Itpkb_AT1">
              <bqbiol:isEncodedBy>
                <rdf:Bag>
                  <rdf:li rdf:resource="http://identifiers.org/ccds/CCDS1555.1" />
                  <rdf:li rdf:resource="http://identifiers.org/ncbigene/3707" />
                  <rdf:li rdf:resource="http://identifiers.org/omim/147522" />
                </rdf:Bag>
              </bqbiol:isEncodedBy>
            </rdf:Description>
          </rdf:RDF>
        </annotation>
      </fbc:geneProduct>
      <fbc:geneProduct fbc:id="G_Itpkc_AT1" fbc:label="Itpkc_AT1" metaid="G_Itpkc_AT1">
        <annotation>
          <rdf:RDF xmlns:rdf="http://www.w3.org/1999/02/22-rdf-syntax-ns#" xmlns:bqbiol="http://biomodels.net/biology-qualifiers/">
            <rdf:Description rdf:about="#G_Itpkc_AT1">
              <bqbiol:isEncodedBy>
                <rdf:Bag>
                  <rdf:li rdf:resource="http://identifiers.org/ccds/CCDS12563.1" />
                  <rdf:li rdf:resource="http://identifiers.org/hprd/09400" />
                  <rdf:li rdf:resource="http://identifiers.org/ncbigene/80271" />
                  <rdf:li rdf:resource="http://identifiers.org/omim/606476" />
                </rdf:Bag>
              </bqbiol:isEncodedBy>
            </rdf:Description>
          </rdf:RDF>
        </annotation>
      </fbc:geneProduct>
      <fbc:geneProduct fbc:id="G_Itpka_AT1" fbc:label="Itpka_AT1" metaid="G_Itpka_AT1">
        <annotation>
          <rdf:RDF xmlns:rdf="http://www.w3.org/1999/02/22-rdf-syntax-ns#" xmlns:bqbiol="http://biomodels.net/biology-qualifiers/">
            <rdf:Description rdf:about="#G_Itpka_AT1">
              <bqbiol:isEncodedBy>
                <rdf:Bag>
                  <rdf:li rdf:resource="http://identifiers.org/ccds/CCDS10076.1" />
                  <rdf:li rdf:resource="http://identifiers.org/hprd/00941" />
                  <rdf:li rdf:resource="http://identifiers.org/ncbigene/3706" />
                  <rdf:li rdf:resource="http://identifiers.org/omim/147521" />
                </rdf:Bag>
              </bqbiol:isEncodedBy>
            </rdf:Description>
          </rdf:RDF>
        </annotation>
      </fbc:geneProduct>
      <fbc:geneProduct fbc:id="G_Impa1_AT1" fbc:label="Impa1_AT1" metaid="G_Impa1_AT1">
        <annotation>
          <rdf:RDF xmlns:rdf="http://www.w3.org/1999/02/22-rdf-syntax-ns#" xmlns:bqbiol="http://biomodels.net/biology-qualifiers/">
            <rdf:Description rdf:about="#G_Impa1_AT1">
              <bqbiol:isEncodedBy>
                <rdf:Bag>
                  <rdf:li rdf:resource="http://identifiers.org/ccds/CCDS47883.1" />
                  <rdf:li rdf:resource="http://identifiers.org/ccds/CCDS47884.1" />
                  <rdf:li rdf:resource="http://identifiers.org/ccds/CCDS6231.1" />
                  <rdf:li rdf:resource="http://identifiers.org/hprd/03641" />
                  <rdf:li rdf:resource="http://identifiers.org/ncbigene/3612" />
                  <rdf:li rdf:resource="http://identifiers.org/omim/602064" />
                </rdf:Bag>
              </bqbiol:isEncodedBy>
            </rdf:Description>
          </rdf:RDF>
        </annotation>
      </fbc:geneProduct>
      <fbc:geneProduct fbc:id="G_Isyna1_AT1" fbc:label="Isyna1_AT1" metaid="G_Isyna1_AT1">
        <annotation>
          <rdf:RDF xmlns:rdf="http://www.w3.org/1999/02/22-rdf-syntax-ns#" xmlns:bqbiol="http://biomodels.net/biology-qualifiers/">
            <rdf:Description rdf:about="#G_Isyna1_AT1">
              <bqbiol:isEncodedBy>
                <rdf:Bag>
                  <rdf:li rdf:resource="http://identifiers.org/ccds/CCDS12379.1" />
                  <rdf:li rdf:resource="http://identifiers.org/ccds/CCDS54234.1" />
                  <rdf:li rdf:resource="http://identifiers.org/ccds/CCDS62603.1" />
                  <rdf:li rdf:resource="http://identifiers.org/hprd/17163" />
                  <rdf:li rdf:resource="http://identifiers.org/ncbigene/51477" />
                  <rdf:li rdf:resource="http://identifiers.org/omim/611670" />
                </rdf:Bag>
              </bqbiol:isEncodedBy>
            </rdf:Description>
          </rdf:RDF>
        </annotation>
      </fbc:geneProduct>
      <fbc:geneProduct fbc:id="G_Mtap_AT1" fbc:label="Mtap_AT1" metaid="G_Mtap_AT1">
        <annotation>
          <rdf:RDF xmlns:rdf="http://www.w3.org/1999/02/22-rdf-syntax-ns#" xmlns:bqbiol="http://biomodels.net/biology-qualifiers/">
            <rdf:Description rdf:about="#G_Mtap_AT1">
              <bqbiol:isEncodedBy>
                <rdf:Bag>
                  <rdf:li rdf:resource="http://identifiers.org/ccds/CCDS6509.1" />
                  <rdf:li rdf:resource="http://identifiers.org/ncbigene/4507" />
                  <rdf:li rdf:resource="http://identifiers.org/omim/156540" />
                </rdf:Bag>
              </bqbiol:isEncodedBy>
            </rdf:Description>
          </rdf:RDF>
        </annotation>
      </fbc:geneProduct>
      <fbc:geneProduct fbc:id="G_Nadk_AT1" fbc:label="Nadk_AT1" metaid="G_Nadk_AT1">
        <annotation>
          <rdf:RDF xmlns:rdf="http://www.w3.org/1999/02/22-rdf-syntax-ns#" xmlns:bqbiol="http://biomodels.net/biology-qualifiers/">
            <rdf:Description rdf:about="#G_Nadk_AT1">
              <bqbiol:isEncodedBy>
                <rdf:Bag>
                  <rdf:li rdf:resource="http://identifiers.org/ccds/CCDS30565.1" />
                  <rdf:li rdf:resource="http://identifiers.org/ccds/CCDS55561.1" />
                  <rdf:li rdf:resource="http://identifiers.org/ccds/CCDS55562.1" />
                  <rdf:li rdf:resource="http://identifiers.org/hprd/16907" />
                  <rdf:li rdf:resource="http://identifiers.org/ncbigene/65220" />
                  <rdf:li rdf:resource="http://identifiers.org/omim/611616" />
                </rdf:Bag>
              </bqbiol:isEncodedBy>
            </rdf:Description>
          </rdf:RDF>
        </annotation>
      </fbc:geneProduct>
      <fbc:geneProduct fbc:id="G_Nadsyn1_AT1" fbc:label="Nadsyn1_AT1" metaid="G_Nadsyn1_AT1">
        <annotation>
          <rdf:RDF xmlns:rdf="http://www.w3.org/1999/02/22-rdf-syntax-ns#" xmlns:bqbiol="http://biomodels.net/biology-qualifiers/">
            <rdf:Description rdf:about="#G_Nadsyn1_AT1">
              <bqbiol:isEncodedBy>
                <rdf:Bag>
                  <rdf:li rdf:resource="http://identifiers.org/ccds/CCDS8201.1" />
                  <rdf:li rdf:resource="http://identifiers.org/hprd/16309" />
                  <rdf:li rdf:resource="http://identifiers.org/ncbigene/55191" />
                  <rdf:li rdf:resource="http://identifiers.org/ncbigi/gi:41393551" />
                  <rdf:li rdf:resource="http://identifiers.org/omim/608285" />
                </rdf:Bag>
              </bqbiol:isEncodedBy>
            </rdf:Description>
          </rdf:RDF>
        </annotation>
      </fbc:geneProduct>
      <fbc:geneProduct fbc:id="G_Slc5a5_1_e" fbc:label="Slc5a5_1_e" />
      <fbc:geneProduct fbc:id="G_Slc5a3_1_e" fbc:label="Slc5a3_1_e" />
      <fbc:geneProduct fbc:id="G_NME7_AT2" fbc:label="NME7_AT2" metaid="G_NME7_AT2">
        <annotation>
          <rdf:RDF xmlns:rdf="http://www.w3.org/1999/02/22-rdf-syntax-ns#" xmlns:bqbiol="http://biomodels.net/biology-qualifiers/">
            <rdf:Description rdf:about="#G_NME7_AT2">
              <bqbiol:isEncodedBy>
                <rdf:Bag>
                  <rdf:li rdf:resource="http://identifiers.org/ccds/CCDS1277.1" />
                  <rdf:li rdf:resource="http://identifiers.org/ccds/CCDS44274.1" />
                  <rdf:li rdf:resource="http://identifiers.org/hprd/11394" />
                  <rdf:li rdf:resource="http://identifiers.org/ncbigene/29922" />
                  <rdf:li rdf:resource="http://identifiers.org/omim/613465" />
                </rdf:Bag>
              </bqbiol:isEncodedBy>
            </rdf:Description>
          </rdf:RDF>
        </annotation>
      </fbc:geneProduct>
      <fbc:geneProduct fbc:id="G_NME6_AT1" fbc:label="NME6_AT1" metaid="G_NME6_AT1">
        <annotation>
          <rdf:RDF xmlns:rdf="http://www.w3.org/1999/02/22-rdf-syntax-ns#" xmlns:bqbiol="http://biomodels.net/biology-qualifiers/">
            <rdf:Description rdf:about="#G_NME6_AT1">
              <bqbiol:isEncodedBy>
                <rdf:Bag>
                  <rdf:li rdf:resource="http://identifiers.org/ccds/CCDS2763.1" />
                  <rdf:li rdf:resource="http://identifiers.org/ccds/CCDS77733.1" />
                  <rdf:li rdf:resource="http://identifiers.org/ccds/CCDS77734.1" />
                  <rdf:li rdf:resource="http://identifiers.org/ncbigene/10201" />
                  <rdf:li rdf:resource="http://identifiers.org/omim/608294" />
                </rdf:Bag>
              </bqbiol:isEncodedBy>
            </rdf:Description>
          </rdf:RDF>
        </annotation>
      </fbc:geneProduct>
      <fbc:geneProduct fbc:id="G_NME3_AT1" fbc:label="NME3_AT1" metaid="G_NME3_AT1">
        <annotation>
          <rdf:RDF xmlns:rdf="http://www.w3.org/1999/02/22-rdf-syntax-ns#" xmlns:bqbiol="http://biomodels.net/biology-qualifiers/">
            <rdf:Description rdf:about="#G_NME3_AT1">
              <bqbiol:isEncodedBy>
                <rdf:Bag>
                  <rdf:li rdf:resource="http://identifiers.org/ccds/CCDS10443.1" />
                  <rdf:li rdf:resource="http://identifiers.org/hprd/03488" />
                  <rdf:li rdf:resource="http://identifiers.org/ncbigene/4832" />
                  <rdf:li rdf:resource="http://identifiers.org/omim/601817" />
                </rdf:Bag>
              </bqbiol:isEncodedBy>
            </rdf:Description>
          </rdf:RDF>
        </annotation>
      </fbc:geneProduct>
      <fbc:geneProduct fbc:id="G_NME12_AT1" fbc:label="NME12_AT1" />
      <fbc:geneProduct fbc:id="G_NME7_AT1" fbc:label="NME7_AT1" metaid="G_NME7_AT1">
        <annotation>
          <rdf:RDF xmlns:rdf="http://www.w3.org/1999/02/22-rdf-syntax-ns#" xmlns:bqbiol="http://biomodels.net/biology-qualifiers/">
            <rdf:Description rdf:about="#G_NME7_AT1">
              <bqbiol:isEncodedBy>
                <rdf:Bag>
                  <rdf:li rdf:resource="http://identifiers.org/ccds/CCDS1277.1" />
                  <rdf:li rdf:resource="http://identifiers.org/ccds/CCDS44274.1" />
                  <rdf:li rdf:resource="http://identifiers.org/hprd/11394" />
                  <rdf:li rdf:resource="http://identifiers.org/ncbigene/29922" />
                  <rdf:li rdf:resource="http://identifiers.org/omim/613465" />
                </rdf:Bag>
              </bqbiol:isEncodedBy>
            </rdf:Description>
          </rdf:RDF>
        </annotation>
      </fbc:geneProduct>
      <fbc:geneProduct fbc:id="G_NME12_AT2" fbc:label="NME12_AT2" />
      <fbc:geneProduct fbc:id="G_Rhbg_1_e" fbc:label="Rhbg_1_e" />
      <fbc:geneProduct fbc:id="G_Rhag_1_e" fbc:label="Rhag_1_e" />
      <fbc:geneProduct fbc:id="G_Nmnat3_AT1" fbc:label="Nmnat3_AT1" metaid="G_Nmnat3_AT1">
        <annotation>
          <rdf:RDF xmlns:rdf="http://www.w3.org/1999/02/22-rdf-syntax-ns#" xmlns:bqbiol="http://biomodels.net/biology-qualifiers/">
            <rdf:Description rdf:about="#G_Nmnat3_AT1">
              <bqbiol:isEncodedBy>
                <rdf:Bag>
                  <rdf:li rdf:resource="http://identifiers.org/ccds/CCDS3111.1" />
                  <rdf:li rdf:resource="http://identifiers.org/ccds/CCDS56282.1" />
                  <rdf:li rdf:resource="http://identifiers.org/hprd/16370" />
                  <rdf:li rdf:resource="http://identifiers.org/ncbigene/349565" />
                  <rdf:li rdf:resource="http://identifiers.org/omim/608702" />
                </rdf:Bag>
              </bqbiol:isEncodedBy>
            </rdf:Description>
          </rdf:RDF>
        </annotation>
      </fbc:geneProduct>
      <fbc:geneProduct fbc:id="G_Np_AT1" fbc:label="Np_AT1" metaid="G_Np_AT1">
        <annotation>
          <rdf:RDF xmlns:rdf="http://www.w3.org/1999/02/22-rdf-syntax-ns#" xmlns:bqbiol="http://biomodels.net/biology-qualifiers/">
            <rdf:Description rdf:about="#G_Np_AT1">
              <bqbiol:isEncodedBy>
                <rdf:Bag>
                  <rdf:li rdf:resource="http://identifiers.org/ccds/CCDS31732.1" />
                  <rdf:li rdf:resource="http://identifiers.org/ccds/CCDS44817.1" />
                  <rdf:li rdf:resource="http://identifiers.org/ccds/CCDS8557.1" />
                  <rdf:li rdf:resource="http://identifiers.org/ncbigene/171017" />
                  <rdf:li rdf:resource="http://identifiers.org/omim/609951" />
                </rdf:Bag>
              </bqbiol:isEncodedBy>
            </rdf:Description>
          </rdf:RDF>
        </annotation>
      </fbc:geneProduct>
      <fbc:geneProduct fbc:id="G_Nt5C2_AT1" fbc:label="Nt5C2_AT1" metaid="G_Nt5C2_AT1">
        <annotation>
          <rdf:RDF xmlns:rdf="http://www.w3.org/1999/02/22-rdf-syntax-ns#" xmlns:bqbiol="http://biomodels.net/biology-qualifiers/">
            <rdf:Description rdf:about="#G_Nt5C2_AT1">
              <bqbiol:isEncodedBy>
                <rdf:Bag>
                  <rdf:li rdf:resource="http://identifiers.org/ccds/CCDS7544.1" />
                  <rdf:li rdf:resource="http://identifiers.org/hprd/02686" />
                  <rdf:li rdf:resource="http://identifiers.org/ncbigene/22978" />
                  <rdf:li rdf:resource="http://identifiers.org/omim/600417" />
                </rdf:Bag>
              </bqbiol:isEncodedBy>
            </rdf:Description>
          </rdf:RDF>
        </annotation>
      </fbc:geneProduct>
      <fbc:geneProduct fbc:id="G_Nt5C3_AT1" fbc:label="Nt5C3_AT1" metaid="G_Nt5C3_AT1">
        <annotation>
          <rdf:RDF xmlns:rdf="http://www.w3.org/1999/02/22-rdf-syntax-ns#" xmlns:bqbiol="http://biomodels.net/biology-qualifiers/">
            <rdf:Description rdf:about="#G_Nt5C3_AT1">
              <bqbiol:isEncodedBy>
                <rdf:Bag>
                  <rdf:li rdf:resource="http://identifiers.org/ccds/CCDS34616.1" />
                  <rdf:li rdf:resource="http://identifiers.org/ccds/CCDS34617.1" />
                  <rdf:li rdf:resource="http://identifiers.org/ccds/CCDS55101.1" />
                  <rdf:li rdf:resource="http://identifiers.org/hprd/05871" />
                  <rdf:li rdf:resource="http://identifiers.org/ncbigene/51251" />
                  <rdf:li rdf:resource="http://identifiers.org/ncbigi/gi:260763926" />
                  <rdf:li rdf:resource="http://identifiers.org/ncbigi/gi:70608080" />
                  <rdf:li rdf:resource="http://identifiers.org/ncbigi/gi:70608082" />
                  <rdf:li rdf:resource="http://identifiers.org/ncbigi/gi:70608211" />
                  <rdf:li rdf:resource="http://identifiers.org/ncbigi/gi:767945523" />
                  <rdf:li rdf:resource="http://identifiers.org/omim/606224" />
                </rdf:Bag>
              </bqbiol:isEncodedBy>
            </rdf:Description>
          </rdf:RDF>
        </annotation>
      </fbc:geneProduct>
      <fbc:geneProduct fbc:id="G_Nt5C_AT1" fbc:label="Nt5C_AT1" metaid="G_Nt5C_AT1">
        <annotation>
          <rdf:RDF xmlns:rdf="http://www.w3.org/1999/02/22-rdf-syntax-ns#" xmlns:bqbiol="http://biomodels.net/biology-qualifiers/">
            <rdf:Description rdf:about="#G_Nt5C_AT1">
              <bqbiol:isEncodedBy>
                <rdf:Bag>
                  <rdf:li rdf:resource="http://identifiers.org/ccds/CCDS11715.1" />
                  <rdf:li rdf:resource="http://identifiers.org/hprd/11833" />
                  <rdf:li rdf:resource="http://identifiers.org/ncbigene/30833" />
                  <rdf:li rdf:resource="http://identifiers.org/omim/191720" />
                </rdf:Bag>
              </bqbiol:isEncodedBy>
            </rdf:Description>
          </rdf:RDF>
        </annotation>
      </fbc:geneProduct>
      <fbc:geneProduct fbc:id="G_Umps_AT1" fbc:label="Umps_AT1" metaid="G_Umps_AT1">
        <annotation>
          <rdf:RDF xmlns:rdf="http://www.w3.org/1999/02/22-rdf-syntax-ns#" xmlns:bqbiol="http://biomodels.net/biology-qualifiers/">
            <rdf:Description rdf:about="#G_Umps_AT1">
              <bqbiol:isEncodedBy>
                <rdf:Bag>
                  <rdf:li rdf:resource="http://identifiers.org/ccds/CCDS3029.1" />
                  <rdf:li rdf:resource="http://identifiers.org/hprd/02022" />
                  <rdf:li rdf:resource="http://identifiers.org/ncbigene/7372" />
                  <rdf:li rdf:resource="http://identifiers.org/omim/613891" />
                </rdf:Bag>
              </bqbiol:isEncodedBy>
            </rdf:Description>
          </rdf:RDF>
        </annotation>
      </fbc:geneProduct>
      <fbc:geneProduct fbc:id="G_Oplah_AT1" fbc:label="Oplah_AT1" metaid="G_Oplah_AT1">
        <annotation>
          <rdf:RDF xmlns:rdf="http://www.w3.org/1999/02/22-rdf-syntax-ns#" xmlns:bqbiol="http://biomodels.net/biology-qualifiers/">
            <rdf:Description rdf:about="#G_Oplah_AT1">
              <bqbiol:isEncodedBy>
                <rdf:Bag>
                  <rdf:li rdf:resource="http://identifiers.org/ccds/CCDS75802.1" />
                  <rdf:li rdf:resource="http://identifiers.org/hprd/14880" />
                  <rdf:li rdf:resource="http://identifiers.org/ncbigene/26873" />
                  <rdf:li rdf:resource="http://identifiers.org/omim/614243" />
                </rdf:Bag>
              </bqbiol:isEncodedBy>
            </rdf:Description>
          </rdf:RDF>
        </annotation>
      </fbc:geneProduct>
      <fbc:geneProduct fbc:id="G_Odc1_AT1" fbc:label="Odc1_AT1" metaid="G_Odc1_AT1">
        <annotation>
          <rdf:RDF xmlns:rdf="http://www.w3.org/1999/02/22-rdf-syntax-ns#" xmlns:bqbiol="http://biomodels.net/biology-qualifiers/">
            <rdf:Description rdf:about="#G_Odc1_AT1">
              <bqbiol:isEncodedBy>
                <rdf:Bag>
                  <rdf:li rdf:resource="http://identifiers.org/ccds/CCDS1672.1" />
                  <rdf:li rdf:resource="http://identifiers.org/hprd/01324" />
                  <rdf:li rdf:resource="http://identifiers.org/ncbigene/4953" />
                  <rdf:li rdf:resource="http://identifiers.org/omim/165640" />
                </rdf:Bag>
              </bqbiol:isEncodedBy>
            </rdf:Description>
          </rdf:RDF>
        </annotation>
      </fbc:geneProduct>
      <fbc:geneProduct fbc:id="G_Pde3B_AT1" fbc:label="Pde3B_AT1" metaid="G_Pde3B_AT1">
        <annotation>
          <rdf:RDF xmlns:rdf="http://www.w3.org/1999/02/22-rdf-syntax-ns#" xmlns:bqbiol="http://biomodels.net/biology-qualifiers/">
            <rdf:Description rdf:about="#G_Pde3B_AT1">
              <bqbiol:isEncodedBy>
                <rdf:Bag>
                  <rdf:li rdf:resource="http://identifiers.org/ccds/CCDS7817.1" />
                  <rdf:li rdf:resource="http://identifiers.org/ncbigene/5140" />
                  <rdf:li rdf:resource="http://identifiers.org/ncbigi/gi:1034574195" />
                  <rdf:li rdf:resource="http://identifiers.org/ncbigi/gi:1034574197" />
                  <rdf:li rdf:resource="http://identifiers.org/ncbigi/gi:40254434" />
                  <rdf:li rdf:resource="http://identifiers.org/ncbigi/gi:578820601" />
                  <rdf:li rdf:resource="http://identifiers.org/omim/602047" />
                </rdf:Bag>
              </bqbiol:isEncodedBy>
            </rdf:Description>
          </rdf:RDF>
        </annotation>
      </fbc:geneProduct>
      <fbc:geneProduct fbc:id="G_Pde4C_AT1" fbc:label="Pde4C_AT1" metaid="G_Pde4C_AT1">
        <annotation>
          <rdf:RDF xmlns:rdf="http://www.w3.org/1999/02/22-rdf-syntax-ns#" xmlns:bqbiol="http://biomodels.net/biology-qualifiers/">
            <rdf:Description rdf:about="#G_Pde4C_AT1">
              <bqbiol:isEncodedBy>
                <rdf:Bag>
                  <rdf:li rdf:resource="http://identifiers.org/ccds/CCDS12373.1" />
                  <rdf:li rdf:resource="http://identifiers.org/ccds/CCDS42523.1" />
                  <rdf:li rdf:resource="http://identifiers.org/ccds/CCDS46016.1" />
                  <rdf:li rdf:resource="http://identifiers.org/ncbigene/5143" />
                  <rdf:li rdf:resource="http://identifiers.org/omim/600128" />
                </rdf:Bag>
              </bqbiol:isEncodedBy>
            </rdf:Description>
          </rdf:RDF>
        </annotation>
      </fbc:geneProduct>
      <fbc:geneProduct fbc:id="G_Pde7A_AT2" fbc:label="Pde7A_AT2" metaid="G_Pde7A_AT2">
        <annotation>
          <rdf:RDF xmlns:rdf="http://www.w3.org/1999/02/22-rdf-syntax-ns#" xmlns:bqbiol="http://biomodels.net/biology-qualifiers/">
            <rdf:Description rdf:about="#G_Pde7A_AT2">
              <bqbiol:isEncodedBy>
                <rdf:Bag>
                  <rdf:li rdf:resource="http://identifiers.org/ccds/CCDS34901.1" />
                  <rdf:li rdf:resource="http://identifiers.org/ccds/CCDS56538.1" />
                  <rdf:li rdf:resource="http://identifiers.org/ncbigene/5150" />
                  <rdf:li rdf:resource="http://identifiers.org/omim/171885" />
                </rdf:Bag>
              </bqbiol:isEncodedBy>
            </rdf:Description>
          </rdf:RDF>
        </annotation>
      </fbc:geneProduct>
      <fbc:geneProduct fbc:id="G_Pde11A_AT1" fbc:label="Pde11A_AT1" metaid="G_Pde11A_AT1">
        <annotation>
          <rdf:RDF xmlns:rdf="http://www.w3.org/1999/02/22-rdf-syntax-ns#" xmlns:bqbiol="http://biomodels.net/biology-qualifiers/">
            <rdf:Description rdf:about="#G_Pde11A_AT1">
              <bqbiol:isEncodedBy>
                <rdf:Bag>
                  <rdf:li rdf:resource="http://identifiers.org/ccds/CCDS33334.1" />
                  <rdf:li rdf:resource="http://identifiers.org/ccds/CCDS42785.1" />
                  <rdf:li rdf:resource="http://identifiers.org/ccds/CCDS42786.1" />
                  <rdf:li rdf:resource="http://identifiers.org/ccds/CCDS46459.1" />
                  <rdf:li rdf:resource="http://identifiers.org/ncbigene/50940" />
                  <rdf:li rdf:resource="http://identifiers.org/omim/604961" />
                </rdf:Bag>
              </bqbiol:isEncodedBy>
            </rdf:Description>
          </rdf:RDF>
        </annotation>
      </fbc:geneProduct>
      <fbc:geneProduct fbc:id="G_Pde1A_AT1" fbc:label="Pde1A_AT1" metaid="G_Pde1A_AT1">
        <annotation>
          <rdf:RDF xmlns:rdf="http://www.w3.org/1999/02/22-rdf-syntax-ns#" xmlns:bqbiol="http://biomodels.net/biology-qualifiers/">
            <rdf:Description rdf:about="#G_Pde1A_AT1">
              <bqbiol:isEncodedBy>
                <rdf:Bag>
                  <rdf:li rdf:resource="http://identifiers.org/ccds/CCDS2285.1" />
                  <rdf:li rdf:resource="http://identifiers.org/ccds/CCDS33344.1" />
                  <rdf:li rdf:resource="http://identifiers.org/ccds/CCDS58741.1" />
                  <rdf:li rdf:resource="http://identifiers.org/ccds/CCDS74612.1" />
                  <rdf:li rdf:resource="http://identifiers.org/hprd/01387" />
                  <rdf:li rdf:resource="http://identifiers.org/ncbigene/5136" />
                  <rdf:li rdf:resource="http://identifiers.org/omim/171890" />
                </rdf:Bag>
              </bqbiol:isEncodedBy>
            </rdf:Description>
          </rdf:RDF>
        </annotation>
      </fbc:geneProduct>
      <fbc:geneProduct fbc:id="G_Pde3B_AT2" fbc:label="Pde3B_AT2" metaid="G_Pde3B_AT2">
        <annotation>
          <rdf:RDF xmlns:rdf="http://www.w3.org/1999/02/22-rdf-syntax-ns#" xmlns:bqbiol="http://biomodels.net/biology-qualifiers/">
            <rdf:Description rdf:about="#G_Pde3B_AT2">
              <bqbiol:isEncodedBy>
                <rdf:Bag>
                  <rdf:li rdf:resource="http://identifiers.org/ccds/CCDS7817.1" />
                  <rdf:li rdf:resource="http://identifiers.org/ncbigene/5140" />
                  <rdf:li rdf:resource="http://identifiers.org/ncbigi/gi:1034574195" />
                  <rdf:li rdf:resource="http://identifiers.org/ncbigi/gi:1034574197" />
                  <rdf:li rdf:resource="http://identifiers.org/ncbigi/gi:40254434" />
                  <rdf:li rdf:resource="http://identifiers.org/ncbigi/gi:578820601" />
                  <rdf:li rdf:resource="http://identifiers.org/omim/602047" />
                </rdf:Bag>
              </bqbiol:isEncodedBy>
            </rdf:Description>
          </rdf:RDF>
        </annotation>
      </fbc:geneProduct>
      <fbc:geneProduct fbc:id="G_Pde8b_AT1" fbc:label="Pde8b_AT1" metaid="G_Pde8b_AT1">
        <annotation>
          <rdf:RDF xmlns:rdf="http://www.w3.org/1999/02/22-rdf-syntax-ns#" xmlns:bqbiol="http://biomodels.net/biology-qualifiers/">
            <rdf:Description rdf:about="#G_Pde8b_AT1">
              <bqbiol:isEncodedBy>
                <rdf:Bag>
                  <rdf:li rdf:resource="http://identifiers.org/ccds/CCDS34190.1" />
                  <rdf:li rdf:resource="http://identifiers.org/ccds/CCDS34191.1" />
                  <rdf:li rdf:resource="http://identifiers.org/ccds/CCDS34192.1" />
                  <rdf:li rdf:resource="http://identifiers.org/ccds/CCDS34193.1" />
                  <rdf:li rdf:resource="http://identifiers.org/ccds/CCDS4037.1" />
                  <rdf:li rdf:resource="http://identifiers.org/hprd/04546" />
                  <rdf:li rdf:resource="http://identifiers.org/ncbigene/8622" />
                  <rdf:li rdf:resource="http://identifiers.org/omim/603390" />
                </rdf:Bag>
              </bqbiol:isEncodedBy>
            </rdf:Description>
          </rdf:RDF>
        </annotation>
      </fbc:geneProduct>
      <fbc:geneProduct fbc:id="G_Pde4B_AT1" fbc:label="Pde4B_AT1" metaid="G_Pde4B_AT1">
        <annotation>
          <rdf:RDF xmlns:rdf="http://www.w3.org/1999/02/22-rdf-syntax-ns#" xmlns:bqbiol="http://biomodels.net/biology-qualifiers/">
            <rdf:Description rdf:about="#G_Pde4B_AT1">
              <bqbiol:isEncodedBy>
                <rdf:Bag>
                  <rdf:li rdf:resource="http://identifiers.org/ccds/CCDS30742.1" />
                  <rdf:li rdf:resource="http://identifiers.org/ccds/CCDS30743.1" />
                  <rdf:li rdf:resource="http://identifiers.org/ccds/CCDS632.1" />
                  <rdf:li rdf:resource="http://identifiers.org/ccds/CCDS72802.1" />
                  <rdf:li rdf:resource="http://identifiers.org/ncbigene/5142" />
                  <rdf:li rdf:resource="http://identifiers.org/omim/600127" />
                </rdf:Bag>
              </bqbiol:isEncodedBy>
            </rdf:Description>
          </rdf:RDF>
        </annotation>
      </fbc:geneProduct>
      <fbc:geneProduct fbc:id="G_Pde2A_AT1" fbc:label="Pde2A_AT1" metaid="G_Pde2A_AT1">
        <annotation>
          <rdf:RDF xmlns:rdf="http://www.w3.org/1999/02/22-rdf-syntax-ns#" xmlns:bqbiol="http://biomodels.net/biology-qualifiers/">
            <rdf:Description rdf:about="#G_Pde2A_AT1">
              <bqbiol:isEncodedBy>
                <rdf:Bag>
                  <rdf:li rdf:resource="http://identifiers.org/ccds/CCDS44670.1" />
                  <rdf:li rdf:resource="http://identifiers.org/ccds/CCDS53678.1" />
                  <rdf:li rdf:resource="http://identifiers.org/ccds/CCDS73345.1" />
                  <rdf:li rdf:resource="http://identifiers.org/ccds/CCDS8216.1" />
                  <rdf:li rdf:resource="http://identifiers.org/hprd/04041" />
                  <rdf:li rdf:resource="http://identifiers.org/ncbigene/5138" />
                  <rdf:li rdf:resource="http://identifiers.org/ncbigi/gi:1034574193" />
                  <rdf:li rdf:resource="http://identifiers.org/ncbigi/gi:219802706" />
                  <rdf:li rdf:resource="http://identifiers.org/ncbigi/gi:226246591" />
                  <rdf:li rdf:resource="http://identifiers.org/ncbigi/gi:344925852" />
                  <rdf:li rdf:resource="http://identifiers.org/ncbigi/gi:4505657" />
                  <rdf:li rdf:resource="http://identifiers.org/ncbigi/gi:530396872" />
                  <rdf:li rdf:resource="http://identifiers.org/ncbigi/gi:767968341" />
                  <rdf:li rdf:resource="http://identifiers.org/omim/602658" />
                </rdf:Bag>
              </bqbiol:isEncodedBy>
            </rdf:Description>
          </rdf:RDF>
        </annotation>
      </fbc:geneProduct>
      <fbc:geneProduct fbc:id="G_Pde7B_AT1" fbc:label="Pde7B_AT1" metaid="G_Pde7B_AT1">
        <annotation>
          <rdf:RDF xmlns:rdf="http://www.w3.org/1999/02/22-rdf-syntax-ns#" xmlns:bqbiol="http://biomodels.net/biology-qualifiers/">
            <rdf:Description rdf:about="#G_Pde7B_AT1">
              <bqbiol:isEncodedBy>
                <rdf:Bag>
                  <rdf:li rdf:resource="http://identifiers.org/ccds/CCDS5175.1" />
                  <rdf:li rdf:resource="http://identifiers.org/hprd/06870" />
                  <rdf:li rdf:resource="http://identifiers.org/ncbigene/27115" />
                  <rdf:li rdf:resource="http://identifiers.org/omim/604645" />
                </rdf:Bag>
              </bqbiol:isEncodedBy>
            </rdf:Description>
          </rdf:RDF>
        </annotation>
      </fbc:geneProduct>
      <fbc:geneProduct fbc:id="G_Pde4A_AT1" fbc:label="Pde4A_AT1" metaid="G_Pde4A_AT1">
        <annotation>
          <rdf:RDF xmlns:rdf="http://www.w3.org/1999/02/22-rdf-syntax-ns#" xmlns:bqbiol="http://biomodels.net/biology-qualifiers/">
            <rdf:Description rdf:about="#G_Pde4A_AT1">
              <bqbiol:isEncodedBy>
                <rdf:Bag>
                  <rdf:li rdf:resource="http://identifiers.org/ccds/CCDS12238.1" />
                  <rdf:li rdf:resource="http://identifiers.org/ccds/CCDS45961.1" />
                  <rdf:li rdf:resource="http://identifiers.org/ccds/CCDS45962.1" />
                  <rdf:li rdf:resource="http://identifiers.org/ccds/CCDS45963.1" />
                  <rdf:li rdf:resource="http://identifiers.org/ccds/CCDS58649.1" />
                  <rdf:li rdf:resource="http://identifiers.org/hprd/02527" />
                  <rdf:li rdf:resource="http://identifiers.org/ncbigene/5141" />
                  <rdf:li rdf:resource="http://identifiers.org/omim/600126" />
                </rdf:Bag>
              </bqbiol:isEncodedBy>
            </rdf:Description>
          </rdf:RDF>
        </annotation>
      </fbc:geneProduct>
      <fbc:geneProduct fbc:id="G_Pde8a_AT3" fbc:label="Pde8a_AT3" metaid="G_Pde8a_AT3">
        <annotation>
          <rdf:RDF xmlns:rdf="http://www.w3.org/1999/02/22-rdf-syntax-ns#" xmlns:bqbiol="http://biomodels.net/biology-qualifiers/">
            <rdf:Description rdf:about="#G_Pde8a_AT3">
              <bqbiol:isEncodedBy>
                <rdf:Bag>
                  <rdf:li rdf:resource="http://identifiers.org/ccds/CCDS10336.1" />
                  <rdf:li rdf:resource="http://identifiers.org/ccds/CCDS10337.1" />
                  <rdf:li rdf:resource="http://identifiers.org/ccds/CCDS58397.1" />
                  <rdf:li rdf:resource="http://identifiers.org/ncbigene/5151" />
                  <rdf:li rdf:resource="http://identifiers.org/omim/602972" />
                </rdf:Bag>
              </bqbiol:isEncodedBy>
            </rdf:Description>
          </rdf:RDF>
        </annotation>
      </fbc:geneProduct>
      <fbc:geneProduct fbc:id="G_Pde8a_AT2" fbc:label="Pde8a_AT2" metaid="G_Pde8a_AT2">
        <annotation>
          <rdf:RDF xmlns:rdf="http://www.w3.org/1999/02/22-rdf-syntax-ns#" xmlns:bqbiol="http://biomodels.net/biology-qualifiers/">
            <rdf:Description rdf:about="#G_Pde8a_AT2">
              <bqbiol:isEncodedBy>
                <rdf:Bag>
                  <rdf:li rdf:resource="http://identifiers.org/ccds/CCDS10336.1" />
                  <rdf:li rdf:resource="http://identifiers.org/ccds/CCDS10337.1" />
                  <rdf:li rdf:resource="http://identifiers.org/ccds/CCDS58397.1" />
                  <rdf:li rdf:resource="http://identifiers.org/ncbigene/5151" />
                  <rdf:li rdf:resource="http://identifiers.org/omim/602972" />
                </rdf:Bag>
              </bqbiol:isEncodedBy>
            </rdf:Description>
          </rdf:RDF>
        </annotation>
      </fbc:geneProduct>
      <fbc:geneProduct fbc:id="G_Pde7A_AT1" fbc:label="Pde7A_AT1" metaid="G_Pde7A_AT1">
        <annotation>
          <rdf:RDF xmlns:rdf="http://www.w3.org/1999/02/22-rdf-syntax-ns#" xmlns:bqbiol="http://biomodels.net/biology-qualifiers/">
            <rdf:Description rdf:about="#G_Pde7A_AT1">
              <bqbiol:isEncodedBy>
                <rdf:Bag>
                  <rdf:li rdf:resource="http://identifiers.org/ccds/CCDS34901.1" />
                  <rdf:li rdf:resource="http://identifiers.org/ccds/CCDS56538.1" />
                  <rdf:li rdf:resource="http://identifiers.org/ncbigene/5150" />
                  <rdf:li rdf:resource="http://identifiers.org/omim/171885" />
                </rdf:Bag>
              </bqbiol:isEncodedBy>
            </rdf:Description>
          </rdf:RDF>
        </annotation>
      </fbc:geneProduct>
      <fbc:geneProduct fbc:id="G_Pde1B_AT1" fbc:label="Pde1B_AT1" metaid="G_Pde1B_AT1">
        <annotation>
          <rdf:RDF xmlns:rdf="http://www.w3.org/1999/02/22-rdf-syntax-ns#" xmlns:bqbiol="http://biomodels.net/biology-qualifiers/">
            <rdf:Description rdf:about="#G_Pde1B_AT1">
              <bqbiol:isEncodedBy>
                <rdf:Bag>
                  <rdf:li rdf:resource="http://identifiers.org/ccds/CCDS53800.1" />
                  <rdf:li rdf:resource="http://identifiers.org/ccds/CCDS73477.1" />
                  <rdf:li rdf:resource="http://identifiers.org/ccds/CCDS8882.1" />
                  <rdf:li rdf:resource="http://identifiers.org/hprd/01388" />
                  <rdf:li rdf:resource="http://identifiers.org/ncbigene/5153" />
                  <rdf:li rdf:resource="http://identifiers.org/omim/171891" />
                </rdf:Bag>
              </bqbiol:isEncodedBy>
            </rdf:Description>
          </rdf:RDF>
        </annotation>
      </fbc:geneProduct>
      <fbc:geneProduct fbc:id="G_Pde1A_AT2" fbc:label="Pde1A_AT2" metaid="G_Pde1A_AT2">
        <annotation>
          <rdf:RDF xmlns:rdf="http://www.w3.org/1999/02/22-rdf-syntax-ns#" xmlns:bqbiol="http://biomodels.net/biology-qualifiers/">
            <rdf:Description rdf:about="#G_Pde1A_AT2">
              <bqbiol:isEncodedBy>
                <rdf:Bag>
                  <rdf:li rdf:resource="http://identifiers.org/ccds/CCDS2285.1" />
                  <rdf:li rdf:resource="http://identifiers.org/ccds/CCDS33344.1" />
                  <rdf:li rdf:resource="http://identifiers.org/ccds/CCDS58741.1" />
                  <rdf:li rdf:resource="http://identifiers.org/ccds/CCDS74612.1" />
                  <rdf:li rdf:resource="http://identifiers.org/hprd/01387" />
                  <rdf:li rdf:resource="http://identifiers.org/ncbigene/5136" />
                  <rdf:li rdf:resource="http://identifiers.org/omim/171890" />
                </rdf:Bag>
              </bqbiol:isEncodedBy>
            </rdf:Description>
          </rdf:RDF>
        </annotation>
      </fbc:geneProduct>
      <fbc:geneProduct fbc:id="G_Pde3A_AT1" fbc:label="Pde3A_AT1" metaid="G_Pde3A_AT1">
        <annotation>
          <rdf:RDF xmlns:rdf="http://www.w3.org/1999/02/22-rdf-syntax-ns#" xmlns:bqbiol="http://biomodels.net/biology-qualifiers/">
            <rdf:Description rdf:about="#G_Pde3A_AT1">
              <bqbiol:isEncodedBy>
                <rdf:Bag>
                  <rdf:li rdf:resource="http://identifiers.org/ccds/CCDS31754.1" />
                  <rdf:li rdf:resource="http://identifiers.org/ncbigene/5139" />
                  <rdf:li rdf:resource="http://identifiers.org/omim/123805" />
                </rdf:Bag>
              </bqbiol:isEncodedBy>
            </rdf:Description>
          </rdf:RDF>
        </annotation>
      </fbc:geneProduct>
      <fbc:geneProduct fbc:id="G_Pde8a_AT1" fbc:label="Pde8a_AT1" metaid="G_Pde8a_AT1">
        <annotation>
          <rdf:RDF xmlns:rdf="http://www.w3.org/1999/02/22-rdf-syntax-ns#" xmlns:bqbiol="http://biomodels.net/biology-qualifiers/">
            <rdf:Description rdf:about="#G_Pde8a_AT1">
              <bqbiol:isEncodedBy>
                <rdf:Bag>
                  <rdf:li rdf:resource="http://identifiers.org/ccds/CCDS10336.1" />
                  <rdf:li rdf:resource="http://identifiers.org/ccds/CCDS10337.1" />
                  <rdf:li rdf:resource="http://identifiers.org/ccds/CCDS58397.1" />
                  <rdf:li rdf:resource="http://identifiers.org/ncbigene/5151" />
                  <rdf:li rdf:resource="http://identifiers.org/omim/602972" />
                </rdf:Bag>
              </bqbiol:isEncodedBy>
            </rdf:Description>
          </rdf:RDF>
        </annotation>
      </fbc:geneProduct>
      <fbc:geneProduct fbc:id="G_Pde4D_AT1" fbc:label="Pde4D_AT1" metaid="G_Pde4D_AT1">
        <annotation>
          <rdf:RDF xmlns:rdf="http://www.w3.org/1999/02/22-rdf-syntax-ns#" xmlns:bqbiol="http://biomodels.net/biology-qualifiers/">
            <rdf:Description rdf:about="#G_Pde4D_AT1">
              <bqbiol:isEncodedBy>
                <rdf:Bag>
                  <rdf:li rdf:resource="http://identifiers.org/ccds/CCDS47213.1" />
                  <rdf:li rdf:resource="http://identifiers.org/ccds/CCDS54858.1" />
                  <rdf:li rdf:resource="http://identifiers.org/ccds/CCDS54859.1" />
                  <rdf:li rdf:resource="http://identifiers.org/ccds/CCDS56369.1" />
                  <rdf:li rdf:resource="http://identifiers.org/ccds/CCDS56370.1" />
                  <rdf:li rdf:resource="http://identifiers.org/ccds/CCDS56371.1" />
                  <rdf:li rdf:resource="http://identifiers.org/ccds/CCDS56372.1" />
                  <rdf:li rdf:resource="http://identifiers.org/ccds/CCDS56373.1" />
                  <rdf:li rdf:resource="http://identifiers.org/hprd/02530" />
                  <rdf:li rdf:resource="http://identifiers.org/ncbigene/5144" />
                  <rdf:li rdf:resource="http://identifiers.org/omim/600129" />
                </rdf:Bag>
              </bqbiol:isEncodedBy>
            </rdf:Description>
          </rdf:RDF>
        </annotation>
      </fbc:geneProduct>
      <fbc:geneProduct fbc:id="G_Pde1C_AT1" fbc:label="Pde1C_AT1" metaid="G_Pde1C_AT1">
        <annotation>
          <rdf:RDF xmlns:rdf="http://www.w3.org/1999/02/22-rdf-syntax-ns#" xmlns:bqbiol="http://biomodels.net/biology-qualifiers/">
            <rdf:Description rdf:about="#G_Pde1C_AT1">
              <bqbiol:isEncodedBy>
                <rdf:Bag>
                  <rdf:li rdf:resource="http://identifiers.org/ccds/CCDS5437.1" />
                  <rdf:li rdf:resource="http://identifiers.org/ccds/CCDS55099.1" />
                  <rdf:li rdf:resource="http://identifiers.org/ccds/CCDS55100.1" />
                  <rdf:li rdf:resource="http://identifiers.org/hprd/04287" />
                  <rdf:li rdf:resource="http://identifiers.org/ncbigene/5137" />
                  <rdf:li rdf:resource="http://identifiers.org/ncbigi/gi:1015133839" />
                  <rdf:li rdf:resource="http://identifiers.org/ncbigi/gi:1015142869" />
                  <rdf:li rdf:resource="http://identifiers.org/ncbigi/gi:1015144075" />
                  <rdf:li rdf:resource="http://identifiers.org/ncbigi/gi:1015144077" />
                  <rdf:li rdf:resource="http://identifiers.org/ncbigi/gi:1015158151" />
                  <rdf:li rdf:resource="http://identifiers.org/ncbigi/gi:1034655792" />
                  <rdf:li rdf:resource="http://identifiers.org/ncbigi/gi:1034655796" />
                  <rdf:li rdf:resource="http://identifiers.org/ncbigi/gi:1034655798" />
                  <rdf:li rdf:resource="http://identifiers.org/ncbigi/gi:1034655800" />
                  <rdf:li rdf:resource="http://identifiers.org/ncbigi/gi:300796827" />
                  <rdf:li rdf:resource="http://identifiers.org/ncbigi/gi:300796849" />
                  <rdf:li rdf:resource="http://identifiers.org/ncbigi/gi:300796893" />
                  <rdf:li rdf:resource="http://identifiers.org/ncbigi/gi:4826894" />
                  <rdf:li rdf:resource="http://identifiers.org/ncbigi/gi:597709793" />
                  <rdf:li rdf:resource="http://identifiers.org/omim/602987" />
                </rdf:Bag>
              </bqbiol:isEncodedBy>
            </rdf:Description>
          </rdf:RDF>
        </annotation>
      </fbc:geneProduct>
      <fbc:geneProduct fbc:id="G_Pde8a_AT5" fbc:label="Pde8a_AT5" metaid="G_Pde8a_AT5">
        <annotation>
          <rdf:RDF xmlns:rdf="http://www.w3.org/1999/02/22-rdf-syntax-ns#" xmlns:bqbiol="http://biomodels.net/biology-qualifiers/">
            <rdf:Description rdf:about="#G_Pde8a_AT5">
              <bqbiol:isEncodedBy>
                <rdf:Bag>
                  <rdf:li rdf:resource="http://identifiers.org/ccds/CCDS10336.1" />
                  <rdf:li rdf:resource="http://identifiers.org/ccds/CCDS10337.1" />
                  <rdf:li rdf:resource="http://identifiers.org/ccds/CCDS58397.1" />
                  <rdf:li rdf:resource="http://identifiers.org/ncbigene/5151" />
                  <rdf:li rdf:resource="http://identifiers.org/omim/602972" />
                </rdf:Bag>
              </bqbiol:isEncodedBy>
            </rdf:Description>
          </rdf:RDF>
        </annotation>
      </fbc:geneProduct>
      <fbc:geneProduct fbc:id="G_Pde8a_AT4" fbc:label="Pde8a_AT4" metaid="G_Pde8a_AT4">
        <annotation>
          <rdf:RDF xmlns:rdf="http://www.w3.org/1999/02/22-rdf-syntax-ns#" xmlns:bqbiol="http://biomodels.net/biology-qualifiers/">
            <rdf:Description rdf:about="#G_Pde8a_AT4">
              <bqbiol:isEncodedBy>
                <rdf:Bag>
                  <rdf:li rdf:resource="http://identifiers.org/ccds/CCDS10336.1" />
                  <rdf:li rdf:resource="http://identifiers.org/ccds/CCDS10337.1" />
                  <rdf:li rdf:resource="http://identifiers.org/ccds/CCDS58397.1" />
                  <rdf:li rdf:resource="http://identifiers.org/ncbigene/5151" />
                  <rdf:li rdf:resource="http://identifiers.org/omim/602972" />
                </rdf:Bag>
              </bqbiol:isEncodedBy>
            </rdf:Description>
          </rdf:RDF>
        </annotation>
      </fbc:geneProduct>
      <fbc:geneProduct fbc:id="G_PnpO_AT1" fbc:label="PnpO_AT1" metaid="G_PnpO_AT1">
        <annotation>
          <rdf:RDF xmlns:rdf="http://www.w3.org/1999/02/22-rdf-syntax-ns#" xmlns:bqbiol="http://biomodels.net/biology-qualifiers/">
            <rdf:Description rdf:about="#G_PnpO_AT1">
              <bqbiol:isEncodedBy>
                <rdf:Bag>
                  <rdf:li rdf:resource="http://identifiers.org/ccds/CCDS11522.1" />
                  <rdf:li rdf:resource="http://identifiers.org/hprd/04476" />
                  <rdf:li rdf:resource="http://identifiers.org/ncbigene/55163" />
                  <rdf:li rdf:resource="http://identifiers.org/omim/603287" />
                </rdf:Bag>
              </bqbiol:isEncodedBy>
            </rdf:Description>
          </rdf:RDF>
        </annotation>
      </fbc:geneProduct>
      <fbc:geneProduct fbc:id="G_PdxP_AT1" fbc:label="PdxP_AT1" metaid="G_PdxP_AT1">
        <annotation>
          <rdf:RDF xmlns:rdf="http://www.w3.org/1999/02/22-rdf-syntax-ns#" xmlns:bqbiol="http://biomodels.net/biology-qualifiers/">
            <rdf:Description rdf:about="#G_PdxP_AT1">
              <bqbiol:isEncodedBy>
                <rdf:Bag>
                  <rdf:li rdf:resource="http://identifiers.org/ccds/CCDS13953.1" />
                  <rdf:li rdf:resource="http://identifiers.org/ncbigene/57026" />
                  <rdf:li rdf:resource="http://identifiers.org/omim/609246" />
                </rdf:Bag>
              </bqbiol:isEncodedBy>
            </rdf:Description>
          </rdf:RDF>
        </annotation>
      </fbc:geneProduct>
      <fbc:geneProduct fbc:id="G_Pcyt2_AT1" fbc:label="Pcyt2_AT1" metaid="G_Pcyt2_AT1">
        <annotation>
          <rdf:RDF xmlns:rdf="http://www.w3.org/1999/02/22-rdf-syntax-ns#" xmlns:bqbiol="http://biomodels.net/biology-qualifiers/">
            <rdf:Description rdf:about="#G_Pcyt2_AT1">
              <bqbiol:isEncodedBy>
                <rdf:Bag>
                  <rdf:li rdf:resource="http://identifiers.org/ccds/CCDS11791.1" />
                  <rdf:li rdf:resource="http://identifiers.org/ccds/CCDS54178.1" />
                  <rdf:li rdf:resource="http://identifiers.org/ccds/CCDS58610.1" />
                  <rdf:li rdf:resource="http://identifiers.org/ccds/CCDS62364.1" />
                  <rdf:li rdf:resource="http://identifiers.org/ncbigene/5833" />
                  <rdf:li rdf:resource="http://identifiers.org/omim/602679" />
                </rdf:Bag>
              </bqbiol:isEncodedBy>
            </rdf:Description>
          </rdf:RDF>
        </annotation>
      </fbc:geneProduct>
      <fbc:geneProduct fbc:id="G_Pfkm_AT1" fbc:label="Pfkm_AT1" metaid="G_Pfkm_AT1">
        <annotation>
          <rdf:RDF xmlns:rdf="http://www.w3.org/1999/02/22-rdf-syntax-ns#" xmlns:bqbiol="http://biomodels.net/biology-qualifiers/">
            <rdf:Description rdf:about="#G_Pfkm_AT1">
              <bqbiol:isEncodedBy>
                <rdf:Bag>
                  <rdf:li rdf:resource="http://identifiers.org/ccds/CCDS53786.1" />
                  <rdf:li rdf:resource="http://identifiers.org/ccds/CCDS8760.1" />
                  <rdf:li rdf:resource="http://identifiers.org/ncbigene/5213" />
                  <rdf:li rdf:resource="http://identifiers.org/omim/610681" />
                </rdf:Bag>
              </bqbiol:isEncodedBy>
            </rdf:Description>
          </rdf:RDF>
        </annotation>
      </fbc:geneProduct>
      <fbc:geneProduct fbc:id="G_Pfkl_AT1" fbc:label="Pfkl_AT1" metaid="G_Pfkl_AT1">
        <annotation>
          <rdf:RDF xmlns:rdf="http://www.w3.org/1999/02/22-rdf-syntax-ns#" xmlns:bqbiol="http://biomodels.net/biology-qualifiers/">
            <rdf:Description rdf:about="#G_Pfkl_AT1">
              <bqbiol:isEncodedBy>
                <rdf:Bag>
                  <rdf:li rdf:resource="http://identifiers.org/ccds/CCDS33582.1" />
                  <rdf:li rdf:resource="http://identifiers.org/ncbigene/5211" />
                  <rdf:li rdf:resource="http://identifiers.org/omim/171860" />
                </rdf:Bag>
              </bqbiol:isEncodedBy>
            </rdf:Description>
          </rdf:RDF>
        </annotation>
      </fbc:geneProduct>
      <fbc:geneProduct fbc:id="G_Pfkl_AT2" fbc:label="Pfkl_AT2" metaid="G_Pfkl_AT2">
        <annotation>
          <rdf:RDF xmlns:rdf="http://www.w3.org/1999/02/22-rdf-syntax-ns#" xmlns:bqbiol="http://biomodels.net/biology-qualifiers/">
            <rdf:Description rdf:about="#G_Pfkl_AT2">
              <bqbiol:isEncodedBy>
                <rdf:Bag>
                  <rdf:li rdf:resource="http://identifiers.org/ccds/CCDS33582.1" />
                  <rdf:li rdf:resource="http://identifiers.org/ncbigene/5211" />
                  <rdf:li rdf:resource="http://identifiers.org/omim/171860" />
                </rdf:Bag>
              </bqbiol:isEncodedBy>
            </rdf:Description>
          </rdf:RDF>
        </annotation>
      </fbc:geneProduct>
      <fbc:geneProduct fbc:id="G_Gpi_AT1" fbc:label="Gpi_AT1" metaid="G_Gpi_AT1">
        <annotation>
          <rdf:RDF xmlns:rdf="http://www.w3.org/1999/02/22-rdf-syntax-ns#" xmlns:bqbiol="http://biomodels.net/biology-qualifiers/">
            <rdf:Description rdf:about="#G_Gpi_AT1">
              <bqbiol:isEncodedBy>
                <rdf:Bag>
                  <rdf:li rdf:resource="http://identifiers.org/ccds/CCDS12437.1" />
                  <rdf:li rdf:resource="http://identifiers.org/ccds/CCDS54246.1" />
                  <rdf:li rdf:resource="http://identifiers.org/ncbigene/2821" />
                  <rdf:li rdf:resource="http://identifiers.org/omim/172400" />
                </rdf:Bag>
              </bqbiol:isEncodedBy>
            </rdf:Description>
          </rdf:RDF>
        </annotation>
      </fbc:geneProduct>
      <fbc:geneProduct fbc:id="G_Pgk1_AT1" fbc:label="Pgk1_AT1" metaid="G_Pgk1_AT1">
        <annotation>
          <rdf:RDF xmlns:rdf="http://www.w3.org/1999/02/22-rdf-syntax-ns#" xmlns:bqbiol="http://biomodels.net/biology-qualifiers/">
            <rdf:Description rdf:about="#G_Pgk1_AT1">
              <bqbiol:isEncodedBy>
                <rdf:Bag>
                  <rdf:li rdf:resource="http://identifiers.org/ccds/CCDS14438.1" />
                  <rdf:li rdf:resource="http://identifiers.org/hprd/02412" />
                  <rdf:li rdf:resource="http://identifiers.org/ncbigene/5230" />
                  <rdf:li rdf:resource="http://identifiers.org/omim/311800" />
                </rdf:Bag>
              </bqbiol:isEncodedBy>
            </rdf:Description>
          </rdf:RDF>
        </annotation>
      </fbc:geneProduct>
      <fbc:geneProduct fbc:id="G_Pgls_AT1" fbc:label="Pgls_AT1" metaid="G_Pgls_AT1">
        <annotation>
          <rdf:RDF xmlns:rdf="http://www.w3.org/1999/02/22-rdf-syntax-ns#" xmlns:bqbiol="http://biomodels.net/biology-qualifiers/">
            <rdf:Description rdf:about="#G_Pgls_AT1">
              <bqbiol:isEncodedBy>
                <rdf:Bag>
                  <rdf:li rdf:resource="http://identifiers.org/ccds/CCDS12361.1" />
                  <rdf:li rdf:resource="http://identifiers.org/hprd/12001" />
                  <rdf:li rdf:resource="http://identifiers.org/ncbigene/25796" />
                  <rdf:li rdf:resource="http://identifiers.org/omim/604951" />
                </rdf:Bag>
              </bqbiol:isEncodedBy>
            </rdf:Description>
          </rdf:RDF>
        </annotation>
      </fbc:geneProduct>
      <fbc:geneProduct fbc:id="G_Got1_AT1" fbc:label="Got1_AT1" metaid="G_Got1_AT1">
        <annotation>
          <rdf:RDF xmlns:rdf="http://www.w3.org/1999/02/22-rdf-syntax-ns#" xmlns:bqbiol="http://biomodels.net/biology-qualifiers/">
            <rdf:Description rdf:about="#G_Got1_AT1">
              <bqbiol:isEncodedBy>
                <rdf:Bag>
                  <rdf:li rdf:resource="http://identifiers.org/ccds/CCDS7479.1" />
                  <rdf:li rdf:resource="http://identifiers.org/hprd/00687" />
                  <rdf:li rdf:resource="http://identifiers.org/ncbigene/2805" />
                  <rdf:li rdf:resource="http://identifiers.org/omim/138180" />
                </rdf:Bag>
              </bqbiol:isEncodedBy>
            </rdf:Description>
          </rdf:RDF>
        </annotation>
      </fbc:geneProduct>
      <fbc:geneProduct fbc:id="G_Plcb3_AT1" fbc:label="Plcb3_AT1" metaid="G_Plcb3_AT1">
        <annotation>
          <rdf:RDF xmlns:rdf="http://www.w3.org/1999/02/22-rdf-syntax-ns#" xmlns:bqbiol="http://biomodels.net/biology-qualifiers/">
            <rdf:Description rdf:about="#G_Plcb3_AT1">
              <bqbiol:isEncodedBy>
                <rdf:Bag>
                  <rdf:li rdf:resource="http://identifiers.org/ccds/CCDS53654.1" />
                  <rdf:li rdf:resource="http://identifiers.org/ccds/CCDS8064.1" />
                  <rdf:li rdf:resource="http://identifiers.org/hprd/02577" />
                  <rdf:li rdf:resource="http://identifiers.org/ncbigene/5331" />
                  <rdf:li rdf:resource="http://identifiers.org/ncbigi/gi:1034574245" />
                  <rdf:li rdf:resource="http://identifiers.org/ncbigi/gi:11386139" />
                  <rdf:li rdf:resource="http://identifiers.org/ncbigi/gi:296531339" />
                  <rdf:li rdf:resource="http://identifiers.org/ncbigi/gi:767968359" />
                  <rdf:li rdf:resource="http://identifiers.org/ncbigi/gi:937834198" />
                  <rdf:li rdf:resource="http://identifiers.org/omim/600230" />
                </rdf:Bag>
              </bqbiol:isEncodedBy>
            </rdf:Description>
          </rdf:RDF>
        </annotation>
      </fbc:geneProduct>
      <fbc:geneProduct fbc:id="G_Pip5k3_AT2" fbc:label="Pip5k3_AT2" metaid="G_Pip5k3_AT2">
        <annotation>
          <rdf:RDF xmlns:rdf="http://www.w3.org/1999/02/22-rdf-syntax-ns#" xmlns:bqbiol="http://biomodels.net/biology-qualifiers/">
            <rdf:Description rdf:about="#G_Pip5k3_AT2">
              <bqbiol:isEncodedBy>
                <rdf:Bag>
                  <rdf:li rdf:resource="http://identifiers.org/ccds/CCDS2382.1" />
                  <rdf:li rdf:resource="http://identifiers.org/ccds/CCDS33368.1" />
                  <rdf:li rdf:resource="http://identifiers.org/ccds/CCDS54431.1" />
                  <rdf:li rdf:resource="http://identifiers.org/ncbigene/200576" />
                  <rdf:li rdf:resource="http://identifiers.org/omim/609414" />
                </rdf:Bag>
              </bqbiol:isEncodedBy>
            </rdf:Description>
          </rdf:RDF>
        </annotation>
      </fbc:geneProduct>
      <fbc:geneProduct fbc:id="G_Pip5k2b_AT1" fbc:label="Pip5k2b_AT1" metaid="G_Pip5k2b_AT1">
        <annotation>
          <rdf:RDF xmlns:rdf="http://www.w3.org/1999/02/22-rdf-syntax-ns#" xmlns:bqbiol="http://biomodels.net/biology-qualifiers/">
            <rdf:Description rdf:about="#G_Pip5k2b_AT1">
              <bqbiol:isEncodedBy>
                <rdf:Bag>
                  <rdf:li rdf:resource="http://identifiers.org/ccds/CCDS11329.1" />
                  <rdf:li rdf:resource="http://identifiers.org/hprd/04463" />
                  <rdf:li rdf:resource="http://identifiers.org/ncbigene/8396" />
                  <rdf:li rdf:resource="http://identifiers.org/omim/603261" />
                </rdf:Bag>
              </bqbiol:isEncodedBy>
            </rdf:Description>
          </rdf:RDF>
        </annotation>
      </fbc:geneProduct>
      <fbc:geneProduct fbc:id="G_Pip5k3_AT1" fbc:label="Pip5k3_AT1" metaid="G_Pip5k3_AT1">
        <annotation>
          <rdf:RDF xmlns:rdf="http://www.w3.org/1999/02/22-rdf-syntax-ns#" xmlns:bqbiol="http://biomodels.net/biology-qualifiers/">
            <rdf:Description rdf:about="#G_Pip5k3_AT1">
              <bqbiol:isEncodedBy>
                <rdf:Bag>
                  <rdf:li rdf:resource="http://identifiers.org/ccds/CCDS2382.1" />
                  <rdf:li rdf:resource="http://identifiers.org/ccds/CCDS33368.1" />
                  <rdf:li rdf:resource="http://identifiers.org/ccds/CCDS54431.1" />
                  <rdf:li rdf:resource="http://identifiers.org/ncbigene/200576" />
                  <rdf:li rdf:resource="http://identifiers.org/omim/609414" />
                </rdf:Bag>
              </bqbiol:isEncodedBy>
            </rdf:Description>
          </rdf:RDF>
        </annotation>
      </fbc:geneProduct>
      <fbc:geneProduct fbc:id="G_Pip5k2a_AT1" fbc:label="Pip5k2a_AT1" metaid="G_Pip5k2a_AT1">
        <annotation>
          <rdf:RDF xmlns:rdf="http://www.w3.org/1999/02/22-rdf-syntax-ns#" xmlns:bqbiol="http://biomodels.net/biology-qualifiers/">
            <rdf:Description rdf:about="#G_Pip5k2a_AT1">
              <bqbiol:isEncodedBy>
                <rdf:Bag>
                  <rdf:li rdf:resource="http://identifiers.org/ccds/CCDS7141.1" />
                  <rdf:li rdf:resource="http://identifiers.org/hprd/11931" />
                  <rdf:li rdf:resource="http://identifiers.org/ncbigene/5305" />
                  <rdf:li rdf:resource="http://identifiers.org/omim/603140" />
                </rdf:Bag>
              </bqbiol:isEncodedBy>
            </rdf:Description>
          </rdf:RDF>
        </annotation>
      </fbc:geneProduct>
      <fbc:geneProduct fbc:id="G_Pip5k1b_AT1" fbc:label="Pip5k1b_AT1" metaid="G_Pip5k1b_AT1">
        <annotation>
          <rdf:RDF xmlns:rdf="http://www.w3.org/1999/02/22-rdf-syntax-ns#" xmlns:bqbiol="http://biomodels.net/biology-qualifiers/">
            <rdf:Description rdf:about="#G_Pip5k1b_AT1">
              <bqbiol:isEncodedBy>
                <rdf:Bag>
                  <rdf:li rdf:resource="http://identifiers.org/ccds/CCDS65063.1" />
                  <rdf:li rdf:resource="http://identifiers.org/ccds/CCDS6624.1" />
                  <rdf:li rdf:resource="http://identifiers.org/hprd/04121" />
                  <rdf:li rdf:resource="http://identifiers.org/ncbigene/8395" />
                  <rdf:li rdf:resource="http://identifiers.org/omim/602745" />
                </rdf:Bag>
              </bqbiol:isEncodedBy>
            </rdf:Description>
          </rdf:RDF>
        </annotation>
      </fbc:geneProduct>
      <fbc:geneProduct fbc:id="G_Pip5k2c_AT1" fbc:label="Pip5k2c_AT1" metaid="G_Pip5k2c_AT1">
        <annotation>
          <rdf:RDF xmlns:rdf="http://www.w3.org/1999/02/22-rdf-syntax-ns#" xmlns:bqbiol="http://biomodels.net/biology-qualifiers/">
            <rdf:Description rdf:about="#G_Pip5k2c_AT1">
              <bqbiol:isEncodedBy>
                <rdf:Bag>
                  <rdf:li rdf:resource="http://identifiers.org/ccds/CCDS53808.1" />
                  <rdf:li rdf:resource="http://identifiers.org/ccds/CCDS55839.1" />
                  <rdf:li rdf:resource="http://identifiers.org/ccds/CCDS8946.1" />
                  <rdf:li rdf:resource="http://identifiers.org/ncbigene/79837" />
                </rdf:Bag>
              </bqbiol:isEncodedBy>
            </rdf:Description>
          </rdf:RDF>
        </annotation>
      </fbc:geneProduct>
      <fbc:geneProduct fbc:id="G_Pip5k1c_AT1" fbc:label="Pip5k1c_AT1" metaid="G_Pip5k1c_AT1">
        <annotation>
          <rdf:RDF xmlns:rdf="http://www.w3.org/1999/02/22-rdf-syntax-ns#" xmlns:bqbiol="http://biomodels.net/biology-qualifiers/">
            <rdf:Description rdf:about="#G_Pip5k1c_AT1">
              <bqbiol:isEncodedBy>
                <rdf:Bag>
                  <rdf:li rdf:resource="http://identifiers.org/ccds/CCDS32872.1" />
                  <rdf:li rdf:resource="http://identifiers.org/ccds/CCDS56074.1" />
                  <rdf:li rdf:resource="http://identifiers.org/ccds/CCDS74257.1" />
                  <rdf:li rdf:resource="http://identifiers.org/ncbigene/23396" />
                  <rdf:li rdf:resource="http://identifiers.org/omim/606102" />
                </rdf:Bag>
              </bqbiol:isEncodedBy>
            </rdf:Description>
          </rdf:RDF>
        </annotation>
      </fbc:geneProduct>
      <fbc:geneProduct fbc:id="G_Pip5k2b_AT2" fbc:label="Pip5k2b_AT2" metaid="G_Pip5k2b_AT2">
        <annotation>
          <rdf:RDF xmlns:rdf="http://www.w3.org/1999/02/22-rdf-syntax-ns#" xmlns:bqbiol="http://biomodels.net/biology-qualifiers/">
            <rdf:Description rdf:about="#G_Pip5k2b_AT2">
              <bqbiol:isEncodedBy>
                <rdf:Bag>
                  <rdf:li rdf:resource="http://identifiers.org/ccds/CCDS11329.1" />
                  <rdf:li rdf:resource="http://identifiers.org/hprd/04463" />
                  <rdf:li rdf:resource="http://identifiers.org/ncbigene/8396" />
                  <rdf:li rdf:resource="http://identifiers.org/omim/603261" />
                </rdf:Bag>
              </bqbiol:isEncodedBy>
            </rdf:Description>
          </rdf:RDF>
        </annotation>
      </fbc:geneProduct>
      <fbc:geneProduct fbc:id="G_Pip5k1a_AT1" fbc:label="Pip5k1a_AT1" metaid="G_Pip5k1a_AT1">
        <annotation>
          <rdf:RDF xmlns:rdf="http://www.w3.org/1999/02/22-rdf-syntax-ns#" xmlns:bqbiol="http://biomodels.net/biology-qualifiers/">
            <rdf:Description rdf:about="#G_Pip5k1a_AT1">
              <bqbiol:isEncodedBy>
                <rdf:Bag>
                  <rdf:li rdf:resource="http://identifiers.org/ccds/CCDS44219.1" />
                  <rdf:li rdf:resource="http://identifiers.org/ccds/CCDS44220.1" />
                  <rdf:li rdf:resource="http://identifiers.org/ccds/CCDS44221.1" />
                  <rdf:li rdf:resource="http://identifiers.org/ccds/CCDS990.1" />
                  <rdf:li rdf:resource="http://identifiers.org/ncbigene/8394" />
                  <rdf:li rdf:resource="http://identifiers.org/omim/603275" />
                </rdf:Bag>
              </bqbiol:isEncodedBy>
            </rdf:Description>
          </rdf:RDF>
        </annotation>
      </fbc:geneProduct>
      <fbc:geneProduct fbc:id="G_Pip5k3_AT3" fbc:label="Pip5k3_AT3" metaid="G_Pip5k3_AT3">
        <annotation>
          <rdf:RDF xmlns:rdf="http://www.w3.org/1999/02/22-rdf-syntax-ns#" xmlns:bqbiol="http://biomodels.net/biology-qualifiers/">
            <rdf:Description rdf:about="#G_Pip5k3_AT3">
              <bqbiol:isEncodedBy>
                <rdf:Bag>
                  <rdf:li rdf:resource="http://identifiers.org/ccds/CCDS2382.1" />
                  <rdf:li rdf:resource="http://identifiers.org/ccds/CCDS33368.1" />
                  <rdf:li rdf:resource="http://identifiers.org/ccds/CCDS54431.1" />
                  <rdf:li rdf:resource="http://identifiers.org/ncbigene/200576" />
                  <rdf:li rdf:resource="http://identifiers.org/omim/609414" />
                </rdf:Bag>
              </bqbiol:isEncodedBy>
            </rdf:Description>
          </rdf:RDF>
        </annotation>
      </fbc:geneProduct>
      <fbc:geneProduct fbc:id="G_Pi4kii_AT1" fbc:label="Pi4kii_AT1" metaid="G_Pi4kii_AT1">
        <annotation>
          <rdf:RDF xmlns:rdf="http://www.w3.org/1999/02/22-rdf-syntax-ns#" xmlns:bqbiol="http://biomodels.net/biology-qualifiers/">
            <rdf:Description rdf:about="#G_Pi4kii_AT1">
              <bqbiol:isEncodedBy>
                <rdf:Bag>
                  <rdf:li rdf:resource="http://identifiers.org/ccds/CCDS7469.1" />
                  <rdf:li rdf:resource="http://identifiers.org/hprd/11431" />
                  <rdf:li rdf:resource="http://identifiers.org/ncbigene/55361" />
                  <rdf:li rdf:resource="http://identifiers.org/omim/609763" />
                </rdf:Bag>
              </bqbiol:isEncodedBy>
            </rdf:Description>
          </rdf:RDF>
        </annotation>
      </fbc:geneProduct>
      <fbc:geneProduct fbc:id="G_Pik4ca_AT1" fbc:label="Pik4ca_AT1" metaid="G_Pik4ca_AT1">
        <annotation>
          <rdf:RDF xmlns:rdf="http://www.w3.org/1999/02/22-rdf-syntax-ns#" xmlns:bqbiol="http://biomodels.net/biology-qualifiers/">
            <rdf:Description rdf:about="#G_Pik4ca_AT1">
              <bqbiol:isEncodedBy>
                <rdf:Bag>
                  <rdf:li rdf:resource="http://identifiers.org/ccds/CCDS33603.2" />
                  <rdf:li rdf:resource="http://identifiers.org/ncbigene/5297" />
                  <rdf:li rdf:resource="http://identifiers.org/omim/600286" />
                </rdf:Bag>
              </bqbiol:isEncodedBy>
            </rdf:Description>
          </rdf:RDF>
        </annotation>
      </fbc:geneProduct>
      <fbc:geneProduct fbc:id="G_Pik4cb_AT1" fbc:label="Pik4cb_AT1" metaid="G_Pik4cb_AT1">
        <annotation>
          <rdf:RDF xmlns:rdf="http://www.w3.org/1999/02/22-rdf-syntax-ns#" xmlns:bqbiol="http://biomodels.net/biology-qualifiers/">
            <rdf:Description rdf:about="#G_Pik4cb_AT1">
              <bqbiol:isEncodedBy>
                <rdf:Bag>
                  <rdf:li rdf:resource="http://identifiers.org/ccds/CCDS55637.1" />
                  <rdf:li rdf:resource="http://identifiers.org/ccds/CCDS55638.1" />
                  <rdf:li rdf:resource="http://identifiers.org/ccds/CCDS993.1" />
                  <rdf:li rdf:resource="http://identifiers.org/hprd/11805" />
                  <rdf:li rdf:resource="http://identifiers.org/ncbigene/5298" />
                  <rdf:li rdf:resource="http://identifiers.org/omim/602758" />
                </rdf:Bag>
              </bqbiol:isEncodedBy>
            </rdf:Description>
          </rdf:RDF>
        </annotation>
      </fbc:geneProduct>
      <fbc:geneProduct fbc:id="G_Pla2g6_AT1" fbc:label="Pla2g6_AT1" metaid="G_Pla2g6_AT1">
        <annotation>
          <rdf:RDF xmlns:rdf="http://www.w3.org/1999/02/22-rdf-syntax-ns#" xmlns:bqbiol="http://biomodels.net/biology-qualifiers/">
            <rdf:Description rdf:about="#G_Pla2g6_AT1">
              <bqbiol:isEncodedBy>
                <rdf:Bag>
                  <rdf:li rdf:resource="http://identifiers.org/ccds/CCDS13967.1" />
                  <rdf:li rdf:resource="http://identifiers.org/ccds/CCDS33645.1" />
                  <rdf:li rdf:resource="http://identifiers.org/ncbigene/8398" />
                  <rdf:li rdf:resource="http://identifiers.org/omim/603604" />
                </rdf:Bag>
              </bqbiol:isEncodedBy>
            </rdf:Description>
          </rdf:RDF>
        </annotation>
      </fbc:geneProduct>
      <fbc:geneProduct fbc:id="G_Pla2g2a_AT1" fbc:label="Pla2g2a_AT1" metaid="G_Pla2g2a_AT1">
        <annotation>
          <rdf:RDF xmlns:rdf="http://www.w3.org/1999/02/22-rdf-syntax-ns#" xmlns:bqbiol="http://biomodels.net/biology-qualifiers/">
            <rdf:Description rdf:about="#G_Pla2g2a_AT1">
              <bqbiol:isEncodedBy>
                <rdf:Bag>
                  <rdf:li rdf:resource="http://identifiers.org/ccds/CCDS201.1" />
                  <rdf:li rdf:resource="http://identifiers.org/hprd/01397" />
                  <rdf:li rdf:resource="http://identifiers.org/ncbigene/5320" />
                  <rdf:li rdf:resource="http://identifiers.org/omim/172411" />
                </rdf:Bag>
              </bqbiol:isEncodedBy>
            </rdf:Description>
          </rdf:RDF>
        </annotation>
      </fbc:geneProduct>
      <fbc:geneProduct fbc:id="G_Pla2g6_AT2" fbc:label="Pla2g6_AT2" metaid="G_Pla2g6_AT2">
        <annotation>
          <rdf:RDF xmlns:rdf="http://www.w3.org/1999/02/22-rdf-syntax-ns#" xmlns:bqbiol="http://biomodels.net/biology-qualifiers/">
            <rdf:Description rdf:about="#G_Pla2g6_AT2">
              <bqbiol:isEncodedBy>
                <rdf:Bag>
                  <rdf:li rdf:resource="http://identifiers.org/ccds/CCDS13967.1" />
                  <rdf:li rdf:resource="http://identifiers.org/ccds/CCDS33645.1" />
                  <rdf:li rdf:resource="http://identifiers.org/ncbigene/8398" />
                  <rdf:li rdf:resource="http://identifiers.org/omim/603604" />
                </rdf:Bag>
              </bqbiol:isEncodedBy>
            </rdf:Description>
          </rdf:RDF>
        </annotation>
      </fbc:geneProduct>
      <fbc:geneProduct fbc:id="G_Pmm2_AT1" fbc:label="Pmm2_AT1" metaid="G_Pmm2_AT1">
        <annotation>
          <rdf:RDF xmlns:rdf="http://www.w3.org/1999/02/22-rdf-syntax-ns#" xmlns:bqbiol="http://biomodels.net/biology-qualifiers/">
            <rdf:Description rdf:about="#G_Pmm2_AT1">
              <bqbiol:isEncodedBy>
                <rdf:Bag>
                  <rdf:li rdf:resource="http://identifiers.org/ccds/CCDS10536.1" />
                  <rdf:li rdf:resource="http://identifiers.org/hprd/03472" />
                  <rdf:li rdf:resource="http://identifiers.org/ncbigene/5373" />
                  <rdf:li rdf:resource="http://identifiers.org/omim/601785" />
                </rdf:Bag>
              </bqbiol:isEncodedBy>
            </rdf:Description>
          </rdf:RDF>
        </annotation>
      </fbc:geneProduct>
      <fbc:geneProduct fbc:id="G_Ppa2_AT1" fbc:label="Ppa2_AT1" metaid="G_Ppa2_AT1">
        <annotation>
          <rdf:RDF xmlns:rdf="http://www.w3.org/1999/02/22-rdf-syntax-ns#" xmlns:bqbiol="http://biomodels.net/biology-qualifiers/">
            <rdf:Description rdf:about="#G_Ppa2_AT1">
              <bqbiol:isEncodedBy>
                <rdf:Bag>
                  <rdf:li rdf:resource="http://identifiers.org/ccds/CCDS34043.1" />
                  <rdf:li rdf:resource="http://identifiers.org/ccds/CCDS3667.1" />
                  <rdf:li rdf:resource="http://identifiers.org/ccds/CCDS3668.2" />
                  <rdf:li rdf:resource="http://identifiers.org/ccds/CCDS3669.2" />
                  <rdf:li rdf:resource="http://identifiers.org/hprd/18494" />
                  <rdf:li rdf:resource="http://identifiers.org/ncbigene/27068" />
                  <rdf:li rdf:resource="http://identifiers.org/omim/609988" />
                </rdf:Bag>
              </bqbiol:isEncodedBy>
            </rdf:Description>
          </rdf:RDF>
        </annotation>
      </fbc:geneProduct>
      <fbc:geneProduct fbc:id="G_Ppa2_AT3" fbc:label="Ppa2_AT3" metaid="G_Ppa2_AT3">
        <annotation>
          <rdf:RDF xmlns:rdf="http://www.w3.org/1999/02/22-rdf-syntax-ns#" xmlns:bqbiol="http://biomodels.net/biology-qualifiers/">
            <rdf:Description rdf:about="#G_Ppa2_AT3">
              <bqbiol:isEncodedBy>
                <rdf:Bag>
                  <rdf:li rdf:resource="http://identifiers.org/ccds/CCDS34043.1" />
                  <rdf:li rdf:resource="http://identifiers.org/ccds/CCDS3667.1" />
                  <rdf:li rdf:resource="http://identifiers.org/ccds/CCDS3668.2" />
                  <rdf:li rdf:resource="http://identifiers.org/ccds/CCDS3669.2" />
                  <rdf:li rdf:resource="http://identifiers.org/hprd/18494" />
                  <rdf:li rdf:resource="http://identifiers.org/ncbigene/27068" />
                  <rdf:li rdf:resource="http://identifiers.org/omim/609988" />
                </rdf:Bag>
              </bqbiol:isEncodedBy>
            </rdf:Description>
          </rdf:RDF>
        </annotation>
      </fbc:geneProduct>
      <fbc:geneProduct fbc:id="G_Ppa2_AT4" fbc:label="Ppa2_AT4" metaid="G_Ppa2_AT4">
        <annotation>
          <rdf:RDF xmlns:rdf="http://www.w3.org/1999/02/22-rdf-syntax-ns#" xmlns:bqbiol="http://biomodels.net/biology-qualifiers/">
            <rdf:Description rdf:about="#G_Ppa2_AT4">
              <bqbiol:isEncodedBy>
                <rdf:Bag>
                  <rdf:li rdf:resource="http://identifiers.org/ccds/CCDS34043.1" />
                  <rdf:li rdf:resource="http://identifiers.org/ccds/CCDS3667.1" />
                  <rdf:li rdf:resource="http://identifiers.org/ccds/CCDS3668.2" />
                  <rdf:li rdf:resource="http://identifiers.org/ccds/CCDS3669.2" />
                  <rdf:li rdf:resource="http://identifiers.org/hprd/18494" />
                  <rdf:li rdf:resource="http://identifiers.org/ncbigene/27068" />
                  <rdf:li rdf:resource="http://identifiers.org/omim/609988" />
                </rdf:Bag>
              </bqbiol:isEncodedBy>
            </rdf:Description>
          </rdf:RDF>
        </annotation>
      </fbc:geneProduct>
      <fbc:geneProduct fbc:id="G_Ppa2_AT2" fbc:label="Ppa2_AT2" metaid="G_Ppa2_AT2">
        <annotation>
          <rdf:RDF xmlns:rdf="http://www.w3.org/1999/02/22-rdf-syntax-ns#" xmlns:bqbiol="http://biomodels.net/biology-qualifiers/">
            <rdf:Description rdf:about="#G_Ppa2_AT2">
              <bqbiol:isEncodedBy>
                <rdf:Bag>
                  <rdf:li rdf:resource="http://identifiers.org/ccds/CCDS34043.1" />
                  <rdf:li rdf:resource="http://identifiers.org/ccds/CCDS3667.1" />
                  <rdf:li rdf:resource="http://identifiers.org/ccds/CCDS3668.2" />
                  <rdf:li rdf:resource="http://identifiers.org/ccds/CCDS3669.2" />
                  <rdf:li rdf:resource="http://identifiers.org/hprd/18494" />
                  <rdf:li rdf:resource="http://identifiers.org/ncbigene/27068" />
                  <rdf:li rdf:resource="http://identifiers.org/omim/609988" />
                </rdf:Bag>
              </bqbiol:isEncodedBy>
            </rdf:Description>
          </rdf:RDF>
        </annotation>
      </fbc:geneProduct>
      <fbc:geneProduct fbc:id="G_Ppap2b_AT1" fbc:label="Ppap2b_AT1" metaid="G_Ppap2b_AT1">
        <annotation>
          <rdf:RDF xmlns:rdf="http://www.w3.org/1999/02/22-rdf-syntax-ns#" xmlns:bqbiol="http://biomodels.net/biology-qualifiers/">
            <rdf:Description rdf:about="#G_Ppap2b_AT1">
              <bqbiol:isEncodedBy>
                <rdf:Bag>
                  <rdf:li rdf:resource="http://identifiers.org/ccds/CCDS604.1" />
                  <rdf:li rdf:resource="http://identifiers.org/ncbigene/8613" />
                  <rdf:li rdf:resource="http://identifiers.org/omim/607125" />
                </rdf:Bag>
              </bqbiol:isEncodedBy>
            </rdf:Description>
          </rdf:RDF>
        </annotation>
      </fbc:geneProduct>
      <fbc:geneProduct fbc:id="G_Ppap2a_AT1" fbc:label="Ppap2a_AT1" metaid="G_Ppap2a_AT1">
        <annotation>
          <rdf:RDF xmlns:rdf="http://www.w3.org/1999/02/22-rdf-syntax-ns#" xmlns:bqbiol="http://biomodels.net/biology-qualifiers/">
            <rdf:Description rdf:about="#G_Ppap2a_AT1">
              <bqbiol:isEncodedBy>
                <rdf:Bag>
                  <rdf:li rdf:resource="http://identifiers.org/ccds/CCDS34159.1" />
                  <rdf:li rdf:resource="http://identifiers.org/ccds/CCDS34160.1" />
                  <rdf:li rdf:resource="http://identifiers.org/ncbigene/8611" />
                  <rdf:li rdf:resource="http://identifiers.org/omim/607124" />
                </rdf:Bag>
              </bqbiol:isEncodedBy>
            </rdf:Description>
          </rdf:RDF>
        </annotation>
      </fbc:geneProduct>
      <fbc:geneProduct fbc:id="G_Ppap2a_AT2" fbc:label="Ppap2a_AT2" metaid="G_Ppap2a_AT2">
        <annotation>
          <rdf:RDF xmlns:rdf="http://www.w3.org/1999/02/22-rdf-syntax-ns#" xmlns:bqbiol="http://biomodels.net/biology-qualifiers/">
            <rdf:Description rdf:about="#G_Ppap2a_AT2">
              <bqbiol:isEncodedBy>
                <rdf:Bag>
                  <rdf:li rdf:resource="http://identifiers.org/ccds/CCDS34159.1" />
                  <rdf:li rdf:resource="http://identifiers.org/ccds/CCDS34160.1" />
                  <rdf:li rdf:resource="http://identifiers.org/ncbigene/8611" />
                  <rdf:li rdf:resource="http://identifiers.org/omim/607124" />
                </rdf:Bag>
              </bqbiol:isEncodedBy>
            </rdf:Description>
          </rdf:RDF>
        </annotation>
      </fbc:geneProduct>
      <fbc:geneProduct fbc:id="G_Ppap2c_AT1" fbc:label="Ppap2c_AT1" metaid="G_Ppap2c_AT1">
        <annotation>
          <rdf:RDF xmlns:rdf="http://www.w3.org/1999/02/22-rdf-syntax-ns#" xmlns:bqbiol="http://biomodels.net/biology-qualifiers/">
            <rdf:Description rdf:about="#G_Ppap2c_AT1">
              <bqbiol:isEncodedBy>
                <rdf:Bag>
                  <rdf:li rdf:resource="http://identifiers.org/ccds/CCDS12023.1" />
                  <rdf:li rdf:resource="http://identifiers.org/ccds/CCDS12024.1" />
                  <rdf:li rdf:resource="http://identifiers.org/ccds/CCDS45889.1" />
                  <rdf:li rdf:resource="http://identifiers.org/ncbigene/8612" />
                  <rdf:li rdf:resource="http://identifiers.org/omim/607126" />
                </rdf:Bag>
              </bqbiol:isEncodedBy>
            </rdf:Description>
          </rdf:RDF>
        </annotation>
      </fbc:geneProduct>
      <fbc:geneProduct fbc:id="G_Alad_AT1" fbc:label="Alad_AT1" metaid="G_Alad_AT1">
        <annotation>
          <rdf:RDF xmlns:rdf="http://www.w3.org/1999/02/22-rdf-syntax-ns#" xmlns:bqbiol="http://biomodels.net/biology-qualifiers/">
            <rdf:Description rdf:about="#G_Alad_AT1">
              <bqbiol:isEncodedBy>
                <rdf:Bag>
                  <rdf:li rdf:resource="http://identifiers.org/ccds/CCDS6794.2" />
                  <rdf:li rdf:resource="http://identifiers.org/ncbigene/210" />
                  <rdf:li rdf:resource="http://identifiers.org/omim/125270" />
                </rdf:Bag>
              </bqbiol:isEncodedBy>
            </rdf:Description>
          </rdf:RDF>
        </annotation>
      </fbc:geneProduct>
      <fbc:geneProduct fbc:id="G_Alad_AT2" fbc:label="Alad_AT2" metaid="G_Alad_AT2">
        <annotation>
          <rdf:RDF xmlns:rdf="http://www.w3.org/1999/02/22-rdf-syntax-ns#" xmlns:bqbiol="http://biomodels.net/biology-qualifiers/">
            <rdf:Description rdf:about="#G_Alad_AT2">
              <bqbiol:isEncodedBy>
                <rdf:Bag>
                  <rdf:li rdf:resource="http://identifiers.org/ccds/CCDS6794.2" />
                  <rdf:li rdf:resource="http://identifiers.org/ncbigene/210" />
                  <rdf:li rdf:resource="http://identifiers.org/omim/125270" />
                </rdf:Bag>
              </bqbiol:isEncodedBy>
            </rdf:Description>
          </rdf:RDF>
        </annotation>
      </fbc:geneProduct>
      <fbc:geneProduct fbc:id="G_Pgm1_AT1" fbc:label="Pgm1_AT1" metaid="G_Pgm1_AT1">
        <annotation>
          <rdf:RDF xmlns:rdf="http://www.w3.org/1999/02/22-rdf-syntax-ns#" xmlns:bqbiol="http://biomodels.net/biology-qualifiers/">
            <rdf:Description rdf:about="#G_Pgm1_AT1">
              <bqbiol:isEncodedBy>
                <rdf:Bag>
                  <rdf:li rdf:resource="http://identifiers.org/ccds/CCDS53323.1" />
                  <rdf:li rdf:resource="http://identifiers.org/ccds/CCDS53324.1" />
                  <rdf:li rdf:resource="http://identifiers.org/ccds/CCDS625.1" />
                  <rdf:li rdf:resource="http://identifiers.org/hprd/01389" />
                  <rdf:li rdf:resource="http://identifiers.org/ncbigene/5236" />
                  <rdf:li rdf:resource="http://identifiers.org/omim/171900" />
                </rdf:Bag>
              </bqbiol:isEncodedBy>
            </rdf:Description>
          </rdf:RDF>
        </annotation>
      </fbc:geneProduct>
      <fbc:geneProduct fbc:id="G_Prps1l1_AT1" fbc:label="Prps1l1_AT1" metaid="G_Prps1l1_AT1">
        <annotation>
          <rdf:RDF xmlns:rdf="http://www.w3.org/1999/02/22-rdf-syntax-ns#" xmlns:bqbiol="http://biomodels.net/biology-qualifiers/">
            <rdf:Description rdf:about="#G_Prps1l1_AT1">
              <bqbiol:isEncodedBy>
                <rdf:Bag>
                  <rdf:li rdf:resource="http://identifiers.org/ccds/CCDS47552.1" />
                  <rdf:li rdf:resource="http://identifiers.org/hprd/17914" />
                  <rdf:li rdf:resource="http://identifiers.org/ncbigene/221823" />
                  <rdf:li rdf:resource="http://identifiers.org/ncbigi/gi:28557709" />
                  <rdf:li rdf:resource="http://identifiers.org/omim/611566" />
                </rdf:Bag>
              </bqbiol:isEncodedBy>
            </rdf:Description>
          </rdf:RDF>
        </annotation>
      </fbc:geneProduct>
      <fbc:geneProduct fbc:id="G_Prps1_AT1" fbc:label="Prps1_AT1" metaid="G_Prps1_AT1">
        <annotation>
          <rdf:RDF xmlns:rdf="http://www.w3.org/1999/02/22-rdf-syntax-ns#" xmlns:bqbiol="http://biomodels.net/biology-qualifiers/">
            <rdf:Description rdf:about="#G_Prps1_AT1">
              <bqbiol:isEncodedBy>
                <rdf:Bag>
                  <rdf:li rdf:resource="http://identifiers.org/ccds/CCDS14529.1" />
                  <rdf:li rdf:resource="http://identifiers.org/ccds/CCDS76007.1" />
                  <rdf:li rdf:resource="http://identifiers.org/hprd/02413" />
                  <rdf:li rdf:resource="http://identifiers.org/ncbigene/5631" />
                  <rdf:li rdf:resource="http://identifiers.org/omim/311850" />
                </rdf:Bag>
              </bqbiol:isEncodedBy>
            </rdf:Description>
          </rdf:RDF>
        </annotation>
      </fbc:geneProduct>
      <fbc:geneProduct fbc:id="G_Prps1l1_AT2" fbc:label="Prps1l1_AT2" metaid="G_Prps1l1_AT2">
        <annotation>
          <rdf:RDF xmlns:rdf="http://www.w3.org/1999/02/22-rdf-syntax-ns#" xmlns:bqbiol="http://biomodels.net/biology-qualifiers/">
            <rdf:Description rdf:about="#G_Prps1l1_AT2">
              <bqbiol:isEncodedBy>
                <rdf:Bag>
                  <rdf:li rdf:resource="http://identifiers.org/ccds/CCDS47552.1" />
                  <rdf:li rdf:resource="http://identifiers.org/hprd/17914" />
                  <rdf:li rdf:resource="http://identifiers.org/ncbigene/221823" />
                  <rdf:li rdf:resource="http://identifiers.org/ncbigi/gi:28557709" />
                  <rdf:li rdf:resource="http://identifiers.org/omim/611566" />
                </rdf:Bag>
              </bqbiol:isEncodedBy>
            </rdf:Description>
          </rdf:RDF>
        </annotation>
      </fbc:geneProduct>
      <fbc:geneProduct fbc:id="G_PdxK_AT1" fbc:label="PdxK_AT1" metaid="G_PdxK_AT1">
        <annotation>
          <rdf:RDF xmlns:rdf="http://www.w3.org/1999/02/22-rdf-syntax-ns#" xmlns:bqbiol="http://biomodels.net/biology-qualifiers/">
            <rdf:Description rdf:about="#G_PdxK_AT1">
              <bqbiol:isEncodedBy>
                <rdf:Bag>
                  <rdf:li rdf:resource="http://identifiers.org/ccds/CCDS13699.1" />
                  <rdf:li rdf:resource="http://identifiers.org/hprd/01526" />
                  <rdf:li rdf:resource="http://identifiers.org/ncbigene/8566" />
                  <rdf:li rdf:resource="http://identifiers.org/omim/179020" />
                </rdf:Bag>
              </bqbiol:isEncodedBy>
            </rdf:Description>
          </rdf:RDF>
        </annotation>
      </fbc:geneProduct>
      <fbc:geneProduct fbc:id="G_Aox1_AT1" fbc:label="Aox1_AT1" metaid="G_Aox1_AT1">
        <annotation>
          <rdf:RDF xmlns:rdf="http://www.w3.org/1999/02/22-rdf-syntax-ns#" xmlns:bqbiol="http://biomodels.net/biology-qualifiers/">
            <rdf:Description rdf:about="#G_Aox1_AT1">
              <bqbiol:isEncodedBy>
                <rdf:Bag>
                  <rdf:li rdf:resource="http://identifiers.org/ccds/CCDS33360.1" />
                  <rdf:li rdf:resource="http://identifiers.org/ncbigene/316" />
                  <rdf:li rdf:resource="http://identifiers.org/omim/602841" />
                </rdf:Bag>
              </bqbiol:isEncodedBy>
            </rdf:Description>
          </rdf:RDF>
        </annotation>
      </fbc:geneProduct>
      <fbc:geneProduct fbc:id="G_Pkm2_AT1" fbc:label="Pkm2_AT1" metaid="G_Pkm2_AT1">
        <annotation>
          <rdf:RDF xmlns:rdf="http://www.w3.org/1999/02/22-rdf-syntax-ns#" xmlns:bqbiol="http://biomodels.net/biology-qualifiers/">
            <rdf:Description rdf:about="#G_Pkm2_AT1">
              <bqbiol:isEncodedBy>
                <rdf:Bag>
                  <rdf:li rdf:resource="http://identifiers.org/ccds/CCDS32284.1" />
                  <rdf:li rdf:resource="http://identifiers.org/ccds/CCDS32285.1" />
                  <rdf:li rdf:resource="http://identifiers.org/ccds/CCDS55972.1" />
                  <rdf:li rdf:resource="http://identifiers.org/ccds/CCDS73752.1" />
                  <rdf:li rdf:resource="http://identifiers.org/ncbigene/5315" />
                  <rdf:li rdf:resource="http://identifiers.org/omim/179050" />
                </rdf:Bag>
              </bqbiol:isEncodedBy>
            </rdf:Description>
          </rdf:RDF>
        </annotation>
      </fbc:geneProduct>
      <fbc:geneProduct fbc:id="G_Pklr_AT2" fbc:label="Pklr_AT2" metaid="G_Pklr_AT2">
        <annotation>
          <rdf:RDF xmlns:rdf="http://www.w3.org/1999/02/22-rdf-syntax-ns#" xmlns:bqbiol="http://biomodels.net/biology-qualifiers/">
            <rdf:Description rdf:about="#G_Pklr_AT2">
              <bqbiol:isEncodedBy>
                <rdf:Bag>
                  <rdf:li rdf:resource="http://identifiers.org/ccds/CCDS1109.1" />
                  <rdf:li rdf:resource="http://identifiers.org/ccds/CCDS44240.1" />
                  <rdf:li rdf:resource="http://identifiers.org/hprd/11841" />
                  <rdf:li rdf:resource="http://identifiers.org/ncbigene/5313" />
                  <rdf:li rdf:resource="http://identifiers.org/omim/609712" />
                </rdf:Bag>
              </bqbiol:isEncodedBy>
            </rdf:Description>
          </rdf:RDF>
        </annotation>
      </fbc:geneProduct>
      <fbc:geneProduct fbc:id="G_Pklr_AT1" fbc:label="Pklr_AT1" metaid="G_Pklr_AT1">
        <annotation>
          <rdf:RDF xmlns:rdf="http://www.w3.org/1999/02/22-rdf-syntax-ns#" xmlns:bqbiol="http://biomodels.net/biology-qualifiers/">
            <rdf:Description rdf:about="#G_Pklr_AT1">
              <bqbiol:isEncodedBy>
                <rdf:Bag>
                  <rdf:li rdf:resource="http://identifiers.org/ccds/CCDS1109.1" />
                  <rdf:li rdf:resource="http://identifiers.org/ccds/CCDS44240.1" />
                  <rdf:li rdf:resource="http://identifiers.org/hprd/11841" />
                  <rdf:li rdf:resource="http://identifiers.org/ncbigene/5313" />
                  <rdf:li rdf:resource="http://identifiers.org/omim/609712" />
                </rdf:Bag>
              </bqbiol:isEncodedBy>
            </rdf:Description>
          </rdf:RDF>
        </annotation>
      </fbc:geneProduct>
      <fbc:geneProduct fbc:id="G_Pkm2_AT2" fbc:label="Pkm2_AT2" metaid="G_Pkm2_AT2">
        <annotation>
          <rdf:RDF xmlns:rdf="http://www.w3.org/1999/02/22-rdf-syntax-ns#" xmlns:bqbiol="http://biomodels.net/biology-qualifiers/">
            <rdf:Description rdf:about="#G_Pkm2_AT2">
              <bqbiol:isEncodedBy>
                <rdf:Bag>
                  <rdf:li rdf:resource="http://identifiers.org/ccds/CCDS32284.1" />
                  <rdf:li rdf:resource="http://identifiers.org/ccds/CCDS32285.1" />
                  <rdf:li rdf:resource="http://identifiers.org/ccds/CCDS55972.1" />
                  <rdf:li rdf:resource="http://identifiers.org/ccds/CCDS73752.1" />
                  <rdf:li rdf:resource="http://identifiers.org/ncbigene/5315" />
                  <rdf:li rdf:resource="http://identifiers.org/omim/179050" />
                </rdf:Bag>
              </bqbiol:isEncodedBy>
            </rdf:Description>
          </rdf:RDF>
        </annotation>
      </fbc:geneProduct>
      <fbc:geneProduct fbc:id="G_Pkm2_AT3" fbc:label="Pkm2_AT3" metaid="G_Pkm2_AT3">
        <annotation>
          <rdf:RDF xmlns:rdf="http://www.w3.org/1999/02/22-rdf-syntax-ns#" xmlns:bqbiol="http://biomodels.net/biology-qualifiers/">
            <rdf:Description rdf:about="#G_Pkm2_AT3">
              <bqbiol:isEncodedBy>
                <rdf:Bag>
                  <rdf:li rdf:resource="http://identifiers.org/ccds/CCDS32284.1" />
                  <rdf:li rdf:resource="http://identifiers.org/ccds/CCDS32285.1" />
                  <rdf:li rdf:resource="http://identifiers.org/ccds/CCDS55972.1" />
                  <rdf:li rdf:resource="http://identifiers.org/ccds/CCDS73752.1" />
                  <rdf:li rdf:resource="http://identifiers.org/ncbigene/5315" />
                  <rdf:li rdf:resource="http://identifiers.org/omim/179050" />
                </rdf:Bag>
              </bqbiol:isEncodedBy>
            </rdf:Description>
          </rdf:RDF>
        </annotation>
      </fbc:geneProduct>
      <fbc:geneProduct fbc:id="G_Rfk_AT1" fbc:label="Rfk_AT1" metaid="G_Rfk_AT1">
        <annotation>
          <rdf:RDF xmlns:rdf="http://www.w3.org/1999/02/22-rdf-syntax-ns#" xmlns:bqbiol="http://biomodels.net/biology-qualifiers/">
            <rdf:Description rdf:about="#G_Rfk_AT1">
              <bqbiol:isEncodedBy>
                <rdf:Bag>
                  <rdf:li rdf:resource="http://identifiers.org/ccds/CCDS35044.2" />
                  <rdf:li rdf:resource="http://identifiers.org/ncbigene/55312" />
                  <rdf:li rdf:resource="http://identifiers.org/omim/613010" />
                </rdf:Bag>
              </bqbiol:isEncodedBy>
            </rdf:Description>
          </rdf:RDF>
        </annotation>
      </fbc:geneProduct>
      <fbc:geneProduct fbc:id="G_Nrk1_AT1" fbc:label="Nrk1_AT1" metaid="G_Nrk1_AT1">
        <annotation>
          <rdf:RDF xmlns:rdf="http://www.w3.org/1999/02/22-rdf-syntax-ns#" xmlns:bqbiol="http://biomodels.net/biology-qualifiers/">
            <rdf:Description rdf:about="#G_Nrk1_AT1">
              <bqbiol:isEncodedBy>
                <rdf:Bag>
                  <rdf:li rdf:resource="http://identifiers.org/ccds/CCDS47981.1" />
                  <rdf:li rdf:resource="http://identifiers.org/ccds/CCDS6650.1" />
                  <rdf:li rdf:resource="http://identifiers.org/hprd/09868" />
                  <rdf:li rdf:resource="http://identifiers.org/ncbigene/54981" />
                  <rdf:li rdf:resource="http://identifiers.org/omim/608704" />
                </rdf:Bag>
              </bqbiol:isEncodedBy>
            </rdf:Description>
          </rdf:RDF>
        </annotation>
      </fbc:geneProduct>
      <fbc:geneProduct fbc:id="G_Rpe_AT2" fbc:label="Rpe_AT2" metaid="G_Rpe_AT2">
        <annotation>
          <rdf:RDF xmlns:rdf="http://www.w3.org/1999/02/22-rdf-syntax-ns#" xmlns:bqbiol="http://biomodels.net/biology-qualifiers/">
            <rdf:Description rdf:about="#G_Rpe_AT2">
              <bqbiol:isEncodedBy>
                <rdf:Bag>
                  <rdf:li rdf:resource="http://identifiers.org/ccds/CCDS2388.1" />
                  <rdf:li rdf:resource="http://identifiers.org/ccds/CCDS42810.1" />
                  <rdf:li rdf:resource="http://identifiers.org/ccds/CCDS63107.1" />
                  <rdf:li rdf:resource="http://identifiers.org/ccds/CCDS63108.1" />
                  <rdf:li rdf:resource="http://identifiers.org/hprd/01608" />
                  <rdf:li rdf:resource="http://identifiers.org/ncbigene/6120" />
                  <rdf:li rdf:resource="http://identifiers.org/omim/180480" />
                </rdf:Bag>
              </bqbiol:isEncodedBy>
            </rdf:Description>
          </rdf:RDF>
        </annotation>
      </fbc:geneProduct>
      <fbc:geneProduct fbc:id="G_Rpe_AT1" fbc:label="Rpe_AT1" metaid="G_Rpe_AT1">
        <annotation>
          <rdf:RDF xmlns:rdf="http://www.w3.org/1999/02/22-rdf-syntax-ns#" xmlns:bqbiol="http://biomodels.net/biology-qualifiers/">
            <rdf:Description rdf:about="#G_Rpe_AT1">
              <bqbiol:isEncodedBy>
                <rdf:Bag>
                  <rdf:li rdf:resource="http://identifiers.org/ccds/CCDS2388.1" />
                  <rdf:li rdf:resource="http://identifiers.org/ccds/CCDS42810.1" />
                  <rdf:li rdf:resource="http://identifiers.org/ccds/CCDS63107.1" />
                  <rdf:li rdf:resource="http://identifiers.org/ccds/CCDS63108.1" />
                  <rdf:li rdf:resource="http://identifiers.org/hprd/01608" />
                  <rdf:li rdf:resource="http://identifiers.org/ncbigene/6120" />
                  <rdf:li rdf:resource="http://identifiers.org/omim/180480" />
                </rdf:Bag>
              </bqbiol:isEncodedBy>
            </rdf:Description>
          </rdf:RDF>
        </annotation>
      </fbc:geneProduct>
      <fbc:geneProduct fbc:id="G_Rpia_AT1" fbc:label="Rpia_AT1" metaid="G_Rpia_AT1">
        <annotation>
          <rdf:RDF xmlns:rdf="http://www.w3.org/1999/02/22-rdf-syntax-ns#" xmlns:bqbiol="http://biomodels.net/biology-qualifiers/">
            <rdf:Description rdf:about="#G_Rpia_AT1">
              <bqbiol:isEncodedBy>
                <rdf:Bag>
                  <rdf:li rdf:resource="http://identifiers.org/ccds/CCDS2004.2" />
                  <rdf:li rdf:resource="http://identifiers.org/ncbigene/22934" />
                  <rdf:li rdf:resource="http://identifiers.org/omim/180430" />
                </rdf:Bag>
              </bqbiol:isEncodedBy>
            </rdf:Description>
          </rdf:RDF>
        </annotation>
      </fbc:geneProduct>
      <fbc:geneProduct fbc:id="G_Comtd1_AT1" fbc:label="Comtd1_AT1" metaid="G_Comtd1_AT1">
        <annotation>
          <rdf:RDF xmlns:rdf="http://www.w3.org/1999/02/22-rdf-syntax-ns#" xmlns:bqbiol="http://biomodels.net/biology-qualifiers/">
            <rdf:Description rdf:about="#G_Comtd1_AT1">
              <bqbiol:isEncodedBy>
                <rdf:Bag>
                  <rdf:li rdf:resource="http://identifiers.org/ccds/CCDS7349.1" />
                  <rdf:li rdf:resource="http://identifiers.org/hprd/08678" />
                  <rdf:li rdf:resource="http://identifiers.org/ncbigene/118881" />
                </rdf:Bag>
              </bqbiol:isEncodedBy>
            </rdf:Description>
          </rdf:RDF>
        </annotation>
      </fbc:geneProduct>
      <fbc:geneProduct fbc:id="G_Sord_AT1" fbc:label="Sord_AT1" metaid="G_Sord_AT1">
        <annotation>
          <rdf:RDF xmlns:rdf="http://www.w3.org/1999/02/22-rdf-syntax-ns#" xmlns:bqbiol="http://biomodels.net/biology-qualifiers/">
            <rdf:Description rdf:about="#G_Sord_AT1">
              <bqbiol:isEncodedBy>
                <rdf:Bag>
                  <rdf:li rdf:resource="http://identifiers.org/ccds/CCDS10116.1" />
                  <rdf:li rdf:resource="http://identifiers.org/ncbigene/6652" />
                  <rdf:li rdf:resource="http://identifiers.org/omim/182500" />
                </rdf:Bag>
              </bqbiol:isEncodedBy>
            </rdf:Description>
          </rdf:RDF>
        </annotation>
      </fbc:geneProduct>
      <fbc:geneProduct fbc:id="G_Akr7a2_AT1" fbc:label="Akr7a2_AT1" metaid="G_Akr7a2_AT1">
        <annotation>
          <rdf:RDF xmlns:rdf="http://www.w3.org/1999/02/22-rdf-syntax-ns#" xmlns:bqbiol="http://biomodels.net/biology-qualifiers/">
            <rdf:Description rdf:about="#G_Akr7a2_AT1">
              <bqbiol:isEncodedBy>
                <rdf:Bag>
                  <rdf:li rdf:resource="http://identifiers.org/ccds/CCDS194.1" />
                  <rdf:li rdf:resource="http://identifiers.org/ncbigene/8574" />
                  <rdf:li rdf:resource="http://identifiers.org/omim/603418" />
                </rdf:Bag>
              </bqbiol:isEncodedBy>
            </rdf:Description>
          </rdf:RDF>
        </annotation>
      </fbc:geneProduct>
      <fbc:geneProduct fbc:id="G_Srm_AT1" fbc:label="Srm_AT1" metaid="G_Srm_AT1">
        <annotation>
          <rdf:RDF xmlns:rdf="http://www.w3.org/1999/02/22-rdf-syntax-ns#" xmlns:bqbiol="http://biomodels.net/biology-qualifiers/">
            <rdf:Description rdf:about="#G_Srm_AT1">
              <bqbiol:isEncodedBy>
                <rdf:Bag>
                  <rdf:li rdf:resource="http://identifiers.org/ccds/CCDS125.1" />
                  <rdf:li rdf:resource="http://identifiers.org/ncbigene/6723" />
                  <rdf:li rdf:resource="http://identifiers.org/omim/182891" />
                </rdf:Bag>
              </bqbiol:isEncodedBy>
            </rdf:Description>
          </rdf:RDF>
        </annotation>
      </fbc:geneProduct>
      <fbc:geneProduct fbc:id="G_Sms_AT1" fbc:label="Sms_AT1" metaid="G_Sms_AT1">
        <annotation>
          <rdf:RDF xmlns:rdf="http://www.w3.org/1999/02/22-rdf-syntax-ns#" xmlns:bqbiol="http://biomodels.net/biology-qualifiers/">
            <rdf:Description rdf:about="#G_Sms_AT1">
              <bqbiol:isEncodedBy>
                <rdf:Bag>
                  <rdf:li rdf:resource="http://identifiers.org/ccds/CCDS14203.1" />
                  <rdf:li rdf:resource="http://identifiers.org/ccds/CCDS59161.1" />
                  <rdf:li rdf:resource="http://identifiers.org/hprd/02115" />
                  <rdf:li rdf:resource="http://identifiers.org/ncbigene/6611" />
                  <rdf:li rdf:resource="http://identifiers.org/omim/300105" />
                </rdf:Bag>
              </bqbiol:isEncodedBy>
            </rdf:Description>
          </rdf:RDF>
        </annotation>
      </fbc:geneProduct>
      <fbc:geneProduct fbc:id="G_Taldo1_AT1" fbc:label="Taldo1_AT1" metaid="G_Taldo1_AT1">
        <annotation>
          <rdf:RDF xmlns:rdf="http://www.w3.org/1999/02/22-rdf-syntax-ns#" xmlns:bqbiol="http://biomodels.net/biology-qualifiers/">
            <rdf:Description rdf:about="#G_Taldo1_AT1">
              <bqbiol:isEncodedBy>
                <rdf:Bag>
                  <rdf:li rdf:resource="http://identifiers.org/ccds/CCDS7712.1" />
                  <rdf:li rdf:resource="http://identifiers.org/hprd/03640" />
                  <rdf:li rdf:resource="http://identifiers.org/ncbigene/6888" />
                  <rdf:li rdf:resource="http://identifiers.org/ncbigi/gi:5803187" />
                  <rdf:li rdf:resource="http://identifiers.org/omim/602063" />
                </rdf:Bag>
              </bqbiol:isEncodedBy>
            </rdf:Description>
          </rdf:RDF>
        </annotation>
      </fbc:geneProduct>
      <fbc:geneProduct fbc:id="G_ThmtP_AT1" fbc:label="ThmtP_AT1" />
      <fbc:geneProduct fbc:id="G_Tkt_AT1" fbc:label="Tkt_AT1" metaid="G_Tkt_AT1">
        <annotation>
          <rdf:RDF xmlns:rdf="http://www.w3.org/1999/02/22-rdf-syntax-ns#" xmlns:bqbiol="http://biomodels.net/biology-qualifiers/">
            <rdf:Description rdf:about="#G_Tkt_AT1">
              <bqbiol:isEncodedBy>
                <rdf:Bag>
                  <rdf:li rdf:resource="http://identifiers.org/ccds/CCDS2871.1" />
                  <rdf:li rdf:resource="http://identifiers.org/ccds/CCDS58834.1" />
                  <rdf:li rdf:resource="http://identifiers.org/hprd/06001" />
                  <rdf:li rdf:resource="http://identifiers.org/ncbigene/7086" />
                  <rdf:li rdf:resource="http://identifiers.org/omim/606781" />
                </rdf:Bag>
              </bqbiol:isEncodedBy>
            </rdf:Description>
          </rdf:RDF>
        </annotation>
      </fbc:geneProduct>
      <fbc:geneProduct fbc:id="G_Tpk1_AT1" fbc:label="Tpk1_AT1" metaid="G_Tpk1_AT1">
        <annotation>
          <rdf:RDF xmlns:rdf="http://www.w3.org/1999/02/22-rdf-syntax-ns#" xmlns:bqbiol="http://biomodels.net/biology-qualifiers/">
            <rdf:Description rdf:about="#G_Tpk1_AT1">
              <bqbiol:isEncodedBy>
                <rdf:Bag>
                  <rdf:li rdf:resource="http://identifiers.org/ccds/CCDS55178.1" />
                  <rdf:li rdf:resource="http://identifiers.org/ccds/CCDS5888.1" />
                  <rdf:li rdf:resource="http://identifiers.org/hprd/06967" />
                  <rdf:li rdf:resource="http://identifiers.org/ncbigene/27010" />
                  <rdf:li rdf:resource="http://identifiers.org/ncbigi/gi:1034654916" />
                  <rdf:li rdf:resource="http://identifiers.org/ncbigi/gi:1034654920" />
                  <rdf:li rdf:resource="http://identifiers.org/ncbigi/gi:1034654923" />
                  <rdf:li rdf:resource="http://identifiers.org/ncbigi/gi:1034654925" />
                  <rdf:li rdf:resource="http://identifiers.org/ncbigi/gi:1034654927" />
                  <rdf:li rdf:resource="http://identifiers.org/ncbigi/gi:1034654929" />
                  <rdf:li rdf:resource="http://identifiers.org/ncbigi/gi:1034654932" />
                  <rdf:li rdf:resource="http://identifiers.org/ncbigi/gi:1034654935" />
                  <rdf:li rdf:resource="http://identifiers.org/ncbigi/gi:1034654937" />
                  <rdf:li rdf:resource="http://identifiers.org/ncbigi/gi:1034654939" />
                  <rdf:li rdf:resource="http://identifiers.org/ncbigi/gi:1034654943" />
                  <rdf:li rdf:resource="http://identifiers.org/ncbigi/gi:1034654945" />
                  <rdf:li rdf:resource="http://identifiers.org/ncbigi/gi:1034654947" />
                  <rdf:li rdf:resource="http://identifiers.org/ncbigi/gi:1034654949" />
                  <rdf:li rdf:resource="http://identifiers.org/ncbigi/gi:1034654951" />
                  <rdf:li rdf:resource="http://identifiers.org/ncbigi/gi:1034654953" />
                  <rdf:li rdf:resource="http://identifiers.org/ncbigi/gi:1034654956" />
                  <rdf:li rdf:resource="http://identifiers.org/ncbigi/gi:1034654958" />
                  <rdf:li rdf:resource="http://identifiers.org/ncbigi/gi:110227857" />
                  <rdf:li rdf:resource="http://identifiers.org/ncbigi/gi:21362110" />
                  <rdf:li rdf:resource="http://identifiers.org/ncbigi/gi:530386946" />
                  <rdf:li rdf:resource="http://identifiers.org/ncbigi/gi:767947389" />
                  <rdf:li rdf:resource="http://identifiers.org/ncbigi/gi:767947391" />
                  <rdf:li rdf:resource="http://identifiers.org/ncbigi/gi:767947393" />
                  <rdf:li rdf:resource="http://identifiers.org/ncbigi/gi:767947395" />
                  <rdf:li rdf:resource="http://identifiers.org/ncbigi/gi:767947398" />
                  <rdf:li rdf:resource="http://identifiers.org/ncbigi/gi:767947402" />
                  <rdf:li rdf:resource="http://identifiers.org/ncbigi/gi:767947407" />
                  <rdf:li rdf:resource="http://identifiers.org/ncbigi/gi:767947409" />
                  <rdf:li rdf:resource="http://identifiers.org/ncbigi/gi:767947411" />
                  <rdf:li rdf:resource="http://identifiers.org/ncbigi/gi:767947415" />
                  <rdf:li rdf:resource="http://identifiers.org/ncbigi/gi:767947419" />
                  <rdf:li rdf:resource="http://identifiers.org/ncbigi/gi:767947423" />
                  <rdf:li rdf:resource="http://identifiers.org/ncbigi/gi:767947425" />
                  <rdf:li rdf:resource="http://identifiers.org/ncbigi/gi:767947427" />
                  <rdf:li rdf:resource="http://identifiers.org/ncbigi/gi:767947433" />
                  <rdf:li rdf:resource="http://identifiers.org/omim/606370" />
                </rdf:Bag>
              </bqbiol:isEncodedBy>
            </rdf:Description>
          </rdf:RDF>
        </annotation>
      </fbc:geneProduct>
      <fbc:geneProduct fbc:id="G_Tpi1_AT1" fbc:label="Tpi1_AT1" metaid="G_Tpi1_AT1">
        <annotation>
          <rdf:RDF xmlns:rdf="http://www.w3.org/1999/02/22-rdf-syntax-ns#" xmlns:bqbiol="http://biomodels.net/biology-qualifiers/">
            <rdf:Description rdf:about="#G_Tpi1_AT1">
              <bqbiol:isEncodedBy>
                <rdf:Bag>
                  <rdf:li rdf:resource="http://identifiers.org/ccds/CCDS53740.1" />
                  <rdf:li rdf:resource="http://identifiers.org/ccds/CCDS58206.1" />
                  <rdf:li rdf:resource="http://identifiers.org/ccds/CCDS8566.1" />
                  <rdf:li rdf:resource="http://identifiers.org/hprd/01833" />
                  <rdf:li rdf:resource="http://identifiers.org/ncbigene/7167" />
                  <rdf:li rdf:resource="http://identifiers.org/omim/190450" />
                </rdf:Bag>
              </bqbiol:isEncodedBy>
            </rdf:Description>
          </rdf:RDF>
        </annotation>
      </fbc:geneProduct>
      <fbc:geneProduct fbc:id="G_Gale_AT1" fbc:label="Gale_AT1" metaid="G_Gale_AT1">
        <annotation>
          <rdf:RDF xmlns:rdf="http://www.w3.org/1999/02/22-rdf-syntax-ns#" xmlns:bqbiol="http://biomodels.net/biology-qualifiers/">
            <rdf:Description rdf:about="#G_Gale_AT1">
              <bqbiol:isEncodedBy>
                <rdf:Bag>
                  <rdf:li rdf:resource="http://identifiers.org/ccds/CCDS242.1" />
                  <rdf:li rdf:resource="http://identifiers.org/ncbigene/2582" />
                  <rdf:li rdf:resource="http://identifiers.org/omim/606953" />
                </rdf:Bag>
              </bqbiol:isEncodedBy>
            </rdf:Description>
          </rdf:RDF>
        </annotation>
      </fbc:geneProduct>
      <fbc:geneProduct fbc:id="G_Gale_AT2" fbc:label="Gale_AT2" metaid="G_Gale_AT2">
        <annotation>
          <rdf:RDF xmlns:rdf="http://www.w3.org/1999/02/22-rdf-syntax-ns#" xmlns:bqbiol="http://biomodels.net/biology-qualifiers/">
            <rdf:Description rdf:about="#G_Gale_AT2">
              <bqbiol:isEncodedBy>
                <rdf:Bag>
                  <rdf:li rdf:resource="http://identifiers.org/ccds/CCDS242.1" />
                  <rdf:li rdf:resource="http://identifiers.org/ncbigene/2582" />
                  <rdf:li rdf:resource="http://identifiers.org/omim/606953" />
                </rdf:Bag>
              </bqbiol:isEncodedBy>
            </rdf:Description>
          </rdf:RDF>
        </annotation>
      </fbc:geneProduct>
      <fbc:geneProduct fbc:id="G_Ugdh_AT1" fbc:label="Ugdh_AT1" metaid="G_Ugdh_AT1">
        <annotation>
          <rdf:RDF xmlns:rdf="http://www.w3.org/1999/02/22-rdf-syntax-ns#" xmlns:bqbiol="http://biomodels.net/biology-qualifiers/">
            <rdf:Description rdf:about="#G_Ugdh_AT1">
              <bqbiol:isEncodedBy>
                <rdf:Bag>
                  <rdf:li rdf:resource="http://identifiers.org/ccds/CCDS3455.1" />
                  <rdf:li rdf:resource="http://identifiers.org/ccds/CCDS54757.1" />
                  <rdf:li rdf:resource="http://identifiers.org/ccds/CCDS54758.1" />
                  <rdf:li rdf:resource="http://identifiers.org/hprd/04535" />
                  <rdf:li rdf:resource="http://identifiers.org/ncbigene/7358" />
                  <rdf:li rdf:resource="http://identifiers.org/omim/603370" />
                </rdf:Bag>
              </bqbiol:isEncodedBy>
            </rdf:Description>
          </rdf:RDF>
        </annotation>
      </fbc:geneProduct>
      <fbc:geneProduct fbc:id="G_Uros_AT1" fbc:label="Uros_AT1" metaid="G_Uros_AT1">
        <annotation>
          <rdf:RDF xmlns:rdf="http://www.w3.org/1999/02/22-rdf-syntax-ns#" xmlns:bqbiol="http://biomodels.net/biology-qualifiers/">
            <rdf:Description rdf:about="#G_Uros_AT1">
              <bqbiol:isEncodedBy>
                <rdf:Bag>
                  <rdf:li rdf:resource="http://identifiers.org/ccds/CCDS7648.1" />
                  <rdf:li rdf:resource="http://identifiers.org/ncbigene/7390" />
                  <rdf:li rdf:resource="http://identifiers.org/omim/606938" />
                </rdf:Bag>
              </bqbiol:isEncodedBy>
            </rdf:Description>
          </rdf:RDF>
        </annotation>
      </fbc:geneProduct>
      <fbc:geneProduct fbc:id="G_Urod_AT1" fbc:label="Urod_AT1" metaid="G_Urod_AT1">
        <annotation>
          <rdf:RDF xmlns:rdf="http://www.w3.org/1999/02/22-rdf-syntax-ns#" xmlns:bqbiol="http://biomodels.net/biology-qualifiers/">
            <rdf:Description rdf:about="#G_Urod_AT1">
              <bqbiol:isEncodedBy>
                <rdf:Bag>
                  <rdf:li rdf:resource="http://identifiers.org/ccds/CCDS518.1" />
                  <rdf:li rdf:resource="http://identifiers.org/ncbigene/7389" />
                  <rdf:li rdf:resource="http://identifiers.org/omim/613521" />
                </rdf:Bag>
              </bqbiol:isEncodedBy>
            </rdf:Description>
          </rdf:RDF>
        </annotation>
      </fbc:geneProduct>
      <fbc:geneProduct fbc:id="G_Slc14a1_1_e" fbc:label="Slc14a1_1_e" />
      <fbc:geneProduct fbc:id="G_Xylb_AT1" fbc:label="Xylb_AT1" metaid="G_Xylb_AT1">
        <annotation>
          <rdf:RDF xmlns:rdf="http://www.w3.org/1999/02/22-rdf-syntax-ns#" xmlns:bqbiol="http://biomodels.net/biology-qualifiers/">
            <rdf:Description rdf:about="#G_Xylb_AT1">
              <bqbiol:isEncodedBy>
                <rdf:Bag>
                  <rdf:li rdf:resource="http://identifiers.org/ccds/CCDS2678.1" />
                  <rdf:li rdf:resource="http://identifiers.org/hprd/06812" />
                  <rdf:li rdf:resource="http://identifiers.org/ncbigene/9942" />
                  <rdf:li rdf:resource="http://identifiers.org/omim/604049" />
                </rdf:Bag>
              </bqbiol:isEncodedBy>
            </rdf:Description>
          </rdf:RDF>
        </annotation>
      </fbc:geneProduct>
      <fbc:geneProduct fbc:id="G_Dcxr_AT1" fbc:label="Dcxr_AT1" metaid="G_Dcxr_AT1">
        <annotation>
          <rdf:RDF xmlns:rdf="http://www.w3.org/1999/02/22-rdf-syntax-ns#" xmlns:bqbiol="http://biomodels.net/biology-qualifiers/">
            <rdf:Description rdf:about="#G_Dcxr_AT1">
              <bqbiol:isEncodedBy>
                <rdf:Bag>
                  <rdf:li rdf:resource="http://identifiers.org/ccds/CCDS11799.1" />
                  <rdf:li rdf:resource="http://identifiers.org/hprd/16320" />
                  <rdf:li rdf:resource="http://identifiers.org/ncbigene/51181" />
                  <rdf:li rdf:resource="http://identifiers.org/omim/608347" />
                </rdf:Bag>
              </bqbiol:isEncodedBy>
            </rdf:Description>
          </rdf:RDF>
        </annotation>
      </fbc:geneProduct>
      <fbc:geneProduct fbc:id="G_S" fbc:label="G_S" />
      <fbc:geneProduct fbc:id="G_d_AT1" fbc:label="G_d_AT1" />
    </fbc:listOfGeneProducts>
    <groups:listOfGroups xmlns:groups="http://www.sbml.org/sbml/level3/version1/groups/version1">
      <groups:group groups:id="g1" groups:kind="partonomy" groups:name="Methionine Salvage" sboTerm="SBO:0000633">
        <groups:listOfMembers>
          <groups:member groups:idRef="R_UNK3" />
          <groups:member groups:idRef="R_ARD" />
          <groups:member groups:idRef="R_ENOPH" />
          <groups:member groups:idRef="R_MDRPD" />
          <groups:member groups:idRef="R_MTRI" />
        </groups:listOfMembers>
      </groups:group>
      <groups:group groups:id="g2" groups:kind="partonomy" groups:name="Transport, Extracellular" sboTerm="SBO:0000633">
        <groups:listOfMembers>
          <groups:member groups:idRef="R_3MOXTYRESSte" />
          <groups:member groups:idRef="R_4PYRDX" />
          <groups:member groups:idRef="R_5AOPt2" />
          <groups:member groups:idRef="R_ACALDt" />
          <groups:member groups:idRef="R_ACNAMt2" />
          <groups:member groups:idRef="R_ACt2r" />
          <groups:member groups:idRef="R_ADEt" />
          <groups:member groups:idRef="R_ADNt" />
          <groups:member groups:idRef="R_ADRNLtu" />
          <groups:member groups:idRef="R_ALAt4" />
          <groups:member groups:idRef="R_ARGt5r" />
          <groups:member groups:idRef="R_ASCBt" />
          <groups:member groups:idRef="R_BILGLCURt" />
          <groups:member groups:idRef="R_CA2t" />
          <groups:member groups:idRef="R_CAATPS" />
          <groups:member groups:idRef="R_CAMPt" />
          <groups:member groups:idRef="R_CGMPt" />
          <groups:member groups:idRef="R_CHOLt4" />
          <groups:member groups:idRef="R_CO2t" />
          <groups:member groups:idRef="R_COt" />
          <groups:member groups:idRef="R_CYStec" />
          <groups:member groups:idRef="R_D_LACt2" />
          <groups:member groups:idRef="R_DHAAt1r" />
          <groups:member groups:idRef="R_DOPAtu" />
          <groups:member groups:idRef="R_ETHAt" />
          <groups:member groups:idRef="R_FE2t" />
          <groups:member groups:idRef="R_FRUt1r" />
          <groups:member groups:idRef="R_FUMtr" />
          <groups:member groups:idRef="R_GALt1r" />
          <groups:member groups:idRef="R_GAMt1r" />
          <groups:member groups:idRef="R_GLCt1" />
          <groups:member groups:idRef="R_GLNt4" />
          <groups:member groups:idRef="R_GLYCt" />
          <groups:member groups:idRef="R_GTHOXti2" />
          <groups:member groups:idRef="R_H2O2t" />
          <groups:member groups:idRef="R_H2Ot" />
          <groups:member groups:idRef="R_HCO3_CLt" />
          <groups:member groups:idRef="R_HCYSte" />
          <groups:member groups:idRef="R_HDCAt" />
          <groups:member groups:idRef="R_HYXNt" />
          <groups:member groups:idRef="R_Ht" />
          <groups:member groups:idRef="R_INSt" />
          <groups:member groups:idRef="R_KCCt" />
          <groups:member groups:idRef="R_L_LACt2r" />
          <groups:member groups:idRef="R_LEUKTRA4t" />
          <groups:member groups:idRef="R_LEUKTRB4t" />
          <groups:member groups:idRef="R_LNLCt" />
          <groups:member groups:idRef="R_MALt" />
          <groups:member groups:idRef="R_MANt1r" />
          <groups:member groups:idRef="R_MEPIVESSte" />
          <groups:member groups:idRef="R_METtec" />
          <groups:member groups:idRef="R_NACt" />
          <groups:member groups:idRef="R_NAt" />
          <groups:member groups:idRef="R_NCAMUP" />
          <groups:member groups:idRef="R_NH4t3r" />
          <groups:member groups:idRef="R_NORMETEVESSte" />
          <groups:member groups:idRef="R_NRPPHRtu" />
          <groups:member groups:idRef="R_NaKt" />
          <groups:member groups:idRef="R_O2t" />
          <groups:member groups:idRef="R_OCDCEAt" />
          <groups:member groups:idRef="R_OROATP" />
          <groups:member groups:idRef="R_PHEtec" />
          <groups:member groups:idRef="R_PIt" />
          <groups:member groups:idRef="R_PTRCtex2" />
          <groups:member groups:idRef="R_PYDAMtr" />
          <groups:member groups:idRef="R_PYDXNtr" />
          <groups:member groups:idRef="R_PYDXtr" />
          <groups:member groups:idRef="R_PYRt2" />
          <groups:member groups:idRef="R_RIBFLVt3" />
          <groups:member groups:idRef="R_RIBFLVt3o" />
          <groups:member groups:idRef="R_SPMDtex2" />
          <groups:member groups:idRef="R_SPRMt2i" />
          <groups:member groups:idRef="R_THMMPtrbc" />
          <groups:member groups:idRef="R_THMtrbc" />
          <groups:member groups:idRef="R_UREAt" />
          <groups:member groups:idRef="R_URIt" />
        </groups:listOfMembers>
      </groups:group>
      <groups:group groups:id="g3" groups:kind="partonomy" groups:name="Aminosugar Metabolism" sboTerm="SBO:0000633">
        <groups:listOfMembers>
          <groups:member groups:idRef="R_ACGAM2E" />
          <groups:member groups:idRef="R_ACGAMK" />
          <groups:member groups:idRef="R_ACNAM9PL" />
          <groups:member groups:idRef="R_ACNAMPH" />
          <groups:member groups:idRef="R_ACNML" />
          <groups:member groups:idRef="R_AGDC" />
          <groups:member groups:idRef="R_AMANK" />
          <groups:member groups:idRef="R_G6PDA" />
          <groups:member groups:idRef="R_HEX10" />
        </groups:listOfMembers>
      </groups:group>
      <groups:group groups:id="g4" groups:kind="partonomy" groups:name="Riboflavin Metabolism" sboTerm="SBO:0000633">
        <groups:listOfMembers>
          <groups:member groups:idRef="R_ACP1_FMN" />
          <groups:member groups:idRef="R_FADDP" />
          <groups:member groups:idRef="R_FMNAT" />
          <groups:member groups:idRef="R_RBFK" />
        </groups:listOfMembers>
      </groups:group>
      <groups:group groups:id="g5" groups:kind="partonomy" groups:name="Purine Catabolism" sboTerm="SBO:0000633">
        <groups:listOfMembers>
          <groups:member groups:idRef="R_ADA" />
          <groups:member groups:idRef="R_NTD11" />
          <groups:member groups:idRef="R_PUNP3" />
          <groups:member groups:idRef="R_PUNP5" />
        </groups:listOfMembers>
      </groups:group>
      <groups:group groups:id="g6" groups:kind="partonomy" groups:name="Nucleotides" sboTerm="SBO:0000633">
        <groups:listOfMembers>
          <groups:member groups:idRef="R_ADK1" />
          <groups:member groups:idRef="R_ADNCYC" />
          <groups:member groups:idRef="R_ADNK1" />
          <groups:member groups:idRef="R_AMPDA" />
          <groups:member groups:idRef="R_AP4AH1" />
          <groups:member groups:idRef="R_CYTK1" />
          <groups:member groups:idRef="R_GK1" />
          <groups:member groups:idRef="R_GMPR" />
          <groups:member groups:idRef="R_GMPS2" />
          <groups:member groups:idRef="R_GUACYC" />
          <groups:member groups:idRef="R_IMPD" />
          <groups:member groups:idRef="R_NDPK1" />
          <groups:member groups:idRef="R_NDPK2" />
          <groups:member groups:idRef="R_NDPK3" />
          <groups:member groups:idRef="R_NTD7" />
          <groups:member groups:idRef="R_NTD9" />
          <groups:member groups:idRef="R_PDE1" />
          <groups:member groups:idRef="R_PUNP1" />
          <groups:member groups:idRef="R_UMPK" />
        </groups:listOfMembers>
      </groups:group>
      <groups:group groups:id="g7" groups:kind="partonomy" groups:name="Arginine and Proline Metabolism" sboTerm="SBO:0000633">
        <groups:listOfMembers>
          <groups:member groups:idRef="R_ADMDC" />
          <groups:member groups:idRef="R_MTAP" />
        </groups:listOfMembers>
      </groups:group>
      <groups:group groups:id="g8" groups:kind="partonomy" groups:name="Salvage Pathway" sboTerm="SBO:0000633">
        <groups:listOfMembers>
          <groups:member groups:idRef="R_ADPT" />
          <groups:member groups:idRef="R_GUAPRT" />
          <groups:member groups:idRef="R_HXPRT" />
        </groups:listOfMembers>
      </groups:group>
      <groups:group groups:id="g9" groups:kind="partonomy" groups:name="Diacylglycerol Synthesis" sboTerm="SBO:0000633">
        <groups:listOfMembers>
          <groups:member groups:idRef="R_AGPAT1_16_0_16_1" />
          <groups:member groups:idRef="R_AGPAT1_16_0_18_3" />
          <groups:member groups:idRef="R_AGPAT1_16_0_18_4" />
          <groups:member groups:idRef="R_AGPAT1_18_1_18_3" />
          <groups:member groups:idRef="R_AGPAT1_18_1_18_4" />
          <groups:member groups:idRef="R_AGPAT1_18_2_16_0" />
          <groups:member groups:idRef="R_AGPAT1_18_2_18_1" />
          <groups:member groups:idRef="R_GPAM_hs_16_1" />
          <groups:member groups:idRef="R_GPAM_hs_18_3" />
          <groups:member groups:idRef="R_GPAM_hs_18_4" />
          <groups:member groups:idRef="R_PPAP_16_0_16_0" />
          <groups:member groups:idRef="R_PPAP_16_0_18_1" />
          <groups:member groups:idRef="R_PPAP_16_0_18_2" />
          <groups:member groups:idRef="R_PPAP_18_1_18_1" />
          <groups:member groups:idRef="R_PPAP_18_1_18_2" />
          <groups:member groups:idRef="R_PPAP_18_2_16_0" />
          <groups:member groups:idRef="R_PPAP_18_2_18_1" />
        </groups:listOfMembers>
      </groups:group>
      <groups:group groups:id="g10" groups:kind="partonomy" groups:name="Methionine Metabolism" sboTerm="SBO:0000633">
        <groups:listOfMembers>
          <groups:member groups:idRef="R_AHCi" />
          <groups:member groups:idRef="R_BANDMT" />
          <groups:member groups:idRef="R_METAT" />
        </groups:listOfMembers>
      </groups:group>
      <groups:group groups:id="g11" groups:kind="partonomy" groups:name="Glycolysis/Gluconeogenesis" sboTerm="SBO:0000633">
        <groups:listOfMembers>
          <groups:member groups:idRef="R_ALDD2x" />
          <groups:member groups:idRef="R_DPGM" />
          <groups:member groups:idRef="R_DPGase" />
          <groups:member groups:idRef="R_ENO" />
          <groups:member groups:idRef="R_FBA" />
          <groups:member groups:idRef="R_GAPD" />
          <groups:member groups:idRef="R_HEX1" />
          <groups:member groups:idRef="R_LDH_L" />
          <groups:member groups:idRef="R_PFK" />
          <groups:member groups:idRef="R_PGI" />
          <groups:member groups:idRef="R_PGK" />
          <groups:member groups:idRef="R_PGM" />
          <groups:member groups:idRef="R_PGMT" />
          <groups:member groups:idRef="R_PYK" />
          <groups:member groups:idRef="R_TPI" />
        </groups:listOfMembers>
      </groups:group>
      <groups:group groups:id="g12" groups:kind="partonomy" groups:name="Urea cycle/amino group metabolism" sboTerm="SBO:0000633">
        <groups:listOfMembers>
          <groups:member groups:idRef="R_ARGN" />
          <groups:member groups:idRef="R_ORNDC" />
          <groups:member groups:idRef="R_SPMS" />
          <groups:member groups:idRef="R_SPRMS" />
        </groups:listOfMembers>
      </groups:group>
      <groups:group groups:id="g13" groups:kind="partonomy" groups:name="Heme Degradation" sboTerm="SBO:0000633">
        <groups:listOfMembers>
          <groups:member groups:idRef="R_BILIRBU" />
          <groups:member groups:idRef="R_BILIRED" />
          <groups:member groups:idRef="R_HOXG" />
        </groups:listOfMembers>
      </groups:group>
      <groups:group groups:id="g14" groups:kind="partonomy" groups:name="Carnitine shuttle" sboTerm="SBO:0000633">
        <groups:listOfMembers>
          <groups:member groups:idRef="R_C160CPT1" />
          <groups:member groups:idRef="R_C160CPT2rbc" />
          <groups:member groups:idRef="R_C181CPT1" />
          <groups:member groups:idRef="R_C181CPT2rbc" />
          <groups:member groups:idRef="R_LNLCCPT1" />
        </groups:listOfMembers>
      </groups:group>
      <groups:group groups:id="g15" groups:kind="partonomy" groups:name="ROS Detoxification" sboTerm="SBO:0000633">
        <groups:listOfMembers>
          <groups:member groups:idRef="R_CAT" />
        </groups:listOfMembers>
      </groups:group>
      <groups:group groups:id="g16" groups:kind="partonomy" groups:name="Glycerophospholipid Metabolism" sboTerm="SBO:0000633">
        <groups:listOfMembers>
          <groups:member groups:idRef="R_CDIPTr_16_0_16_0" />
          <groups:member groups:idRef="R_CDIPTr_16_0_18_1" />
          <groups:member groups:idRef="R_CDIPTr_16_0_18_2" />
          <groups:member groups:idRef="R_CDIPTr_18_1_18_1" />
          <groups:member groups:idRef="R_CDIPTr_18_1_18_2" />
          <groups:member groups:idRef="R_CDIPTr_18_2_16_0" />
          <groups:member groups:idRef="R_CDIPTr_18_2_18_1" />
          <groups:member groups:idRef="R_CDS_16_0_16_0" />
          <groups:member groups:idRef="R_CDS_16_0_18_1" />
          <groups:member groups:idRef="R_CDS_16_0_18_2" />
          <groups:member groups:idRef="R_CDS_18_1_18_1" />
          <groups:member groups:idRef="R_CDS_18_1_18_2" />
          <groups:member groups:idRef="R_CDS_18_2_16_0" />
          <groups:member groups:idRef="R_CDS_18_2_18_1" />
          <groups:member groups:idRef="R_CEPTC_16_0_16_0" />
          <groups:member groups:idRef="R_CEPTC_16_0_18_1" />
          <groups:member groups:idRef="R_CEPTC_16_0_18_2" />
          <groups:member groups:idRef="R_CEPTC_18_1_18_1" />
          <groups:member groups:idRef="R_CEPTC_18_1_18_2" />
          <groups:member groups:idRef="R_CEPTC_18_2_16_0" />
          <groups:member groups:idRef="R_CEPTC_18_2_18_1" />
          <groups:member groups:idRef="R_CEPTE_16_0_16_0" />
          <groups:member groups:idRef="R_CEPTE_16_0_18_1" />
          <groups:member groups:idRef="R_CEPTE_16_0_18_2" />
          <groups:member groups:idRef="R_CEPTE_18_1_18_1" />
          <groups:member groups:idRef="R_CEPTE_18_1_18_2" />
          <groups:member groups:idRef="R_CEPTE_18_2_16_0" />
          <groups:member groups:idRef="R_CEPTE_18_2_18_1" />
          <groups:member groups:idRef="R_CHLP" />
          <groups:member groups:idRef="R_CHLPCTD" />
          <groups:member groups:idRef="R_CHOLK" />
          <groups:member groups:idRef="R_DAGK_hs_16_0_16_0" />
          <groups:member groups:idRef="R_DAGK_hs_16_0_18_1" />
          <groups:member groups:idRef="R_DAGK_hs_16_0_18_2" />
          <groups:member groups:idRef="R_DAGK_hs_18_1_18_1" />
          <groups:member groups:idRef="R_DAGK_hs_18_1_18_2" />
          <groups:member groups:idRef="R_DAGK_hs_18_2_16_0" />
          <groups:member groups:idRef="R_DAGK_hs_18_2_18_1" />
          <groups:member groups:idRef="R_ETHAK" />
          <groups:member groups:idRef="R_ETHP" />
          <groups:member groups:idRef="R_GLYK" />
          <groups:member groups:idRef="R_GPDDA1" />
          <groups:member groups:idRef="R_LPASE_16_0" />
          <groups:member groups:idRef="R_LPASE_18_1" />
          <groups:member groups:idRef="R_LPASE_18_2" />
          <groups:member groups:idRef="R_PETHCT" />
          <groups:member groups:idRef="R_PI4P5K_16_0_16_1" />
          <groups:member groups:idRef="R_PI4P5K_16_0_18_3" />
          <groups:member groups:idRef="R_PI4P5K_16_0_18_4" />
          <groups:member groups:idRef="R_PI4P5K_18_1_18_3" />
          <groups:member groups:idRef="R_PI4P5K_18_1_18_4" />
          <groups:member groups:idRef="R_PI4P5K_18_2_16_0" />
          <groups:member groups:idRef="R_PI4P5K_18_2_18_1" />
          <groups:member groups:idRef="R_PIK4_16_0_16_0" />
          <groups:member groups:idRef="R_PIK4_16_0_18_1" />
          <groups:member groups:idRef="R_PIK4_16_0_18_2" />
          <groups:member groups:idRef="R_PIK4_18_1_18_1" />
          <groups:member groups:idRef="R_PIK4_18_1_18_2" />
          <groups:member groups:idRef="R_PIK4_18_2_16_0" />
          <groups:member groups:idRef="R_PIK4_18_2_18_1" />
          <groups:member groups:idRef="R_PLA2_2_16_0_16_0" />
          <groups:member groups:idRef="R_PLA2_2_16_0_18_1" />
          <groups:member groups:idRef="R_PLA2_2_16_0_18_2" />
          <groups:member groups:idRef="R_PLA2_2_18_1_18_1" />
          <groups:member groups:idRef="R_PLA2_2_18_1_18_2" />
          <groups:member groups:idRef="R_PLA2_2_18_2_16_0" />
          <groups:member groups:idRef="R_PLA2_2_18_2_18_1" />
        </groups:listOfMembers>
      </groups:group>
      <groups:group groups:id="g17" groups:kind="partonomy" groups:name="Heme Biosynthesis" sboTerm="SBO:0000633">
        <groups:listOfMembers>
          <groups:member groups:idRef="R_CPPPGO" />
          <groups:member groups:idRef="R_FCLT" />
          <groups:member groups:idRef="R_HMBS" />
          <groups:member groups:idRef="R_PPBNGS" />
          <groups:member groups:idRef="R_PPPGO" />
          <groups:member groups:idRef="R_UPP3S" />
          <groups:member groups:idRef="R_UPPDC1" />
        </groups:listOfMembers>
      </groups:group>
      <groups:group groups:id="g18" groups:kind="partonomy" groups:name="Pentose and Glucuronate Interconversions" sboTerm="SBO:0000633">
        <groups:listOfMembers>
          <groups:member groups:idRef="R_DGULND" />
          <groups:member groups:idRef="R_GULN3D" />
          <groups:member groups:idRef="R_GULND" />
          <groups:member groups:idRef="R_UDPGNP" />
          <groups:member groups:idRef="R_XYLK" />
          <groups:member groups:idRef="R_XYLTD_D" />
          <groups:member groups:idRef="R_XYLUR" />
        </groups:listOfMembers>
      </groups:group>
      <groups:group groups:id="g19" groups:kind="partonomy" groups:name="Tyrosine metabolism" sboTerm="SBO:0000633">
        <groups:listOfMembers>
          <groups:member groups:idRef="R_DOPAMT" />
          <groups:member groups:idRef="R_SALMCOM" />
          <groups:member groups:idRef="R_SALMCOM2" />
        </groups:listOfMembers>
      </groups:group>
      <groups:group groups:id="g20" groups:kind="partonomy" groups:name="Fatty acid activation" sboTerm="SBO:0000633">
        <groups:listOfMembers>
          <groups:member groups:idRef="R_FACOAL160" />
          <groups:member groups:idRef="R_FACOAL181" />
          <groups:member groups:idRef="R_FACOAL1821" />
          <groups:member groups:idRef="R_LNLCCPT2rbc" />
        </groups:listOfMembers>
      </groups:group>
      <groups:group groups:id="g21" groups:kind="partonomy" groups:name="Fructose and Mannose Metabolism" sboTerm="SBO:0000633">
        <groups:listOfMembers>
          <groups:member groups:idRef="R_FBP26" />
          <groups:member groups:idRef="R_HEX4" />
          <groups:member groups:idRef="R_HEX7" />
          <groups:member groups:idRef="R_MAN6PI" />
          <groups:member groups:idRef="R_PFK26" />
          <groups:member groups:idRef="R_PMANM" />
          <groups:member groups:idRef="R_SBTD_D2" />
          <groups:member groups:idRef="R_SBTR" />
        </groups:listOfMembers>
      </groups:group>
      <groups:group groups:id="g22" groups:kind="partonomy" groups:name="Citric Acid Cycle" sboTerm="SBO:0000633">
        <groups:listOfMembers>
          <groups:member groups:idRef="R_FUM" />
          <groups:member groups:idRef="R_ICDHyr" />
          <groups:member groups:idRef="R_MDH" />
        </groups:listOfMembers>
      </groups:group>
      <groups:group groups:id="g23" groups:kind="partonomy" groups:name="Pentose Phosphate Pathway" sboTerm="SBO:0000633">
        <groups:listOfMembers>
          <groups:member groups:idRef="R_G6PDH2r" />
          <groups:member groups:idRef="R_GND" />
          <groups:member groups:idRef="R_PGL" />
          <groups:member groups:idRef="R_PPM" />
          <groups:member groups:idRef="R_PRPPS" />
          <groups:member groups:idRef="R_RPE" />
          <groups:member groups:idRef="R_RPI" />
          <groups:member groups:idRef="R_TALA" />
          <groups:member groups:idRef="R_TKT1" />
          <groups:member groups:idRef="R_TKT2" />
        </groups:listOfMembers>
      </groups:group>
      <groups:group groups:id="g24" groups:kind="partonomy" groups:name="Galactose metabolism" sboTerm="SBO:0000633">
        <groups:listOfMembers>
          <groups:member groups:idRef="R_GALKr" />
          <groups:member groups:idRef="R_GALOR" />
          <groups:member groups:idRef="R_GALT" />
          <groups:member groups:idRef="R_GALUi" />
          <groups:member groups:idRef="R_UDPG4E" />
          <groups:member groups:idRef="R_UGLT" />
        </groups:listOfMembers>
      </groups:group>
      <groups:group groups:id="g25" groups:kind="partonomy" groups:name="Glutathione Metabolism" sboTerm="SBO:0000633">
        <groups:listOfMembers>
          <groups:member groups:idRef="R_GGLUCT" />
          <groups:member groups:idRef="R_GLUCYS" />
          <groups:member groups:idRef="R_GTHPi" />
          <groups:member groups:idRef="R_GTHS" />
          <groups:member groups:idRef="R_OPAH" />
        </groups:listOfMembers>
      </groups:group>
      <groups:group groups:id="g26" groups:kind="partonomy" groups:name="Glutamate metabolism" sboTerm="SBO:0000633">
        <groups:listOfMembers>
          <groups:member groups:idRef="R_GLNS" />
          <groups:member groups:idRef="R_GTHOr" />
        </groups:listOfMembers>
      </groups:group>
      <groups:group groups:id="g27" groups:kind="partonomy" groups:name="Pyruvate Metabolism" sboTerm="SBO:0000633">
        <groups:listOfMembers>
          <groups:member groups:idRef="R_GLYOX" />
          <groups:member groups:idRef="R_LGTHL" />
          <groups:member groups:idRef="R_ME2" />
          <groups:member groups:idRef="R_MGSA" />
        </groups:listOfMembers>
      </groups:group>
      <groups:group groups:id="g28" groups:kind="partonomy" groups:name="Ascorbate and Aldarate Metabolism" sboTerm="SBO:0000633">
        <groups:listOfMembers>
          <groups:member groups:idRef="R_GTHDH" />
        </groups:listOfMembers>
      </groups:group>
      <groups:group groups:id="g29" groups:kind="partonomy" groups:name="Miscellaneous" sboTerm="SBO:0000633">
        <groups:listOfMembers>
          <groups:member groups:idRef="R_HCO3E" />
        </groups:listOfMembers>
      </groups:group>
      <groups:group groups:id="g30" groups:kind="partonomy" groups:name="Eicosanoid Metabolism" sboTerm="SBO:0000633">
        <groups:listOfMembers>
          <groups:member groups:idRef="R_LTA4H" />
        </groups:listOfMembers>
      </groups:group>
      <groups:group groups:id="g31" groups:kind="partonomy" groups:name="Inositol Phosphate Metabolism" sboTerm="SBO:0000633">
        <groups:listOfMembers>
          <groups:member groups:idRef="R_MI1345PP" />
          <groups:member groups:idRef="R_MI145PK" />
          <groups:member groups:idRef="R_MI145PP" />
          <groups:member groups:idRef="R_MI1PP" />
          <groups:member groups:idRef="R_MI1PS" />
          <groups:member groups:idRef="R_PI45P5P_16_0_16_0" />
          <groups:member groups:idRef="R_PI45P5P_16_0_18_1" />
          <groups:member groups:idRef="R_PI45P5P_16_0_18_2" />
          <groups:member groups:idRef="R_PI45P5P_18_1_18_1" />
          <groups:member groups:idRef="R_PI45P5P_18_1_18_2" />
          <groups:member groups:idRef="R_PI45P5P_18_2_16_0" />
          <groups:member groups:idRef="R_PI45P5P_18_2_18_1" />
          <groups:member groups:idRef="R_PI45PLC_16_0_16_0" />
          <groups:member groups:idRef="R_PI45PLC_16_0_18_1" />
          <groups:member groups:idRef="R_PI45PLC_16_0_18_2" />
          <groups:member groups:idRef="R_PI45PLC_18_1_18_1" />
          <groups:member groups:idRef="R_PI45PLC_18_1_18_2" />
          <groups:member groups:idRef="R_PI45PLC_18_2_16_0" />
          <groups:member groups:idRef="R_PI45PLC_18_2_18_1" />
          <groups:member groups:idRef="R_PI4PLC_16_0_16_0" />
          <groups:member groups:idRef="R_PI4PLC_16_0_18_1" />
          <groups:member groups:idRef="R_PI4PLC_16_0_18_2" />
          <groups:member groups:idRef="R_PI4PLC_18_1_18_1" />
          <groups:member groups:idRef="R_PI4PLC_18_1_18_2" />
          <groups:member groups:idRef="R_PI4PLC_18_2_16_0" />
          <groups:member groups:idRef="R_PI4PLC_18_2_18_1" />
          <groups:member groups:idRef="R_PI4PP_16_0_16_0" />
          <groups:member groups:idRef="R_PI4PP_16_0_18_1" />
          <groups:member groups:idRef="R_PI4PP_16_0_18_2" />
          <groups:member groups:idRef="R_PI4PP_18_1_18_1" />
          <groups:member groups:idRef="R_PI4PP_18_1_18_2" />
          <groups:member groups:idRef="R_PI4PP_18_2_16_0" />
          <groups:member groups:idRef="R_PI4PP_18_2_18_1" />
          <groups:member groups:idRef="R_PIPLC_16_0_16_0" />
          <groups:member groups:idRef="R_PIPLC_16_0_18_1" />
          <groups:member groups:idRef="R_PIPLC_16_0_18_2" />
          <groups:member groups:idRef="R_PIPLC_18_1_18_1" />
          <groups:member groups:idRef="R_PIPLC_18_1_18_2" />
          <groups:member groups:idRef="R_PIPLC_18_2_16_0" />
          <groups:member groups:idRef="R_PIPLC_18_2_18_1" />
        </groups:listOfMembers>
      </groups:group>
      <groups:group groups:id="g32" groups:kind="partonomy" groups:name="NAD Metabolism" sboTerm="SBO:0000633">
        <groups:listOfMembers>
          <groups:member groups:idRef="R_NADK" />
          <groups:member groups:idRef="R_NADPN" />
          <groups:member groups:idRef="R_NADS2" />
          <groups:member groups:idRef="R_NICRNS" />
          <groups:member groups:idRef="R_NMNAT" />
          <groups:member groups:idRef="R_NNATr" />
          <groups:member groups:idRef="R_NP1" />
          <groups:member groups:idRef="R_NT5C" />
          <groups:member groups:idRef="R_NMNHYD" />
          <groups:member groups:idRef="R_PNP" />
          <groups:member groups:idRef="R_RNMK" />
        </groups:listOfMembers>
      </groups:group>
      <groups:group groups:id="g33" groups:kind="partonomy" groups:name="Pyrimidine Catabolism" sboTerm="SBO:0000633">
        <groups:listOfMembers>
          <groups:member groups:idRef="R_NTD2" />
        </groups:listOfMembers>
      </groups:group>
      <groups:group groups:id="g34" groups:kind="partonomy" groups:name="Pyrimidine Biosynthesis" sboTerm="SBO:0000633">
        <groups:listOfMembers>
          <groups:member groups:idRef="R_OMPDC" />
          <groups:member groups:idRef="R_ORPT" />
        </groups:listOfMembers>
      </groups:group>
      <groups:group groups:id="g35" groups:kind="partonomy" groups:name="Vitamin B6 Metabolism" sboTerm="SBO:0000633">
        <groups:listOfMembers>
          <groups:member groups:idRef="R_PDX5POi" />
          <groups:member groups:idRef="R_PDXPP" />
          <groups:member groups:idRef="R_PYAM5PO" />
          <groups:member groups:idRef="R_PYDAMK" />
          <groups:member groups:idRef="R_PYDXDH" />
          <groups:member groups:idRef="R_PYDXK" />
          <groups:member groups:idRef="R_PYDXNK" />
          <groups:member groups:idRef="R_PYDXPP" />
        </groups:listOfMembers>
      </groups:group>
      <groups:group groups:id="g36" groups:kind="partonomy" groups:name="Phenylalanine metabolism" sboTerm="SBO:0000633">
        <groups:listOfMembers>
          <groups:member groups:idRef="R_PHETA1" />
        </groups:listOfMembers>
      </groups:group>
      <groups:group groups:id="g37" groups:kind="partonomy" groups:name="Oxidative Phosphorylation" sboTerm="SBO:0000633">
        <groups:listOfMembers>
          <groups:member groups:idRef="R_PPA" />
        </groups:listOfMembers>
      </groups:group>
      <groups:group groups:id="g38" groups:kind="partonomy" groups:name="Thiamine Metabolism" sboTerm="SBO:0000633">
        <groups:listOfMembers>
          <groups:member groups:idRef="R_TDP" />
          <groups:member groups:idRef="R_THMTP" />
          <groups:member groups:idRef="R_TMDPK" />
          <groups:member groups:idRef="R_TMDPPK" />
        </groups:listOfMembers>
      </groups:group>
      <groups:group groups:id="g39" groups:kind="partonomy" groups:name="Starch and Sucrose Metabolism" sboTerm="SBO:0000633">
        <groups:listOfMembers>
          <groups:member groups:idRef="R_UDPGD" />
        </groups:listOfMembers>
      </groups:group>
    </groups:listOfGroups>
    <listOfUnitDefinitions>
      <unitDefinition id="mmol_per_gDW_per_hr" metaid="mmol_per_gDW_per_hr" name="Millimoles per gram (dry weight) per hour">
        <annotation>
          <rdf:RDF xmlns:rdf="http://www.w3.org/1999/02/22-rdf-syntax-ns#" xmlns:bqbiol="http://biomodels.net/biology-qualifiers/">
            <rdf:Description rdf:about="#mmol_per_gDW_per_hr">
              <bqbiol:isDescribedBy>
                <rdf:Bag>
                  <rdf:li rdf:resource="http://identifiers.org/pubmed/7986045" />
                </rdf:Bag>
              </bqbiol:isDescribedBy>
            </rdf:Description>
          </rdf:RDF>
        </annotation>
        <listOfUnits>
          <unit exponent="1" kind="mole" metaid="_9e9fb99f-ebe8-4411-a927-520dcb156195" multiplier="1" scale="-3">
            <annotation>
              <rdf:RDF xmlns:rdf="http://www.w3.org/1999/02/22-rdf-syntax-ns#" xmlns:bqbiol="http://biomodels.net/biology-qualifiers/">
                <rdf:Description rdf:about="#_9e9fb99f-ebe8-4411-a927-520dcb156195">
                  <bqbiol:is>
                    <rdf:Bag>
                      <rdf:li rdf:resource="http://identifiers.org/unit/UO:0000040" />
                    </rdf:Bag>
                  </bqbiol:is>
                </rdf:Description>
              </rdf:RDF>
            </annotation>
          </unit>
          <unit exponent="-1" kind="gram" metaid="_41432637-befb-472e-abb8-83c54680f8aa" multiplier="1" scale="0">
            <annotation>
              <rdf:RDF xmlns:rdf="http://www.w3.org/1999/02/22-rdf-syntax-ns#" xmlns:bqbiol="http://biomodels.net/biology-qualifiers/">
                <rdf:Description rdf:about="#_41432637-befb-472e-abb8-83c54680f8aa">
                  <bqbiol:isVersionOf>
                    <rdf:Bag>
                      <rdf:li rdf:resource="UO:0000021" />
                    </rdf:Bag>
                  </bqbiol:isVersionOf>
                </rdf:Description>
              </rdf:RDF>
            </annotation>
          </unit>
          <unit exponent="-1" kind="second" metaid="_2d8be738-981a-4520-b8af-dceb4a916458" multiplier="3600" scale="0">
            <annotation>
              <rdf:RDF xmlns:rdf="http://www.w3.org/1999/02/22-rdf-syntax-ns#" xmlns:bqbiol="http://biomodels.net/biology-qualifiers/">
                <rdf:Description rdf:about="#_2d8be738-981a-4520-b8af-dceb4a916458">
                  <bqbiol:isVersionOf>
                    <rdf:Bag>
                      <rdf:li rdf:resource="http://identifiers.org/unit/UO:0000032" />
                    </rdf:Bag>
                  </bqbiol:isVersionOf>
                </rdf:Description>
              </rdf:RDF>
            </annotation>
          </unit>
        </listOfUnits>
      </unitDefinition>
      <unitDefinition id="substance" name="Millimoles per gram (dry weight)">
        <listOfUnits>
          <unit exponent="1" kind="mole" metaid="_6abd8926-27ac-43b7-aa41-f75a2ff305e3" multiplier="1" scale="-3">
            <annotation>
              <rdf:RDF xmlns:rdf="http://www.w3.org/1999/02/22-rdf-syntax-ns#" xmlns:bqbiol="http://biomodels.net/biology-qualifiers/">
                <rdf:Description rdf:about="#_6abd8926-27ac-43b7-aa41-f75a2ff305e3">
                  <bqbiol:is>
                    <rdf:Bag>
                      <rdf:li rdf:resource="http://identifiers.org/unit/UO:0000040" />
                    </rdf:Bag>
                  </bqbiol:is>
                </rdf:Description>
              </rdf:RDF>
            </annotation>
          </unit>
          <unit exponent="-1" kind="gram" metaid="dc9167ad-0e2f-4375-bb44-e46e2879f8bf" multiplier="1" scale="0">
            <annotation>
              <rdf:RDF xmlns:rdf="http://www.w3.org/1999/02/22-rdf-syntax-ns#" xmlns:bqbiol="http://biomodels.net/biology-qualifiers/">
                <rdf:Description rdf:about="#dc9167ad-0e2f-4375-bb44-e46e2879f8bf">
                  <bqbiol:isVersionOf>
                    <rdf:Bag>
                      <rdf:li rdf:resource="UO:0000021" />
                    </rdf:Bag>
                  </bqbiol:isVersionOf>
                </rdf:Description>
              </rdf:RDF>
            </annotation>
          </unit>
        </listOfUnits>
      </unitDefinition>
      <unitDefinition id="time" name="Hour">
        <listOfUnits>
          <unit exponent="1" kind="second" metaid="_7142a813-92b4-43bd-9f26-9bf46063d20d" multiplier="3600" scale="0">
            <annotation>
              <rdf:RDF xmlns:rdf="http://www.w3.org/1999/02/22-rdf-syntax-ns#" xmlns:bqbiol="http://biomodels.net/biology-qualifiers/">
                <rdf:Description rdf:about="#_7142a813-92b4-43bd-9f26-9bf46063d20d">
                  <bqbiol:is>
                    <rdf:Bag>
                      <rdf:li rdf:resource="http://identifiers.org/unit/UO:0000032" />
                    </rdf:Bag>
                  </bqbiol:is>
                </rdf:Description>
              </rdf:RDF>
            </annotation>
          </unit>
        </listOfUnits>
      </unitDefinition>
    </listOfUnitDefinitions>
    <listOfCompartments>
      <compartment constant="true" id="c" metaid="_0a3549b7-e40b-4d2e-8175-a9a00476b1a8" name="cytosol" sboTerm="SBO:0000290" units="dimensionless">
        <annotation>
          <rdf:RDF xmlns:rdf="http://www.w3.org/1999/02/22-rdf-syntax-ns#" xmlns:bqbiol="http://biomodels.net/biology-qualifiers/">
            <rdf:Description rdf:about="#_0a3549b7-e40b-4d2e-8175-a9a00476b1a8">
              <bqbiol:is>
                <rdf:Bag>
                  <rdf:li rdf:resource="http://identifiers.org/bigg.compartment/c" />
                </rdf:Bag>
              </bqbiol:is>
            </rdf:Description>
          </rdf:RDF>
        </annotation>
      </compartment>
      <compartment constant="true" id="e" metaid="_0617a7f8-7060-4a63-be9f-3bdc327b6e82" name="extracellular space" sboTerm="SBO:0000290" units="dimensionless">
        <annotation>
          <rdf:RDF xmlns:rdf="http://www.w3.org/1999/02/22-rdf-syntax-ns#" xmlns:bqbiol="http://biomodels.net/biology-qualifiers/">
            <rdf:Description rdf:about="#_0617a7f8-7060-4a63-be9f-3bdc327b6e82">
              <bqbiol:is>
                <rdf:Bag>
                  <rdf:li rdf:resource="http://identifiers.org/bigg.compartment/e" />
                </rdf:Bag>
              </bqbiol:is>
            </rdf:Description>
          </rdf:RDF>
        </annotation>
      </compartment>
    </listOfCompartments>
    <listOfSpecies>
      <species boundaryCondition="false" compartment="c" constant="false" hasOnlySubstanceUnits="false" id="M_13dpg_c" metaid="M_13dpg_c" name="3-Phospho-D-glyceroyl phosphate">
        <annotation>
          <rdf:RDF xmlns:rdf="http://www.w3.org/1999/02/22-rdf-syntax-ns#" xmlns:bqbiol="http://biomodels.net/biology-qualifiers/">
            <rdf:Description rdf:about="#M_13dpg_c">
              <bqbiol:is>
                <rdf:Bag>
                  <rdf:li rdf:resource="http://identifiers.org/bigg.metabolite/13dpg" />
                  <rdf:li rdf:resource="http://identifiers.org/biocyc/META:DPG" />
                  <rdf:li rdf:resource="http://identifiers.org/chebi/CHEBI:11881" />
                  <rdf:li rdf:resource="http://identifiers.org/chebi/CHEBI:16001" />
                  <rdf:li rdf:resource="http://identifiers.org/chebi/CHEBI:1658" />
                  <rdf:li rdf:resource="http://identifiers.org/chebi/CHEBI:20189" />
                  <rdf:li rdf:resource="http://identifiers.org/chebi/CHEBI:57604" />
                  <rdf:li rdf:resource="http://identifiers.org/hmdb/HMDB62758" />
                  <rdf:li rdf:resource="http://identifiers.org/kegg.compound/C00236" />
                  <rdf:li rdf:resource="http://identifiers.org/metanetx.chemical/MNXM261" />
                  <rdf:li rdf:resource="http://identifiers.org/seed.compound/cpd00203" />
                </rdf:Bag>
              </bqbiol:is>
            </rdf:Description>
          </rdf:RDF>
        </annotation>
      </species>
      <species boundaryCondition="false" compartment="c" constant="false" hasOnlySubstanceUnits="false" id="M_23dpg_c" metaid="M_23dpg_c" name="2 3 Disphospho D glycerate C3H3O10P2">
        <annotation>
          <rdf:RDF xmlns:rdf="http://www.w3.org/1999/02/22-rdf-syntax-ns#" xmlns:bqbiol="http://biomodels.net/biology-qualifiers/">
            <rdf:Description rdf:about="#M_23dpg_c">
              <bqbiol:is>
                <rdf:Bag>
                  <rdf:li rdf:resource="http://identifiers.org/bigg.metabolite/23dpg" />
                  <rdf:li rdf:resource="http://identifiers.org/metanetx.chemical/MNXM146487" />
                </rdf:Bag>
              </bqbiol:is>
            </rdf:Description>
          </rdf:RDF>
        </annotation>
      </species>
      <species boundaryCondition="false" compartment="c" constant="false" hasOnlySubstanceUnits="false" id="M_2kmb_c" metaid="M_2kmb_c" name="2-keto-4-methylthiobutyrate">
        <annotation>
          <rdf:RDF xmlns:rdf="http://www.w3.org/1999/02/22-rdf-syntax-ns#" xmlns:bqbiol="http://biomodels.net/biology-qualifiers/">
            <rdf:Description rdf:about="#M_2kmb_c">
              <bqbiol:is>
                <rdf:Bag>
                  <rdf:li rdf:resource="http://identifiers.org/bigg.metabolite/2kmb" />
                  <rdf:li rdf:resource="http://identifiers.org/biocyc/META:CPD-479" />
                  <rdf:li rdf:resource="http://identifiers.org/chebi/CHEBI:12029" />
                  <rdf:li rdf:resource="http://identifiers.org/chebi/CHEBI:16723" />
                  <rdf:li rdf:resource="http://identifiers.org/chebi/CHEBI:1902" />
                  <rdf:li rdf:resource="http://identifiers.org/chebi/CHEBI:20451" />
                  <rdf:li rdf:resource="http://identifiers.org/chebi/CHEBI:22458" />
                  <rdf:li rdf:resource="http://identifiers.org/chebi/CHEBI:33574" />
                  <rdf:li rdf:resource="http://identifiers.org/chebi/CHEBI:43720" />
                  <rdf:li rdf:resource="http://identifiers.org/chebi/CHEBI:63388" />
                  <rdf:li rdf:resource="http://identifiers.org/hmdb/HMDB01553" />
                  <rdf:li rdf:resource="http://identifiers.org/hmdb/HMDB13210" />
                  <rdf:li rdf:resource="http://identifiers.org/kegg.compound/C01180" />
                  <rdf:li rdf:resource="http://identifiers.org/lipidmaps/LMFA01060170" />
                  <rdf:li rdf:resource="http://identifiers.org/metanetx.chemical/MNXM276" />
                  <rdf:li rdf:resource="http://identifiers.org/seed.compound/cpd00869" />
                </rdf:Bag>
              </bqbiol:is>
            </rdf:Description>
          </rdf:RDF>
        </annotation>
      </species>
      <species boundaryCondition="false" compartment="c" constant="false" hasOnlySubstanceUnits="false" id="M_2pg_c" metaid="M_2pg_c" name="D-Glycerate 2-phosphate">
        <annotation>
          <rdf:RDF xmlns:rdf="http://www.w3.org/1999/02/22-rdf-syntax-ns#" xmlns:bqbiol="http://biomodels.net/biology-qualifiers/">
            <rdf:Description rdf:about="#M_2pg_c">
              <bqbiol:is>
                <rdf:Bag>
                  <rdf:li rdf:resource="http://identifiers.org/bigg.metabolite/2pg" />
                  <rdf:li rdf:resource="http://identifiers.org/biocyc/META:2-PG" />
                  <rdf:li rdf:resource="http://identifiers.org/chebi/CHEBI:11651" />
                  <rdf:li rdf:resource="http://identifiers.org/chebi/CHEBI:1267" />
                  <rdf:li rdf:resource="http://identifiers.org/chebi/CHEBI:12986" />
                  <rdf:li rdf:resource="http://identifiers.org/chebi/CHEBI:17835" />
                  <rdf:li rdf:resource="http://identifiers.org/chebi/CHEBI:21028" />
                  <rdf:li rdf:resource="http://identifiers.org/chebi/CHEBI:24344" />
                  <rdf:li rdf:resource="http://identifiers.org/chebi/CHEBI:39868" />
                  <rdf:li rdf:resource="http://identifiers.org/chebi/CHEBI:58289" />
                  <rdf:li rdf:resource="http://identifiers.org/chebi/CHEBI:88350" />
                  <rdf:li rdf:resource="http://identifiers.org/hmdb/HMDB03391" />
                  <rdf:li rdf:resource="http://identifiers.org/hmdb/HMDB62707" />
                  <rdf:li rdf:resource="http://identifiers.org/kegg.compound/C00631" />
                  <rdf:li rdf:resource="http://identifiers.org/metanetx.chemical/MNXM275" />
                  <rdf:li rdf:resource="http://identifiers.org/seed.compound/cpd00482" />
                </rdf:Bag>
              </bqbiol:is>
            </rdf:Description>
          </rdf:RDF>
        </annotation>
      </species>
      <species boundaryCondition="false" compartment="c" constant="false" hasOnlySubstanceUnits="false" id="M_35cgmp_c" metaid="M_35cgmp_c" name="3',5'-Cyclic GMP">
        <annotation>
          <rdf:RDF xmlns:rdf="http://www.w3.org/1999/02/22-rdf-syntax-ns#" xmlns:bqbiol="http://biomodels.net/biology-qualifiers/">
            <rdf:Description rdf:about="#M_35cgmp_c">
              <bqbiol:is>
                <rdf:Bag>
                  <rdf:li rdf:resource="http://identifiers.org/bigg.metabolite/35cgmp" />
                  <rdf:li rdf:resource="http://identifiers.org/biocyc/META:CGMP" />
                  <rdf:li rdf:resource="http://identifiers.org/chebi/CHEBI:11675" />
                  <rdf:li rdf:resource="http://identifiers.org/chebi/CHEBI:1327" />
                  <rdf:li rdf:resource="http://identifiers.org/chebi/CHEBI:14377" />
                  <rdf:li rdf:resource="http://identifiers.org/chebi/CHEBI:16356" />
                  <rdf:li rdf:resource="http://identifiers.org/chebi/CHEBI:19829" />
                  <rdf:li rdf:resource="http://identifiers.org/chebi/CHEBI:39915" />
                  <rdf:li rdf:resource="http://identifiers.org/chebi/CHEBI:44955" />
                  <rdf:li rdf:resource="http://identifiers.org/chebi/CHEBI:44957" />
                  <rdf:li rdf:resource="http://identifiers.org/chebi/CHEBI:57746" />
                  <rdf:li rdf:resource="http://identifiers.org/hmdb/HMDB01314" />
                  <rdf:li rdf:resource="http://identifiers.org/kegg.compound/C00942" />
                  <rdf:li rdf:resource="http://identifiers.org/metanetx.chemical/MNXM665" />
                  <rdf:li rdf:resource="http://identifiers.org/seed.compound/cpd00697" />
                </rdf:Bag>
              </bqbiol:is>
            </rdf:Description>
          </rdf:RDF>
        </annotation>
      </species>
      <species boundaryCondition="false" compartment="c" constant="false" hasOnlySubstanceUnits="false" id="M_3dhguln_c" metaid="M_3dhguln_c" name="3-Dehydro-L-gulonate">
        <annotation>
          <rdf:RDF xmlns:rdf="http://www.w3.org/1999/02/22-rdf-syntax-ns#" xmlns:bqbiol="http://biomodels.net/biology-qualifiers/">
            <rdf:Description rdf:about="#M_3dhguln_c">
              <bqbiol:is>
                <rdf:Bag>
                  <rdf:li rdf:resource="http://identifiers.org/bigg.metabolite/3dhguln" />
                  <rdf:li rdf:resource="http://identifiers.org/biocyc/META:3-KETO-L-GULONATE" />
                  <rdf:li rdf:resource="http://identifiers.org/chebi/CHEBI:11777" />
                  <rdf:li rdf:resource="http://identifiers.org/chebi/CHEBI:1482" />
                  <rdf:li rdf:resource="http://identifiers.org/chebi/CHEBI:16142" />
                  <rdf:li rdf:resource="http://identifiers.org/chebi/CHEBI:19992" />
                  <rdf:li rdf:resource="http://identifiers.org/chebi/CHEBI:57655" />
                  <rdf:li rdf:resource="http://identifiers.org/hmdb/HMDB06334" />
                  <rdf:li rdf:resource="http://identifiers.org/kegg.compound/C00618" />
                  <rdf:li rdf:resource="http://identifiers.org/metanetx.chemical/MNXM736" />
                  <rdf:li rdf:resource="http://identifiers.org/seed.compound/cpd00473" />
                </rdf:Bag>
              </bqbiol:is>
            </rdf:Description>
          </rdf:RDF>
        </annotation>
      </species>
      <species boundaryCondition="false" compartment="c" constant="false" hasOnlySubstanceUnits="false" id="M_3moxtyr_c" metaid="M_3moxtyr_c" name="3-Methoxytyramine">
        <annotation>
          <rdf:RDF xmlns:rdf="http://www.w3.org/1999/02/22-rdf-syntax-ns#" xmlns:bqbiol="http://biomodels.net/biology-qualifiers/">
            <rdf:Description rdf:about="#M_3moxtyr_c">
              <bqbiol:is>
                <rdf:Bag>
                  <rdf:li rdf:resource="http://identifiers.org/bigg.metabolite/3moxtyr" />
                  <rdf:li rdf:resource="http://identifiers.org/biocyc/META:CPD-7650" />
                  <rdf:li rdf:resource="http://identifiers.org/chebi/CHEBI:1582" />
                  <rdf:li rdf:resource="http://identifiers.org/hmdb/HMDB00022" />
                  <rdf:li rdf:resource="http://identifiers.org/hmdb/HMDB06022" />
                  <rdf:li rdf:resource="http://identifiers.org/kegg.compound/C05587" />
                  <rdf:li rdf:resource="http://identifiers.org/metanetx.chemical/MNXM3848" />
                  <rdf:li rdf:resource="http://identifiers.org/seed.compound/cpd03316" />
                </rdf:Bag>
              </bqbiol:is>
            </rdf:Description>
          </rdf:RDF>
        </annotation>
      </species>
      <species boundaryCondition="false" compartment="c" constant="false" hasOnlySubstanceUnits="false" id="M_3pg_c" metaid="M_3pg_c" name="3-Phospho-D-glycerate">
        <annotation>
          <rdf:RDF xmlns:rdf="http://www.w3.org/1999/02/22-rdf-syntax-ns#" xmlns:bqbiol="http://biomodels.net/biology-qualifiers/">
            <rdf:Description rdf:about="#M_3pg_c">
              <bqbiol:is>
                <rdf:Bag>
                  <rdf:li rdf:resource="http://identifiers.org/bigg.metabolite/3pg" />
                  <rdf:li rdf:resource="http://identifiers.org/biocyc/META:G3P" />
                  <rdf:li rdf:resource="http://identifiers.org/chebi/CHEBI:11879" />
                  <rdf:li rdf:resource="http://identifiers.org/chebi/CHEBI:11880" />
                  <rdf:li rdf:resource="http://identifiers.org/chebi/CHEBI:12987" />
                  <rdf:li rdf:resource="http://identifiers.org/chebi/CHEBI:1657" />
                  <rdf:li rdf:resource="http://identifiers.org/chebi/CHEBI:17794" />
                  <rdf:li rdf:resource="http://identifiers.org/chebi/CHEBI:21029" />
                  <rdf:li rdf:resource="http://identifiers.org/chebi/CHEBI:58272" />
                  <rdf:li rdf:resource="http://identifiers.org/kegg.compound/C00197" />
                  <rdf:li rdf:resource="http://identifiers.org/metanetx.chemical/MNXM126" />
                  <rdf:li rdf:resource="http://identifiers.org/seed.compound/cpd00169" />
                </rdf:Bag>
              </bqbiol:is>
            </rdf:Description>
          </rdf:RDF>
        </annotation>
      </species>
      <species boundaryCondition="false" compartment="c" constant="false" hasOnlySubstanceUnits="false" id="M_4pyrdx_c" metaid="M_4pyrdx_c" name="4-Pyridoxate">
        <annotation>
          <rdf:RDF xmlns:rdf="http://www.w3.org/1999/02/22-rdf-syntax-ns#" xmlns:bqbiol="http://biomodels.net/biology-qualifiers/">
            <rdf:Description rdf:about="#M_4pyrdx_c">
              <bqbiol:is>
                <rdf:Bag>
                  <rdf:li rdf:resource="http://identifiers.org/bigg.metabolite/4pyrdx" />
                  <rdf:li rdf:resource="http://identifiers.org/metanetx.chemical/MNXM163205" />
                </rdf:Bag>
              </bqbiol:is>
            </rdf:Description>
          </rdf:RDF>
        </annotation>
      </species>
      <species boundaryCondition="false" compartment="c" constant="false" hasOnlySubstanceUnits="false" id="M_5aop_c" metaid="M_5aop_c" name="5-Amino-4-oxopentanoate">
        <annotation>
          <rdf:RDF xmlns:rdf="http://www.w3.org/1999/02/22-rdf-syntax-ns#" xmlns:bqbiol="http://biomodels.net/biology-qualifiers/">
            <rdf:Description rdf:about="#M_5aop_c">
              <bqbiol:is>
                <rdf:Bag>
                  <rdf:li rdf:resource="http://identifiers.org/bigg.metabolite/5aop" />
                  <rdf:li rdf:resource="http://identifiers.org/biocyc/META:5-AMINO-LEVULINATE" />
                  <rdf:li rdf:resource="http://identifiers.org/chebi/CHEBI:12109" />
                  <rdf:li rdf:resource="http://identifiers.org/chebi/CHEBI:132970" />
                  <rdf:li rdf:resource="http://identifiers.org/chebi/CHEBI:17549" />
                  <rdf:li rdf:resource="http://identifiers.org/chebi/CHEBI:2034" />
                  <rdf:li rdf:resource="http://identifiers.org/chebi/CHEBI:20547" />
                  <rdf:li rdf:resource="http://identifiers.org/chebi/CHEBI:356416" />
                  <rdf:li rdf:resource="http://identifiers.org/hmdb/HMDB01149" />
                  <rdf:li rdf:resource="http://identifiers.org/kegg.compound/C00430" />
                  <rdf:li rdf:resource="http://identifiers.org/kegg.drug/D07567" />
                  <rdf:li rdf:resource="http://identifiers.org/lipidmaps/LMFA01100055" />
                  <rdf:li rdf:resource="http://identifiers.org/metanetx.chemical/MNXM405" />
                  <rdf:li rdf:resource="http://identifiers.org/seed.compound/cpd00338" />
                </rdf:Bag>
              </bqbiol:is>
            </rdf:Description>
          </rdf:RDF>
        </annotation>
      </species>
      <species boundaryCondition="false" compartment="c" constant="false" hasOnlySubstanceUnits="false" id="M_5mdr1p_c" metaid="M_5mdr1p_c" name="5-Methylthio-5-deoxy-D-ribose 1-phosphate">
        <annotation>
          <rdf:RDF xmlns:rdf="http://www.w3.org/1999/02/22-rdf-syntax-ns#" xmlns:bqbiol="http://biomodels.net/biology-qualifiers/">
            <rdf:Description rdf:about="#M_5mdr1p_c">
              <bqbiol:is>
                <rdf:Bag>
                  <rdf:li rdf:resource="http://identifiers.org/bigg.metabolite/5mdr1p" />
                  <rdf:li rdf:resource="http://identifiers.org/biocyc/META:CPD-444" />
                  <rdf:li rdf:resource="http://identifiers.org/chebi/CHEBI:12767" />
                  <rdf:li rdf:resource="http://identifiers.org/chebi/CHEBI:12769" />
                  <rdf:li rdf:resource="http://identifiers.org/chebi/CHEBI:12770" />
                  <rdf:li rdf:resource="http://identifiers.org/chebi/CHEBI:20614" />
                  <rdf:li rdf:resource="http://identifiers.org/chebi/CHEBI:20616" />
                  <rdf:li rdf:resource="http://identifiers.org/chebi/CHEBI:2102" />
                  <rdf:li rdf:resource="http://identifiers.org/chebi/CHEBI:27859" />
                  <rdf:li rdf:resource="http://identifiers.org/chebi/CHEBI:30309" />
                  <rdf:li rdf:resource="http://identifiers.org/chebi/CHEBI:30310" />
                  <rdf:li rdf:resource="http://identifiers.org/chebi/CHEBI:30311" />
                  <rdf:li rdf:resource="http://identifiers.org/chebi/CHEBI:58533" />
                  <rdf:li rdf:resource="http://identifiers.org/kegg.compound/C04188" />
                  <rdf:li rdf:resource="http://identifiers.org/metanetx.chemical/MNXM407" />
                  <rdf:li rdf:resource="http://identifiers.org/seed.compound/cpd02574" />
                  <rdf:li rdf:resource="http://identifiers.org/seed.compound/cpd29669" />
                </rdf:Bag>
              </bqbiol:is>
            </rdf:Description>
          </rdf:RDF>
        </annotation>
      </species>
      <species boundaryCondition="false" compartment="c" constant="false" hasOnlySubstanceUnits="false" id="M_5mdru1p_c" metaid="M_5mdru1p_c" name="5-Methylthio-5-deoxy-D-ribulose 1-phosphate">
        <annotation>
          <rdf:RDF xmlns:rdf="http://www.w3.org/1999/02/22-rdf-syntax-ns#" xmlns:bqbiol="http://biomodels.net/biology-qualifiers/">
            <rdf:Description rdf:about="#M_5mdru1p_c">
              <bqbiol:is>
                <rdf:Bag>
                  <rdf:li rdf:resource="http://identifiers.org/bigg.metabolite/5mdru1p" />
                  <rdf:li rdf:resource="http://identifiers.org/biocyc/META:CPD-1063" />
                  <rdf:li rdf:resource="http://identifiers.org/chebi/CHEBI:12768" />
                  <rdf:li rdf:resource="http://identifiers.org/chebi/CHEBI:20615" />
                  <rdf:li rdf:resource="http://identifiers.org/chebi/CHEBI:2100" />
                  <rdf:li rdf:resource="http://identifiers.org/chebi/CHEBI:28096" />
                  <rdf:li rdf:resource="http://identifiers.org/chebi/CHEBI:44141" />
                  <rdf:li rdf:resource="http://identifiers.org/chebi/CHEBI:58548" />
                  <rdf:li rdf:resource="http://identifiers.org/hmdb/HMDB01299" />
                  <rdf:li rdf:resource="http://identifiers.org/hmdb/HMDB62647" />
                  <rdf:li rdf:resource="http://identifiers.org/kegg.compound/C04582" />
                  <rdf:li rdf:resource="http://identifiers.org/metanetx.chemical/MNXM522" />
                  <rdf:li rdf:resource="http://identifiers.org/seed.compound/cpd02791" />
                </rdf:Bag>
              </bqbiol:is>
            </rdf:Description>
          </rdf:RDF>
        </annotation>
      </species>
      <species boundaryCondition="false" compartment="c" constant="false" hasOnlySubstanceUnits="false" id="M_5mta_c" metaid="M_5mta_c" name="5-Methylthioadenosine">
        <annotation>
          <rdf:RDF xmlns:rdf="http://www.w3.org/1999/02/22-rdf-syntax-ns#" xmlns:bqbiol="http://biomodels.net/biology-qualifiers/">
            <rdf:Description rdf:about="#M_5mta_c">
              <bqbiol:is>
                <rdf:Bag>
                  <rdf:li rdf:resource="http://identifiers.org/bigg.metabolite/5mta" />
                  <rdf:li rdf:resource="http://identifiers.org/biocyc/META:5-METHYLTHIOADENOSINE" />
                  <rdf:li rdf:resource="http://identifiers.org/chebi/CHEBI:12055" />
                  <rdf:li rdf:resource="http://identifiers.org/chebi/CHEBI:12064" />
                  <rdf:li rdf:resource="http://identifiers.org/chebi/CHEBI:12771" />
                  <rdf:li rdf:resource="http://identifiers.org/chebi/CHEBI:14605" />
                  <rdf:li rdf:resource="http://identifiers.org/chebi/CHEBI:17509" />
                  <rdf:li rdf:resource="http://identifiers.org/chebi/CHEBI:18175" />
                  <rdf:li rdf:resource="http://identifiers.org/chebi/CHEBI:1966" />
                  <rdf:li rdf:resource="http://identifiers.org/chebi/CHEBI:1986" />
                  <rdf:li rdf:resource="http://identifiers.org/chebi/CHEBI:20491" />
                  <rdf:li rdf:resource="http://identifiers.org/chebi/CHEBI:20494" />
                  <rdf:li rdf:resource="http://identifiers.org/chebi/CHEBI:44181" />
                  <rdf:li rdf:resource="http://identifiers.org/hmdb/HMDB01173" />
                  <rdf:li rdf:resource="http://identifiers.org/kegg.compound/C00170" />
                  <rdf:li rdf:resource="http://identifiers.org/metanetx.chemical/MNXM150" />
                  <rdf:li rdf:resource="http://identifiers.org/seed.compound/cpd00147" />
                </rdf:Bag>
              </bqbiol:is>
            </rdf:Description>
          </rdf:RDF>
        </annotation>
      </species>
      <species boundaryCondition="false" compartment="c" constant="false" hasOnlySubstanceUnits="false" id="M_5oxpro_c" metaid="M_5oxpro_c" name="5-Oxoproline">
        <annotation>
          <rdf:RDF xmlns:rdf="http://www.w3.org/1999/02/22-rdf-syntax-ns#" xmlns:bqbiol="http://biomodels.net/biology-qualifiers/">
            <rdf:Description rdf:about="#M_5oxpro_c">
              <bqbiol:is>
                <rdf:Bag>
                  <rdf:li rdf:resource="http://identifiers.org/bigg.metabolite/5oxpro" />
                  <rdf:li rdf:resource="http://identifiers.org/biocyc/META:5-OXOPROLINE" />
                  <rdf:li rdf:resource="http://identifiers.org/chebi/CHEBI:12153" />
                  <rdf:li rdf:resource="http://identifiers.org/chebi/CHEBI:12157" />
                  <rdf:li rdf:resource="http://identifiers.org/chebi/CHEBI:16010" />
                  <rdf:li rdf:resource="http://identifiers.org/chebi/CHEBI:18183" />
                  <rdf:li rdf:resource="http://identifiers.org/chebi/CHEBI:20619" />
                  <rdf:li rdf:resource="http://identifiers.org/chebi/CHEBI:20624" />
                  <rdf:li rdf:resource="http://identifiers.org/chebi/CHEBI:2113" />
                  <rdf:li rdf:resource="http://identifiers.org/chebi/CHEBI:2116" />
                  <rdf:li rdf:resource="http://identifiers.org/chebi/CHEBI:44704" />
                  <rdf:li rdf:resource="http://identifiers.org/chebi/CHEBI:44943" />
                  <rdf:li rdf:resource="http://identifiers.org/chebi/CHEBI:57606" />
                  <rdf:li rdf:resource="http://identifiers.org/chebi/CHEBI:58402" />
                  <rdf:li rdf:resource="http://identifiers.org/kegg.compound/C01879" />
                  <rdf:li rdf:resource="http://identifiers.org/metanetx.chemical/MNXM964" />
                  <rdf:li rdf:resource="http://identifiers.org/seed.compound/cpd01293" />
                </rdf:Bag>
              </bqbiol:is>
            </rdf:Description>
          </rdf:RDF>
        </annotation>
      </species>
      <species boundaryCondition="false" compartment="c" constant="false" hasOnlySubstanceUnits="false" id="M_6pgc_c" metaid="M_6pgc_c" name="6-Phospho-D-gluconate">
        <annotation>
          <rdf:RDF xmlns:rdf="http://www.w3.org/1999/02/22-rdf-syntax-ns#" xmlns:bqbiol="http://biomodels.net/biology-qualifiers/">
            <rdf:Description rdf:about="#M_6pgc_c">
              <bqbiol:is>
                <rdf:Bag>
                  <rdf:li rdf:resource="http://identifiers.org/bigg.metabolite/6pgc" />
                  <rdf:li rdf:resource="http://identifiers.org/biocyc/META:CPD-2961" />
                  <rdf:li rdf:resource="http://identifiers.org/chebi/CHEBI:12232" />
                  <rdf:li rdf:resource="http://identifiers.org/chebi/CHEBI:16863" />
                  <rdf:li rdf:resource="http://identifiers.org/chebi/CHEBI:2231" />
                  <rdf:li rdf:resource="http://identifiers.org/chebi/CHEBI:33851" />
                  <rdf:li rdf:resource="http://identifiers.org/chebi/CHEBI:40282" />
                  <rdf:li rdf:resource="http://identifiers.org/chebi/CHEBI:48928" />
                  <rdf:li rdf:resource="http://identifiers.org/chebi/CHEBI:58759" />
                  <rdf:li rdf:resource="http://identifiers.org/hmdb/HMDB01316" />
                  <rdf:li rdf:resource="http://identifiers.org/hmdb/HMDB62800" />
                  <rdf:li rdf:resource="http://identifiers.org/kegg.compound/C00345" />
                  <rdf:li rdf:resource="http://identifiers.org/metanetx.chemical/MNXM325" />
                  <rdf:li rdf:resource="http://identifiers.org/seed.compound/cpd00284" />
                </rdf:Bag>
              </bqbiol:is>
            </rdf:Description>
          </rdf:RDF>
        </annotation>
      </species>
      <species boundaryCondition="false" compartment="c" constant="false" hasOnlySubstanceUnits="false" id="M_6pgl_c" metaid="M_6pgl_c" name="6-phospho-D-glucono-1,5-lactone">
        <annotation>
          <rdf:RDF xmlns:rdf="http://www.w3.org/1999/02/22-rdf-syntax-ns#" xmlns:bqbiol="http://biomodels.net/biology-qualifiers/">
            <rdf:Description rdf:about="#M_6pgl_c">
              <bqbiol:is>
                <rdf:Bag>
                  <rdf:li rdf:resource="http://identifiers.org/bigg.metabolite/6pgl" />
                  <rdf:li rdf:resource="http://identifiers.org/biocyc/META:D-6-P-GLUCONO-DELTA-LACTONE" />
                  <rdf:li rdf:resource="http://identifiers.org/chebi/CHEBI:12233" />
                  <rdf:li rdf:resource="http://identifiers.org/chebi/CHEBI:12958" />
                  <rdf:li rdf:resource="http://identifiers.org/chebi/CHEBI:16938" />
                  <rdf:li rdf:resource="http://identifiers.org/chebi/CHEBI:20989" />
                  <rdf:li rdf:resource="http://identifiers.org/chebi/CHEBI:4160" />
                  <rdf:li rdf:resource="http://identifiers.org/chebi/CHEBI:57955" />
                  <rdf:li rdf:resource="http://identifiers.org/hmdb/HMDB62628" />
                  <rdf:li rdf:resource="http://identifiers.org/kegg.compound/C01236" />
                  <rdf:li rdf:resource="http://identifiers.org/metanetx.chemical/MNXM429" />
                  <rdf:li rdf:resource="http://identifiers.org/seed.compound/cpd00911" />
                </rdf:Bag>
              </bqbiol:is>
            </rdf:Description>
          </rdf:RDF>
        </annotation>
      </species>
      <species boundaryCondition="false" compartment="c" constant="false" hasOnlySubstanceUnits="false" id="M_ac_c" metaid="M_ac_c" name="Acetate">
        <annotation>
          <rdf:RDF xmlns:rdf="http://www.w3.org/1999/02/22-rdf-syntax-ns#" xmlns:bqbiol="http://biomodels.net/biology-qualifiers/">
            <rdf:Description rdf:about="#M_ac_c">
              <bqbiol:is>
                <rdf:Bag>
                  <rdf:li rdf:resource="http://identifiers.org/bigg.metabolite/ac" />
                  <rdf:li rdf:resource="http://identifiers.org/biocyc/META:ACET" />
                  <rdf:li rdf:resource="http://identifiers.org/chebi/CHEBI:13704" />
                  <rdf:li rdf:resource="http://identifiers.org/chebi/CHEBI:15366" />
                  <rdf:li rdf:resource="http://identifiers.org/chebi/CHEBI:22165" />
                  <rdf:li rdf:resource="http://identifiers.org/chebi/CHEBI:22169" />
                  <rdf:li rdf:resource="http://identifiers.org/chebi/CHEBI:2387" />
                  <rdf:li rdf:resource="http://identifiers.org/chebi/CHEBI:30089" />
                  <rdf:li rdf:resource="http://identifiers.org/chebi/CHEBI:40480" />
                  <rdf:li rdf:resource="http://identifiers.org/chebi/CHEBI:40486" />
                  <rdf:li rdf:resource="http://identifiers.org/hmdb/HMDB00042" />
                  <rdf:li rdf:resource="http://identifiers.org/kegg.compound/C00033" />
                  <rdf:li rdf:resource="http://identifiers.org/kegg.drug/D00010" />
                  <rdf:li rdf:resource="http://identifiers.org/lipidmaps/LMFA01010002" />
                  <rdf:li rdf:resource="http://identifiers.org/metanetx.chemical/MNXM26" />
                  <rdf:li rdf:resource="http://identifiers.org/seed.compound/cpd00029" />
                </rdf:Bag>
              </bqbiol:is>
            </rdf:Description>
          </rdf:RDF>
        </annotation>
      </species>
      <species boundaryCondition="false" compartment="c" constant="false" hasOnlySubstanceUnits="false" id="M_acald_c" metaid="M_acald_c" name="Acetaldehyde">
        <annotation>
          <rdf:RDF xmlns:rdf="http://www.w3.org/1999/02/22-rdf-syntax-ns#" xmlns:bqbiol="http://biomodels.net/biology-qualifiers/">
            <rdf:Description rdf:about="#M_acald_c">
              <bqbiol:is>
                <rdf:Bag>
                  <rdf:li rdf:resource="http://identifiers.org/bigg.metabolite/acald" />
                  <rdf:li rdf:resource="http://identifiers.org/biocyc/META:ACETALD" />
                  <rdf:li rdf:resource="http://identifiers.org/chebi/CHEBI:13703" />
                  <rdf:li rdf:resource="http://identifiers.org/chebi/CHEBI:15343" />
                  <rdf:li rdf:resource="http://identifiers.org/chebi/CHEBI:22158" />
                  <rdf:li rdf:resource="http://identifiers.org/chebi/CHEBI:2383" />
                  <rdf:li rdf:resource="http://identifiers.org/chebi/CHEBI:40533" />
                  <rdf:li rdf:resource="http://identifiers.org/hmdb/HMDB00990" />
                  <rdf:li rdf:resource="http://identifiers.org/kegg.compound/C00084" />
                  <rdf:li rdf:resource="http://identifiers.org/metanetx.chemical/MNXM75" />
                  <rdf:li rdf:resource="http://identifiers.org/seed.compound/cpd00071" />
                </rdf:Bag>
              </bqbiol:is>
            </rdf:Description>
          </rdf:RDF>
        </annotation>
      </species>
      <species boundaryCondition="false" compartment="c" constant="false" hasOnlySubstanceUnits="false" id="M_acgam_c" metaid="M_acgam_c" name="N-Acetyl-D-glucosamine">
        <annotation>
          <rdf:RDF xmlns:rdf="http://www.w3.org/1999/02/22-rdf-syntax-ns#" xmlns:bqbiol="http://biomodels.net/biology-qualifiers/">
            <rdf:Description rdf:about="#M_acgam_c">
              <bqbiol:is>
                <rdf:Bag>
                  <rdf:li rdf:resource="http://identifiers.org/bigg.metabolite/acgam" />
                  <rdf:li rdf:resource="http://identifiers.org/biocyc/META:N-acetyl-D-glucosamine" />
                  <rdf:li rdf:resource="http://identifiers.org/chebi/CHEBI:12455" />
                  <rdf:li rdf:resource="http://identifiers.org/chebi/CHEBI:12563" />
                  <rdf:li rdf:resource="http://identifiers.org/chebi/CHEBI:17411" />
                  <rdf:li rdf:resource="http://identifiers.org/chebi/CHEBI:21517" />
                  <rdf:li rdf:resource="http://identifiers.org/chebi/CHEBI:506227" />
                  <rdf:li rdf:resource="http://identifiers.org/chebi/CHEBI:58134" />
                  <rdf:li rdf:resource="http://identifiers.org/chebi/CHEBI:7123" />
                  <rdf:li rdf:resource="http://identifiers.org/hmdb/HMDB00215" />
                  <rdf:li rdf:resource="http://identifiers.org/hmdb/HMDB00533" />
                  <rdf:li rdf:resource="http://identifiers.org/hmdb/HMDB14288" />
                  <rdf:li rdf:resource="http://identifiers.org/hmdb/HMDB62641" />
                  <rdf:li rdf:resource="http://identifiers.org/kegg.compound/C00140" />
                  <rdf:li rdf:resource="http://identifiers.org/metanetx.chemical/MNXM143" />
                  <rdf:li rdf:resource="http://identifiers.org/seed.compound/cpd00122" />
                  <rdf:li rdf:resource="http://identifiers.org/seed.compound/cpd27608" />
                </rdf:Bag>
              </bqbiol:is>
            </rdf:Description>
          </rdf:RDF>
        </annotation>
      </species>
      <species boundaryCondition="false" compartment="c" constant="false" hasOnlySubstanceUnits="false" id="M_acgam6p_c" metaid="M_acgam6p_c" name="N-Acetyl-D-glucosamine 6-phosphate">
        <annotation>
          <rdf:RDF xmlns:rdf="http://www.w3.org/1999/02/22-rdf-syntax-ns#" xmlns:bqbiol="http://biomodels.net/biology-qualifiers/">
            <rdf:Description rdf:about="#M_acgam6p_c">
              <bqbiol:is>
                <rdf:Bag>
                  <rdf:li rdf:resource="http://identifiers.org/bigg.metabolite/acgam6p" />
                  <rdf:li rdf:resource="http://identifiers.org/biocyc/META:CPD-16168" />
                  <rdf:li rdf:resource="http://identifiers.org/biocyc/META:N-ACETYL-D-GLUCOSAMINE-6-P" />
                  <rdf:li rdf:resource="http://identifiers.org/chebi/CHEBI:12456" />
                  <rdf:li rdf:resource="http://identifiers.org/chebi/CHEBI:12564" />
                  <rdf:li rdf:resource="http://identifiers.org/chebi/CHEBI:15784" />
                  <rdf:li rdf:resource="http://identifiers.org/chebi/CHEBI:21521" />
                  <rdf:li rdf:resource="http://identifiers.org/chebi/CHEBI:39577" />
                  <rdf:li rdf:resource="http://identifiers.org/chebi/CHEBI:49353" />
                  <rdf:li rdf:resource="http://identifiers.org/chebi/CHEBI:49359" />
                  <rdf:li rdf:resource="http://identifiers.org/chebi/CHEBI:57513" />
                  <rdf:li rdf:resource="http://identifiers.org/chebi/CHEBI:7127" />
                  <rdf:li rdf:resource="http://identifiers.org/hmdb/HMDB01062" />
                  <rdf:li rdf:resource="http://identifiers.org/kegg.compound/C00357" />
                  <rdf:li rdf:resource="http://identifiers.org/metanetx.chemical/MNXM63556" />
                  <rdf:li rdf:resource="http://identifiers.org/seed.compound/cpd00293" />
                </rdf:Bag>
              </bqbiol:is>
            </rdf:Description>
          </rdf:RDF>
        </annotation>
      </species>
      <species boundaryCondition="false" compartment="c" constant="false" hasOnlySubstanceUnits="false" id="M_acmana_c" metaid="M_acmana_c" name="N-Acetyl-D-mannosamine">
        <annotation>
          <rdf:RDF xmlns:rdf="http://www.w3.org/1999/02/22-rdf-syntax-ns#" xmlns:bqbiol="http://biomodels.net/biology-qualifiers/">
            <rdf:Description rdf:about="#M_acmana_c">
              <bqbiol:is>
                <rdf:Bag>
                  <rdf:li rdf:resource="http://identifiers.org/bigg.metabolite/acmana" />
                  <rdf:li rdf:resource="http://identifiers.org/biocyc/META:N-acetyl-D-mannosamine" />
                  <rdf:li rdf:resource="http://identifiers.org/chebi/CHEBI:12459" />
                  <rdf:li rdf:resource="http://identifiers.org/chebi/CHEBI:12573" />
                  <rdf:li rdf:resource="http://identifiers.org/chebi/CHEBI:17122" />
                  <rdf:li rdf:resource="http://identifiers.org/chebi/CHEBI:21538" />
                  <rdf:li rdf:resource="http://identifiers.org/chebi/CHEBI:58019" />
                  <rdf:li rdf:resource="http://identifiers.org/chebi/CHEBI:63153" />
                  <rdf:li rdf:resource="http://identifiers.org/chebi/CHEBI:7141" />
                  <rdf:li rdf:resource="http://identifiers.org/hmdb/HMDB62724" />
                  <rdf:li rdf:resource="http://identifiers.org/kegg.compound/C00645" />
                  <rdf:li rdf:resource="http://identifiers.org/metanetx.chemical/MNXM2403" />
                  <rdf:li rdf:resource="http://identifiers.org/seed.compound/cpd00492" />
                </rdf:Bag>
              </bqbiol:is>
            </rdf:Description>
          </rdf:RDF>
        </annotation>
      </species>
      <species boundaryCondition="false" compartment="c" constant="false" hasOnlySubstanceUnits="false" id="M_acmanap_c" metaid="M_acmanap_c" name="N-Acetyl-D-mannosamine 6-phosphate">
        <annotation>
          <rdf:RDF xmlns:rdf="http://www.w3.org/1999/02/22-rdf-syntax-ns#" xmlns:bqbiol="http://biomodels.net/biology-qualifiers/">
            <rdf:Description rdf:about="#M_acmanap_c">
              <bqbiol:is>
                <rdf:Bag>
                  <rdf:li rdf:resource="http://identifiers.org/bigg.metabolite/acmanap" />
                  <rdf:li rdf:resource="http://identifiers.org/biocyc/META:N-ACETYL-D-MANNOSAMINE-6P" />
                  <rdf:li rdf:resource="http://identifiers.org/chebi/CHEBI:21539" />
                  <rdf:li rdf:resource="http://identifiers.org/chebi/CHEBI:28273" />
                  <rdf:li rdf:resource="http://identifiers.org/chebi/CHEBI:58557" />
                  <rdf:li rdf:resource="http://identifiers.org/chebi/CHEBI:62168" />
                  <rdf:li rdf:resource="http://identifiers.org/chebi/CHEBI:7142" />
                  <rdf:li rdf:resource="http://identifiers.org/hmdb/HMDB01121" />
                  <rdf:li rdf:resource="http://identifiers.org/kegg.compound/C04257" />
                  <rdf:li rdf:resource="http://identifiers.org/metanetx.chemical/MNXM4708" />
                  <rdf:li rdf:resource="http://identifiers.org/seed.compound/cpd02612" />
                </rdf:Bag>
              </bqbiol:is>
            </rdf:Description>
          </rdf:RDF>
        </annotation>
      </species>
      <species boundaryCondition="false" compartment="c" constant="false" hasOnlySubstanceUnits="false" id="M_acnam_c" metaid="M_acnam_c" name="N-Acetylneuraminate">
        <annotation>
          <rdf:RDF xmlns:rdf="http://www.w3.org/1999/02/22-rdf-syntax-ns#" xmlns:bqbiol="http://biomodels.net/biology-qualifiers/">
            <rdf:Description rdf:about="#M_acnam_c">
              <bqbiol:is>
                <rdf:Bag>
                  <rdf:li rdf:resource="http://identifiers.org/bigg.metabolite/acnam" />
                  <rdf:li rdf:resource="http://identifiers.org/biocyc/META:N-ACETYLNEURAMINATE" />
                  <rdf:li rdf:resource="http://identifiers.org/chebi/CHEBI:12471" />
                  <rdf:li rdf:resource="http://identifiers.org/chebi/CHEBI:12579" />
                  <rdf:li rdf:resource="http://identifiers.org/chebi/CHEBI:17012" />
                  <rdf:li rdf:resource="http://identifiers.org/chebi/CHEBI:21617" />
                  <rdf:li rdf:resource="http://identifiers.org/chebi/CHEBI:21620" />
                  <rdf:li rdf:resource="http://identifiers.org/chebi/CHEBI:29087" />
                  <rdf:li rdf:resource="http://identifiers.org/chebi/CHEBI:33987" />
                  <rdf:li rdf:resource="http://identifiers.org/chebi/CHEBI:35418" />
                  <rdf:li rdf:resource="http://identifiers.org/chebi/CHEBI:7214" />
                  <rdf:li rdf:resource="http://identifiers.org/hmdb/HMDB00230" />
                  <rdf:li rdf:resource="http://identifiers.org/hmdb/HMDB00800" />
                  <rdf:li rdf:resource="http://identifiers.org/kegg.compound/C00270" />
                  <rdf:li rdf:resource="http://identifiers.org/metanetx.chemical/MNXM227" />
                  <rdf:li rdf:resource="http://identifiers.org/seed.compound/cpd00232" />
                  <rdf:li rdf:resource="http://identifiers.org/seed.compound/cpd27569" />
                </rdf:Bag>
              </bqbiol:is>
            </rdf:Description>
          </rdf:RDF>
        </annotation>
      </species>
      <species boundaryCondition="false" compartment="c" constant="false" hasOnlySubstanceUnits="false" id="M_acnamp_c" metaid="M_acnamp_c" name="N-Acetylneuraminate 9-phosphate">
        <annotation>
          <rdf:RDF xmlns:rdf="http://www.w3.org/1999/02/22-rdf-syntax-ns#" xmlns:bqbiol="http://biomodels.net/biology-qualifiers/">
            <rdf:Description rdf:about="#M_acnamp_c">
              <bqbiol:is>
                <rdf:Bag>
                  <rdf:li rdf:resource="http://identifiers.org/bigg.metabolite/acnamp" />
                  <rdf:li rdf:resource="http://identifiers.org/metanetx.chemical/MNXM164499" />
                </rdf:Bag>
              </bqbiol:is>
            </rdf:Description>
          </rdf:RDF>
        </annotation>
      </species>
      <species boundaryCondition="false" compartment="c" constant="false" hasOnlySubstanceUnits="false" id="M_ade_c" metaid="M_ade_c" name="Adenine">
        <annotation>
          <rdf:RDF xmlns:rdf="http://www.w3.org/1999/02/22-rdf-syntax-ns#" xmlns:bqbiol="http://biomodels.net/biology-qualifiers/">
            <rdf:Description rdf:about="#M_ade_c">
              <bqbiol:is>
                <rdf:Bag>
                  <rdf:li rdf:resource="http://identifiers.org/bigg.metabolite/ade" />
                  <rdf:li rdf:resource="http://identifiers.org/biocyc/META:ADENINE" />
                  <rdf:li rdf:resource="http://identifiers.org/biocyc/META:ADENINE-RING" />
                  <rdf:li rdf:resource="http://identifiers.org/chebi/CHEBI:13733" />
                  <rdf:li rdf:resource="http://identifiers.org/chebi/CHEBI:16708" />
                  <rdf:li rdf:resource="http://identifiers.org/chebi/CHEBI:22236" />
                  <rdf:li rdf:resource="http://identifiers.org/chebi/CHEBI:2470" />
                  <rdf:li rdf:resource="http://identifiers.org/chebi/CHEBI:40579" />
                  <rdf:li rdf:resource="http://identifiers.org/hmdb/HMDB00034" />
                  <rdf:li rdf:resource="http://identifiers.org/kegg.compound/C00147" />
                  <rdf:li rdf:resource="http://identifiers.org/kegg.drug/D00034" />
                  <rdf:li rdf:resource="http://identifiers.org/metanetx.chemical/MNXM168" />
                  <rdf:li rdf:resource="http://identifiers.org/seed.compound/cpd00128" />
                  <rdf:li rdf:resource="http://identifiers.org/seed.compound/cpd22238" />
                </rdf:Bag>
              </bqbiol:is>
            </rdf:Description>
          </rdf:RDF>
        </annotation>
      </species>
      <species boundaryCondition="false" compartment="c" constant="false" hasOnlySubstanceUnits="false" id="M_adn_c" metaid="M_adn_c" name="Adenosine">
        <annotation>
          <rdf:RDF xmlns:rdf="http://www.w3.org/1999/02/22-rdf-syntax-ns#" xmlns:bqbiol="http://biomodels.net/biology-qualifiers/">
            <rdf:Description rdf:about="#M_adn_c">
              <bqbiol:is>
                <rdf:Bag>
                  <rdf:li rdf:resource="http://identifiers.org/bigg.metabolite/adn" />
                  <rdf:li rdf:resource="http://identifiers.org/biocyc/META:ADENOSINE" />
                  <rdf:li rdf:resource="http://identifiers.org/chebi/CHEBI:13734" />
                  <rdf:li rdf:resource="http://identifiers.org/chebi/CHEBI:16335" />
                  <rdf:li rdf:resource="http://identifiers.org/chebi/CHEBI:22237" />
                  <rdf:li rdf:resource="http://identifiers.org/chebi/CHEBI:2472" />
                  <rdf:li rdf:resource="http://identifiers.org/chebi/CHEBI:40558" />
                  <rdf:li rdf:resource="http://identifiers.org/chebi/CHEBI:40825" />
                  <rdf:li rdf:resource="http://identifiers.org/chebi/CHEBI:40906" />
                  <rdf:li rdf:resource="http://identifiers.org/chebi/CHEBI:40911" />
                  <rdf:li rdf:resource="http://identifiers.org/hmdb/HMDB00050" />
                  <rdf:li rdf:resource="http://identifiers.org/hmdb/HMDB04401" />
                  <rdf:li rdf:resource="http://identifiers.org/hmdb/HMDB04402" />
                  <rdf:li rdf:resource="http://identifiers.org/hmdb/HMDB04421" />
                  <rdf:li rdf:resource="http://identifiers.org/kegg.compound/C00212" />
                  <rdf:li rdf:resource="http://identifiers.org/kegg.drug/D00045" />
                  <rdf:li rdf:resource="http://identifiers.org/metanetx.chemical/MNXM212" />
                  <rdf:li rdf:resource="http://identifiers.org/seed.compound/cpd00182" />
                </rdf:Bag>
              </bqbiol:is>
            </rdf:Description>
          </rdf:RDF>
        </annotation>
      </species>
      <species boundaryCondition="false" compartment="c" constant="false" hasOnlySubstanceUnits="false" id="M_adp_c" metaid="M_adp_c" name="ADP C10H12N5O10P2">
        <annotation>
          <rdf:RDF xmlns:rdf="http://www.w3.org/1999/02/22-rdf-syntax-ns#" xmlns:bqbiol="http://biomodels.net/biology-qualifiers/">
            <rdf:Description rdf:about="#M_adp_c">
              <bqbiol:is>
                <rdf:Bag>
                  <rdf:li rdf:resource="http://identifiers.org/bigg.metabolite/adp" />
                  <rdf:li rdf:resource="http://identifiers.org/biocyc/META:ADP" />
                  <rdf:li rdf:resource="http://identifiers.org/biocyc/META:CPD0-1651" />
                  <rdf:li rdf:resource="http://identifiers.org/chebi/CHEBI:13222" />
                  <rdf:li rdf:resource="http://identifiers.org/chebi/CHEBI:16761" />
                  <rdf:li rdf:resource="http://identifiers.org/chebi/CHEBI:22244" />
                  <rdf:li rdf:resource="http://identifiers.org/chebi/CHEBI:2342" />
                  <rdf:li rdf:resource="http://identifiers.org/chebi/CHEBI:40553" />
                  <rdf:li rdf:resource="http://identifiers.org/chebi/CHEBI:456216" />
                  <rdf:li rdf:resource="http://identifiers.org/chebi/CHEBI:87518" />
                  <rdf:li rdf:resource="http://identifiers.org/hmdb/HMDB01341" />
                  <rdf:li rdf:resource="http://identifiers.org/kegg.compound/C00008" />
                  <rdf:li rdf:resource="http://identifiers.org/kegg.glycan/G11113" />
                  <rdf:li rdf:resource="http://identifiers.org/metanetx.chemical/MNXM7" />
                  <rdf:li rdf:resource="http://identifiers.org/seed.compound/cpd00008" />
                </rdf:Bag>
              </bqbiol:is>
            </rdf:Description>
          </rdf:RDF>
        </annotation>
      </species>
      <species boundaryCondition="false" compartment="c" constant="false" hasOnlySubstanceUnits="false" id="M_adprbp_c" metaid="M_adprbp_c" name="ADPribose 2'-phosphate">
        <annotation>
          <rdf:RDF xmlns:rdf="http://www.w3.org/1999/02/22-rdf-syntax-ns#" xmlns:bqbiol="http://biomodels.net/biology-qualifiers/">
            <rdf:Description rdf:about="#M_adprbp_c">
              <bqbiol:is>
                <rdf:Bag>
                  <rdf:li rdf:resource="http://identifiers.org/bigg.metabolite/adprbp" />
                  <rdf:li rdf:resource="http://identifiers.org/metanetx.chemical/MNXM92094" />
                </rdf:Bag>
              </bqbiol:is>
            </rdf:Description>
          </rdf:RDF>
        </annotation>
      </species>
      <species boundaryCondition="false" compartment="c" constant="false" hasOnlySubstanceUnits="false" id="M_adrnl_c" metaid="M_adrnl_c" name="Adrenaline">
        <annotation>
          <rdf:RDF xmlns:rdf="http://www.w3.org/1999/02/22-rdf-syntax-ns#" xmlns:bqbiol="http://biomodels.net/biology-qualifiers/">
            <rdf:Description rdf:about="#M_adrnl_c">
              <bqbiol:is>
                <rdf:Bag>
                  <rdf:li rdf:resource="http://identifiers.org/bigg.metabolite/adrnl" />
                  <rdf:li rdf:resource="http://identifiers.org/metanetx.chemical/MNXM162647" />
                </rdf:Bag>
              </bqbiol:is>
            </rdf:Description>
          </rdf:RDF>
        </annotation>
      </species>
      <species boundaryCondition="false" compartment="c" constant="false" hasOnlySubstanceUnits="false" id="M_ahcys_c" metaid="M_ahcys_c" name="S-Adenosyl-L-homocysteine">
        <annotation>
          <rdf:RDF xmlns:rdf="http://www.w3.org/1999/02/22-rdf-syntax-ns#" xmlns:bqbiol="http://biomodels.net/biology-qualifiers/">
            <rdf:Description rdf:about="#M_ahcys_c">
              <bqbiol:is>
                <rdf:Bag>
                  <rdf:li rdf:resource="http://identifiers.org/bigg.metabolite/ahcys" />
                  <rdf:li rdf:resource="http://identifiers.org/biocyc/META:ADENOSYL-HOMO-CYS" />
                  <rdf:li rdf:resource="http://identifiers.org/chebi/CHEBI:12741" />
                  <rdf:li rdf:resource="http://identifiers.org/chebi/CHEBI:12759" />
                  <rdf:li rdf:resource="http://identifiers.org/chebi/CHEBI:12761" />
                  <rdf:li rdf:resource="http://identifiers.org/chebi/CHEBI:16680" />
                  <rdf:li rdf:resource="http://identifiers.org/chebi/CHEBI:22034" />
                  <rdf:li rdf:resource="http://identifiers.org/chebi/CHEBI:45495" />
                  <rdf:li rdf:resource="http://identifiers.org/chebi/CHEBI:57856" />
                  <rdf:li rdf:resource="http://identifiers.org/chebi/CHEBI:67009" />
                  <rdf:li rdf:resource="http://identifiers.org/chebi/CHEBI:8945" />
                  <rdf:li rdf:resource="http://identifiers.org/hmdb/HMDB00939" />
                  <rdf:li rdf:resource="http://identifiers.org/kegg.compound/C00021" />
                  <rdf:li rdf:resource="http://identifiers.org/metanetx.chemical/MNXM19" />
                  <rdf:li rdf:resource="http://identifiers.org/seed.compound/cpd00019" />
                </rdf:Bag>
              </bqbiol:is>
            </rdf:Description>
          </rdf:RDF>
        </annotation>
      </species>
      <species boundaryCondition="false" compartment="c" constant="false" hasOnlySubstanceUnits="false" id="M_akg_c" metaid="M_akg_c" name="2-Oxoglutarate">
        <annotation>
          <rdf:RDF xmlns:rdf="http://www.w3.org/1999/02/22-rdf-syntax-ns#" xmlns:bqbiol="http://biomodels.net/biology-qualifiers/">
            <rdf:Description rdf:about="#M_akg_c">
              <bqbiol:is>
                <rdf:Bag>
                  <rdf:li rdf:resource="http://identifiers.org/bigg.metabolite/akg" />
                  <rdf:li rdf:resource="http://identifiers.org/biocyc/META:2-KETOGLUTARATE" />
                  <rdf:li rdf:resource="http://identifiers.org/biocyc/META:CPD-16852" />
                  <rdf:li rdf:resource="http://identifiers.org/chebi/CHEBI:11638" />
                  <rdf:li rdf:resource="http://identifiers.org/chebi/CHEBI:1253" />
                  <rdf:li rdf:resource="http://identifiers.org/chebi/CHEBI:16810" />
                  <rdf:li rdf:resource="http://identifiers.org/chebi/CHEBI:19748" />
                  <rdf:li rdf:resource="http://identifiers.org/chebi/CHEBI:19749" />
                  <rdf:li rdf:resource="http://identifiers.org/chebi/CHEBI:30915" />
                  <rdf:li rdf:resource="http://identifiers.org/chebi/CHEBI:30916" />
                  <rdf:li rdf:resource="http://identifiers.org/chebi/CHEBI:40661" />
                  <rdf:li rdf:resource="http://identifiers.org/hmdb/HMDB62781" />
                  <rdf:li rdf:resource="http://identifiers.org/kegg.compound/C00026" />
                  <rdf:li rdf:resource="http://identifiers.org/metanetx.chemical/MNXM20" />
                  <rdf:li rdf:resource="http://identifiers.org/seed.compound/cpd00024" />
                </rdf:Bag>
              </bqbiol:is>
            </rdf:Description>
          </rdf:RDF>
        </annotation>
      </species>
      <species boundaryCondition="false" compartment="c" constant="false" hasOnlySubstanceUnits="false" id="M_ala__L_c" metaid="M_ala__L_c" name="L-Alanine">
        <annotation>
          <rdf:RDF xmlns:rdf="http://www.w3.org/1999/02/22-rdf-syntax-ns#" xmlns:bqbiol="http://biomodels.net/biology-qualifiers/">
            <rdf:Description rdf:about="#M_ala__L_c">
              <bqbiol:is>
                <rdf:Bag>
                  <rdf:li rdf:resource="http://identifiers.org/bigg.metabolite/ala__L" />
                  <rdf:li rdf:resource="http://identifiers.org/biocyc/META:L-ALPHA-ALANINE" />
                  <rdf:li rdf:resource="http://identifiers.org/chebi/CHEBI:13069" />
                  <rdf:li rdf:resource="http://identifiers.org/chebi/CHEBI:132498" />
                  <rdf:li rdf:resource="http://identifiers.org/chebi/CHEBI:13748" />
                  <rdf:li rdf:resource="http://identifiers.org/chebi/CHEBI:16449" />
                  <rdf:li rdf:resource="http://identifiers.org/chebi/CHEBI:16977" />
                  <rdf:li rdf:resource="http://identifiers.org/chebi/CHEBI:21216" />
                  <rdf:li rdf:resource="http://identifiers.org/chebi/CHEBI:22277" />
                  <rdf:li rdf:resource="http://identifiers.org/chebi/CHEBI:2539" />
                  <rdf:li rdf:resource="http://identifiers.org/chebi/CHEBI:32431" />
                  <rdf:li rdf:resource="http://identifiers.org/chebi/CHEBI:32432" />
                  <rdf:li rdf:resource="http://identifiers.org/chebi/CHEBI:32439" />
                  <rdf:li rdf:resource="http://identifiers.org/chebi/CHEBI:32440" />
                  <rdf:li rdf:resource="http://identifiers.org/chebi/CHEBI:40734" />
                  <rdf:li rdf:resource="http://identifiers.org/chebi/CHEBI:40735" />
                  <rdf:li rdf:resource="http://identifiers.org/chebi/CHEBI:46308" />
                  <rdf:li rdf:resource="http://identifiers.org/chebi/CHEBI:57972" />
                  <rdf:li rdf:resource="http://identifiers.org/chebi/CHEBI:6171" />
                  <rdf:li rdf:resource="http://identifiers.org/chebi/CHEBI:66916" />
                  <rdf:li rdf:resource="http://identifiers.org/chebi/CHEBI:76050" />
                  <rdf:li rdf:resource="http://identifiers.org/hmdb/HMDB00161" />
                  <rdf:li rdf:resource="http://identifiers.org/hmdb/HMDB62251" />
                  <rdf:li rdf:resource="http://identifiers.org/kegg.compound/C00041" />
                  <rdf:li rdf:resource="http://identifiers.org/kegg.compound/C01401" />
                  <rdf:li rdf:resource="http://identifiers.org/kegg.drug/D00012" />
                  <rdf:li rdf:resource="http://identifiers.org/metanetx.chemical/MNXM32" />
                  <rdf:li rdf:resource="http://identifiers.org/seed.compound/cpd00035" />
                  <rdf:li rdf:resource="http://identifiers.org/seed.compound/cpd01003" />
                </rdf:Bag>
              </bqbiol:is>
            </rdf:Description>
          </rdf:RDF>
        </annotation>
      </species>
      <species boundaryCondition="false" compartment="c" constant="false" hasOnlySubstanceUnits="false" id="M_alpa_hs_16_0_c" metaid="M_alpa_hs_16_0_c"
      name="Lysophosphatidic acid (homo sapiens, C16:0)">
        <annotation>
          <rdf:RDF xmlns:rdf="http://www.w3.org/1999/02/22-rdf-syntax-ns#" xmlns:bqbiol="http://biomodels.net/biology-qualifiers/">
            <rdf:Description rdf:about="#M_alpa_hs_16_0_c">
              <bqbiol:is>
                <rdf:Bag>
                  <rdf:li rdf:resource="http://identifiers.org/bigg.metabolite/alpa_hs_16_0" />
                  <rdf:li rdf:resource="http://identifiers.org/metanetx.chemical/MNXM147139" />
                </rdf:Bag>
              </bqbiol:is>
            </rdf:Description>
          </rdf:RDF>
        </annotation>
      </species>
      <species boundaryCondition="false" compartment="c" constant="false" hasOnlySubstanceUnits="false" id="M_alpa_hs_18_1_c" metaid="M_alpa_hs_18_1_c"
      name="Lysophosphatidic acid (homo sapiens, C18:1)">
        <annotation>
          <rdf:RDF xmlns:rdf="http://www.w3.org/1999/02/22-rdf-syntax-ns#" xmlns:bqbiol="http://biomodels.net/biology-qualifiers/">
            <rdf:Description rdf:about="#M_alpa_hs_18_1_c">
              <bqbiol:is>
                <rdf:Bag>
                  <rdf:li rdf:resource="http://identifiers.org/bigg.metabolite/alpa_hs_18_1" />
                  <rdf:li rdf:resource="http://identifiers.org/metanetx.chemical/MNXM147502" />
                </rdf:Bag>
              </bqbiol:is>
            </rdf:Description>
          </rdf:RDF>
        </annotation>
      </species>
      <species boundaryCondition="false" compartment="c" constant="false" hasOnlySubstanceUnits="false" id="M_alpa_hs_18_2_c" metaid="M_alpa_hs_18_2_c"
      name="Lysophosphatidic acid (homo sapiens, C18:2)">
        <annotation>
          <rdf:RDF xmlns:rdf="http://www.w3.org/1999/02/22-rdf-syntax-ns#" xmlns:bqbiol="http://biomodels.net/biology-qualifiers/">
            <rdf:Description rdf:about="#M_alpa_hs_18_2_c">
              <bqbiol:is>
                <rdf:Bag>
                  <rdf:li rdf:resource="http://identifiers.org/bigg.metabolite/alpa_hs_18_2" />
                  <rdf:li rdf:resource="http://identifiers.org/metanetx.chemical/MNXM147503" />
                </rdf:Bag>
[truncated: 1,343,261 more chars]
