# Supplementary material for: Unlocking Elementary Conversion Modes: ecmtool Unveils All Capabilities of Metabolic Networks
Source: Patterns (N Y). 2020 Dec 29;2(1):100177. doi: 10.1016/j.patter.2020.100177 (PMC7815953; doi:10.1016/j.patter.2020.100177)
Supplement: Data S3. Zip Folder with Some Python Scripts Used for Comparison of Number of ECMs and EFMs in Various Subnetworks of the e_coli_core-Network [file mmc4.zip › models/iIT341.xml]

<?xml version='1.0' encoding='UTF-8'?>
<sbml xmlns:fbc="http://www.sbml.org/sbml/level3/version1/fbc/version2" xmlns="http://www.sbml.org/sbml/level3/version1/core" level="3" version="1" sboTerm="SBO:0000624" fbc:required="false">
  <model fbc:strict="true" id="iIT341">
    <listOfUnitDefinitions>
      <unitDefinition id="mmol_per_gDW_per_hr">
        <listOfUnits>
          <unit kind="mole" scale="-3" multiplier="1" exponent="1"/>
          <unit kind="gram" scale="0" multiplier="1" exponent="-1"/>
          <unit kind="second" scale="0" multiplier="3600" exponent="-1"/>
        </listOfUnits>
      </unitDefinition>
    </listOfUnitDefinitions>
    <fbc:listOfObjectives fbc:activeObjective="obj">
      <fbc:objective fbc:id="obj" fbc:type="maximize">
        <fbc:listOfFluxObjectives>
          <fbc:fluxObjective fbc:reaction="R_BIOMASS_HP_published" fbc:coefficient="1"/>
        </fbc:listOfFluxObjectives>
      </fbc:objective>
    </fbc:listOfObjectives>
    <listOfParameters>
      <parameter value="-999999" id="cobra_default_lb" sboTerm="SBO:0000626" constant="true" units="mmol_per_gDW_per_hr"/>
      <parameter value="999999" id="cobra_default_ub" sboTerm="SBO:0000626" constant="true" units="mmol_per_gDW_per_hr"/>
      <parameter value="0" id="cobra_0_bound" sboTerm="SBO:0000626" constant="true" units="mmol_per_gDW_per_hr"/>
      <parameter id="R_EX_pime_e_lower_bound" value="-10" sboTerm="SBO:0000625" constant="true" units="mmol_per_gDW_per_hr"/>
      <parameter id="R_EX_pheme_e_lower_bound" value="-10" sboTerm="SBO:0000625" constant="true" units="mmol_per_gDW_per_hr"/>
      <parameter id="R_EX_his__L_e_lower_bound" value="-10" sboTerm="SBO:0000625" constant="true" units="mmol_per_gDW_per_hr"/>
      <parameter id="R_EX_ile__L_e_lower_bound" value="-10" sboTerm="SBO:0000625" constant="true" units="mmol_per_gDW_per_hr"/>
      <parameter id="R_EX_leu__L_e_lower_bound" value="-10" sboTerm="SBO:0000625" constant="true" units="mmol_per_gDW_per_hr"/>
      <parameter id="R_EX_met__L_e_lower_bound" value="-10" sboTerm="SBO:0000625" constant="true" units="mmol_per_gDW_per_hr"/>
      <parameter id="R_EX_o2_e_lower_bound" value="-12" sboTerm="SBO:0000625" constant="true" units="mmol_per_gDW_per_hr"/>
      <parameter id="R_EX_thm_e_lower_bound" value="-10" sboTerm="SBO:0000625" constant="true" units="mmol_per_gDW_per_hr"/>
      <parameter id="R_EX_val__L_e_lower_bound" value="-10" sboTerm="SBO:0000625" constant="true" units="mmol_per_gDW_per_hr"/>
      <parameter id="R_EX_ala__D_e_lower_bound" value="-10" sboTerm="SBO:0000625" constant="true" units="mmol_per_gDW_per_hr"/>
      <parameter id="R_EX_ala__L_e_lower_bound" value="-10" sboTerm="SBO:0000625" constant="true" units="mmol_per_gDW_per_hr"/>
      <parameter id="R_EX_arg__L_e_lower_bound" value="-10" sboTerm="SBO:0000625" constant="true" units="mmol_per_gDW_per_hr"/>
    </listOfParameters>
    <listOfCompartments>
      <compartment id="c" name="cytosol" constant="true"/>
      <compartment id="e" name="extracellular space" constant="true"/>
    </listOfCompartments>
    <listOfSpecies>
      <species id="M_atp_c" constant="false" boundaryCondition="false" hasOnlySubstanceUnits="false" name="ATP C10H12N5O13P3" metaid="M_atp_c" sboTerm="SBO:0000247" compartment="c" fbc:chemicalFormula="C10H12N5O13P3">
        <sbml:annotation xmlns:sbml="http://www.sbml.org/sbml/level3/version1/core">
          <rdf:RDF xmlns:rdf="http://www.w3.org/1999/02/22-rdf-syntax-ns#">
            <rdf:Description rdf:about="#M_atp_c">
              <bqbiol:is xmlns:bqbiol="http://biomodels.net/biology-qualifiers/">
                <rdf:Bag>
                  <rdf:li rdf:resource="http://identifiers.org/bigg.metabolite/atp"/>
                  <rdf:li rdf:resource="http://identifiers.org/biocyc/META:ATP"/>
                  <rdf:li rdf:resource="http://identifiers.org/chebi/CHEBI:15422"/>
                  <rdf:li rdf:resource="http://identifiers.org/chebi/CHEBI:10789"/>
                  <rdf:li rdf:resource="http://identifiers.org/chebi/CHEBI:10841"/>
                  <rdf:li rdf:resource="http://identifiers.org/chebi/CHEBI:2359"/>
                  <rdf:li rdf:resource="http://identifiers.org/chebi/CHEBI:22249"/>
                  <rdf:li rdf:resource="http://identifiers.org/chebi/CHEBI:13236"/>
                  <rdf:li rdf:resource="http://identifiers.org/chebi/CHEBI:237958"/>
                  <rdf:li rdf:resource="http://identifiers.org/chebi/CHEBI:30616"/>
                  <rdf:li rdf:resource="http://identifiers.org/chebi/CHEBI:57299"/>
                  <rdf:li rdf:resource="http://identifiers.org/chebi/CHEBI:40938"/>
                  <rdf:li rdf:resource="http://identifiers.org/hmdb/HMDB00538"/>
                  <rdf:li rdf:resource="http://identifiers.org/inchi_key/ZKHQWZAMYRWXGA-KQYNXXCUSA-J"/>
                  <rdf:li rdf:resource="http://identifiers.org/kegg.compound/C00002"/>
                  <rdf:li rdf:resource="http://identifiers.org/kegg.drug/D08646"/>
                  <rdf:li rdf:resource="http://identifiers.org/metanetx.chemical/MNXM3"/>
                  <rdf:li rdf:resource="http://identifiers.org/reactome.compound/8878982"/>
                  <rdf:li rdf:resource="http://identifiers.org/reactome.compound/389573"/>
                  <rdf:li rdf:resource="http://identifiers.org/reactome.compound/8938081"/>
                  <rdf:li rdf:resource="http://identifiers.org/reactome.compound/211579"/>
                  <rdf:li rdf:resource="http://identifiers.org/reactome.compound/113593"/>
                  <rdf:li rdf:resource="http://identifiers.org/reactome.compound/113592"/>
                  <rdf:li rdf:resource="http://identifiers.org/reactome.compound/5632460"/>
                  <rdf:li rdf:resource="http://identifiers.org/reactome.compound/5696069"/>
                  <rdf:li rdf:resource="http://identifiers.org/reactome.compound/29358"/>
                  <rdf:li rdf:resource="http://identifiers.org/reactome.compound/8869363"/>
                  <rdf:li rdf:resource="http://identifiers.org/reactome.compound/6798184"/>
                  <rdf:li rdf:resource="http://identifiers.org/sabiork/34"/>
                  <rdf:li rdf:resource="http://identifiers.org/seed.compound/cpd00002"/>
                </rdf:Bag>
              </bqbiol:is>
            </rdf:Description>
          </rdf:RDF>
        </sbml:annotation>
      </species>
      <species id="M_pi_c" constant="false" boundaryCondition="false" hasOnlySubstanceUnits="false" name="Phosphate" metaid="M_pi_c" sboTerm="SBO:0000247" compartment="c" fbc:chemicalFormula="HO4P">
        <sbml:annotation xmlns:sbml="http://www.sbml.org/sbml/level3/version1/core">
          <rdf:RDF xmlns:rdf="http://www.w3.org/1999/02/22-rdf-syntax-ns#">
            <rdf:Description rdf:about="#M_pi_c">
              <bqbiol:is xmlns:bqbiol="http://biomodels.net/biology-qualifiers/">
                <rdf:Bag>
                  <rdf:li rdf:resource="http://identifiers.org/bigg.metabolite/pi"/>
                  <rdf:li rdf:resource="http://identifiers.org/biocyc/META:Pi"/>
                  <rdf:li rdf:resource="http://identifiers.org/biocyc/META:CPD-16459"/>
                  <rdf:li rdf:resource="http://identifiers.org/biocyc/META:PHOSPHATE-GROUP"/>
                  <rdf:li rdf:resource="http://identifiers.org/chebi/CHEBI:26078"/>
                  <rdf:li rdf:resource="http://identifiers.org/chebi/CHEBI:18367"/>
                  <rdf:li rdf:resource="http://identifiers.org/chebi/CHEBI:29139"/>
                  <rdf:li rdf:resource="http://identifiers.org/chebi/CHEBI:39739"/>
                  <rdf:li rdf:resource="http://identifiers.org/chebi/CHEBI:43470"/>
                  <rdf:li rdf:resource="http://identifiers.org/chebi/CHEBI:35780"/>
                  <rdf:li rdf:resource="http://identifiers.org/chebi/CHEBI:43474"/>
                  <rdf:li rdf:resource="http://identifiers.org/chebi/CHEBI:26020"/>
                  <rdf:li rdf:resource="http://identifiers.org/chebi/CHEBI:45024"/>
                  <rdf:li rdf:resource="http://identifiers.org/chebi/CHEBI:39745"/>
                  <rdf:li rdf:resource="http://identifiers.org/chebi/CHEBI:29137"/>
                  <rdf:li rdf:resource="http://identifiers.org/chebi/CHEBI:14791"/>
                  <rdf:li rdf:resource="http://identifiers.org/chebi/CHEBI:7793"/>
                  <rdf:li rdf:resource="http://identifiers.org/envipath/650babc9-9d68-4b73-9332-11972ca26f7b/compound/db5219ee-60cb-4370-b066-340c9faf069c"/>
                  <rdf:li rdf:resource="http://identifiers.org/envipath/5882df9c-dae1-4d80-a40e-db4724271456/compound/84684967-eade-48d4-b25d-c4aede0a0836"/>
                  <rdf:li rdf:resource="http://identifiers.org/envipath/5882df9c-dae1-4d80-a40e-db4724271456/compound/ad82c39b-2edb-4953-b971-79a2d2ea6e26"/>
                  <rdf:li rdf:resource="http://identifiers.org/envipath/650babc9-9d68-4b73-9332-11972ca26f7b/compound/aac01fea-4223-49c1-8b12-cd50f11ebfc8"/>
                  <rdf:li rdf:resource="http://identifiers.org/envipath/32de3cf4-e3e6-4168-956e-32fa5ddb0ce1/compound/c581b2ce-6238-45de-abc0-60ca8d47ed04"/>
                  <rdf:li rdf:resource="http://identifiers.org/hmdb/HMDB02105"/>
                  <rdf:li rdf:resource="http://identifiers.org/hmdb/HMDB00973"/>
                  <rdf:li rdf:resource="http://identifiers.org/hmdb/HMDB01429"/>
                  <rdf:li rdf:resource="http://identifiers.org/hmdb/HMDB02142"/>
                  <rdf:li rdf:resource="http://identifiers.org/hmdb/HMDB05947"/>
                  <rdf:li rdf:resource="http://identifiers.org/inchi_key/NBIIXXVUZAFLBC-UHFFFAOYSA-L"/>
                  <rdf:li rdf:resource="http://identifiers.org/kegg.compound/C00009"/>
                  <rdf:li rdf:resource="http://identifiers.org/kegg.drug/D05467"/>
                  <rdf:li rdf:resource="http://identifiers.org/metanetx.chemical/MNXM9"/>
                  <rdf:li rdf:resource="http://identifiers.org/reactome.compound/5228339"/>
                  <rdf:li rdf:resource="http://identifiers.org/reactome.compound/113550"/>
                  <rdf:li rdf:resource="http://identifiers.org/reactome.compound/8851513"/>
                  <rdf:li rdf:resource="http://identifiers.org/reactome.compound/113551"/>
                  <rdf:li rdf:resource="http://identifiers.org/reactome.compound/109277"/>
                  <rdf:li rdf:resource="http://identifiers.org/reactome.compound/29372"/>
                  <rdf:li rdf:resource="http://identifiers.org/reactome.compound/8851226"/>
                  <rdf:li rdf:resource="http://identifiers.org/reactome.compound/113548"/>
                  <rdf:li rdf:resource="http://identifiers.org/sabiork/36"/>
                  <rdf:li rdf:resource="http://identifiers.org/seed.compound/cpd27787"/>
                  <rdf:li rdf:resource="http://identifiers.org/seed.compound/cpd00009"/>
                </rdf:Bag>
              </bqbiol:is>
            </rdf:Description>
          </rdf:RDF>
        </sbml:annotation>
      </species>
      <species id="M_malcoa_c" constant="false" boundaryCondition="false" hasOnlySubstanceUnits="false" name="Malonyl CoA C24H33N7O19P3S" metaid="M_malcoa_c" sboTerm="SBO:0000247" compartment="c" fbc:chemicalFormula="C24H33N7O19P3S">
        <sbml:annotation xmlns:sbml="http://www.sbml.org/sbml/level3/version1/core">
          <rdf:RDF xmlns:rdf="http://www.w3.org/1999/02/22-rdf-syntax-ns#">
            <rdf:Description rdf:about="#M_malcoa_c">
              <bqbiol:is xmlns:bqbiol="http://biomodels.net/biology-qualifiers/">
                <rdf:Bag>
                  <rdf:li rdf:resource="http://identifiers.org/bigg.metabolite/malcoa"/>
                  <rdf:li rdf:resource="http://identifiers.org/biocyc/META:MALONYL-COA"/>
                  <rdf:li rdf:resource="http://identifiers.org/chebi/CHEBI:25135"/>
                  <rdf:li rdf:resource="http://identifiers.org/chebi/CHEBI:43979"/>
                  <rdf:li rdf:resource="http://identifiers.org/chebi/CHEBI:57384"/>
                  <rdf:li rdf:resource="http://identifiers.org/chebi/CHEBI:14565"/>
                  <rdf:li rdf:resource="http://identifiers.org/chebi/CHEBI:15531"/>
                  <rdf:li rdf:resource="http://identifiers.org/chebi/CHEBI:6661"/>
                  <rdf:li rdf:resource="http://identifiers.org/hmdb/HMDB01175"/>
                  <rdf:li rdf:resource="http://identifiers.org/inchi_key/LTYOQGRJFJAKNA-DVVLENMVSA-I"/>
                  <rdf:li rdf:resource="http://identifiers.org/kegg.compound/C00083"/>
                  <rdf:li rdf:resource="http://identifiers.org/lipidmaps/LMFA07050345"/>
                  <rdf:li rdf:resource="http://identifiers.org/lipidmaps/LMFA07050031"/>
                  <rdf:li rdf:resource="http://identifiers.org/metanetx.chemical/MNXM40"/>
                  <rdf:li rdf:resource="http://identifiers.org/reactome.compound/977323"/>
                  <rdf:li rdf:resource="http://identifiers.org/reactome.compound/2046066"/>
                  <rdf:li rdf:resource="http://identifiers.org/reactome.compound/29508"/>
                  <rdf:li rdf:resource="http://identifiers.org/sabiork/1930"/>
                  <rdf:li rdf:resource="http://identifiers.org/seed.compound/cpd00070"/>
                  <rdf:li rdf:resource="http://identifiers.org/seed.compound/cpd12270"/>
                </rdf:Bag>
              </bqbiol:is>
            </rdf:Description>
          </rdf:RDF>
        </sbml:annotation>
      </species>
      <species id="M_adp_c" constant="false" boundaryCondition="false" hasOnlySubstanceUnits="false" name="ADP C10H12N5O10P2" metaid="M_adp_c" sboTerm="SBO:0000247" compartment="c" fbc:chemicalFormula="C10H12N5O10P2">
        <sbml:annotation xmlns:sbml="http://www.sbml.org/sbml/level3/version1/core">
          <rdf:RDF xmlns:rdf="http://www.w3.org/1999/02/22-rdf-syntax-ns#">
            <rdf:Description rdf:about="#M_adp_c">
              <bqbiol:is xmlns:bqbiol="http://biomodels.net/biology-qualifiers/">
                <rdf:Bag>
                  <rdf:li rdf:resource="http://identifiers.org/bigg.metabolite/adp"/>
                  <rdf:li rdf:resource="http://identifiers.org/biocyc/META:ADP"/>
                  <rdf:li rdf:resource="http://identifiers.org/chebi/CHEBI:2342"/>
                  <rdf:li rdf:resource="http://identifiers.org/chebi/CHEBI:16761"/>
                  <rdf:li rdf:resource="http://identifiers.org/chebi/CHEBI:456216"/>
                  <rdf:li rdf:resource="http://identifiers.org/chebi/CHEBI:40553"/>
                  <rdf:li rdf:resource="http://identifiers.org/chebi/CHEBI:22244"/>
                  <rdf:li rdf:resource="http://identifiers.org/chebi/CHEBI:87518"/>
                  <rdf:li rdf:resource="http://identifiers.org/chebi/CHEBI:13222"/>
                  <rdf:li rdf:resource="http://identifiers.org/hmdb/HMDB01341"/>
                  <rdf:li rdf:resource="http://identifiers.org/inchi_key/XTWYTFMLZFPYCI-KQYNXXCUSA-K"/>
                  <rdf:li rdf:resource="http://identifiers.org/kegg.compound/C00008"/>
                  <rdf:li rdf:resource="http://identifiers.org/kegg.glycan/G11113"/>
                  <rdf:li rdf:resource="http://identifiers.org/metanetx.chemical/MNXM7"/>
                  <rdf:li rdf:resource="http://identifiers.org/reactome.compound/114565"/>
                  <rdf:li rdf:resource="http://identifiers.org/reactome.compound/211606"/>
                  <rdf:li rdf:resource="http://identifiers.org/reactome.compound/114564"/>
                  <rdf:li rdf:resource="http://identifiers.org/reactome.compound/6798177"/>
                  <rdf:li rdf:resource="http://identifiers.org/reactome.compound/5632457"/>
                  <rdf:li rdf:resource="http://identifiers.org/reactome.compound/5696026"/>
                  <rdf:li rdf:resource="http://identifiers.org/reactome.compound/8869360"/>
                  <rdf:li rdf:resource="http://identifiers.org/reactome.compound/29370"/>
                  <rdf:li rdf:resource="http://identifiers.org/reactome.compound/113581"/>
                  <rdf:li rdf:resource="http://identifiers.org/reactome.compound/113582"/>
                  <rdf:li rdf:resource="http://identifiers.org/sabiork/35"/>
                  <rdf:li rdf:resource="http://identifiers.org/seed.compound/cpd00008"/>
                </rdf:Bag>
              </bqbiol:is>
            </rdf:Description>
          </rdf:RDF>
        </sbml:annotation>
      </species>
      <species id="M_ac_c" constant="false" boundaryCondition="false" hasOnlySubstanceUnits="false" name="Acetate" metaid="M_ac_c" sboTerm="SBO:0000247" compartment="c" fbc:chemicalFormula="C2H3O2">
        <sbml:annotation xmlns:sbml="http://www.sbml.org/sbml/level3/version1/core">
          <rdf:RDF xmlns:rdf="http://www.w3.org/1999/02/22-rdf-syntax-ns#">
            <rdf:Description rdf:about="#M_ac_c">
              <bqbiol:is xmlns:bqbiol="http://biomodels.net/biology-qualifiers/">
                <rdf:Bag>
                  <rdf:li rdf:resource="http://identifiers.org/bigg.metabolite/ac"/>
                  <rdf:li rdf:resource="http://identifiers.org/biocyc/META:ACET"/>
                  <rdf:li rdf:resource="http://identifiers.org/chebi/CHEBI:13704"/>
                  <rdf:li rdf:resource="http://identifiers.org/chebi/CHEBI:22165"/>
                  <rdf:li rdf:resource="http://identifiers.org/chebi/CHEBI:22169"/>
                  <rdf:li rdf:resource="http://identifiers.org/chebi/CHEBI:40480"/>
                  <rdf:li rdf:resource="http://identifiers.org/chebi/CHEBI:15366"/>
                  <rdf:li rdf:resource="http://identifiers.org/chebi/CHEBI:2387"/>
                  <rdf:li rdf:resource="http://identifiers.org/chebi/CHEBI:30089"/>
                  <rdf:li rdf:resource="http://identifiers.org/chebi/CHEBI:40486"/>
                  <rdf:li rdf:resource="http://identifiers.org/envipath/5882df9c-dae1-4d80-a40e-db4724271456/compound/9e26dcbe-4db9-46a0-8614-9f03545032d2"/>
                  <rdf:li rdf:resource="http://identifiers.org/envipath/5882df9c-dae1-4d80-a40e-db4724271456/compound/5e4989fc-13d3-45d4-ad57-3be380a9d3c0"/>
                  <rdf:li rdf:resource="http://identifiers.org/envipath/650babc9-9d68-4b73-9332-11972ca26f7b/compound/a8f0be58-24e8-441b-8d81-a516a0ead4b3"/>
                  <rdf:li rdf:resource="http://identifiers.org/envipath/4fd7f3e0-dd25-43ac-9453-dda3e52396e4/compound/d45256fe-61fa-4f5b-bb16-91a3d615e3d8"/>
                  <rdf:li rdf:resource="http://identifiers.org/envipath/32de3cf4-e3e6-4168-956e-32fa5ddb0ce1/compound/b545cabc-8c9e-4b20-8848-efa015b481ea"/>
                  <rdf:li rdf:resource="http://identifiers.org/envipath/650babc9-9d68-4b73-9332-11972ca26f7b/compound/3e2d750f-df31-4445-9255-163c627e9b4a"/>
                  <rdf:li rdf:resource="http://identifiers.org/hmdb/HMDB00042"/>
                  <rdf:li rdf:resource="http://identifiers.org/inchi_key/QTBSBXVTEAMEQO-UHFFFAOYSA-M"/>
                  <rdf:li rdf:resource="http://identifiers.org/kegg.compound/C00033"/>
                  <rdf:li rdf:resource="http://identifiers.org/kegg.drug/D00010"/>
                  <rdf:li rdf:resource="http://identifiers.org/lipidmaps/LMFA01010002"/>
                  <rdf:li rdf:resource="http://identifiers.org/metanetx.chemical/MNXM26"/>
                  <rdf:li rdf:resource="http://identifiers.org/reactome.compound/1524044"/>
                  <rdf:li rdf:resource="http://identifiers.org/reactome.compound/390305"/>
                  <rdf:li rdf:resource="http://identifiers.org/reactome.compound/113539"/>
                  <rdf:li rdf:resource="http://identifiers.org/reactome.compound/2022890"/>
                  <rdf:li rdf:resource="http://identifiers.org/reactome.compound/29416"/>
                  <rdf:li rdf:resource="http://identifiers.org/sabiork/1278"/>
                  <rdf:li rdf:resource="http://identifiers.org/seed.compound/cpd00029"/>
                  <rdf:li rdf:resource="http://identifiers.org/slm/000000449"/>
                </rdf:Bag>
              </bqbiol:is>
            </rdf:Description>
          </rdf:RDF>
        </sbml:annotation>
      </species>
      <species id="M_actp_c" constant="false" boundaryCondition="false" hasOnlySubstanceUnits="false" name="Acetyl phosphate" metaid="M_actp_c" sboTerm="SBO:0000247" compartment="c" fbc:chemicalFormula="C2H3O5P">
        <sbml:annotation xmlns:sbml="http://www.sbml.org/sbml/level3/version1/core">
          <rdf:RDF xmlns:rdf="http://www.w3.org/1999/02/22-rdf-syntax-ns#">
            <rdf:Description rdf:about="#M_actp_c">
              <bqbiol:is xmlns:bqbiol="http://biomodels.net/biology-qualifiers/">
                <rdf:Bag>
                  <rdf:li rdf:resource="http://identifiers.org/bigg.metabolite/actp"/>
                  <rdf:li rdf:resource="http://identifiers.org/biocyc/META:ACETYL-P"/>
                  <rdf:li rdf:resource="http://identifiers.org/chebi/CHEBI:13711"/>
                  <rdf:li rdf:resource="http://identifiers.org/chebi/CHEBI:46262"/>
                  <rdf:li rdf:resource="http://identifiers.org/chebi/CHEBI:15350"/>
                  <rdf:li rdf:resource="http://identifiers.org/chebi/CHEBI:22191"/>
                  <rdf:li rdf:resource="http://identifiers.org/chebi/CHEBI:2407"/>
                  <rdf:li rdf:resource="http://identifiers.org/hmdb/HMDB01494"/>
                  <rdf:li rdf:resource="http://identifiers.org/inchi_key/LIPOUNRJVLNBCD-UHFFFAOYSA-L"/>
                  <rdf:li rdf:resource="http://identifiers.org/kegg.compound/C00227"/>
                  <rdf:li rdf:resource="http://identifiers.org/metanetx.chemical/MNXM280"/>
                  <rdf:li rdf:resource="http://identifiers.org/sabiork/1316"/>
                  <rdf:li rdf:resource="http://identifiers.org/seed.compound/cpd00196"/>
                </rdf:Bag>
              </bqbiol:is>
            </rdf:Description>
          </rdf:RDF>
        </sbml:annotation>
      </species>
      <species id="M_ACP_c" constant="false" boundaryCondition="false" hasOnlySubstanceUnits="false" name="Acyl carrier protein" metaid="M_ACP_c" sboTerm="SBO:0000247" compartment="c" fbc:chemicalFormula="C11H21N2O7PRS">
        <sbml:annotation xmlns:sbml="http://www.sbml.org/sbml/level3/version1/core">
          <rdf:RDF xmlns:rdf="http://www.w3.org/1999/02/22-rdf-syntax-ns#">
            <rdf:Description rdf:about="#M_ACP_c">
              <bqbiol:is xmlns:bqbiol="http://biomodels.net/biology-qualifiers/">
                <rdf:Bag>
                  <rdf:li rdf:resource="http://identifiers.org/bigg.metabolite/ACP"/>
                  <rdf:li rdf:resource="http://identifiers.org/biocyc/META:ACP"/>
                  <rdf:li rdf:resource="http://identifiers.org/chebi/CHEBI:14405"/>
                  <rdf:li rdf:resource="http://identifiers.org/chebi/CHEBI:18359"/>
                  <rdf:li rdf:resource="http://identifiers.org/chebi/CHEBI:2458"/>
                  <rdf:li rdf:resource="http://identifiers.org/kegg.compound/C00229"/>
                  <rdf:li rdf:resource="http://identifiers.org/metanetx.chemical/MNXM925"/>
                  <rdf:li rdf:resource="http://identifiers.org/sabiork/2186"/>
                  <rdf:li rdf:resource="http://identifiers.org/seed.compound/cpd11493"/>
                </rdf:Bag>
              </bqbiol:is>
            </rdf:Description>
          </rdf:RDF>
        </sbml:annotation>
      </species>
      <species id="M_acACP_c" constant="false" boundaryCondition="false" hasOnlySubstanceUnits="false" name="Acetyl-ACP" metaid="M_acACP_c" sboTerm="SBO:0000247" compartment="c" fbc:chemicalFormula="C13H23N2O8PRS">
        <sbml:annotation xmlns:sbml="http://www.sbml.org/sbml/level3/version1/core">
          <rdf:RDF xmlns:rdf="http://www.w3.org/1999/02/22-rdf-syntax-ns#">
            <rdf:Description rdf:about="#M_acACP_c">
              <bqbiol:is xmlns:bqbiol="http://biomodels.net/biology-qualifiers/">
                <rdf:Bag>
                  <rdf:li rdf:resource="http://identifiers.org/bigg.metabolite/acACP"/>
                  <rdf:li rdf:resource="http://identifiers.org/biocyc/META:ACETYL-ACP"/>
                  <rdf:li rdf:resource="http://identifiers.org/chebi/CHEBI:13713"/>
                  <rdf:li rdf:resource="http://identifiers.org/chebi/CHEBI:2409"/>
                  <rdf:li rdf:resource="http://identifiers.org/chebi/CHEBI:17093"/>
                  <rdf:li rdf:resource="http://identifiers.org/kegg.compound/C03939"/>
                  <rdf:li rdf:resource="http://identifiers.org/metanetx.chemical/MNXM1269"/>
                  <rdf:li rdf:resource="http://identifiers.org/seed.compound/cpd11494"/>
                </rdf:Bag>
              </bqbiol:is>
            </rdf:Description>
          </rdf:RDF>
        </sbml:annotation>
      </species>
      <species id="M_cit_c" constant="false" boundaryCondition="false" hasOnlySubstanceUnits="false" name="Citrate" metaid="M_cit_c" sboTerm="SBO:0000247" compartment="c" fbc:chemicalFormula="C6H5O7">
        <sbml:annotation xmlns:sbml="http://www.sbml.org/sbml/level3/version1/core">
          <rdf:RDF xmlns:rdf="http://www.w3.org/1999/02/22-rdf-syntax-ns#">
            <rdf:Description rdf:about="#M_cit_c">
              <bqbiol:is xmlns:bqbiol="http://biomodels.net/biology-qualifiers/">
                <rdf:Bag>
                  <rdf:li rdf:resource="http://identifiers.org/bigg.metabolite/cit"/>
                  <rdf:li rdf:resource="http://identifiers.org/biocyc/META:CIT"/>
                  <rdf:li rdf:resource="http://identifiers.org/chebi/CHEBI:35802"/>
                  <rdf:li rdf:resource="http://identifiers.org/chebi/CHEBI:133748"/>
                  <rdf:li rdf:resource="http://identifiers.org/chebi/CHEBI:35809"/>
                  <rdf:li rdf:resource="http://identifiers.org/chebi/CHEBI:76049"/>
                  <rdf:li rdf:resource="http://identifiers.org/chebi/CHEBI:41523"/>
                  <rdf:li rdf:resource="http://identifiers.org/chebi/CHEBI:35810"/>
                  <rdf:li rdf:resource="http://identifiers.org/chebi/CHEBI:30769"/>
                  <rdf:li rdf:resource="http://identifiers.org/chebi/CHEBI:13999"/>
                  <rdf:li rdf:resource="http://identifiers.org/chebi/CHEBI:23322"/>
                  <rdf:li rdf:resource="http://identifiers.org/chebi/CHEBI:35808"/>
                  <rdf:li rdf:resource="http://identifiers.org/chebi/CHEBI:42563"/>
                  <rdf:li rdf:resource="http://identifiers.org/chebi/CHEBI:16947"/>
                  <rdf:li rdf:resource="http://identifiers.org/chebi/CHEBI:132362"/>
                  <rdf:li rdf:resource="http://identifiers.org/chebi/CHEBI:35804"/>
                  <rdf:li rdf:resource="http://identifiers.org/chebi/CHEBI:23321"/>
                  <rdf:li rdf:resource="http://identifiers.org/chebi/CHEBI:3727"/>
                  <rdf:li rdf:resource="http://identifiers.org/chebi/CHEBI:35806"/>
                  <rdf:li rdf:resource="http://identifiers.org/hmdb/HMDB00094"/>
                  <rdf:li rdf:resource="http://identifiers.org/inchi_key/KRKNYBCHXYNGOX-UHFFFAOYSA-K"/>
                  <rdf:li rdf:resource="http://identifiers.org/kegg.compound/C00158"/>
                  <rdf:li rdf:resource="http://identifiers.org/kegg.drug/D00037"/>
                  <rdf:li rdf:resource="http://identifiers.org/metanetx.chemical/MNXM131"/>
                  <rdf:li rdf:resource="http://identifiers.org/reactome.compound/29654"/>
                  <rdf:li rdf:resource="http://identifiers.org/reactome.compound/433138"/>
                  <rdf:li rdf:resource="http://identifiers.org/reactome.compound/76190"/>
                  <rdf:li rdf:resource="http://identifiers.org/sabiork/1952"/>
                  <rdf:li rdf:resource="http://identifiers.org/seed.compound/cpd00137"/>
                </rdf:Bag>
              </bqbiol:is>
            </rdf:Description>
          </rdf:RDF>
        </sbml:annotation>
      </species>
      <species id="M_icit_c" constant="false" boundaryCondition="false" hasOnlySubstanceUnits="false" name="Isocitrate" metaid="M_icit_c" sboTerm="SBO:0000247" compartment="c" fbc:chemicalFormula="C6H5O7">
        <sbml:annotation xmlns:sbml="http://www.sbml.org/sbml/level3/version1/core">
          <rdf:RDF xmlns:rdf="http://www.w3.org/1999/02/22-rdf-syntax-ns#">
            <rdf:Description rdf:about="#M_icit_c">
              <bqbiol:is xmlns:bqbiol="http://biomodels.net/biology-qualifiers/">
                <rdf:Bag>
                  <rdf:li rdf:resource="http://identifiers.org/bigg.metabolite/icit"/>
                  <rdf:li rdf:resource="http://identifiers.org/chebi/CHEBI:16087"/>
                  <rdf:li rdf:resource="http://identifiers.org/chebi/CHEBI:36454"/>
                  <rdf:li rdf:resource="http://identifiers.org/chebi/CHEBI:5998"/>
                  <rdf:li rdf:resource="http://identifiers.org/chebi/CHEBI:24886"/>
                  <rdf:li rdf:resource="http://identifiers.org/chebi/CHEBI:36453"/>
                  <rdf:li rdf:resource="http://identifiers.org/chebi/CHEBI:14465"/>
                  <rdf:li rdf:resource="http://identifiers.org/chebi/CHEBI:30887"/>
                  <rdf:li rdf:resource="http://identifiers.org/chebi/CHEBI:24884"/>
                  <rdf:li rdf:resource="http://identifiers.org/hmdb/HMDB00193"/>
                  <rdf:li rdf:resource="http://identifiers.org/inchi_key/ODBLHEXUDAPZAU-UHFFFAOYSA-K"/>
                  <rdf:li rdf:resource="http://identifiers.org/kegg.compound/C00311"/>
                  <rdf:li rdf:resource="http://identifiers.org/metanetx.chemical/MNXM89661"/>
                  <rdf:li rdf:resource="http://identifiers.org/sabiork/2013"/>
                  <rdf:li rdf:resource="http://identifiers.org/seed.compound/cpd00260"/>
                </rdf:Bag>
              </bqbiol:is>
            </rdf:Description>
          </rdf:RDF>
        </sbml:annotation>
      </species>
      <species id="M_fmn_c" constant="false" boundaryCondition="false" hasOnlySubstanceUnits="false" name="FMN C17H19N4O9P" metaid="M_fmn_c" sboTerm="SBO:0000247" compartment="c" fbc:chemicalFormula="C17H19N4O9P">
        <sbml:annotation xmlns:sbml="http://www.sbml.org/sbml/level3/version1/core">
          <rdf:RDF xmlns:rdf="http://www.w3.org/1999/02/22-rdf-syntax-ns#">
            <rdf:Description rdf:about="#M_fmn_c">
              <bqbiol:is xmlns:bqbiol="http://biomodels.net/biology-qualifiers/">
                <rdf:Bag>
                  <rdf:li rdf:resource="http://identifiers.org/bigg.metabolite/fmn"/>
                  <rdf:li rdf:resource="http://identifiers.org/biocyc/META:FMN"/>
                  <rdf:li rdf:resource="http://identifiers.org/chebi/CHEBI:58210"/>
                  <rdf:li rdf:resource="http://identifiers.org/chebi/CHEBI:4960"/>
                  <rdf:li rdf:resource="http://identifiers.org/chebi/CHEBI:42587"/>
                  <rdf:li rdf:resource="http://identifiers.org/chebi/CHEBI:17621"/>
                  <rdf:li rdf:resource="http://identifiers.org/chebi/CHEBI:21127"/>
                  <rdf:li rdf:resource="http://identifiers.org/chebi/CHEBI:13317"/>
                  <rdf:li rdf:resource="http://identifiers.org/hmdb/HMDB01520"/>
                  <rdf:li rdf:resource="http://identifiers.org/inchi_key/ANKZYBDXHMZBDK-SCRDCRAPSA-K"/>
                  <rdf:li rdf:resource="http://identifiers.org/kegg.compound/C00061"/>
                  <rdf:li rdf:resource="http://identifiers.org/metanetx.chemical/MNXM119"/>
                  <rdf:li rdf:resource="http://identifiers.org/reactome.compound/73524"/>
                  <rdf:li rdf:resource="http://identifiers.org/sabiork/1673"/>
                  <rdf:li rdf:resource="http://identifiers.org/seed.compound/cpd00050"/>
                </rdf:Bag>
              </bqbiol:is>
            </rdf:Description>
          </rdf:RDF>
        </sbml:annotation>
      </species>
      <species id="M_ribflv_c" constant="false" boundaryCondition="false" hasOnlySubstanceUnits="false" name="Riboflavin C17H20N4O6" metaid="M_ribflv_c" sboTerm="SBO:0000247" compartment="c" fbc:chemicalFormula="C17H20N4O6">
        <sbml:annotation xmlns:sbml="http://www.sbml.org/sbml/level3/version1/core">
          <rdf:RDF xmlns:rdf="http://www.w3.org/1999/02/22-rdf-syntax-ns#">
            <rdf:Description rdf:about="#M_ribflv_c">
              <bqbiol:is xmlns:bqbiol="http://biomodels.net/biology-qualifiers/">
                <rdf:Bag>
                  <rdf:li rdf:resource="http://identifiers.org/bigg.metabolite/ribflv"/>
                  <rdf:li rdf:resource="http://identifiers.org/biocyc/META:RIBOFLAVIN"/>
                  <rdf:li rdf:resource="http://identifiers.org/chebi/CHEBI:57986"/>
                  <rdf:li rdf:resource="http://identifiers.org/chebi/CHEBI:17015"/>
                  <rdf:li rdf:resource="http://identifiers.org/chebi/CHEBI:8843"/>
                  <rdf:li rdf:resource="http://identifiers.org/chebi/CHEBI:45214"/>
                  <rdf:li rdf:resource="http://identifiers.org/chebi/CHEBI:15044"/>
                  <rdf:li rdf:resource="http://identifiers.org/chebi/CHEBI:529204"/>
                  <rdf:li rdf:resource="http://identifiers.org/chebi/CHEBI:27299"/>
                  <rdf:li rdf:resource="http://identifiers.org/hmdb/HMDB00244"/>
                  <rdf:li rdf:resource="http://identifiers.org/inchi_key/AUNGANRZJHBGPY-SCRDCRAPSA-M"/>
                  <rdf:li rdf:resource="http://identifiers.org/kegg.compound/C00255"/>
                  <rdf:li rdf:resource="http://identifiers.org/kegg.drug/D00050"/>
                  <rdf:li rdf:resource="http://identifiers.org/metanetx.chemical/MNXM270"/>
                  <rdf:li rdf:resource="http://identifiers.org/reactome.compound/3165253"/>
                  <rdf:li rdf:resource="http://identifiers.org/reactome.compound/196931"/>
                  <rdf:li rdf:resource="http://identifiers.org/sabiork/1996"/>
                  <rdf:li rdf:resource="http://identifiers.org/seed.compound/cpd00220"/>
                </rdf:Bag>
              </bqbiol:is>
            </rdf:Description>
          </rdf:RDF>
        </sbml:annotation>
      </species>
      <species id="M_pan4p_c" constant="false" boundaryCondition="false" hasOnlySubstanceUnits="false" name="Pantetheine 4'-phosphate" metaid="M_pan4p_c" sboTerm="SBO:0000247" compartment="c" fbc:chemicalFormula="C11H21N2O7PS">
        <sbml:annotation xmlns:sbml="http://www.sbml.org/sbml/level3/version1/core">
          <rdf:RDF xmlns:rdf="http://www.w3.org/1999/02/22-rdf-syntax-ns#">
            <rdf:Description rdf:about="#M_pan4p_c">
              <bqbiol:is xmlns:bqbiol="http://biomodels.net/biology-qualifiers/">
                <rdf:Bag>
                  <rdf:li rdf:resource="http://identifiers.org/bigg.metabolite/pan4p"/>
                  <rdf:li rdf:resource="http://identifiers.org/biocyc/META:PHOSPHOPANTOTHEINE-GROUP"/>
                  <rdf:li rdf:resource="http://identifiers.org/biocyc/META:PANTETHEINE-P"/>
                  <rdf:li rdf:resource="http://identifiers.org/chebi/CHEBI:14738"/>
                  <rdf:li rdf:resource="http://identifiers.org/chebi/CHEBI:11916"/>
                  <rdf:li rdf:resource="http://identifiers.org/chebi/CHEBI:14736"/>
                  <rdf:li rdf:resource="http://identifiers.org/chebi/CHEBI:7914"/>
                  <rdf:li rdf:resource="http://identifiers.org/chebi/CHEBI:45012"/>
                  <rdf:li rdf:resource="http://identifiers.org/chebi/CHEBI:14825"/>
                  <rdf:li rdf:resource="http://identifiers.org/chebi/CHEBI:47942"/>
                  <rdf:li rdf:resource="http://identifiers.org/chebi/CHEBI:14735"/>
                  <rdf:li rdf:resource="http://identifiers.org/chebi/CHEBI:4222"/>
                  <rdf:li rdf:resource="http://identifiers.org/chebi/CHEBI:29890"/>
                  <rdf:li rdf:resource="http://identifiers.org/chebi/CHEBI:61723"/>
                  <rdf:li rdf:resource="http://identifiers.org/chebi/CHEBI:16858"/>
                  <rdf:li rdf:resource="http://identifiers.org/chebi/CHEBI:25844"/>
                  <rdf:li rdf:resource="http://identifiers.org/hmdb/HMDB01416"/>
                  <rdf:li rdf:resource="http://identifiers.org/inchi_key/JDMUPRLRUUMCTL-VIFPVBQESA-L"/>
                  <rdf:li rdf:resource="http://identifiers.org/kegg.compound/C01134"/>
                  <rdf:li rdf:resource="http://identifiers.org/metanetx.chemical/MNXM373"/>
                  <rdf:li rdf:resource="http://identifiers.org/reactome.compound/196767"/>
                  <rdf:li rdf:resource="http://identifiers.org/reactome.compound/8939005"/>
                  <rdf:li rdf:resource="http://identifiers.org/reactome.compound/6809358"/>
                  <rdf:li rdf:resource="http://identifiers.org/sabiork/3034"/>
                  <rdf:li rdf:resource="http://identifiers.org/seed.compound/cpd27792"/>
                  <rdf:li rdf:resource="http://identifiers.org/seed.compound/cpd00834"/>
                </rdf:Bag>
              </bqbiol:is>
            </rdf:Description>
          </rdf:RDF>
        </sbml:annotation>
      </species>
      <species id="M_pap_c" constant="false" boundaryCondition="false" hasOnlySubstanceUnits="false" name="Adenosine 3',5'-bisphosphate" metaid="M_pap_c" sboTerm="SBO:0000247" compartment="c" fbc:chemicalFormula="C10H11N5O10P2">
        <sbml:annotation xmlns:sbml="http://www.sbml.org/sbml/level3/version1/core">
          <rdf:RDF xmlns:rdf="http://www.w3.org/1999/02/22-rdf-syntax-ns#">
            <rdf:Description rdf:about="#M_pap_c">
              <bqbiol:is xmlns:bqbiol="http://biomodels.net/biology-qualifiers/">
                <rdf:Bag>
                  <rdf:li rdf:resource="http://identifiers.org/bigg.metabolite/pap"/>
                  <rdf:li rdf:resource="http://identifiers.org/biocyc/META:3-5-ADP"/>
                  <rdf:li rdf:resource="http://identifiers.org/chebi/CHEBI:17985"/>
                  <rdf:li rdf:resource="http://identifiers.org/chebi/CHEBI:13735"/>
                  <rdf:li rdf:resource="http://identifiers.org/chebi/CHEBI:22240"/>
                  <rdf:li rdf:resource="http://identifiers.org/chebi/CHEBI:2475"/>
                  <rdf:li rdf:resource="http://identifiers.org/chebi/CHEBI:58343"/>
                  <rdf:li rdf:resource="http://identifiers.org/hmdb/HMDB01468"/>
                  <rdf:li rdf:resource="http://identifiers.org/hmdb/HMDB00061"/>
                  <rdf:li rdf:resource="http://identifiers.org/inchi_key/WHTCPDAXWFLDIH-KQYNXXCUSA-J"/>
                  <rdf:li rdf:resource="http://identifiers.org/kegg.compound/C00054"/>
                  <rdf:li rdf:resource="http://identifiers.org/metanetx.chemical/MNXM45"/>
                  <rdf:li rdf:resource="http://identifiers.org/reactome.compound/158466"/>
                  <rdf:li rdf:resource="http://identifiers.org/reactome.compound/742343"/>
                  <rdf:li rdf:resource="http://identifiers.org/reactome.compound/8942170"/>
                  <rdf:li rdf:resource="http://identifiers.org/reactome.compound/6809360"/>
                  <rdf:li rdf:resource="http://identifiers.org/sabiork/1672"/>
                  <rdf:li rdf:resource="http://identifiers.org/seed.compound/cpd00045"/>
                </rdf:Bag>
              </bqbiol:is>
            </rdf:Description>
          </rdf:RDF>
        </sbml:annotation>
      </species>
      <species id="M_ppi_c" constant="false" boundaryCondition="false" hasOnlySubstanceUnits="false" name="Diphosphate" metaid="M_ppi_c" sboTerm="SBO:0000247" compartment="c" fbc:chemicalFormula="HO7P2">
        <sbml:annotation xmlns:sbml="http://www.sbml.org/sbml/level3/version1/core">
          <rdf:RDF xmlns:rdf="http://www.w3.org/1999/02/22-rdf-syntax-ns#">
            <rdf:Description rdf:about="#M_ppi_c">
              <bqbiol:is xmlns:bqbiol="http://biomodels.net/biology-qualifiers/">
                <rdf:Bag>
                  <rdf:li rdf:resource="http://identifiers.org/bigg.metabolite/ppi"/>
                  <rdf:li rdf:resource="http://identifiers.org/biocyc/META:PYROPHOSPHATE-GROUP"/>
                  <rdf:li rdf:resource="http://identifiers.org/biocyc/META:PPI"/>
                  <rdf:li rdf:resource="http://identifiers.org/chebi/CHEBI:45212"/>
                  <rdf:li rdf:resource="http://identifiers.org/chebi/CHEBI:45208"/>
                  <rdf:li rdf:resource="http://identifiers.org/chebi/CHEBI:8683"/>
                  <rdf:li rdf:resource="http://identifiers.org/chebi/CHEBI:45067"/>
                  <rdf:li rdf:resource="http://identifiers.org/chebi/CHEBI:33018"/>
                  <rdf:li rdf:resource="http://identifiers.org/chebi/CHEBI:29888"/>
                  <rdf:li rdf:resource="http://identifiers.org/chebi/CHEBI:33017"/>
                  <rdf:li rdf:resource="http://identifiers.org/chebi/CHEBI:33019"/>
                  <rdf:li rdf:resource="http://identifiers.org/chebi/CHEBI:42009"/>
                  <rdf:li rdf:resource="http://identifiers.org/chebi/CHEBI:13420"/>
                  <rdf:li rdf:resource="http://identifiers.org/chebi/CHEBI:18361"/>
                  <rdf:li rdf:resource="http://identifiers.org/hmdb/HMDB00250"/>
                  <rdf:li rdf:resource="http://identifiers.org/inchi_key/XPPKVPWEQAFLFU-UHFFFAOYSA-K"/>
                  <rdf:li rdf:resource="http://identifiers.org/kegg.compound/C00013"/>
                  <rdf:li rdf:resource="http://identifiers.org/metanetx.chemical/MNXM11"/>
                  <rdf:li rdf:resource="http://identifiers.org/reactome.compound/159450"/>
                  <rdf:li rdf:resource="http://identifiers.org/reactome.compound/113542"/>
                  <rdf:li rdf:resource="http://identifiers.org/reactome.compound/8878981"/>
                  <rdf:li rdf:resource="http://identifiers.org/reactome.compound/389593"/>
                  <rdf:li rdf:resource="http://identifiers.org/reactome.compound/113541"/>
                  <rdf:li rdf:resource="http://identifiers.org/reactome.compound/8938078"/>
                  <rdf:li rdf:resource="http://identifiers.org/reactome.compound/111294"/>
                  <rdf:li rdf:resource="http://identifiers.org/reactome.compound/2046049"/>
                  <rdf:li rdf:resource="http://identifiers.org/reactome.compound/6806656"/>
                  <rdf:li rdf:resource="http://identifiers.org/reactome.compound/1132084"/>
                  <rdf:li rdf:resource="http://identifiers.org/sabiork/1267"/>
                  <rdf:li rdf:resource="http://identifiers.org/seed.compound/cpd00012"/>
                  <rdf:li rdf:resource="http://identifiers.org/seed.compound/cpd27828"/>
                </rdf:Bag>
              </bqbiol:is>
            </rdf:Description>
          </rdf:RDF>
        </sbml:annotation>
      </species>
      <species id="M_amp_c" constant="false" boundaryCondition="false" hasOnlySubstanceUnits="false" name="AMP C10H12N5O7P" metaid="M_amp_c" sboTerm="SBO:0000247" compartment="c" fbc:chemicalFormula="C10H12N5O7P">
        <sbml:annotation xmlns:sbml="http://www.sbml.org/sbml/level3/version1/core">
          <rdf:RDF xmlns:rdf="http://www.w3.org/1999/02/22-rdf-syntax-ns#">
            <rdf:Description rdf:about="#M_amp_c">
              <bqbiol:is xmlns:bqbiol="http://biomodels.net/biology-qualifiers/">
                <rdf:Bag>
                  <rdf:li rdf:resource="http://identifiers.org/bigg.metabolite/amp"/>
                  <rdf:li rdf:resource="http://identifiers.org/biocyc/META:AMP-GROUP"/>
                  <rdf:li rdf:resource="http://identifiers.org/biocyc/META:AMP"/>
                  <rdf:li rdf:resource="http://identifiers.org/chebi/CHEBI:13736"/>
                  <rdf:li rdf:resource="http://identifiers.org/chebi/CHEBI:2356"/>
                  <rdf:li rdf:resource="http://identifiers.org/chebi/CHEBI:13234"/>
                  <rdf:li rdf:resource="http://identifiers.org/chebi/CHEBI:22242"/>
                  <rdf:li rdf:resource="http://identifiers.org/chebi/CHEBI:40786"/>
                  <rdf:li rdf:resource="http://identifiers.org/chebi/CHEBI:16027"/>
                  <rdf:li rdf:resource="http://identifiers.org/chebi/CHEBI:40721"/>
                  <rdf:li rdf:resource="http://identifiers.org/chebi/CHEBI:40510"/>
                  <rdf:li rdf:resource="http://identifiers.org/chebi/CHEBI:456215"/>
                  <rdf:li rdf:resource="http://identifiers.org/chebi/CHEBI:13235"/>
                  <rdf:li rdf:resource="http://identifiers.org/chebi/CHEBI:22245"/>
                  <rdf:li rdf:resource="http://identifiers.org/chebi/CHEBI:40726"/>
                  <rdf:li rdf:resource="http://identifiers.org/chebi/CHEBI:47222"/>
                  <rdf:li rdf:resource="http://identifiers.org/chebi/CHEBI:13740"/>
                  <rdf:li rdf:resource="http://identifiers.org/chebi/CHEBI:40826"/>
                  <rdf:li rdf:resource="http://identifiers.org/chebi/CHEBI:12056"/>
                  <rdf:li rdf:resource="http://identifiers.org/hmdb/HMDB00045"/>
                  <rdf:li rdf:resource="http://identifiers.org/inchi_key/UDMBCSSLTHHNCD-KQYNXXCUSA-L"/>
                  <rdf:li rdf:resource="http://identifiers.org/kegg.compound/C00020"/>
                  <rdf:li rdf:resource="http://identifiers.org/kegg.drug/D02769"/>
                  <rdf:li rdf:resource="http://identifiers.org/metanetx.chemical/MNXM14"/>
                  <rdf:li rdf:resource="http://identifiers.org/reactome.compound/389620"/>
                  <rdf:li rdf:resource="http://identifiers.org/reactome.compound/159448"/>
                  <rdf:li rdf:resource="http://identifiers.org/reactome.compound/76577"/>
                  <rdf:li rdf:resource="http://identifiers.org/reactome.compound/109275"/>
                  <rdf:li rdf:resource="http://identifiers.org/reactome.compound/164121"/>
                  <rdf:li rdf:resource="http://identifiers.org/sabiork/1273"/>
                  <rdf:li rdf:resource="http://identifiers.org/seed.compound/cpd22272"/>
                  <rdf:li rdf:resource="http://identifiers.org/seed.compound/cpd00018"/>
                </rdf:Bag>
              </bqbiol:is>
            </rdf:Description>
          </rdf:RDF>
        </sbml:annotation>
      </species>
      <species id="M_ac_e" constant="false" boundaryCondition="false" hasOnlySubstanceUnits="false" name="Acetate" metaid="M_ac_e" sboTerm="SBO:0000247" compartment="e" fbc:chemicalFormula="C2H3O2">
        <sbml:annotation xmlns:sbml="http://www.sbml.org/sbml/level3/version1/core">
          <rdf:RDF xmlns:rdf="http://www.w3.org/1999/02/22-rdf-syntax-ns#">
            <rdf:Description rdf:about="#M_ac_e">
              <bqbiol:is xmlns:bqbiol="http://biomodels.net/biology-qualifiers/">
                <rdf:Bag>
                  <rdf:li rdf:resource="http://identifiers.org/bigg.metabolite/ac"/>
                  <rdf:li rdf:resource="http://identifiers.org/biocyc/META:ACET"/>
                  <rdf:li rdf:resource="http://identifiers.org/chebi/CHEBI:13704"/>
                  <rdf:li rdf:resource="http://identifiers.org/chebi/CHEBI:22165"/>
                  <rdf:li rdf:resource="http://identifiers.org/chebi/CHEBI:22169"/>
                  <rdf:li rdf:resource="http://identifiers.org/chebi/CHEBI:40480"/>
                  <rdf:li rdf:resource="http://identifiers.org/chebi/CHEBI:15366"/>
                  <rdf:li rdf:resource="http://identifiers.org/chebi/CHEBI:2387"/>
                  <rdf:li rdf:resource="http://identifiers.org/chebi/CHEBI:30089"/>
                  <rdf:li rdf:resource="http://identifiers.org/chebi/CHEBI:40486"/>
                  <rdf:li rdf:resource="http://identifiers.org/envipath/5882df9c-dae1-4d80-a40e-db4724271456/compound/9e26dcbe-4db9-46a0-8614-9f03545032d2"/>
                  <rdf:li rdf:resource="http://identifiers.org/envipath/5882df9c-dae1-4d80-a40e-db4724271456/compound/5e4989fc-13d3-45d4-ad57-3be380a9d3c0"/>
                  <rdf:li rdf:resource="http://identifiers.org/envipath/650babc9-9d68-4b73-9332-11972ca26f7b/compound/a8f0be58-24e8-441b-8d81-a516a0ead4b3"/>
                  <rdf:li rdf:resource="http://identifiers.org/envipath/4fd7f3e0-dd25-43ac-9453-dda3e52396e4/compound/d45256fe-61fa-4f5b-bb16-91a3d615e3d8"/>
                  <rdf:li rdf:resource="http://identifiers.org/envipath/32de3cf4-e3e6-4168-956e-32fa5ddb0ce1/compound/b545cabc-8c9e-4b20-8848-efa015b481ea"/>
                  <rdf:li rdf:resource="http://identifiers.org/envipath/650babc9-9d68-4b73-9332-11972ca26f7b/compound/3e2d750f-df31-4445-9255-163c627e9b4a"/>
                  <rdf:li rdf:resource="http://identifiers.org/hmdb/HMDB00042"/>
                  <rdf:li rdf:resource="http://identifiers.org/inchi_key/QTBSBXVTEAMEQO-UHFFFAOYSA-M"/>
                  <rdf:li rdf:resource="http://identifiers.org/kegg.compound/C00033"/>
                  <rdf:li rdf:resource="http://identifiers.org/kegg.drug/D00010"/>
                  <rdf:li rdf:resource="http://identifiers.org/lipidmaps/LMFA01010002"/>
                  <rdf:li rdf:resource="http://identifiers.org/metanetx.chemical/MNXM26"/>
                  <rdf:li rdf:resource="http://identifiers.org/reactome.compound/1524044"/>
                  <rdf:li rdf:resource="http://identifiers.org/reactome.compound/390305"/>
                  <rdf:li rdf:resource="http://identifiers.org/reactome.compound/113539"/>
                  <rdf:li rdf:resource="http://identifiers.org/reactome.compound/2022890"/>
                  <rdf:li rdf:resource="http://identifiers.org/reactome.compound/29416"/>
                  <rdf:li rdf:resource="http://identifiers.org/sabiork/1278"/>
                  <rdf:li rdf:resource="http://identifiers.org/seed.compound/cpd00029"/>
                  <rdf:li rdf:resource="http://identifiers.org/slm/000000449"/>
                </rdf:Bag>
              </bqbiol:is>
            </rdf:Description>
          </rdf:RDF>
        </sbml:annotation>
      </species>
      <species id="M_pyr_c" constant="false" boundaryCondition="false" hasOnlySubstanceUnits="false" name="Pyruvate" metaid="M_pyr_c" sboTerm="SBO:0000247" compartment="c" fbc:chemicalFormula="C3H3O3">
        <sbml:annotation xmlns:sbml="http://www.sbml.org/sbml/level3/version1/core">
          <rdf:RDF xmlns:rdf="http://www.w3.org/1999/02/22-rdf-syntax-ns#">
            <rdf:Description rdf:about="#M_pyr_c">
              <bqbiol:is xmlns:bqbiol="http://biomodels.net/biology-qualifiers/">
                <rdf:Bag>
                  <rdf:li rdf:resource="http://identifiers.org/bigg.metabolite/pyr"/>
                  <rdf:li rdf:resource="http://identifiers.org/biocyc/META:PYRUVATE"/>
                  <rdf:li rdf:resource="http://identifiers.org/chebi/CHEBI:26462"/>
                  <rdf:li rdf:resource="http://identifiers.org/chebi/CHEBI:26466"/>
                  <rdf:li rdf:resource="http://identifiers.org/chebi/CHEBI:8685"/>
                  <rdf:li rdf:resource="http://identifiers.org/chebi/CHEBI:32816"/>
                  <rdf:li rdf:resource="http://identifiers.org/chebi/CHEBI:45253"/>
                  <rdf:li rdf:resource="http://identifiers.org/chebi/CHEBI:14987"/>
                  <rdf:li rdf:resource="http://identifiers.org/chebi/CHEBI:15361"/>
                  <rdf:li rdf:resource="http://identifiers.org/envipath/650babc9-9d68-4b73-9332-11972ca26f7b/compound/ccc99777-54dc-42d4-a97e-009b780d3905"/>
                  <rdf:li rdf:resource="http://identifiers.org/envipath/32de3cf4-e3e6-4168-956e-32fa5ddb0ce1/compound/dc01020e-8c7e-4087-9f56-cf8c962b7437"/>
                  <rdf:li rdf:resource="http://identifiers.org/hmdb/HMDB00243"/>
                  <rdf:li rdf:resource="http://identifiers.org/inchi_key/LCTONWCANYUPML-UHFFFAOYSA-M"/>
                  <rdf:li rdf:resource="http://identifiers.org/kegg.compound/C00022"/>
                  <rdf:li rdf:resource="http://identifiers.org/lipidmaps/LMFA01060077"/>
                  <rdf:li rdf:resource="http://identifiers.org/metanetx.chemical/MNXM23"/>
                  <rdf:li rdf:resource="http://identifiers.org/reactome.compound/1130930"/>
                  <rdf:li rdf:resource="http://identifiers.org/reactome.compound/5357717"/>
                  <rdf:li rdf:resource="http://identifiers.org/reactome.compound/113557"/>
                  <rdf:li rdf:resource="http://identifiers.org/reactome.compound/29398"/>
                  <rdf:li rdf:resource="http://identifiers.org/reactome.compound/389680"/>
                  <rdf:li rdf:resource="http://identifiers.org/sabiork/33"/>
                  <rdf:li rdf:resource="http://identifiers.org/seed.compound/cpd00020"/>
                </rdf:Bag>
              </bqbiol:is>
            </rdf:Description>
          </rdf:RDF>
        </sbml:annotation>
      </species>
      <species id="M_4abz_c" constant="false" boundaryCondition="false" hasOnlySubstanceUnits="false" name="4-Aminobenzoate" metaid="M_4abz_c" sboTerm="SBO:0000247" compartment="c" fbc:chemicalFormula="C7H6NO2">
        <sbml:annotation xmlns:sbml="http://www.sbml.org/sbml/level3/version1/core">
          <rdf:RDF xmlns:rdf="http://www.w3.org/1999/02/22-rdf-syntax-ns#">
            <rdf:Description rdf:about="#M_4abz_c">
              <bqbiol:is xmlns:bqbiol="http://biomodels.net/biology-qualifiers/">
                <rdf:Bag>
                  <rdf:li rdf:resource="http://identifiers.org/bigg.metabolite/4abz"/>
                  <rdf:li rdf:resource="http://identifiers.org/biocyc/META:P-AMINO-BENZOATE"/>
                  <rdf:li rdf:resource="http://identifiers.org/chebi/CHEBI:30753"/>
                  <rdf:li rdf:resource="http://identifiers.org/chebi/CHEBI:20314"/>
                  <rdf:li rdf:resource="http://identifiers.org/chebi/CHEBI:44778"/>
                  <rdf:li rdf:resource="http://identifiers.org/chebi/CHEBI:11959"/>
                  <rdf:li rdf:resource="http://identifiers.org/chebi/CHEBI:113372"/>
                  <rdf:li rdf:resource="http://identifiers.org/chebi/CHEBI:20315"/>
                  <rdf:li rdf:resource="http://identifiers.org/chebi/CHEBI:17836"/>
                  <rdf:li rdf:resource="http://identifiers.org/chebi/CHEBI:1783"/>
                  <rdf:li rdf:resource="http://identifiers.org/envipath/32de3cf4-e3e6-4168-956e-32fa5ddb0ce1/compound/a5ad09dc-a75c-4ad4-8917-a62ebefdc941"/>
                  <rdf:li rdf:resource="http://identifiers.org/hmdb/HMDB01392"/>
                  <rdf:li rdf:resource="http://identifiers.org/inchi_key/ALYNCZNDIQEVRV-UHFFFAOYSA-M"/>
                  <rdf:li rdf:resource="http://identifiers.org/kegg.compound/C00568"/>
                  <rdf:li rdf:resource="http://identifiers.org/kegg.drug/D02456"/>
                  <rdf:li rdf:resource="http://identifiers.org/metanetx.chemical/MNXM421"/>
                  <rdf:li rdf:resource="http://identifiers.org/sabiork/2099"/>
                  <rdf:li rdf:resource="http://identifiers.org/seed.compound/cpd00443"/>
                </rdf:Bag>
              </bqbiol:is>
            </rdf:Description>
          </rdf:RDF>
        </sbml:annotation>
      </species>
      <species id="M_4adcho_c" constant="false" boundaryCondition="false" hasOnlySubstanceUnits="false" name="4-amino-4-deoxychorismate" metaid="M_4adcho_c" sboTerm="SBO:0000247" compartment="c" fbc:chemicalFormula="C10H10NO5">
        <sbml:annotation xmlns:sbml="http://www.sbml.org/sbml/level3/version1/core">
          <rdf:RDF xmlns:rdf="http://www.w3.org/1999/02/22-rdf-syntax-ns#">
            <rdf:Description rdf:about="#M_4adcho_c">
              <bqbiol:is xmlns:bqbiol="http://biomodels.net/biology-qualifiers/">
                <rdf:Bag>
                  <rdf:li rdf:resource="http://identifiers.org/bigg.metabolite/4adcho"/>
                  <rdf:li rdf:resource="http://identifiers.org/biocyc/META:4-AMINO-4-DEOXYCHORISMATE"/>
                  <rdf:li rdf:resource="http://identifiers.org/chebi/CHEBI:35181"/>
                  <rdf:li rdf:resource="http://identifiers.org/chebi/CHEBI:11956"/>
                  <rdf:li rdf:resource="http://identifiers.org/chebi/CHEBI:18198"/>
                  <rdf:li rdf:resource="http://identifiers.org/chebi/CHEBI:58406"/>
                  <rdf:li rdf:resource="http://identifiers.org/chebi/CHEBI:1943"/>
                  <rdf:li rdf:resource="http://identifiers.org/chebi/CHEBI:35180"/>
                  <rdf:li rdf:resource="http://identifiers.org/inchi_key/OIUJHGOLFKDBSU-HTQZYQBOSA-M"/>
                  <rdf:li rdf:resource="http://identifiers.org/kegg.compound/C11355"/>
                  <rdf:li rdf:resource="http://identifiers.org/metanetx.chemical/MNXM1458"/>
                  <rdf:li rdf:resource="http://identifiers.org/sabiork/13425"/>
                  <rdf:li rdf:resource="http://identifiers.org/seed.compound/cpd08210"/>
                </rdf:Bag>
              </bqbiol:is>
            </rdf:Description>
          </rdf:RDF>
        </sbml:annotation>
      </species>
      <species id="M_hxan_c" constant="false" boundaryCondition="false" hasOnlySubstanceUnits="false" name="Hypoxanthine" metaid="M_hxan_c" sboTerm="SBO:0000247" compartment="c" fbc:chemicalFormula="C5H4N4O">
        <sbml:annotation xmlns:sbml="http://www.sbml.org/sbml/level3/version1/core">
          <rdf:RDF xmlns:rdf="http://www.w3.org/1999/02/22-rdf-syntax-ns#">
            <rdf:Description rdf:about="#M_hxan_c">
              <bqbiol:is xmlns:bqbiol="http://biomodels.net/biology-qualifiers/">
                <rdf:Bag>
                  <rdf:li rdf:resource="http://identifiers.org/bigg.metabolite/hxan"/>
                  <rdf:li rdf:resource="http://identifiers.org/biocyc/META:HYPOXANTHINE"/>
                  <rdf:li rdf:resource="http://identifiers.org/chebi/CHEBI:14431"/>
                  <rdf:li rdf:resource="http://identifiers.org/chebi/CHEBI:43237"/>
                  <rdf:li rdf:resource="http://identifiers.org/chebi/CHEBI:5841"/>
                  <rdf:li rdf:resource="http://identifiers.org/chebi/CHEBI:17368"/>
                  <rdf:li rdf:resource="http://identifiers.org/chebi/CHEBI:24762"/>
                  <rdf:li rdf:resource="http://identifiers.org/hmdb/HMDB00157"/>
                  <rdf:li rdf:resource="http://identifiers.org/inchi_key/FDGQSTZJBFJUBT-UHFFFAOYSA-N"/>
                  <rdf:li rdf:resource="http://identifiers.org/kegg.compound/C00262"/>
                  <rdf:li rdf:resource="http://identifiers.org/metanetx.chemical/MNXM213"/>
                  <rdf:li rdf:resource="http://identifiers.org/reactome.compound/113599"/>
                  <rdf:li rdf:resource="http://identifiers.org/sabiork/5528"/>
                  <rdf:li rdf:resource="http://identifiers.org/sabiork/1321"/>
                  <rdf:li rdf:resource="http://identifiers.org/seed.compound/cpd00226"/>
                </rdf:Bag>
              </bqbiol:is>
            </rdf:Description>
          </rdf:RDF>
        </sbml:annotation>
      </species>
      <species id="M_argsuc_c" constant="false" boundaryCondition="false" hasOnlySubstanceUnits="false" name="N(omega)-(L-Arginino)succinate" metaid="M_argsuc_c" sboTerm="SBO:0000247" compartment="c" fbc:chemicalFormula="C10H17N4O6">
        <sbml:annotation xmlns:sbml="http://www.sbml.org/sbml/level3/version1/core">
          <rdf:RDF xmlns:rdf="http://www.w3.org/1999/02/22-rdf-syntax-ns#">
            <rdf:Description rdf:about="#M_argsuc_c">
              <bqbiol:is xmlns:bqbiol="http://biomodels.net/biology-qualifiers/">
                <rdf:Bag>
                  <rdf:li rdf:resource="http://identifiers.org/bigg.metabolite/argsuc"/>
                  <rdf:li rdf:resource="http://identifiers.org/biocyc/META:L-ARGININO-SUCCINATE"/>
                  <rdf:li rdf:resource="http://identifiers.org/chebi/CHEBI:7098"/>
                  <rdf:li rdf:resource="http://identifiers.org/chebi/CHEBI:57472"/>
                  <rdf:li rdf:resource="http://identifiers.org/chebi/CHEBI:15682"/>
                  <rdf:li rdf:resource="http://identifiers.org/chebi/CHEBI:10960"/>
                  <rdf:li rdf:resource="http://identifiers.org/chebi/CHEBI:21475"/>
                  <rdf:li rdf:resource="http://identifiers.org/hmdb/HMDB00052"/>
                  <rdf:li rdf:resource="http://identifiers.org/hmdb/HMDB01006"/>
                  <rdf:li rdf:resource="http://identifiers.org/inchi_key/KDZOASGQNOPSCU-ZBHICJROSA-M"/>
                  <rdf:li rdf:resource="http://identifiers.org/kegg.compound/C03406"/>
                  <rdf:li rdf:resource="http://identifiers.org/metanetx.chemical/MNXM722743"/>
                  <rdf:li rdf:resource="http://identifiers.org/reactome.compound/34575"/>
                  <rdf:li rdf:resource="http://identifiers.org/sabiork/4057"/>
                  <rdf:li rdf:resource="http://identifiers.org/seed.compound/cpd02152"/>
                  <rdf:li rdf:resource="http://identifiers.org/seed.compound/cpd29673"/>
                </rdf:Bag>
              </bqbiol:is>
            </rdf:Description>
          </rdf:RDF>
        </sbml:annotation>
      </species>
      <species id="M_pime_e" constant="false" boundaryCondition="false" hasOnlySubstanceUnits="false" name="Pimelate" metaid="M_pime_e" sboTerm="SBO:0000247" compartment="e" fbc:chemicalFormula="C7H10O4">
        <sbml:annotation xmlns:sbml="http://www.sbml.org/sbml/level3/version1/core">
          <rdf:RDF xmlns:rdf="http://www.w3.org/1999/02/22-rdf-syntax-ns#">
            <rdf:Description rdf:about="#M_pime_e">
              <bqbiol:is xmlns:bqbiol="http://biomodels.net/biology-qualifiers/">
                <rdf:Bag>
                  <rdf:li rdf:resource="http://identifiers.org/bigg.metabolite/pime"/>
                  <rdf:li rdf:resource="http://identifiers.org/biocyc/META:CPD-205"/>
                  <rdf:li rdf:resource="http://identifiers.org/chebi/CHEBI:2175"/>
                  <rdf:li rdf:resource="http://identifiers.org/chebi/CHEBI:36165"/>
                  <rdf:li rdf:resource="http://identifiers.org/chebi/CHEBI:20709"/>
                  <rdf:li rdf:resource="http://identifiers.org/chebi/CHEBI:12209"/>
                  <rdf:li rdf:resource="http://identifiers.org/chebi/CHEBI:24517"/>
                  <rdf:li rdf:resource="http://identifiers.org/chebi/CHEBI:30531"/>
                  <rdf:li rdf:resource="http://identifiers.org/chebi/CHEBI:20708"/>
                  <rdf:li rdf:resource="http://identifiers.org/chebi/CHEBI:44980"/>
                  <rdf:li rdf:resource="http://identifiers.org/chebi/CHEBI:17774"/>
                  <rdf:li rdf:resource="http://identifiers.org/chebi/CHEBI:133773"/>
                  <rdf:li rdf:resource="http://identifiers.org/hmdb/HMDB00857"/>
                  <rdf:li rdf:resource="http://identifiers.org/inchi_key/WLJVNTCWHIRURA-UHFFFAOYSA-L"/>
                  <rdf:li rdf:resource="http://identifiers.org/kegg.compound/C02656"/>
                  <rdf:li rdf:resource="http://identifiers.org/lipidmaps/LMFA01170051"/>
                  <rdf:li rdf:resource="http://identifiers.org/metanetx.chemical/MNXM2555"/>
                  <rdf:li rdf:resource="http://identifiers.org/seed.compound/cpd01727"/>
                </rdf:Bag>
              </bqbiol:is>
            </rdf:Description>
          </rdf:RDF>
        </sbml:annotation>
      </species>
      <species id="M_ade_c" constant="false" boundaryCondition="false" hasOnlySubstanceUnits="false" name="Adenine" metaid="M_ade_c" sboTerm="SBO:0000247" compartment="c" fbc:chemicalFormula="C5H5N5">
        <sbml:annotation xmlns:sbml="http://www.sbml.org/sbml/level3/version1/core">
          <rdf:RDF xmlns:rdf="http://www.w3.org/1999/02/22-rdf-syntax-ns#">
            <rdf:Description rdf:about="#M_ade_c">
              <bqbiol:is xmlns:bqbiol="http://biomodels.net/biology-qualifiers/">
                <rdf:Bag>
                  <rdf:li rdf:resource="http://identifiers.org/bigg.metabolite/ade"/>
                  <rdf:li rdf:resource="http://identifiers.org/biocyc/META:ADENINE"/>
                  <rdf:li rdf:resource="http://identifiers.org/biocyc/META:ADENINE-RING"/>
                  <rdf:li rdf:resource="http://identifiers.org/chebi/CHEBI:16708"/>
                  <rdf:li rdf:resource="http://identifiers.org/chebi/CHEBI:22236"/>
                  <rdf:li rdf:resource="http://identifiers.org/chebi/CHEBI:40579"/>
                  <rdf:li rdf:resource="http://identifiers.org/chebi/CHEBI:13733"/>
                  <rdf:li rdf:resource="http://identifiers.org/chebi/CHEBI:2470"/>
                  <rdf:li rdf:resource="http://identifiers.org/hmdb/HMDB00034"/>
                  <rdf:li rdf:resource="http://identifiers.org/inchi_key/GFFGJBXGBJISGV-UHFFFAOYSA-N"/>
                  <rdf:li rdf:resource="http://identifiers.org/kegg.compound/C00147"/>
                  <rdf:li rdf:resource="http://identifiers.org/kegg.drug/D00034"/>
                  <rdf:li rdf:resource="http://identifiers.org/metanetx.chemical/MNXM168"/>
                  <rdf:li rdf:resource="http://identifiers.org/reactome.compound/83951"/>
                  <rdf:li rdf:resource="http://identifiers.org/sabiork/57"/>
                  <rdf:li rdf:resource="http://identifiers.org/seed.compound/cpd00128"/>
                  <rdf:li rdf:resource="http://identifiers.org/seed.compound/cpd22238"/>
                </rdf:Bag>
              </bqbiol:is>
            </rdf:Description>
          </rdf:RDF>
        </sbml:annotation>
      </species>
      <species id="M_citr__L_c" constant="false" boundaryCondition="false" hasOnlySubstanceUnits="false" name="L-Citrulline" metaid="M_citr__L_c" sboTerm="SBO:0000247" compartment="c" fbc:chemicalFormula="C6H13N3O3">
        <sbml:annotation xmlns:sbml="http://www.sbml.org/sbml/level3/version1/core">
          <rdf:RDF xmlns:rdf="http://www.w3.org/1999/02/22-rdf-syntax-ns#">
            <rdf:Description rdf:about="#M_citr__L_c">
              <bqbiol:is xmlns:bqbiol="http://biomodels.net/biology-qualifiers/">
                <rdf:Bag>
                  <rdf:li rdf:resource="http://identifiers.org/bigg.metabolite/citr__L"/>
                  <rdf:li rdf:resource="http://identifiers.org/biocyc/META:L-CITRULLINE"/>
                  <rdf:li rdf:resource="http://identifiers.org/chebi/CHEBI:41489"/>
                  <rdf:li rdf:resource="http://identifiers.org/chebi/CHEBI:3730"/>
                  <rdf:li rdf:resource="http://identifiers.org/chebi/CHEBI:18211"/>
                  <rdf:li rdf:resource="http://identifiers.org/chebi/CHEBI:21257"/>
                  <rdf:li rdf:resource="http://identifiers.org/chebi/CHEBI:16349"/>
                  <rdf:li rdf:resource="http://identifiers.org/chebi/CHEBI:13092"/>
                  <rdf:li rdf:resource="http://identifiers.org/chebi/CHEBI:6203"/>
                  <rdf:li rdf:resource="http://identifiers.org/chebi/CHEBI:66922"/>
                  <rdf:li rdf:resource="http://identifiers.org/chebi/CHEBI:14002"/>
                  <rdf:li rdf:resource="http://identifiers.org/chebi/CHEBI:57743"/>
                  <rdf:li rdf:resource="http://identifiers.org/hmdb/HMDB00904"/>
                  <rdf:li rdf:resource="http://identifiers.org/inchi_key/RHGKLRLOHDJJDR-BYPYZUCNSA-N"/>
                  <rdf:li rdf:resource="http://identifiers.org/kegg.compound/C00327"/>
                  <rdf:li rdf:resource="http://identifiers.org/kegg.drug/D07706"/>
                  <rdf:li rdf:resource="http://identifiers.org/metanetx.chemical/MNXM211"/>
                  <rdf:li rdf:resource="http://identifiers.org/reactome.compound/113567"/>
                  <rdf:li rdf:resource="http://identifiers.org/reactome.compound/29968"/>
                  <rdf:li rdf:resource="http://identifiers.org/sabiork/1329"/>
                  <rdf:li rdf:resource="http://identifiers.org/seed.compound/cpd00274"/>
                </rdf:Bag>
              </bqbiol:is>
            </rdf:Description>
          </rdf:RDF>
        </sbml:annotation>
      </species>
      <species id="M_nh4_c" constant="false" boundaryCondition="false" hasOnlySubstanceUnits="false" name="Ammonium" metaid="M_nh4_c" sboTerm="SBO:0000247" compartment="c" fbc:chemicalFormula="H4N">
        <sbml:annotation xmlns:sbml="http://www.sbml.org/sbml/level3/version1/core">
          <rdf:RDF xmlns:rdf="http://www.w3.org/1999/02/22-rdf-syntax-ns#">
            <rdf:Description rdf:about="#M_nh4_c">
              <bqbiol:is xmlns:bqbiol="http://biomodels.net/biology-qualifiers/">
                <rdf:Bag>
                  <rdf:li rdf:resource="http://identifiers.org/bigg.metabolite/nh4"/>
                  <rdf:li rdf:resource="http://identifiers.org/biocyc/META:AMMONIUM"/>
                  <rdf:li rdf:resource="http://identifiers.org/biocyc/META:AMMONIA"/>
                  <rdf:li rdf:resource="http://identifiers.org/chebi/CHEBI:44284"/>
                  <rdf:li rdf:resource="http://identifiers.org/chebi/CHEBI:135980"/>
                  <rdf:li rdf:resource="http://identifiers.org/chebi/CHEBI:22533"/>
                  <rdf:li rdf:resource="http://identifiers.org/chebi/CHEBI:13406"/>
                  <rdf:li rdf:resource="http://identifiers.org/chebi/CHEBI:29337"/>
                  <rdf:li rdf:resource="http://identifiers.org/chebi/CHEBI:29340"/>
                  <rdf:li rdf:resource="http://identifiers.org/chebi/CHEBI:13771"/>
                  <rdf:li rdf:resource="http://identifiers.org/chebi/CHEBI:16134"/>
                  <rdf:li rdf:resource="http://identifiers.org/chebi/CHEBI:28938"/>
                  <rdf:li rdf:resource="http://identifiers.org/chebi/CHEBI:22534"/>
                  <rdf:li rdf:resource="http://identifiers.org/chebi/CHEBI:13405"/>
                  <rdf:li rdf:resource="http://identifiers.org/chebi/CHEBI:49783"/>
                  <rdf:li rdf:resource="http://identifiers.org/chebi/CHEBI:7434"/>
                  <rdf:li rdf:resource="http://identifiers.org/chebi/CHEBI:7435"/>
                  <rdf:li rdf:resource="http://identifiers.org/chebi/CHEBI:44269"/>
                  <rdf:li rdf:resource="http://identifiers.org/chebi/CHEBI:44404"/>
                  <rdf:li rdf:resource="http://identifiers.org/chebi/CHEBI:13407"/>
                  <rdf:li rdf:resource="http://identifiers.org/envipath/650babc9-9d68-4b73-9332-11972ca26f7b/compound/96667bd9-aeae-4e8f-89d3-100d0396af05"/>
                  <rdf:li rdf:resource="http://identifiers.org/envipath/32de3cf4-e3e6-4168-956e-32fa5ddb0ce1/compound/41e4c903-407f-49f7-bf6b-0a94d39fa3a7"/>
                  <rdf:li rdf:resource="http://identifiers.org/envipath/5882df9c-dae1-4d80-a40e-db4724271456/compound/27a89bdf-42f7-478f-91d8-e39881581096"/>
                  <rdf:li rdf:resource="http://identifiers.org/hmdb/HMDB00051"/>
                  <rdf:li rdf:resource="http://identifiers.org/hmdb/HMDB41827"/>
                  <rdf:li rdf:resource="http://identifiers.org/inchi_key/QGZKDVFQNNGYKY-UHFFFAOYSA-O"/>
                  <rdf:li rdf:resource="http://identifiers.org/kegg.compound/C00014"/>
                  <rdf:li rdf:resource="http://identifiers.org/kegg.compound/C01342"/>
                  <rdf:li rdf:resource="http://identifiers.org/kegg.drug/D02916"/>
                  <rdf:li rdf:resource="http://identifiers.org/kegg.drug/D02915"/>
                  <rdf:li rdf:resource="http://identifiers.org/metanetx.chemical/MNXM15"/>
                  <rdf:li rdf:resource="http://identifiers.org/reactome.compound/5693978"/>
                  <rdf:li rdf:resource="http://identifiers.org/reactome.compound/1132163"/>
                  <rdf:li rdf:resource="http://identifiers.org/reactome.compound/29382"/>
                  <rdf:li rdf:resource="http://identifiers.org/reactome.compound/76230"/>
                  <rdf:li rdf:resource="http://identifiers.org/reactome.compound/140912"/>
                  <rdf:li rdf:resource="http://identifiers.org/reactome.compound/389843"/>
                  <rdf:li rdf:resource="http://identifiers.org/reactome.compound/2022135"/>
                  <rdf:li rdf:resource="http://identifiers.org/reactome.compound/31633"/>
                  <rdf:li rdf:resource="http://identifiers.org/reactome.compound/113561"/>
                  <rdf:li rdf:resource="http://identifiers.org/sabiork/1268"/>
                  <rdf:li rdf:resource="http://identifiers.org/sabiork/43"/>
                  <rdf:li rdf:resource="http://identifiers.org/seed.compound/cpd19013"/>
                  <rdf:li rdf:resource="http://identifiers.org/seed.compound/cpd00013"/>
                </rdf:Bag>
              </bqbiol:is>
            </rdf:Description>
          </rdf:RDF>
        </sbml:annotation>
      </species>
      <species id="M_ade_e" constant="false" boundaryCondition="false" hasOnlySubstanceUnits="false" name="Adenine" metaid="M_ade_e" sboTerm="SBO:0000247" compartment="e" fbc:chemicalFormula="C5H5N5">
        <sbml:annotation xmlns:sbml="http://www.sbml.org/sbml/level3/version1/core">
          <rdf:RDF xmlns:rdf="http://www.w3.org/1999/02/22-rdf-syntax-ns#">
            <rdf:Description rdf:about="#M_ade_e">
              <bqbiol:is xmlns:bqbiol="http://biomodels.net/biology-qualifiers/">
                <rdf:Bag>
                  <rdf:li rdf:resource="http://identifiers.org/bigg.metabolite/ade"/>
                  <rdf:li rdf:resource="http://identifiers.org/biocyc/META:ADENINE"/>
                  <rdf:li rdf:resource="http://identifiers.org/biocyc/META:ADENINE-RING"/>
                  <rdf:li rdf:resource="http://identifiers.org/chebi/CHEBI:16708"/>
                  <rdf:li rdf:resource="http://identifiers.org/chebi/CHEBI:22236"/>
                  <rdf:li rdf:resource="http://identifiers.org/chebi/CHEBI:40579"/>
                  <rdf:li rdf:resource="http://identifiers.org/chebi/CHEBI:13733"/>
                  <rdf:li rdf:resource="http://identifiers.org/chebi/CHEBI:2470"/>
                  <rdf:li rdf:resource="http://identifiers.org/hmdb/HMDB00034"/>
                  <rdf:li rdf:resource="http://identifiers.org/inchi_key/GFFGJBXGBJISGV-UHFFFAOYSA-N"/>
                  <rdf:li rdf:resource="http://identifiers.org/kegg.compound/C00147"/>
                  <rdf:li rdf:resource="http://identifiers.org/kegg.drug/D00034"/>
                  <rdf:li rdf:resource="http://identifiers.org/metanetx.chemical/MNXM168"/>
                  <rdf:li rdf:resource="http://identifiers.org/reactome.compound/83951"/>
                  <rdf:li rdf:resource="http://identifiers.org/sabiork/57"/>
                  <rdf:li rdf:resource="http://identifiers.org/seed.compound/cpd00128"/>
                  <rdf:li rdf:resource="http://identifiers.org/seed.compound/cpd22238"/>
                </rdf:Bag>
              </bqbiol:is>
            </rdf:Description>
          </rdf:RDF>
        </sbml:annotation>
      </species>
      <species id="M_amet_c" constant="false" boundaryCondition="false" hasOnlySubstanceUnits="false" name="S-Adenosyl-L-methionine" metaid="M_amet_c" sboTerm="SBO:0000247" compartment="c" fbc:chemicalFormula="C15H23N6O5S">
        <sbml:annotation xmlns:sbml="http://www.sbml.org/sbml/level3/version1/core">
          <rdf:RDF xmlns:rdf="http://www.w3.org/1999/02/22-rdf-syntax-ns#">
            <rdf:Description rdf:about="#M_amet_c">
              <bqbiol:is xmlns:bqbiol="http://biomodels.net/biology-qualifiers/">
                <rdf:Bag>
                  <rdf:li rdf:resource="http://identifiers.org/bigg.metabolite/amet"/>
                  <rdf:li rdf:resource="http://identifiers.org/biocyc/META:S-ADENOSYLMETHIONINE"/>
                  <rdf:li rdf:resource="http://identifiers.org/chebi/CHEBI:33442"/>
                  <rdf:li rdf:resource="http://identifiers.org/chebi/CHEBI:12757"/>
                  <rdf:li rdf:resource="http://identifiers.org/chebi/CHEBI:10833"/>
                  <rdf:li rdf:resource="http://identifiers.org/chebi/CHEBI:59789"/>
                  <rdf:li rdf:resource="http://identifiers.org/chebi/CHEBI:67040"/>
                  <rdf:li rdf:resource="http://identifiers.org/chebi/CHEBI:8946"/>
                  <rdf:li rdf:resource="http://identifiers.org/chebi/CHEBI:12742"/>
                  <rdf:li rdf:resource="http://identifiers.org/chebi/CHEBI:12760"/>
                  <rdf:li rdf:resource="http://identifiers.org/chebi/CHEBI:10786"/>
                  <rdf:li rdf:resource="http://identifiers.org/chebi/CHEBI:22036"/>
                  <rdf:li rdf:resource="http://identifiers.org/chebi/CHEBI:527887"/>
                  <rdf:li rdf:resource="http://identifiers.org/chebi/CHEBI:15414"/>
                  <rdf:li rdf:resource="http://identifiers.org/chebi/CHEBI:45607"/>
                  <rdf:li rdf:resource="http://identifiers.org/hmdb/HMDB01185"/>
                  <rdf:li rdf:resource="http://identifiers.org/hmdb/HMDB62709"/>
                  <rdf:li rdf:resource="http://identifiers.org/inchi_key/MEFKEPWMEQBLKI-AIRLBKTGSA-O"/>
                  <rdf:li rdf:resource="http://identifiers.org/kegg.compound/C00019"/>
                  <rdf:li rdf:resource="http://identifiers.org/metanetx.chemical/MNXM16"/>
                  <rdf:li rdf:resource="http://identifiers.org/reactome.compound/2162265"/>
                  <rdf:li rdf:resource="http://identifiers.org/reactome.compound/5279190"/>
                  <rdf:li rdf:resource="http://identifiers.org/reactome.compound/77087"/>
                  <rdf:li rdf:resource="http://identifiers.org/reactome.compound/71284"/>
                  <rdf:li rdf:resource="http://identifiers.org/reactome.compound/353113"/>
                  <rdf:li rdf:resource="http://identifiers.org/sabiork/1272"/>
                  <rdf:li rdf:resource="http://identifiers.org/seed.compound/cpd00017"/>
                </rdf:Bag>
              </bqbiol:is>
            </rdf:Description>
          </rdf:RDF>
        </sbml:annotation>
      </species>
      <species id="M_arg__L_e" constant="false" boundaryCondition="false" hasOnlySubstanceUnits="false" name="L-Arginine" metaid="M_arg__L_e" sboTerm="SBO:0000247" compartment="e" fbc:chemicalFormula="C6H15N4O2">
        <sbml:annotation xmlns:sbml="http://www.sbml.org/sbml/level3/version1/core">
          <rdf:RDF xmlns:rdf="http://www.w3.org/1999/02/22-rdf-syntax-ns#">
            <rdf:Description rdf:about="#M_arg__L_e">
              <bqbiol:is xmlns:bqbiol="http://biomodels.net/biology-qualifiers/">
                <rdf:Bag>
                  <rdf:li rdf:resource="http://identifiers.org/bigg.metabolite/arg__L"/>
                  <rdf:li rdf:resource="http://identifiers.org/biocyc/META:ARG"/>
                  <rdf:li rdf:resource="http://identifiers.org/chebi/CHEBI:32683"/>
                  <rdf:li rdf:resource="http://identifiers.org/chebi/CHEBI:22616"/>
                  <rdf:li rdf:resource="http://identifiers.org/chebi/CHEBI:2643"/>
                  <rdf:li rdf:resource="http://identifiers.org/chebi/CHEBI:32681"/>
                  <rdf:li rdf:resource="http://identifiers.org/chebi/CHEBI:13077"/>
                  <rdf:li rdf:resource="http://identifiers.org/chebi/CHEBI:32682"/>
                  <rdf:li rdf:resource="http://identifiers.org/chebi/CHEBI:16467"/>
                  <rdf:li rdf:resource="http://identifiers.org/chebi/CHEBI:21235"/>
                  <rdf:li rdf:resource="http://identifiers.org/chebi/CHEBI:42927"/>
                  <rdf:li rdf:resource="http://identifiers.org/chebi/CHEBI:6185"/>
                  <rdf:li rdf:resource="http://identifiers.org/chebi/CHEBI:32696"/>
                  <rdf:li rdf:resource="http://identifiers.org/chebi/CHEBI:32695"/>
                  <rdf:li rdf:resource="http://identifiers.org/chebi/CHEBI:29016"/>
                  <rdf:li rdf:resource="http://identifiers.org/chebi/CHEBI:32697"/>
                  <rdf:li rdf:resource="http://identifiers.org/chebi/CHEBI:133495"/>
                  <rdf:li rdf:resource="http://identifiers.org/hmdb/HMDB62762"/>
                  <rdf:li rdf:resource="http://identifiers.org/hmdb/HMDB00517"/>
                  <rdf:li rdf:resource="http://identifiers.org/inchi_key/ODKSFYDXXFIFQN-BYPYZUCNSA-O"/>
                  <rdf:li rdf:resource="http://identifiers.org/kegg.compound/C02385"/>
                  <rdf:li rdf:resource="http://identifiers.org/kegg.compound/C00062"/>
                  <rdf:li rdf:resource="http://identifiers.org/kegg.drug/D02982"/>
                  <rdf:li rdf:resource="http://identifiers.org/metanetx.chemical/MNXM70"/>
                  <rdf:li rdf:resource="http://identifiers.org/reactome.compound/351977"/>
                  <rdf:li rdf:resource="http://identifiers.org/reactome.compound/29468"/>
                  <rdf:li rdf:resource="http://identifiers.org/reactome.compound/374064"/>
                  <rdf:li rdf:resource="http://identifiers.org/reactome.compound/113530"/>
                  <rdf:li rdf:resource="http://identifiers.org/sabiork/2410"/>
                  <rdf:li rdf:resource="http://identifiers.org/sabiork/23080"/>
                  <rdf:li rdf:resource="http://identifiers.org/sabiork/80"/>
                  <rdf:li rdf:resource="http://identifiers.org/seed.compound/cpd00051"/>
                  <rdf:li rdf:resource="http://identifiers.org/seed.compound/cpd19021"/>
                </rdf:Bag>
              </bqbiol:is>
            </rdf:Description>
          </rdf:RDF>
        </sbml:annotation>
      </species>
      <species id="M_phe__L_e" constant="false" boundaryCondition="false" hasOnlySubstanceUnits="false" name="L-Phenylalanine" metaid="M_phe__L_e" sboTerm="SBO:0000247" compartment="e" fbc:chemicalFormula="C9H11NO2">
        <sbml:annotation xmlns:sbml="http://www.sbml.org/sbml/level3/version1/core">
          <rdf:RDF xmlns:rdf="http://www.w3.org/1999/02/22-rdf-syntax-ns#">
            <rdf:Description rdf:about="#M_phe__L_e">
              <bqbiol:is xmlns:bqbiol="http://biomodels.net/biology-qualifiers/">
                <rdf:Bag>
                  <rdf:li rdf:resource="http://identifiers.org/bigg.metabolite/phe__L"/>
                  <rdf:li rdf:resource="http://identifiers.org/biocyc/META:PHE"/>
                  <rdf:li rdf:resource="http://identifiers.org/chebi/CHEBI:21370"/>
                  <rdf:li rdf:resource="http://identifiers.org/chebi/CHEBI:32505"/>
                  <rdf:li rdf:resource="http://identifiers.org/chebi/CHEBI:13151"/>
                  <rdf:li rdf:resource="http://identifiers.org/chebi/CHEBI:32504"/>
                  <rdf:li rdf:resource="http://identifiers.org/chebi/CHEBI:32486"/>
                  <rdf:li rdf:resource="http://identifiers.org/chebi/CHEBI:44885"/>
                  <rdf:li rdf:resource="http://identifiers.org/chebi/CHEBI:58095"/>
                  <rdf:li rdf:resource="http://identifiers.org/chebi/CHEBI:45079"/>
                  <rdf:li rdf:resource="http://identifiers.org/chebi/CHEBI:28044"/>
                  <rdf:li rdf:resource="http://identifiers.org/chebi/CHEBI:6282"/>
                  <rdf:li rdf:resource="http://identifiers.org/chebi/CHEBI:32487"/>
                  <rdf:li rdf:resource="http://identifiers.org/chebi/CHEBI:8089"/>
                  <rdf:li rdf:resource="http://identifiers.org/chebi/CHEBI:76052"/>
                  <rdf:li rdf:resource="http://identifiers.org/chebi/CHEBI:17295"/>
                  <rdf:li rdf:resource="http://identifiers.org/chebi/CHEBI:25984"/>
                  <rdf:li rdf:resource="http://identifiers.org/chebi/CHEBI:44851"/>
                  <rdf:li rdf:resource="http://identifiers.org/envipath/650babc9-9d68-4b73-9332-11972ca26f7b/compound/447fdbbc-919c-4e8d-aed3-c0533f3e6047"/>
                  <rdf:li rdf:resource="http://identifiers.org/envipath/650babc9-9d68-4b73-9332-11972ca26f7b/compound/c1b55d6f-7946-4f39-9dc6-ac0f47865b8b"/>
                  <rdf:li rdf:resource="http://identifiers.org/hmdb/HMDB00159"/>
                  <rdf:li rdf:resource="http://identifiers.org/hmdb/HMDB00612"/>
                  <rdf:li rdf:resource="http://identifiers.org/inchi_key/COLNVLDHVKWLRT-QMMMGPOBSA-N"/>
                  <rdf:li rdf:resource="http://identifiers.org/kegg.compound/C00079"/>
                  <rdf:li rdf:resource="http://identifiers.org/kegg.compound/C02057"/>
                  <rdf:li rdf:resource="http://identifiers.org/kegg.drug/D00021"/>
                  <rdf:li rdf:resource="http://identifiers.org/metanetx.chemical/MNXM97"/>
                  <rdf:li rdf:resource="http://identifiers.org/reactome.compound/29502"/>
                  <rdf:li rdf:resource="http://identifiers.org/reactome.compound/379701"/>
                  <rdf:li rdf:resource="http://identifiers.org/reactome.compound/351993"/>
                  <rdf:li rdf:resource="http://identifiers.org/sabiork/2365"/>
                  <rdf:li rdf:resource="http://identifiers.org/sabiork/83"/>
                  <rdf:li rdf:resource="http://identifiers.org/seed.compound/cpd00066"/>
                  <rdf:li rdf:resource="http://identifiers.org/seed.compound/cpd01400"/>
                </rdf:Bag>
              </bqbiol:is>
            </rdf:Description>
          </rdf:RDF>
        </sbml:annotation>
      </species>
      <species id="M_ametam_c" constant="false" boundaryCondition="false" hasOnlySubstanceUnits="false" name="S-Adenosylmethioninamine" metaid="M_ametam_c" sboTerm="SBO:0000247" compartment="c" fbc:chemicalFormula="C14H24N6O3S">
        <sbml:annotation xmlns:sbml="http://www.sbml.org/sbml/level3/version1/core">
          <rdf:RDF xmlns:rdf="http://www.w3.org/1999/02/22-rdf-syntax-ns#">
            <rdf:Description rdf:about="#M_ametam_c">
              <bqbiol:is xmlns:bqbiol="http://biomodels.net/biology-qualifiers/">
                <rdf:Bag>
                  <rdf:li rdf:resource="http://identifiers.org/bigg.metabolite/ametam"/>
                  <rdf:li rdf:resource="http://identifiers.org/biocyc/META:S-ADENOSYLMETHIONINAMINE"/>
                  <rdf:li rdf:resource="http://identifiers.org/chebi/CHEBI:22035"/>
                  <rdf:li rdf:resource="http://identifiers.org/chebi/CHEBI:8947"/>
                  <rdf:li rdf:resource="http://identifiers.org/chebi/CHEBI:12743"/>
                  <rdf:li rdf:resource="http://identifiers.org/chebi/CHEBI:15625"/>
                  <rdf:li rdf:resource="http://identifiers.org/chebi/CHEBI:12762"/>
                  <rdf:li rdf:resource="http://identifiers.org/chebi/CHEBI:10906"/>
                  <rdf:li rdf:resource="http://identifiers.org/chebi/CHEBI:57443"/>
                  <rdf:li rdf:resource="http://identifiers.org/hmdb/HMDB00988"/>
                  <rdf:li rdf:resource="http://identifiers.org/inchi_key/ZUNBITIXDCPNSD-LSRJEVITSA-O"/>
                  <rdf:li rdf:resource="http://identifiers.org/kegg.compound/C01137"/>
                  <rdf:li rdf:resource="http://identifiers.org/metanetx.chemical/MNXM321"/>
                  <rdf:li rdf:resource="http://identifiers.org/sabiork/5404"/>
                  <rdf:li rdf:resource="http://identifiers.org/seed.compound/cpd00837"/>
                </rdf:Bag>
              </bqbiol:is>
            </rdf:Description>
          </rdf:RDF>
        </sbml:annotation>
      </species>
      <species id="M_aspsa_c" constant="false" boundaryCondition="false" hasOnlySubstanceUnits="false" name="L-Aspartate 4-semialdehyde" metaid="M_aspsa_c" sboTerm="SBO:0000247" compartment="c" fbc:chemicalFormula="C4H7NO3">
        <sbml:annotation xmlns:sbml="http://www.sbml.org/sbml/level3/version1/core">
          <rdf:RDF xmlns:rdf="http://www.w3.org/1999/02/22-rdf-syntax-ns#">
            <rdf:Description rdf:about="#M_aspsa_c">
              <bqbiol:is xmlns:bqbiol="http://biomodels.net/biology-qualifiers/">
                <rdf:Bag>
                  <rdf:li rdf:resource="http://identifiers.org/bigg.metabolite/aspsa"/>
                  <rdf:li rdf:resource="http://identifiers.org/biocyc/META:L-ASPARTATE-SEMIALDEHYDE"/>
                  <rdf:li rdf:resource="http://identifiers.org/chebi/CHEBI:40847"/>
                  <rdf:li rdf:resource="http://identifiers.org/chebi/CHEBI:18051"/>
                  <rdf:li rdf:resource="http://identifiers.org/chebi/CHEBI:13087"/>
                  <rdf:li rdf:resource="http://identifiers.org/chebi/CHEBI:13086"/>
                  <rdf:li rdf:resource="http://identifiers.org/chebi/CHEBI:21245"/>
                  <rdf:li rdf:resource="http://identifiers.org/chebi/CHEBI:6194"/>
                  <rdf:li rdf:resource="http://identifiers.org/chebi/CHEBI:537519"/>
                  <rdf:li rdf:resource="http://identifiers.org/hmdb/HMDB12249"/>
                  <rdf:li rdf:resource="http://identifiers.org/inchi_key/HOSWPDPVFBCLSY-VKHMYHEASA-N"/>
                  <rdf:li rdf:resource="http://identifiers.org/kegg.compound/C00441"/>
                  <rdf:li rdf:resource="http://identifiers.org/metanetx.chemical/MNXM361"/>
                  <rdf:li rdf:resource="http://identifiers.org/sabiork/2052"/>
                  <rdf:li rdf:resource="http://identifiers.org/seed.compound/cpd00346"/>
                </rdf:Bag>
              </bqbiol:is>
            </rdf:Description>
          </rdf:RDF>
        </sbml:annotation>
      </species>
      <species id="M_co2_c" constant="false" boundaryCondition="false" hasOnlySubstanceUnits="false" name="CO2 CO2" metaid="M_co2_c" sboTerm="SBO:0000247" compartment="c" fbc:chemicalFormula="CO2">
        <sbml:annotation xmlns:sbml="http://www.sbml.org/sbml/level3/version1/core">
          <rdf:RDF xmlns:rdf="http://www.w3.org/1999/02/22-rdf-syntax-ns#">
            <rdf:Description rdf:about="#M_co2_c">
              <bqbiol:is xmlns:bqbiol="http://biomodels.net/biology-qualifiers/">
                <rdf:Bag>
                  <rdf:li rdf:resource="http://identifiers.org/bigg.metabolite/co2"/>
                  <rdf:li rdf:resource="http://identifiers.org/biocyc/META:CARBON-DIOXIDE"/>
                  <rdf:li rdf:resource="http://identifiers.org/chebi/CHEBI:23011"/>
                  <rdf:li rdf:resource="http://identifiers.org/chebi/CHEBI:3283"/>
                  <rdf:li rdf:resource="http://identifiers.org/chebi/CHEBI:48829"/>
                  <rdf:li rdf:resource="http://identifiers.org/chebi/CHEBI:16526"/>
                  <rdf:li rdf:resource="http://identifiers.org/chebi/CHEBI:13283"/>
                  <rdf:li rdf:resource="http://identifiers.org/chebi/CHEBI:13285"/>
                  <rdf:li rdf:resource="http://identifiers.org/chebi/CHEBI:13284"/>
                  <rdf:li rdf:resource="http://identifiers.org/chebi/CHEBI:13282"/>
                  <rdf:li rdf:resource="http://identifiers.org/envipath/650babc9-9d68-4b73-9332-11972ca26f7b/compound/2ec3da94-5f50-4525-81b1-5607c5c7a3d3"/>
                  <rdf:li rdf:resource="http://identifiers.org/envipath/32de3cf4-e3e6-4168-956e-32fa5ddb0ce1/compound/05f60af4-0a3f-4ead-9a29-33bb0f123379"/>
                  <rdf:li rdf:resource="http://identifiers.org/hmdb/HMDB01967"/>
                  <rdf:li rdf:resource="http://identifiers.org/inchi_key/CURLTUGMZLYLDI-UHFFFAOYSA-N"/>
                  <rdf:li rdf:resource="http://identifiers.org/kegg.compound/C00011"/>
                  <rdf:li rdf:resource="http://identifiers.org/kegg.drug/D00004"/>
                  <rdf:li rdf:resource="http://identifiers.org/metanetx.chemical/MNXM13"/>
                  <rdf:li rdf:resource="http://identifiers.org/reactome.compound/29376"/>
                  <rdf:li rdf:resource="http://identifiers.org/reactome.compound/5668565"/>
                  <rdf:li rdf:resource="http://identifiers.org/reactome.compound/189480"/>
                  <rdf:li rdf:resource="http://identifiers.org/reactome.compound/1132345"/>
                  <rdf:li rdf:resource="http://identifiers.org/reactome.compound/113528"/>
                  <rdf:li rdf:resource="http://identifiers.org/reactome.compound/1237009"/>
                  <rdf:li rdf:resource="http://identifiers.org/reactome.compound/159751"/>
                  <rdf:li rdf:resource="http://identifiers.org/reactome.compound/389536"/>
                  <rdf:li rdf:resource="http://identifiers.org/reactome.compound/159942"/>
                  <rdf:li rdf:resource="http://identifiers.org/sabiork/1266"/>
                  <rdf:li rdf:resource="http://identifiers.org/seed.compound/cpd00011"/>
                </rdf:Bag>
              </bqbiol:is>
            </rdf:Description>
          </rdf:RDF>
        </sbml:annotation>
      </species>
      <species id="M_pheme_e" constant="false" boundaryCondition="false" hasOnlySubstanceUnits="false" name="Protoheme C34H30FeN4O4" metaid="M_pheme_e" sboTerm="SBO:0000247" compartment="e" fbc:chemicalFormula="C34H30FeN4O4">
        <sbml:annotation xmlns:sbml="http://www.sbml.org/sbml/level3/version1/core">
          <rdf:RDF xmlns:rdf="http://www.w3.org/1999/02/22-rdf-syntax-ns#">
            <rdf:Description rdf:about="#M_pheme_e">
              <bqbiol:is xmlns:bqbiol="http://biomodels.net/biology-qualifiers/">
                <rdf:Bag>
                  <rdf:li rdf:resource="http://identifiers.org/bigg.metabolite/pheme"/>
                  <rdf:li rdf:resource="http://identifiers.org/biocyc/META:PROTOHEME"/>
                  <rdf:li rdf:resource="http://identifiers.org/chebi/CHEBI:60344"/>
                  <rdf:li rdf:resource="http://identifiers.org/chebi/CHEBI:26355"/>
                  <rdf:li rdf:resource="http://identifiers.org/chebi/CHEBI:17627"/>
                  <rdf:li rdf:resource="http://identifiers.org/chebi/CHEBI:5651"/>
                  <rdf:li rdf:resource="http://identifiers.org/chebi/CHEBI:14957"/>
                  <rdf:li rdf:resource="http://identifiers.org/inchi_key/KABFMIBPWCXCRK-RGGAHWMASA-J"/>
                  <rdf:li rdf:resource="http://identifiers.org/kegg.compound/C00032"/>
                  <rdf:li rdf:resource="http://identifiers.org/metanetx.chemical/MNXM249"/>
                  <rdf:li rdf:resource="http://identifiers.org/reactome.compound/917877"/>
                  <rdf:li rdf:resource="http://identifiers.org/reactome.compound/71185"/>
                  <rdf:li rdf:resource="http://identifiers.org/reactome.compound/189444"/>
                </rdf:Bag>
              </bqbiol:is>
            </rdf:Description>
          </rdf:RDF>
        </sbml:annotation>
      </species>
      <species id="M_adn_c" constant="false" boundaryCondition="false" hasOnlySubstanceUnits="false" name="Adenosine" metaid="M_adn_c" sboTerm="SBO:0000247" compartment="c" fbc:chemicalFormula="C10H13N5O4">
        <sbml:annotation xmlns:sbml="http://www.sbml.org/sbml/level3/version1/core">
          <rdf:RDF xmlns:rdf="http://www.w3.org/1999/02/22-rdf-syntax-ns#">
            <rdf:Description rdf:about="#M_adn_c">
              <bqbiol:is xmlns:bqbiol="http://biomodels.net/biology-qualifiers/">
                <rdf:Bag>
                  <rdf:li rdf:resource="http://identifiers.org/bigg.metabolite/adn"/>
                  <rdf:li rdf:resource="http://identifiers.org/biocyc/META:ADENOSINE"/>
                  <rdf:li rdf:resource="http://identifiers.org/chebi/CHEBI:22237"/>
                  <rdf:li rdf:resource="http://identifiers.org/chebi/CHEBI:13734"/>
                  <rdf:li rdf:resource="http://identifiers.org/chebi/CHEBI:40558"/>
                  <rdf:li rdf:resource="http://identifiers.org/chebi/CHEBI:16335"/>
                  <rdf:li rdf:resource="http://identifiers.org/chebi/CHEBI:40906"/>
                  <rdf:li rdf:resource="http://identifiers.org/chebi/CHEBI:40911"/>
                  <rdf:li rdf:resource="http://identifiers.org/chebi/CHEBI:40825"/>
                  <rdf:li rdf:resource="http://identifiers.org/chebi/CHEBI:2472"/>
                  <rdf:li rdf:resource="http://identifiers.org/hmdb/HMDB04402"/>
                  <rdf:li rdf:resource="http://identifiers.org/hmdb/HMDB00050"/>
                  <rdf:li rdf:resource="http://identifiers.org/hmdb/HMDB04421"/>
                  <rdf:li rdf:resource="http://identifiers.org/hmdb/HMDB04401"/>
                  <rdf:li rdf:resource="http://identifiers.org/inchi_key/OIRDTQYFTABQOQ-KQYNXXCUSA-N"/>
                  <rdf:li rdf:resource="http://identifiers.org/kegg.compound/C00212"/>
                  <rdf:li rdf:resource="http://identifiers.org/kegg.drug/D00045"/>
                  <rdf:li rdf:resource="http://identifiers.org/metanetx.chemical/MNXM212"/>
                  <rdf:li rdf:resource="http://identifiers.org/reactome.compound/83908"/>
                  <rdf:li rdf:resource="http://identifiers.org/reactome.compound/83909"/>
                  <rdf:li rdf:resource="http://identifiers.org/reactome.compound/8857850"/>
                  <rdf:li rdf:resource="http://identifiers.org/sabiork/1402"/>
                  <rdf:li rdf:resource="http://identifiers.org/seed.compound/cpd00182"/>
                </rdf:Bag>
              </bqbiol:is>
            </rdf:Description>
          </rdf:RDF>
        </sbml:annotation>
      </species>
      <species id="M_pi_e" constant="false" boundaryCondition="false" hasOnlySubstanceUnits="false" name="Phosphate" metaid="M_pi_e" sboTerm="SBO:0000247" compartment="e" fbc:chemicalFormula="HO4P">
        <sbml:annotation xmlns:sbml="http://www.sbml.org/sbml/level3/version1/core">
          <rdf:RDF xmlns:rdf="http://www.w3.org/1999/02/22-rdf-syntax-ns#">
            <rdf:Description rdf:about="#M_pi_e">
              <bqbiol:is xmlns:bqbiol="http://biomodels.net/biology-qualifiers/">
                <rdf:Bag>
                  <rdf:li rdf:resource="http://identifiers.org/bigg.metabolite/pi"/>
                  <rdf:li rdf:resource="http://identifiers.org/biocyc/META:Pi"/>
                  <rdf:li rdf:resource="http://identifiers.org/biocyc/META:CPD-16459"/>
                  <rdf:li rdf:resource="http://identifiers.org/biocyc/META:PHOSPHATE-GROUP"/>
                  <rdf:li rdf:resource="http://identifiers.org/chebi/CHEBI:26078"/>
                  <rdf:li rdf:resource="http://identifiers.org/chebi/CHEBI:18367"/>
                  <rdf:li rdf:resource="http://identifiers.org/chebi/CHEBI:29139"/>
                  <rdf:li rdf:resource="http://identifiers.org/chebi/CHEBI:39739"/>
                  <rdf:li rdf:resource="http://identifiers.org/chebi/CHEBI:43470"/>
                  <rdf:li rdf:resource="http://identifiers.org/chebi/CHEBI:35780"/>
                  <rdf:li rdf:resource="http://identifiers.org/chebi/CHEBI:43474"/>
                  <rdf:li rdf:resource="http://identifiers.org/chebi/CHEBI:26020"/>
                  <rdf:li rdf:resource="http://identifiers.org/chebi/CHEBI:45024"/>
                  <rdf:li rdf:resource="http://identifiers.org/chebi/CHEBI:39745"/>
                  <rdf:li rdf:resource="http://identifiers.org/chebi/CHEBI:29137"/>
                  <rdf:li rdf:resource="http://identifiers.org/chebi/CHEBI:14791"/>
                  <rdf:li rdf:resource="http://identifiers.org/chebi/CHEBI:7793"/>
                  <rdf:li rdf:resource="http://identifiers.org/envipath/650babc9-9d68-4b73-9332-11972ca26f7b/compound/db5219ee-60cb-4370-b066-340c9faf069c"/>
                  <rdf:li rdf:resource="http://identifiers.org/envipath/5882df9c-dae1-4d80-a40e-db4724271456/compound/84684967-eade-48d4-b25d-c4aede0a0836"/>
                  <rdf:li rdf:resource="http://identifiers.org/envipath/5882df9c-dae1-4d80-a40e-db4724271456/compound/ad82c39b-2edb-4953-b971-79a2d2ea6e26"/>
                  <rdf:li rdf:resource="http://identifiers.org/envipath/650babc9-9d68-4b73-9332-11972ca26f7b/compound/aac01fea-4223-49c1-8b12-cd50f11ebfc8"/>
                  <rdf:li rdf:resource="http://identifiers.org/envipath/32de3cf4-e3e6-4168-956e-32fa5ddb0ce1/compound/c581b2ce-6238-45de-abc0-60ca8d47ed04"/>
                  <rdf:li rdf:resource="http://identifiers.org/hmdb/HMDB02105"/>
                  <rdf:li rdf:resource="http://identifiers.org/hmdb/HMDB00973"/>
                  <rdf:li rdf:resource="http://identifiers.org/hmdb/HMDB01429"/>
                  <rdf:li rdf:resource="http://identifiers.org/hmdb/HMDB02142"/>
                  <rdf:li rdf:resource="http://identifiers.org/hmdb/HMDB05947"/>
                  <rdf:li rdf:resource="http://identifiers.org/inchi_key/NBIIXXVUZAFLBC-UHFFFAOYSA-L"/>
                  <rdf:li rdf:resource="http://identifiers.org/kegg.compound/C00009"/>
                  <rdf:li rdf:resource="http://identifiers.org/kegg.drug/D05467"/>
                  <rdf:li rdf:resource="http://identifiers.org/metanetx.chemical/MNXM9"/>
                  <rdf:li rdf:resource="http://identifiers.org/reactome.compound/5228339"/>
                  <rdf:li rdf:resource="http://identifiers.org/reactome.compound/113550"/>
                  <rdf:li rdf:resource="http://identifiers.org/reactome.compound/8851513"/>
                  <rdf:li rdf:resource="http://identifiers.org/reactome.compound/113551"/>
                  <rdf:li rdf:resource="http://identifiers.org/reactome.compound/109277"/>
                  <rdf:li rdf:resource="http://identifiers.org/reactome.compound/29372"/>
                  <rdf:li rdf:resource="http://identifiers.org/reactome.compound/8851226"/>
                  <rdf:li rdf:resource="http://identifiers.org/reactome.compound/113548"/>
                  <rdf:li rdf:resource="http://identifiers.org/sabiork/36"/>
                  <rdf:li rdf:resource="http://identifiers.org/seed.compound/cpd27787"/>
                  <rdf:li rdf:resource="http://identifiers.org/seed.compound/cpd00009"/>
                </rdf:Bag>
              </bqbiol:is>
            </rdf:Description>
          </rdf:RDF>
        </sbml:annotation>
      </species>
      <species id="M_4pasp_c" constant="false" boundaryCondition="false" hasOnlySubstanceUnits="false" name="4-Phospho-L-aspartate" metaid="M_4pasp_c" sboTerm="SBO:0000247" compartment="c" fbc:chemicalFormula="C4H6NO7P">
        <sbml:annotation xmlns:sbml="http://www.sbml.org/sbml/level3/version1/core">
          <rdf:RDF xmlns:rdf="http://www.w3.org/1999/02/22-rdf-syntax-ns#">
            <rdf:Description rdf:about="#M_4pasp_c">
              <bqbiol:is xmlns:bqbiol="http://biomodels.net/biology-qualifiers/">
                <rdf:Bag>
                  <rdf:li rdf:resource="http://identifiers.org/bigg.metabolite/4pasp"/>
                  <rdf:li rdf:resource="http://identifiers.org/biocyc/META:L-BETA-ASPARTYL-P"/>
                  <rdf:li rdf:resource="http://identifiers.org/chebi/CHEBI:13062"/>
                  <rdf:li rdf:resource="http://identifiers.org/chebi/CHEBI:12042"/>
                  <rdf:li rdf:resource="http://identifiers.org/chebi/CHEBI:20471"/>
                  <rdf:li rdf:resource="http://identifiers.org/chebi/CHEBI:21246"/>
                  <rdf:li rdf:resource="http://identifiers.org/chebi/CHEBI:1925"/>
                  <rdf:li rdf:resource="http://identifiers.org/chebi/CHEBI:20472"/>
                  <rdf:li rdf:resource="http://identifiers.org/chebi/CHEBI:30407"/>
                  <rdf:li rdf:resource="http://identifiers.org/chebi/CHEBI:15836"/>
                  <rdf:li rdf:resource="http://identifiers.org/chebi/CHEBI:57535"/>
                  <rdf:li rdf:resource="http://identifiers.org/hmdb/HMDB12250"/>
                  <rdf:li rdf:resource="http://identifiers.org/inchi_key/IXZNKTPIYKDIGG-REOHCLBHSA-L"/>
                  <rdf:li rdf:resource="http://identifiers.org/kegg.compound/C03082"/>
                  <rdf:li rdf:resource="http://identifiers.org/metanetx.chemical/MNXM1177"/>
                  <rdf:li rdf:resource="http://identifiers.org/sabiork/1733"/>
                  <rdf:li rdf:resource="http://identifiers.org/seed.compound/cpd01977"/>
                </rdf:Bag>
              </bqbiol:is>
            </rdf:Description>
          </rdf:RDF>
        </sbml:annotation>
      </species>
      <species id="M_rib__D_c" constant="false" boundaryCondition="false" hasOnlySubstanceUnits="false" name="D-Ribose" metaid="M_rib__D_c" sboTerm="SBO:0000247" compartment="c" fbc:chemicalFormula="C5H10O5">
        <sbml:annotation xmlns:sbml="http://www.sbml.org/sbml/level3/version1/core">
          <rdf:RDF xmlns:rdf="http://www.w3.org/1999/02/22-rdf-syntax-ns#">
            <rdf:Description rdf:about="#M_rib__D_c">
              <bqbiol:is xmlns:bqbiol="http://biomodels.net/biology-qualifiers/">
                <rdf:Bag>
                  <rdf:li rdf:resource="http://identifiers.org/bigg.metabolite/rib__D"/>
                  <rdf:li rdf:resource="http://identifiers.org/biocyc/META:D-Ribofuranose"/>
                  <rdf:li rdf:resource="http://identifiers.org/biocyc/META:D-Ribopyranose"/>
                  <rdf:li rdf:resource="http://identifiers.org/chebi/CHEBI:13011"/>
                  <rdf:li rdf:resource="http://identifiers.org/chebi/CHEBI:16988"/>
                  <rdf:li rdf:resource="http://identifiers.org/chebi/CHEBI:46999"/>
                  <rdf:li rdf:resource="http://identifiers.org/chebi/CHEBI:47013"/>
                  <rdf:li rdf:resource="http://identifiers.org/chebi/CHEBI:47006"/>
                  <rdf:li rdf:resource="http://identifiers.org/chebi/CHEBI:4233"/>
                  <rdf:li rdf:resource="http://identifiers.org/chebi/CHEBI:21078"/>
                  <rdf:li rdf:resource="http://identifiers.org/hmdb/HMDB00283"/>
                  <rdf:li rdf:resource="http://identifiers.org/inchi_key/HMFHBZSHGGEWLO-SOOFDHNKSA-N"/>
                  <rdf:li rdf:resource="http://identifiers.org/kegg.compound/C21057"/>
                  <rdf:li rdf:resource="http://identifiers.org/kegg.compound/C00121"/>
                  <rdf:li rdf:resource="http://identifiers.org/metanetx.chemical/MNXM242"/>
                  <rdf:li rdf:resource="http://identifiers.org/sabiork/1653"/>
                  <rdf:li rdf:resource="http://identifiers.org/seed.compound/cpd00105"/>
                </rdf:Bag>
              </bqbiol:is>
            </rdf:Description>
          </rdf:RDF>
        </sbml:annotation>
      </species>
      <species id="M_asn__L_c" constant="false" boundaryCondition="false" hasOnlySubstanceUnits="false" name="L-Asparagine" metaid="M_asn__L_c" sboTerm="SBO:0000247" compartment="c" fbc:chemicalFormula="C4H8N2O3">
        <sbml:annotation xmlns:sbml="http://www.sbml.org/sbml/level3/version1/core">
          <rdf:RDF xmlns:rdf="http://www.w3.org/1999/02/22-rdf-syntax-ns#">
            <rdf:Description rdf:about="#M_asn__L_c">
              <bqbiol:is xmlns:bqbiol="http://biomodels.net/biology-qualifiers/">
                <rdf:Bag>
                  <rdf:li rdf:resource="http://identifiers.org/bigg.metabolite/asn__L"/>
                  <rdf:li rdf:resource="http://identifiers.org/biocyc/META:ASN"/>
                  <rdf:li rdf:resource="http://identifiers.org/chebi/CHEBI:6191"/>
                  <rdf:li rdf:resource="http://identifiers.org/chebi/CHEBI:22653"/>
                  <rdf:li rdf:resource="http://identifiers.org/chebi/CHEBI:32651"/>
                  <rdf:li rdf:resource="http://identifiers.org/chebi/CHEBI:58048"/>
                  <rdf:li rdf:resource="http://identifiers.org/chebi/CHEBI:40902"/>
                  <rdf:li rdf:resource="http://identifiers.org/chebi/CHEBI:21242"/>
                  <rdf:li rdf:resource="http://identifiers.org/chebi/CHEBI:32661"/>
                  <rdf:li rdf:resource="http://identifiers.org/chebi/CHEBI:13083"/>
                  <rdf:li rdf:resource="http://identifiers.org/chebi/CHEBI:17196"/>
                  <rdf:li rdf:resource="http://identifiers.org/chebi/CHEBI:32660"/>
                  <rdf:li rdf:resource="http://identifiers.org/chebi/CHEBI:32650"/>
                  <rdf:li rdf:resource="http://identifiers.org/hmdb/HMDB00168"/>
                  <rdf:li rdf:resource="http://identifiers.org/inchi_key/DCXYFEDJOCDNAF-REOHCLBHSA-N"/>
                  <rdf:li rdf:resource="http://identifiers.org/kegg.compound/C16438"/>
                  <rdf:li rdf:resource="http://identifiers.org/kegg.compound/C00152"/>
                  <rdf:li rdf:resource="http://identifiers.org/metanetx.chemical/MNXM147"/>
                  <rdf:li rdf:resource="http://identifiers.org/reactome.compound/29642"/>
                  <rdf:li rdf:resource="http://identifiers.org/reactome.compound/379703"/>
                  <rdf:li rdf:resource="http://identifiers.org/sabiork/21052"/>
                  <rdf:li rdf:resource="http://identifiers.org/sabiork/72"/>
                  <rdf:li rdf:resource="http://identifiers.org/seed.compound/cpd00132"/>
                  <rdf:li rdf:resource="http://identifiers.org/seed.compound/cpd15142"/>
                </rdf:Bag>
              </bqbiol:is>
            </rdf:Description>
          </rdf:RDF>
        </sbml:annotation>
      </species>
      <species id="M_adn_e" constant="false" boundaryCondition="false" hasOnlySubstanceUnits="false" name="Adenosine" metaid="M_adn_e" sboTerm="SBO:0000247" compartment="e" fbc:chemicalFormula="C10H13N5O4">
        <sbml:annotation xmlns:sbml="http://www.sbml.org/sbml/level3/version1/core">
          <rdf:RDF xmlns:rdf="http://www.w3.org/1999/02/22-rdf-syntax-ns#">
            <rdf:Description rdf:about="#M_adn_e">
              <bqbiol:is xmlns:bqbiol="http://biomodels.net/biology-qualifiers/">
                <rdf:Bag>
                  <rdf:li rdf:resource="http://identifiers.org/bigg.metabolite/adn"/>
                  <rdf:li rdf:resource="http://identifiers.org/biocyc/META:ADENOSINE"/>
                  <rdf:li rdf:resource="http://identifiers.org/chebi/CHEBI:22237"/>
                  <rdf:li rdf:resource="http://identifiers.org/chebi/CHEBI:13734"/>
                  <rdf:li rdf:resource="http://identifiers.org/chebi/CHEBI:40558"/>
                  <rdf:li rdf:resource="http://identifiers.org/chebi/CHEBI:16335"/>
                  <rdf:li rdf:resource="http://identifiers.org/chebi/CHEBI:40906"/>
                  <rdf:li rdf:resource="http://identifiers.org/chebi/CHEBI:40911"/>
                  <rdf:li rdf:resource="http://identifiers.org/chebi/CHEBI:40825"/>
                  <rdf:li rdf:resource="http://identifiers.org/chebi/CHEBI:2472"/>
                  <rdf:li rdf:resource="http://identifiers.org/hmdb/HMDB04402"/>
                  <rdf:li rdf:resource="http://identifiers.org/hmdb/HMDB00050"/>
                  <rdf:li rdf:resource="http://identifiers.org/hmdb/HMDB04421"/>
                  <rdf:li rdf:resource="http://identifiers.org/hmdb/HMDB04401"/>
                  <rdf:li rdf:resource="http://identifiers.org/inchi_key/OIRDTQYFTABQOQ-KQYNXXCUSA-N"/>
                  <rdf:li rdf:resource="http://identifiers.org/kegg.compound/C00212"/>
                  <rdf:li rdf:resource="http://identifiers.org/kegg.drug/D00045"/>
                  <rdf:li rdf:resource="http://identifiers.org/metanetx.chemical/MNXM212"/>
                  <rdf:li rdf:resource="http://identifiers.org/reactome.compound/83908"/>
                  <rdf:li rdf:resource="http://identifiers.org/reactome.compound/83909"/>
                  <rdf:li rdf:resource="http://identifiers.org/reactome.compound/8857850"/>
                  <rdf:li rdf:resource="http://identifiers.org/sabiork/1402"/>
                  <rdf:li rdf:resource="http://identifiers.org/seed.compound/cpd00182"/>
                </rdf:Bag>
              </bqbiol:is>
            </rdf:Description>
          </rdf:RDF>
        </sbml:annotation>
      </species>
      <species id="M_asn__L_e" constant="false" boundaryCondition="false" hasOnlySubstanceUnits="false" name="L-Asparagine" metaid="M_asn__L_e" sboTerm="SBO:0000247" compartment="e" fbc:chemicalFormula="C4H8N2O3">
        <sbml:annotation xmlns:sbml="http://www.sbml.org/sbml/level3/version1/core">
          <rdf:RDF xmlns:rdf="http://www.w3.org/1999/02/22-rdf-syntax-ns#">
            <rdf:Description rdf:about="#M_asn__L_e">
              <bqbiol:is xmlns:bqbiol="http://biomodels.net/biology-qualifiers/">
                <rdf:Bag>
                  <rdf:li rdf:resource="http://identifiers.org/bigg.metabolite/asn__L"/>
                  <rdf:li rdf:resource="http://identifiers.org/biocyc/META:ASN"/>
                  <rdf:li rdf:resource="http://identifiers.org/chebi/CHEBI:6191"/>
                  <rdf:li rdf:resource="http://identifiers.org/chebi/CHEBI:22653"/>
                  <rdf:li rdf:resource="http://identifiers.org/chebi/CHEBI:32651"/>
                  <rdf:li rdf:resource="http://identifiers.org/chebi/CHEBI:58048"/>
                  <rdf:li rdf:resource="http://identifiers.org/chebi/CHEBI:40902"/>
                  <rdf:li rdf:resource="http://identifiers.org/chebi/CHEBI:21242"/>
                  <rdf:li rdf:resource="http://identifiers.org/chebi/CHEBI:32661"/>
                  <rdf:li rdf:resource="http://identifiers.org/chebi/CHEBI:13083"/>
                  <rdf:li rdf:resource="http://identifiers.org/chebi/CHEBI:17196"/>
                  <rdf:li rdf:resource="http://identifiers.org/chebi/CHEBI:32660"/>
                  <rdf:li rdf:resource="http://identifiers.org/chebi/CHEBI:32650"/>
                  <rdf:li rdf:resource="http://identifiers.org/hmdb/HMDB00168"/>
                  <rdf:li rdf:resource="http://identifiers.org/inchi_key/DCXYFEDJOCDNAF-REOHCLBHSA-N"/>
                  <rdf:li rdf:resource="http://identifiers.org/kegg.compound/C16438"/>
                  <rdf:li rdf:resource="http://identifiers.org/kegg.compound/C00152"/>
                  <rdf:li rdf:resource="http://identifiers.org/metanetx.chemical/MNXM147"/>
                  <rdf:li rdf:resource="http://identifiers.org/reactome.compound/29642"/>
                  <rdf:li rdf:resource="http://identifiers.org/reactome.compound/379703"/>
                  <rdf:li rdf:resource="http://identifiers.org/sabiork/21052"/>
                  <rdf:li rdf:resource="http://identifiers.org/sabiork/72"/>
                  <rdf:li rdf:resource="http://identifiers.org/seed.compound/cpd00132"/>
                  <rdf:li rdf:resource="http://identifiers.org/seed.compound/cpd15142"/>
                </rdf:Bag>
              </bqbiol:is>
            </rdf:Description>
          </rdf:RDF>
        </sbml:annotation>
      </species>
      <species id="M_prpp_c" constant="false" boundaryCondition="false" hasOnlySubstanceUnits="false" name="5-Phospho-alpha-D-ribose 1-diphosphate" metaid="M_prpp_c" sboTerm="SBO:0000247" compartment="c" fbc:chemicalFormula="C5H8O14P3">
        <sbml:annotation xmlns:sbml="http://www.sbml.org/sbml/level3/version1/core">
          <rdf:RDF xmlns:rdf="http://www.w3.org/1999/02/22-rdf-syntax-ns#">
            <rdf:Description rdf:about="#M_prpp_c">
              <bqbiol:is xmlns:bqbiol="http://biomodels.net/biology-qualifiers/">
                <rdf:Bag>
                  <rdf:li rdf:resource="http://identifiers.org/bigg.metabolite/prpp"/>
                  <rdf:li rdf:resource="http://identifiers.org/biocyc/META:PRPP"/>
                  <rdf:li rdf:resource="http://identifiers.org/chebi/CHEBI:2121"/>
                  <rdf:li rdf:resource="http://identifiers.org/chebi/CHEBI:20625"/>
                  <rdf:li rdf:resource="http://identifiers.org/chebi/CHEBI:12160"/>
                  <rdf:li rdf:resource="http://identifiers.org/chebi/CHEBI:45139"/>
                  <rdf:li rdf:resource="http://identifiers.org/chebi/CHEBI:12159"/>
                  <rdf:li rdf:resource="http://identifiers.org/chebi/CHEBI:17111"/>
                  <rdf:li rdf:resource="http://identifiers.org/chebi/CHEBI:58017"/>
                  <rdf:li rdf:resource="http://identifiers.org/hmdb/HMDB00280"/>
                  <rdf:li rdf:resource="http://identifiers.org/hmdb/HMDB62643"/>
                  <rdf:li rdf:resource="http://identifiers.org/inchi_key/PQGCEDQWHSBAJP-TXICZTDVSA-I"/>
                  <rdf:li rdf:resource="http://identifiers.org/kegg.compound/C00119"/>
                  <rdf:li rdf:resource="http://identifiers.org/metanetx.chemical/MNXM91"/>
                  <rdf:li rdf:resource="http://identifiers.org/reactome.compound/73566"/>
                  <rdf:li rdf:resource="http://identifiers.org/sabiork/1305"/>
                  <rdf:li rdf:resource="http://identifiers.org/seed.compound/cpd00103"/>
                </rdf:Bag>
              </bqbiol:is>
            </rdf:Description>
          </rdf:RDF>
        </sbml:annotation>
      </species>
      <species id="M_nadh_c" constant="false" boundaryCondition="false" hasOnlySubstanceUnits="false" name="Nicotinamide adenine dinucleotide - reduced" metaid="M_nadh_c" sboTerm="SBO:0000247" compartment="c" fbc:chemicalFormula="C21H27N7O14P2">
        <sbml:annotation xmlns:sbml="http://www.sbml.org/sbml/level3/version1/core">
          <rdf:RDF xmlns:rdf="http://www.w3.org/1999/02/22-rdf-syntax-ns#">
            <rdf:Description rdf:about="#M_nadh_c">
              <bqbiol:is xmlns:bqbiol="http://biomodels.net/biology-qualifiers/">
                <rdf:Bag>
                  <rdf:li rdf:resource="http://identifiers.org/bigg.metabolite/nadh"/>
                  <rdf:li rdf:resource="http://identifiers.org/biocyc/META:NADH"/>
                  <rdf:li rdf:resource="http://identifiers.org/chebi/CHEBI:13395"/>
                  <rdf:li rdf:resource="http://identifiers.org/chebi/CHEBI:21902"/>
                  <rdf:li rdf:resource="http://identifiers.org/chebi/CHEBI:7423"/>
                  <rdf:li rdf:resource="http://identifiers.org/chebi/CHEBI:44216"/>
                  <rdf:li rdf:resource="http://identifiers.org/chebi/CHEBI:57945"/>
                  <rdf:li rdf:resource="http://identifiers.org/chebi/CHEBI:16908"/>
                  <rdf:li rdf:resource="http://identifiers.org/chebi/CHEBI:13396"/>
                  <rdf:li rdf:resource="http://identifiers.org/hmdb/HMDB01487"/>
                  <rdf:li rdf:resource="http://identifiers.org/inchi_key/BOPGDPNILDQYTO-NNYOXOHSSA-L"/>
                  <rdf:li rdf:resource="http://identifiers.org/kegg.compound/C00004"/>
                  <rdf:li rdf:resource="http://identifiers.org/metanetx.chemical/MNXM10"/>
                  <rdf:li rdf:resource="http://identifiers.org/reactome.compound/192305"/>
                  <rdf:li rdf:resource="http://identifiers.org/reactome.compound/73473"/>
                  <rdf:li rdf:resource="http://identifiers.org/reactome.compound/29362"/>
                  <rdf:li rdf:resource="http://identifiers.org/reactome.compound/194697"/>
                  <rdf:li rdf:resource="http://identifiers.org/sabiork/38"/>
                  <rdf:li rdf:resource="http://identifiers.org/seed.compound/cpd00004"/>
                </rdf:Bag>
              </bqbiol:is>
            </rdf:Description>
          </rdf:RDF>
        </sbml:annotation>
      </species>
      <species id="M_aps_c" constant="false" boundaryCondition="false" hasOnlySubstanceUnits="false" name="Adenosine 5'-phosphosulfate" metaid="M_aps_c" sboTerm="SBO:0000247" compartment="c" fbc:chemicalFormula="C10H12N5O10PS">
        <sbml:annotation xmlns:sbml="http://www.sbml.org/sbml/level3/version1/core">
          <rdf:RDF xmlns:rdf="http://www.w3.org/1999/02/22-rdf-syntax-ns#">
            <rdf:Description rdf:about="#M_aps_c">
              <bqbiol:is xmlns:bqbiol="http://biomodels.net/biology-qualifiers/">
                <rdf:Bag>
                  <rdf:li rdf:resource="http://identifiers.org/bigg.metabolite/aps"/>
                  <rdf:li rdf:resource="http://identifiers.org/biocyc/META:APS"/>
                  <rdf:li rdf:resource="http://identifiers.org/chebi/CHEBI:22247"/>
                  <rdf:li rdf:resource="http://identifiers.org/chebi/CHEBI:58243"/>
                  <rdf:li rdf:resource="http://identifiers.org/chebi/CHEBI:13743"/>
                  <rdf:li rdf:resource="http://identifiers.org/chebi/CHEBI:2486"/>
                  <rdf:li rdf:resource="http://identifiers.org/chebi/CHEBI:13741"/>
                  <rdf:li rdf:resource="http://identifiers.org/chebi/CHEBI:12059"/>
                  <rdf:li rdf:resource="http://identifiers.org/chebi/CHEBI:17709"/>
                  <rdf:li rdf:resource="http://identifiers.org/chebi/CHEBI:40562"/>
                  <rdf:li rdf:resource="http://identifiers.org/hmdb/HMDB01003"/>
                  <rdf:li rdf:resource="http://identifiers.org/inchi_key/IRLPACMLTUPBCL-KQYNXXCUSA-L"/>
                  <rdf:li rdf:resource="http://identifiers.org/kegg.compound/C00224"/>
                  <rdf:li rdf:resource="http://identifiers.org/metanetx.chemical/MNXM287"/>
                  <rdf:li rdf:resource="http://identifiers.org/reactome.compound/174370"/>
                  <rdf:li rdf:resource="http://identifiers.org/sabiork/1803"/>
                  <rdf:li rdf:resource="http://identifiers.org/seed.compound/cpd00193"/>
                </rdf:Bag>
              </bqbiol:is>
            </rdf:Description>
          </rdf:RDF>
        </sbml:annotation>
      </species>
      <species id="M_ala_B_c" constant="false" boundaryCondition="false" hasOnlySubstanceUnits="false" name="Beta-Alanine" metaid="M_ala_B_c" sboTerm="SBO:0000247" compartment="c" fbc:chemicalFormula="C3H7NO2">
        <sbml:annotation xmlns:sbml="http://www.sbml.org/sbml/level3/version1/core">
          <rdf:RDF xmlns:rdf="http://www.w3.org/1999/02/22-rdf-syntax-ns#">
            <rdf:Description rdf:about="#M_ala_B_c">
              <bqbiol:is xmlns:bqbiol="http://biomodels.net/biology-qualifiers/">
                <rdf:Bag>
                  <rdf:li rdf:resource="http://identifiers.org/bigg.metabolite/ala_B"/>
                  <rdf:li rdf:resource="http://identifiers.org/biocyc/META:B-ALANINE"/>
                  <rdf:li rdf:resource="http://identifiers.org/chebi/CHEBI:12389"/>
                  <rdf:li rdf:resource="http://identifiers.org/chebi/CHEBI:63070"/>
                  <rdf:li rdf:resource="http://identifiers.org/chebi/CHEBI:16958"/>
                  <rdf:li rdf:resource="http://identifiers.org/chebi/CHEBI:22821"/>
                  <rdf:li rdf:resource="http://identifiers.org/chebi/CHEBI:10343"/>
                  <rdf:li rdf:resource="http://identifiers.org/chebi/CHEBI:57966"/>
                  <rdf:li rdf:resource="http://identifiers.org/chebi/CHEBI:41050"/>
                  <rdf:li rdf:resource="http://identifiers.org/envipath/650babc9-9d68-4b73-9332-11972ca26f7b/compound/0352ab69-1208-420e-b7c9-87b5b436f4df"/>
                  <rdf:li rdf:resource="http://identifiers.org/hmdb/HMDB00056"/>
                  <rdf:li rdf:resource="http://identifiers.org/inchi_key/UCMIRNVEIXFBKS-UHFFFAOYSA-N"/>
                  <rdf:li rdf:resource="http://identifiers.org/kegg.compound/C00099"/>
                  <rdf:li rdf:resource="http://identifiers.org/kegg.drug/D07561"/>
                  <rdf:li rdf:resource="http://identifiers.org/metanetx.chemical/MNXM144"/>
                  <rdf:li rdf:resource="http://identifiers.org/reactome.compound/73590"/>
                  <rdf:li rdf:resource="http://identifiers.org/reactome.compound/909777"/>
                  <rdf:li rdf:resource="http://identifiers.org/sabiork/1932"/>
                  <rdf:li rdf:resource="http://identifiers.org/seed.compound/cpd00085"/>
                </rdf:Bag>
              </bqbiol:is>
            </rdf:Description>
          </rdf:RDF>
        </sbml:annotation>
      </species>
      <species id="M_paps_c" constant="false" boundaryCondition="false" hasOnlySubstanceUnits="false" name="3'-Phosphoadenylyl sulfate" metaid="M_paps_c" sboTerm="SBO:0000247" compartment="c" fbc:chemicalFormula="C10H11N5O13P2S">
        <sbml:annotation xmlns:sbml="http://www.sbml.org/sbml/level3/version1/core">
          <rdf:RDF xmlns:rdf="http://www.w3.org/1999/02/22-rdf-syntax-ns#">
            <rdf:Description rdf:about="#M_paps_c">
              <bqbiol:is xmlns:bqbiol="http://biomodels.net/biology-qualifiers/">
                <rdf:Bag>
                  <rdf:li rdf:resource="http://identifiers.org/bigg.metabolite/paps"/>
                  <rdf:li rdf:resource="http://identifiers.org/biocyc/META:PAPS"/>
                  <rdf:li rdf:resource="http://identifiers.org/chebi/CHEBI:17980"/>
                  <rdf:li rdf:resource="http://identifiers.org/chebi/CHEBI:11680"/>
                  <rdf:li rdf:resource="http://identifiers.org/chebi/CHEBI:19857"/>
                  <rdf:li rdf:resource="http://identifiers.org/chebi/CHEBI:11679"/>
                  <rdf:li rdf:resource="http://identifiers.org/chebi/CHEBI:58339"/>
                  <rdf:li rdf:resource="http://identifiers.org/chebi/CHEBI:1353"/>
                  <rdf:li rdf:resource="http://identifiers.org/hmdb/HMDB01134"/>
                  <rdf:li rdf:resource="http://identifiers.org/hmdb/HMDB62646"/>
                  <rdf:li rdf:resource="http://identifiers.org/inchi_key/GACDQMDRPRGCTN-KQYNXXCUSA-J"/>
                  <rdf:li rdf:resource="http://identifiers.org/kegg.compound/C00053"/>
                  <rdf:li rdf:resource="http://identifiers.org/metanetx.chemical/MNXM49"/>
                  <rdf:li rdf:resource="http://identifiers.org/reactome.compound/741440"/>
                  <rdf:li rdf:resource="http://identifiers.org/reactome.compound/158471"/>
                  <rdf:li rdf:resource="http://identifiers.org/sabiork/1776"/>
                  <rdf:li rdf:resource="http://identifiers.org/seed.compound/cpd00044"/>
                </rdf:Bag>
              </bqbiol:is>
            </rdf:Description>
          </rdf:RDF>
        </sbml:annotation>
      </species>
      <species id="M_cbasp_c" constant="false" boundaryCondition="false" hasOnlySubstanceUnits="false" name="N-Carbamoyl-L-aspartate" metaid="M_cbasp_c" sboTerm="SBO:0000247" compartment="c" fbc:chemicalFormula="C5H6N2O5">
        <sbml:annotation xmlns:sbml="http://www.sbml.org/sbml/level3/version1/core">
          <rdf:RDF xmlns:rdf="http://www.w3.org/1999/02/22-rdf-syntax-ns#">
            <rdf:Description rdf:about="#M_cbasp_c">
              <bqbiol:is xmlns:bqbiol="http://biomodels.net/biology-qualifiers/">
                <rdf:Bag>
                  <rdf:li rdf:resource="http://identifiers.org/bigg.metabolite/cbasp"/>
                  <rdf:li rdf:resource="http://identifiers.org/biocyc/META:CARBAMYUL-L-ASPARTATE"/>
                  <rdf:li rdf:resource="http://identifiers.org/chebi/CHEBI:12593"/>
                  <rdf:li rdf:resource="http://identifiers.org/chebi/CHEBI:21687"/>
                  <rdf:li rdf:resource="http://identifiers.org/chebi/CHEBI:21688"/>
                  <rdf:li rdf:resource="http://identifiers.org/chebi/CHEBI:44316"/>
                  <rdf:li rdf:resource="http://identifiers.org/chebi/CHEBI:12496"/>
                  <rdf:li rdf:resource="http://identifiers.org/chebi/CHEBI:7257"/>
                  <rdf:li rdf:resource="http://identifiers.org/chebi/CHEBI:32814"/>
                  <rdf:li rdf:resource="http://identifiers.org/chebi/CHEBI:15859"/>
                  <rdf:li rdf:resource="http://identifiers.org/hmdb/HMDB00828"/>
                  <rdf:li rdf:resource="http://identifiers.org/inchi_key/HLKXYZVTANABHZ-REOHCLBHSA-L"/>
                  <rdf:li rdf:resource="http://identifiers.org/kegg.compound/C00438"/>
                  <rdf:li rdf:resource="http://identifiers.org/metanetx.chemical/MNXM465"/>
                  <rdf:li rdf:resource="http://identifiers.org/reactome.compound/111628"/>
                  <rdf:li rdf:resource="http://identifiers.org/sabiork/2049"/>
                  <rdf:li rdf:resource="http://identifiers.org/seed.compound/cpd00343"/>
                </rdf:Bag>
              </bqbiol:is>
            </rdf:Description>
          </rdf:RDF>
        </sbml:annotation>
      </species>
      <species id="M_h_c" constant="false" boundaryCondition="false" hasOnlySubstanceUnits="false" name="H+" metaid="M_h_c" sboTerm="SBO:0000247" compartment="c" fbc:chemicalFormula="H">
        <sbml:annotation xmlns:sbml="http://www.sbml.org/sbml/level3/version1/core">
          <rdf:RDF xmlns:rdf="http://www.w3.org/1999/02/22-rdf-syntax-ns#">
            <rdf:Description rdf:about="#M_h_c">
              <bqbiol:is xmlns:bqbiol="http://biomodels.net/biology-qualifiers/">
                <rdf:Bag>
                  <rdf:li rdf:resource="http://identifiers.org/bigg.metabolite/h"/>
                  <rdf:li rdf:resource="http://identifiers.org/biocyc/META:PROTON"/>
                  <rdf:li rdf:resource="http://identifiers.org/chebi/CHEBI:5584"/>
                  <rdf:li rdf:resource="http://identifiers.org/chebi/CHEBI:13357"/>
                  <rdf:li rdf:resource="http://identifiers.org/chebi/CHEBI:15378"/>
                  <rdf:li rdf:resource="http://identifiers.org/chebi/CHEBI:10744"/>
                  <rdf:li rdf:resource="http://identifiers.org/hmdb/HMDB59597"/>
                  <rdf:li rdf:resource="http://identifiers.org/inchi_key/GPRLSGONYQIRFK-UHFFFAOYSA-N"/>
                  <rdf:li rdf:resource="http://identifiers.org/kegg.compound/C00080"/>
                  <rdf:li rdf:resource="http://identifiers.org/metanetx.chemical/MNXM1"/>
                  <rdf:li rdf:resource="http://identifiers.org/reactome.compound/2000349"/>
                  <rdf:li rdf:resource="http://identifiers.org/reactome.compound/425978"/>
                  <rdf:li rdf:resource="http://identifiers.org/reactome.compound/74722"/>
                  <rdf:li rdf:resource="http://identifiers.org/reactome.compound/428040"/>
                  <rdf:li rdf:resource="http://identifiers.org/reactome.compound/427899"/>
                  <rdf:li rdf:resource="http://identifiers.org/reactome.compound/428548"/>
                  <rdf:li rdf:resource="http://identifiers.org/reactome.compound/156540"/>
                  <rdf:li rdf:resource="http://identifiers.org/reactome.compound/70106"/>
                  <rdf:li rdf:resource="http://identifiers.org/reactome.compound/425969"/>
                  <rdf:li rdf:resource="http://identifiers.org/reactome.compound/1132304"/>
                  <rdf:li rdf:resource="http://identifiers.org/reactome.compound/5668577"/>
                  <rdf:li rdf:resource="http://identifiers.org/reactome.compound/1470067"/>
                  <rdf:li rdf:resource="http://identifiers.org/reactome.compound/163953"/>
                  <rdf:li rdf:resource="http://identifiers.org/reactome.compound/193465"/>
                  <rdf:li rdf:resource="http://identifiers.org/reactome.compound/113529"/>
                  <rdf:li rdf:resource="http://identifiers.org/reactome.compound/351626"/>
                  <rdf:li rdf:resource="http://identifiers.org/reactome.compound/425999"/>
                  <rdf:li rdf:resource="http://identifiers.org/reactome.compound/194688"/>
                  <rdf:li rdf:resource="http://identifiers.org/reactome.compound/374900"/>
                  <rdf:li rdf:resource="http://identifiers.org/reactome.compound/2872447"/>
                  <rdf:li rdf:resource="http://identifiers.org/reactome.compound/372511"/>
                  <rdf:li rdf:resource="http://identifiers.org/sabiork/39"/>
                  <rdf:li rdf:resource="http://identifiers.org/seed.compound/cpd00067"/>
                </rdf:Bag>
              </bqbiol:is>
            </rdf:Description>
          </rdf:RDF>
        </sbml:annotation>
      </species>
      <species id="M_dcamp_c" constant="false" boundaryCondition="false" hasOnlySubstanceUnits="false" name="N6-(1,2-Dicarboxyethyl)-AMP" metaid="M_dcamp_c" sboTerm="SBO:0000247" compartment="c" fbc:chemicalFormula="C14H14N5O11P">
        <sbml:annotation xmlns:sbml="http://www.sbml.org/sbml/level3/version1/core">
          <rdf:RDF xmlns:rdf="http://www.w3.org/1999/02/22-rdf-syntax-ns#">
            <rdf:Description rdf:about="#M_dcamp_c">
              <bqbiol:is xmlns:bqbiol="http://biomodels.net/biology-qualifiers/">
                <rdf:Bag>
                  <rdf:li rdf:resource="http://identifiers.org/bigg.metabolite/dcamp"/>
                  <rdf:li rdf:resource="http://identifiers.org/biocyc/META:ADENYLOSUCC"/>
                  <rdf:li rdf:resource="http://identifiers.org/chebi/CHEBI:12657"/>
                  <rdf:li rdf:resource="http://identifiers.org/chebi/CHEBI:39869"/>
                  <rdf:li rdf:resource="http://identifiers.org/chebi/CHEBI:57567"/>
                  <rdf:li rdf:resource="http://identifiers.org/chebi/CHEBI:21857"/>
                  <rdf:li rdf:resource="http://identifiers.org/chebi/CHEBI:7405"/>
                  <rdf:li rdf:resource="http://identifiers.org/chebi/CHEBI:12656"/>
                  <rdf:li rdf:resource="http://identifiers.org/chebi/CHEBI:22262"/>
                  <rdf:li rdf:resource="http://identifiers.org/chebi/CHEBI:15919"/>
                  <rdf:li rdf:resource="http://identifiers.org/hmdb/HMDB01332"/>
                  <rdf:li rdf:resource="http://identifiers.org/hmdb/HMDB11633"/>
                  <rdf:li rdf:resource="http://identifiers.org/hmdb/HMDB59653"/>
                  <rdf:li rdf:resource="http://identifiers.org/hmdb/HMDB00536"/>
                  <rdf:li rdf:resource="http://identifiers.org/inchi_key/OFBHPPMPBOJXRT-DPXQIYNJSA-J"/>
                  <rdf:li rdf:resource="http://identifiers.org/kegg.compound/C03794"/>
                  <rdf:li rdf:resource="http://identifiers.org/metanetx.chemical/MNXM565"/>
                  <rdf:li rdf:resource="http://identifiers.org/reactome.compound/35141"/>
                  <rdf:li rdf:resource="http://identifiers.org/sabiork/1886"/>
                  <rdf:li rdf:resource="http://identifiers.org/seed.compound/cpd02375"/>
                </rdf:Bag>
              </bqbiol:is>
            </rdf:Description>
          </rdf:RDF>
        </sbml:annotation>
      </species>
      <species id="M_h2o_c" constant="false" boundaryCondition="false" hasOnlySubstanceUnits="false" name="H2O H2O" metaid="M_h2o_c" sboTerm="SBO:0000247" compartment="c" fbc:chemicalFormula="H2O">
        <sbml:annotation xmlns:sbml="http://www.sbml.org/sbml/level3/version1/core">
          <rdf:RDF xmlns:rdf="http://www.w3.org/1999/02/22-rdf-syntax-ns#">
            <rdf:Description rdf:about="#M_h2o_c">
              <bqbiol:is xmlns:bqbiol="http://biomodels.net/biology-qualifiers/">
                <rdf:Bag>
                  <rdf:li rdf:resource="http://identifiers.org/bigg.metabolite/h2o"/>
                  <rdf:li rdf:resource="http://identifiers.org/biocyc/META:CPD-15815"/>
                  <rdf:li rdf:resource="http://identifiers.org/biocyc/META:OXONIUM"/>
                  <rdf:li rdf:resource="http://identifiers.org/biocyc/META:HYDROXYL-GROUP"/>
                  <rdf:li rdf:resource="http://identifiers.org/biocyc/META:WATER"/>
                  <rdf:li rdf:resource="http://identifiers.org/biocyc/META:OH"/>
                  <rdf:li rdf:resource="http://identifiers.org/chebi/CHEBI:13352"/>
                  <rdf:li rdf:resource="http://identifiers.org/chebi/CHEBI:30490"/>
                  <rdf:li rdf:resource="http://identifiers.org/chebi/CHEBI:43228"/>
                  <rdf:li rdf:resource="http://identifiers.org/chebi/CHEBI:33813"/>
                  <rdf:li rdf:resource="http://identifiers.org/chebi/CHEBI:44292"/>
                  <rdf:li rdf:resource="http://identifiers.org/chebi/CHEBI:44641"/>
                  <rdf:li rdf:resource="http://identifiers.org/chebi/CHEBI:27313"/>
                  <rdf:li rdf:resource="http://identifiers.org/chebi/CHEBI:42043"/>
                  <rdf:li rdf:resource="http://identifiers.org/chebi/CHEBI:44819"/>
                  <rdf:li rdf:resource="http://identifiers.org/chebi/CHEBI:29356"/>
                  <rdf:li rdf:resource="http://identifiers.org/chebi/CHEBI:5594"/>
                  <rdf:li rdf:resource="http://identifiers.org/chebi/CHEBI:10743"/>
                  <rdf:li rdf:resource="http://identifiers.org/chebi/CHEBI:15377"/>
                  <rdf:li rdf:resource="http://identifiers.org/chebi/CHEBI:42857"/>
                  <rdf:li rdf:resource="http://identifiers.org/chebi/CHEBI:13365"/>
                  <rdf:li rdf:resource="http://identifiers.org/chebi/CHEBI:29412"/>
                  <rdf:li rdf:resource="http://identifiers.org/chebi/CHEBI:16234"/>
                  <rdf:li rdf:resource="http://identifiers.org/chebi/CHEBI:13419"/>
                  <rdf:li rdf:resource="http://identifiers.org/chebi/CHEBI:5585"/>
                  <rdf:li rdf:resource="http://identifiers.org/chebi/CHEBI:44701"/>
                  <rdf:li rdf:resource="http://identifiers.org/envipath/650babc9-9d68-4b73-9332-11972ca26f7b/compound/799908db-b8c9-4982-86cb-1f225e2ad08c"/>
                  <rdf:li rdf:resource="http://identifiers.org/envipath/650babc9-9d68-4b73-9332-11972ca26f7b/compound/e7f34a8e-cded-4793-b6d5-792335b38636"/>
                  <rdf:li rdf:resource="http://identifiers.org/envipath/5882df9c-dae1-4d80-a40e-db4724271456/compound/969d0227-3069-4e44-9525-7ae7bad84170"/>
                  <rdf:li rdf:resource="http://identifiers.org/hmdb/HMDB02111"/>
                  <rdf:li rdf:resource="http://identifiers.org/hmdb/HMDB01039"/>
                  <rdf:li rdf:resource="http://identifiers.org/inchi_key/XLYOFNOQVPJJNP-UHFFFAOYSA-N"/>
                  <rdf:li rdf:resource="http://identifiers.org/kegg.compound/C00001"/>
                  <rdf:li rdf:resource="http://identifiers.org/kegg.compound/C01328"/>
                  <rdf:li rdf:resource="http://identifiers.org/kegg.drug/D00001"/>
                  <rdf:li rdf:resource="http://identifiers.org/kegg.drug/D06322"/>
                  <rdf:li rdf:resource="http://identifiers.org/metanetx.chemical/MNXM2"/>
                  <rdf:li rdf:resource="http://identifiers.org/reactome.compound/113521"/>
                  <rdf:li rdf:resource="http://identifiers.org/reactome.compound/141343"/>
                  <rdf:li rdf:resource="http://identifiers.org/reactome.compound/2022884"/>
                  <rdf:li rdf:resource="http://identifiers.org/reactome.compound/5278291"/>
                  <rdf:li rdf:resource="http://identifiers.org/reactome.compound/29356"/>
                  <rdf:li rdf:resource="http://identifiers.org/reactome.compound/189422"/>
                  <rdf:li rdf:resource="http://identifiers.org/reactome.compound/5668574"/>
                  <rdf:li rdf:resource="http://identifiers.org/reactome.compound/5693747"/>
                  <rdf:li rdf:resource="http://identifiers.org/reactome.compound/109276"/>
                  <rdf:li rdf:resource="http://identifiers.org/reactome.compound/113519"/>
                  <rdf:li rdf:resource="http://identifiers.org/reactome.compound/1605715"/>
                  <rdf:li rdf:resource="http://identifiers.org/reactome.compound/8851517"/>
                  <rdf:li rdf:resource="http://identifiers.org/reactome.compound/113518"/>
                  <rdf:li rdf:resource="http://identifiers.org/reactome.compound/351603"/>
                  <rdf:li rdf:resource="http://identifiers.org/sabiork/40"/>
                  <rdf:li rdf:resource="http://identifiers.org/seed.compound/cpd27222"/>
                  <rdf:li rdf:resource="http://identifiers.org/seed.compound/cpd00001"/>
                  <rdf:li rdf:resource="http://identifiers.org/seed.compound/cpd15275"/>
                </rdf:Bag>
              </bqbiol:is>
            </rdf:Description>
          </rdf:RDF>
        </sbml:annotation>
      </species>
      <species id="M_cbp_c" constant="false" boundaryCondition="false" hasOnlySubstanceUnits="false" name="Carbamoyl phosphate" metaid="M_cbp_c" sboTerm="SBO:0000247" compartment="c" fbc:chemicalFormula="CH2NO5P">
        <sbml:annotation xmlns:sbml="http://www.sbml.org/sbml/level3/version1/core">
          <rdf:RDF xmlns:rdf="http://www.w3.org/1999/02/22-rdf-syntax-ns#">
            <rdf:Description rdf:about="#M_cbp_c">
              <bqbiol:is xmlns:bqbiol="http://biomodels.net/biology-qualifiers/">
                <rdf:Bag>
                  <rdf:li rdf:resource="http://identifiers.org/bigg.metabolite/cbp"/>
                  <rdf:li rdf:resource="http://identifiers.org/biocyc/META:CARBAMOYL-P"/>
                  <rdf:li rdf:resource="http://identifiers.org/chebi/CHEBI:13942"/>
                  <rdf:li rdf:resource="http://identifiers.org/chebi/CHEBI:23005"/>
                  <rdf:li rdf:resource="http://identifiers.org/chebi/CHEBI:3389"/>
                  <rdf:li rdf:resource="http://identifiers.org/chebi/CHEBI:58228"/>
                  <rdf:li rdf:resource="http://identifiers.org/chebi/CHEBI:17672"/>
                  <rdf:li rdf:resource="http://identifiers.org/chebi/CHEBI:41567"/>
                  <rdf:li rdf:resource="http://identifiers.org/hmdb/HMDB01096"/>
                  <rdf:li rdf:resource="http://identifiers.org/inchi_key/FFQKYPRQEYGKAF-UHFFFAOYSA-L"/>
                  <rdf:li rdf:resource="http://identifiers.org/kegg.compound/C00169"/>
                  <rdf:li rdf:resource="http://identifiers.org/metanetx.chemical/MNXM138"/>
                  <rdf:li rdf:resource="http://identifiers.org/reactome.compound/29676"/>
                  <rdf:li rdf:resource="http://identifiers.org/reactome.compound/111647"/>
                  <rdf:li rdf:resource="http://identifiers.org/sabiork/1311"/>
                  <rdf:li rdf:resource="http://identifiers.org/seed.compound/cpd00146"/>
                </rdf:Bag>
              </bqbiol:is>
            </rdf:Description>
          </rdf:RDF>
        </sbml:annotation>
      </species>
      <species id="M_fum_c" constant="false" boundaryCondition="false" hasOnlySubstanceUnits="false" name="Fumarate" metaid="M_fum_c" sboTerm="SBO:0000247" compartment="c" fbc:chemicalFormula="C4H2O4">
        <sbml:annotation xmlns:sbml="http://www.sbml.org/sbml/level3/version1/core">
          <rdf:RDF xmlns:rdf="http://www.w3.org/1999/02/22-rdf-syntax-ns#">
            <rdf:Description rdf:about="#M_fum_c">
              <bqbiol:is xmlns:bqbiol="http://biomodels.net/biology-qualifiers/">
                <rdf:Bag>
                  <rdf:li rdf:resource="http://identifiers.org/bigg.metabolite/fum"/>
                  <rdf:li rdf:resource="http://identifiers.org/biocyc/META:FUM"/>
                  <rdf:li rdf:resource="http://identifiers.org/chebi/CHEBI:36180"/>
                  <rdf:li rdf:resource="http://identifiers.org/chebi/CHEBI:37155"/>
                  <rdf:li rdf:resource="http://identifiers.org/chebi/CHEBI:42511"/>
                  <rdf:li rdf:resource="http://identifiers.org/chebi/CHEBI:5190"/>
                  <rdf:li rdf:resource="http://identifiers.org/chebi/CHEBI:18012"/>
                  <rdf:li rdf:resource="http://identifiers.org/chebi/CHEBI:42743"/>
                  <rdf:li rdf:resource="http://identifiers.org/chebi/CHEBI:22956"/>
                  <rdf:li rdf:resource="http://identifiers.org/chebi/CHEBI:22957"/>
                  <rdf:li rdf:resource="http://identifiers.org/chebi/CHEBI:24124"/>
                  <rdf:li rdf:resource="http://identifiers.org/chebi/CHEBI:14284"/>
                  <rdf:li rdf:resource="http://identifiers.org/chebi/CHEBI:37154"/>
                  <rdf:li rdf:resource="http://identifiers.org/chebi/CHEBI:29806"/>
                  <rdf:li rdf:resource="http://identifiers.org/chebi/CHEBI:22958"/>
                  <rdf:li rdf:resource="http://identifiers.org/chebi/CHEBI:24122"/>
                  <rdf:li rdf:resource="http://identifiers.org/envipath/32de3cf4-e3e6-4168-956e-32fa5ddb0ce1/compound/709035ec-4868-4de8-9095-06428f6be14b"/>
                  <rdf:li rdf:resource="http://identifiers.org/hmdb/HMDB00134"/>
                  <rdf:li rdf:resource="http://identifiers.org/inchi_key/VZCYOOQTPOCHFL-OWOJBTEDSA-L"/>
                  <rdf:li rdf:resource="http://identifiers.org/kegg.compound/C00122"/>
                  <rdf:li rdf:resource="http://identifiers.org/kegg.drug/D02308"/>
                  <rdf:li rdf:resource="http://identifiers.org/metanetx.chemical/MNXM93"/>
                  <rdf:li rdf:resource="http://identifiers.org/reactome.compound/113588"/>
                  <rdf:li rdf:resource="http://identifiers.org/reactome.compound/29586"/>
                  <rdf:li rdf:resource="http://identifiers.org/sabiork/1910"/>
                  <rdf:li rdf:resource="http://identifiers.org/seed.compound/cpd00106"/>
                </rdf:Bag>
              </bqbiol:is>
            </rdf:Description>
          </rdf:RDF>
        </sbml:annotation>
      </species>
      <species id="M_4hglusa_c" constant="false" boundaryCondition="false" hasOnlySubstanceUnits="false" name="L 4 Hydroxyglutamate semialdehyde C5H9NO4" metaid="M_4hglusa_c" sboTerm="SBO:0000247" compartment="c" fbc:chemicalFormula="C5H9NO4">
        <sbml:annotation xmlns:sbml="http://www.sbml.org/sbml/level3/version1/core">
          <rdf:RDF xmlns:rdf="http://www.w3.org/1999/02/22-rdf-syntax-ns#">
            <rdf:Description rdf:about="#M_4hglusa_c">
              <bqbiol:is xmlns:bqbiol="http://biomodels.net/biology-qualifiers/">
                <rdf:Bag>
                  <rdf:li rdf:resource="http://identifiers.org/bigg.metabolite/4hglusa"/>
                  <rdf:li rdf:resource="http://identifiers.org/biocyc/META:L-4-HYDROXYGLUTAMATE_SEMIALDEHYDE"/>
                  <rdf:li rdf:resource="http://identifiers.org/chebi/CHEBI:27809"/>
                  <rdf:li rdf:resource="http://identifiers.org/chebi/CHEBI:6169"/>
                  <rdf:li rdf:resource="http://identifiers.org/chebi/CHEBI:62637"/>
                  <rdf:li rdf:resource="http://identifiers.org/chebi/CHEBI:21213"/>
                  <rdf:li rdf:resource="http://identifiers.org/hmdb/HMDB06556"/>
                  <rdf:li rdf:resource="http://identifiers.org/inchi_key/XCXUZPXOFFRGGP-DMTCNVIQSA-N"/>
                  <rdf:li rdf:resource="http://identifiers.org/kegg.compound/C05938"/>
                  <rdf:li rdf:resource="http://identifiers.org/metanetx.chemical/MNXM2687"/>
                  <rdf:li rdf:resource="http://identifiers.org/seed.compound/cpd03530"/>
                </rdf:Bag>
              </bqbiol:is>
            </rdf:Description>
          </rdf:RDF>
        </sbml:annotation>
      </species>
      <species id="M_25aics_c" constant="false" boundaryCondition="false" hasOnlySubstanceUnits="false" name="(S)-2-[5-Amino-1-(5-phospho-D-ribosyl)imidazole-4-carboxamido]succinate" metaid="M_25aics_c" sboTerm="SBO:0000247" compartment="c" fbc:chemicalFormula="C13H15N4O12P">
        <sbml:annotation xmlns:sbml="http://www.sbml.org/sbml/level3/version1/core">
          <rdf:RDF xmlns:rdf="http://www.w3.org/1999/02/22-rdf-syntax-ns#">
            <rdf:Description rdf:about="#M_25aics_c">
              <bqbiol:is xmlns:bqbiol="http://biomodels.net/biology-qualifiers/">
                <rdf:Bag>
                  <rdf:li rdf:resource="http://identifiers.org/bigg.metabolite/25aics"/>
                  <rdf:li rdf:resource="http://identifiers.org/biocyc/META:P-RIBOSYL-4-SUCCCARB-AMINOIMIDAZOLE"/>
                  <rdf:li rdf:resource="http://identifiers.org/chebi/CHEBI:78110"/>
                  <rdf:li rdf:resource="http://identifiers.org/chebi/CHEBI:18319"/>
                  <rdf:li rdf:resource="http://identifiers.org/chebi/CHEBI:58443"/>
                  <rdf:li rdf:resource="http://identifiers.org/chebi/CHEBI:11028"/>
                  <rdf:li rdf:resource="http://identifiers.org/chebi/CHEBI:18965"/>
                  <rdf:li rdf:resource="http://identifiers.org/chebi/CHEBI:572"/>
                  <rdf:li rdf:resource="http://identifiers.org/hmdb/HMDB00797"/>
                  <rdf:li rdf:resource="http://identifiers.org/hmdb/HMDB06274"/>
                  <rdf:li rdf:resource="http://identifiers.org/inchi_key/NAQGHJTUZRHGAC-ZZZDFHIKSA-J"/>
                  <rdf:li rdf:resource="http://identifiers.org/kegg.compound/C04823"/>
                  <rdf:li rdf:resource="http://identifiers.org/metanetx.chemical/MNXM607"/>
                  <rdf:li rdf:resource="http://identifiers.org/reactome.compound/111399"/>
                  <rdf:li rdf:resource="http://identifiers.org/sabiork/1893"/>
                  <rdf:li rdf:resource="http://identifiers.org/seed.compound/cpd19032"/>
                </rdf:Bag>
              </bqbiol:is>
            </rdf:Description>
          </rdf:RDF>
        </sbml:annotation>
      </species>
      <species id="M_iasp_c" constant="false" boundaryCondition="false" hasOnlySubstanceUnits="false" name="Iminoaspartate" metaid="M_iasp_c" sboTerm="SBO:0000247" compartment="c" fbc:chemicalFormula="C4H3NO4">
        <sbml:annotation xmlns:sbml="http://www.sbml.org/sbml/level3/version1/core">
          <rdf:RDF xmlns:rdf="http://www.w3.org/1999/02/22-rdf-syntax-ns#">
            <rdf:Description rdf:about="#M_iasp_c">
              <bqbiol:is xmlns:bqbiol="http://biomodels.net/biology-qualifiers/">
                <rdf:Bag>
                  <rdf:li rdf:resource="http://identifiers.org/bigg.metabolite/iasp"/>
                  <rdf:li rdf:resource="http://identifiers.org/biocyc/META:IMINOASPARTATE"/>
                  <rdf:li rdf:resource="http://identifiers.org/chebi/CHEBI:5878"/>
                  <rdf:li rdf:resource="http://identifiers.org/chebi/CHEBI:77875"/>
                  <rdf:li rdf:resource="http://identifiers.org/chebi/CHEBI:24784"/>
                  <rdf:li rdf:resource="http://identifiers.org/chebi/CHEBI:50616"/>
                  <rdf:li rdf:resource="http://identifiers.org/chebi/CHEBI:58831"/>
                  <rdf:li rdf:resource="http://identifiers.org/hmdb/HMDB01131"/>
                  <rdf:li rdf:resource="http://identifiers.org/inchi_key/NMUOATVLLQEYHI-UHFFFAOYSA-M"/>
                  <rdf:li rdf:resource="http://identifiers.org/kegg.compound/C05840"/>
                  <rdf:li rdf:resource="http://identifiers.org/lipidmaps/LMFA01170110"/>
                  <rdf:li rdf:resource="http://identifiers.org/metanetx.chemical/MNXM599"/>
                  <rdf:li rdf:resource="http://identifiers.org/seed.compound/cpd03470"/>
                </rdf:Bag>
              </bqbiol:is>
            </rdf:Description>
          </rdf:RDF>
        </sbml:annotation>
      </species>
      <species id="M_aicar_c" constant="false" boundaryCondition="false" hasOnlySubstanceUnits="false" name="5-Amino-1-(5-Phospho-D-ribosyl)imidazole-4-carboxamide" metaid="M_aicar_c" sboTerm="SBO:0000247" compartment="c" fbc:chemicalFormula="C9H13N4O8P">
        <sbml:annotation xmlns:sbml="http://www.sbml.org/sbml/level3/version1/core">
          <rdf:RDF xmlns:rdf="http://www.w3.org/1999/02/22-rdf-syntax-ns#">
            <rdf:Description rdf:about="#M_aicar_c">
              <bqbiol:is xmlns:bqbiol="http://biomodels.net/biology-qualifiers/">
                <rdf:Bag>
                  <rdf:li rdf:resource="http://identifiers.org/bigg.metabolite/aicar"/>
                  <rdf:li rdf:resource="http://identifiers.org/biocyc/META:AICAR"/>
                  <rdf:li rdf:resource="http://identifiers.org/chebi/CHEBI:573"/>
                  <rdf:li rdf:resource="http://identifiers.org/chebi/CHEBI:12102"/>
                  <rdf:li rdf:resource="http://identifiers.org/chebi/CHEBI:40739"/>
                  <rdf:li rdf:resource="http://identifiers.org/chebi/CHEBI:58475"/>
                  <rdf:li rdf:resource="http://identifiers.org/chebi/CHEBI:18406"/>
                  <rdf:li rdf:resource="http://identifiers.org/chebi/CHEBI:18966"/>
                  <rdf:li rdf:resource="http://identifiers.org/hmdb/HMDB01517"/>
                  <rdf:li rdf:resource="http://identifiers.org/inchi_key/NOTGFIUVDGNKRI-UUOKFMHZSA-L"/>
                  <rdf:li rdf:resource="http://identifiers.org/kegg.compound/C04677"/>
                  <rdf:li rdf:resource="http://identifiers.org/metanetx.chemical/MNXM365"/>
                  <rdf:li rdf:resource="http://identifiers.org/reactome.compound/111409"/>
                  <rdf:li rdf:resource="http://identifiers.org/sabiork/1891"/>
                  <rdf:li rdf:resource="http://identifiers.org/seed.compound/cpd02851"/>
                </rdf:Bag>
              </bqbiol:is>
            </rdf:Description>
          </rdf:RDF>
        </sbml:annotation>
      </species>
      <species id="M_oaa_c" constant="false" boundaryCondition="false" hasOnlySubstanceUnits="false" name="Oxaloacetate" metaid="M_oaa_c" sboTerm="SBO:0000247" compartment="c" fbc:chemicalFormula="C4H2O5">
        <sbml:annotation xmlns:sbml="http://www.sbml.org/sbml/level3/version1/core">
          <rdf:RDF xmlns:rdf="http://www.w3.org/1999/02/22-rdf-syntax-ns#">
            <rdf:Description rdf:about="#M_oaa_c">
              <bqbiol:is xmlns:bqbiol="http://biomodels.net/biology-qualifiers/">
                <rdf:Bag>
                  <rdf:li rdf:resource="http://identifiers.org/bigg.metabolite/oaa"/>
                  <rdf:li rdf:resource="http://identifiers.org/biocyc/META:OXALACETIC_ACID"/>
                  <rdf:li rdf:resource="http://identifiers.org/chebi/CHEBI:25731"/>
                  <rdf:li rdf:resource="http://identifiers.org/chebi/CHEBI:24959"/>
                  <rdf:li rdf:resource="http://identifiers.org/chebi/CHEBI:12820"/>
                  <rdf:li rdf:resource="http://identifiers.org/chebi/CHEBI:16452"/>
                  <rdf:li rdf:resource="http://identifiers.org/chebi/CHEBI:30744"/>
                  <rdf:li rdf:resource="http://identifiers.org/chebi/CHEBI:14703"/>
                  <rdf:li rdf:resource="http://identifiers.org/chebi/CHEBI:24958"/>
                  <rdf:li rdf:resource="http://identifiers.org/chebi/CHEBI:7812"/>
                  <rdf:li rdf:resource="http://identifiers.org/chebi/CHEBI:25734"/>
                  <rdf:li rdf:resource="http://identifiers.org/chebi/CHEBI:29049"/>
                  <rdf:li rdf:resource="http://identifiers.org/envipath/4fd7f3e0-dd25-43ac-9453-dda3e52396e4/compound/133a11f3-81b0-4384-837e-1ccdd0a2a645"/>
                  <rdf:li rdf:resource="http://identifiers.org/envipath/650babc9-9d68-4b73-9332-11972ca26f7b/compound/40afaad4-431a-4e3c-b4c7-020dbe4bdd2a"/>
                  <rdf:li rdf:resource="http://identifiers.org/envipath/32de3cf4-e3e6-4168-956e-32fa5ddb0ce1/compound/be7c543c-40bd-4698-9821-22f2e65c38f3"/>
                  <rdf:li rdf:resource="http://identifiers.org/hmdb/HMDB00223"/>
                  <rdf:li rdf:resource="http://identifiers.org/inchi_key/KHPXUQMNIQBQEV-UHFFFAOYSA-L"/>
                  <rdf:li rdf:resource="http://identifiers.org/kegg.compound/C00036"/>
                  <rdf:li rdf:resource="http://identifiers.org/lipidmaps/LMFA01170120"/>
                  <rdf:li rdf:resource="http://identifiers.org/metanetx.chemical/MNXM46"/>
                  <rdf:li rdf:resource="http://identifiers.org/reactome.compound/6810070"/>
                  <rdf:li rdf:resource="http://identifiers.org/reactome.compound/113587"/>
                  <rdf:li rdf:resource="http://identifiers.org/reactome.compound/76213"/>
                  <rdf:li rdf:resource="http://identifiers.org/sabiork/1915"/>
                  <rdf:li rdf:resource="http://identifiers.org/seed.compound/cpd00032"/>
                </rdf:Bag>
              </bqbiol:is>
            </rdf:Description>
          </rdf:RDF>
        </sbml:annotation>
      </species>
      <species id="M_nad_c" constant="false" boundaryCondition="false" hasOnlySubstanceUnits="false" name="Nicotinamide adenine dinucleotide" metaid="M_nad_c" sboTerm="SBO:0000247" compartment="c" fbc:chemicalFormula="C21H26N7O14P2">
        <sbml:annotation xmlns:sbml="http://www.sbml.org/sbml/level3/version1/core">
          <rdf:RDF xmlns:rdf="http://www.w3.org/1999/02/22-rdf-syntax-ns#">
            <rdf:Description rdf:about="#M_nad_c">
              <bqbiol:is xmlns:bqbiol="http://biomodels.net/biology-qualifiers/">
                <rdf:Bag>
                  <rdf:li rdf:resource="http://identifiers.org/bigg.metabolite/nad"/>
                  <rdf:li rdf:resource="http://identifiers.org/biocyc/META:NAD"/>
                  <rdf:li rdf:resource="http://identifiers.org/chebi/CHEBI:7422"/>
                  <rdf:li rdf:resource="http://identifiers.org/chebi/CHEBI:44215"/>
                  <rdf:li rdf:resource="http://identifiers.org/chebi/CHEBI:13394"/>
                  <rdf:li rdf:resource="http://identifiers.org/chebi/CHEBI:21901"/>
                  <rdf:li rdf:resource="http://identifiers.org/chebi/CHEBI:57540"/>
                  <rdf:li rdf:resource="http://identifiers.org/chebi/CHEBI:15846"/>
                  <rdf:li rdf:resource="http://identifiers.org/chebi/CHEBI:44281"/>
                  <rdf:li rdf:resource="http://identifiers.org/chebi/CHEBI:44214"/>
                  <rdf:li rdf:resource="http://identifiers.org/chebi/CHEBI:13393"/>
                  <rdf:li rdf:resource="http://identifiers.org/chebi/CHEBI:29867"/>
                  <rdf:li rdf:resource="http://identifiers.org/hmdb/HMDB00902"/>
                  <rdf:li rdf:resource="http://identifiers.org/inchi_key/BAWFJGJZGIEFAR-NNYOXOHSSA-M"/>
                  <rdf:li rdf:resource="http://identifiers.org/kegg.compound/C00003"/>
                  <rdf:li rdf:resource="http://identifiers.org/kegg.drug/D00002"/>
                  <rdf:li rdf:resource="http://identifiers.org/metanetx.chemical/MNXM8"/>
                  <rdf:li rdf:resource="http://identifiers.org/reactome.compound/352330"/>
                  <rdf:li rdf:resource="http://identifiers.org/reactome.compound/192307"/>
                  <rdf:li rdf:resource="http://identifiers.org/reactome.compound/194653"/>
                  <rdf:li rdf:resource="http://identifiers.org/reactome.compound/113526"/>
                  <rdf:li rdf:resource="http://identifiers.org/reactome.compound/29360"/>
                  <rdf:li rdf:resource="http://identifiers.org/sabiork/37"/>
                  <rdf:li rdf:resource="http://identifiers.org/seed.compound/cpd00003"/>
                </rdf:Bag>
              </bqbiol:is>
            </rdf:Description>
          </rdf:RDF>
        </sbml:annotation>
      </species>
      <species id="M_asp__L_c" constant="false" boundaryCondition="false" hasOnlySubstanceUnits="false" name="L-Aspartate" metaid="M_asp__L_c" sboTerm="SBO:0000247" compartment="c" fbc:chemicalFormula="C4H6NO4">
        <sbml:annotation xmlns:sbml="http://www.sbml.org/sbml/level3/version1/core">
          <rdf:RDF xmlns:rdf="http://www.w3.org/1999/02/22-rdf-syntax-ns#">
            <rdf:Description rdf:about="#M_asp__L_c">
              <bqbiol:is xmlns:bqbiol="http://biomodels.net/biology-qualifiers/">
                <rdf:Bag>
                  <rdf:li rdf:resource="http://identifiers.org/bigg.metabolite/asp__L"/>
                  <rdf:li rdf:resource="http://identifiers.org/biocyc/META:L-ASPARTATE"/>
                  <rdf:li rdf:resource="http://identifiers.org/chebi/CHEBI:17053"/>
                  <rdf:li rdf:resource="http://identifiers.org/chebi/CHEBI:22659"/>
                  <rdf:li rdf:resource="http://identifiers.org/chebi/CHEBI:6193"/>
                  <rdf:li rdf:resource="http://identifiers.org/chebi/CHEBI:21247"/>
                  <rdf:li rdf:resource="http://identifiers.org/chebi/CHEBI:29993"/>
                  <rdf:li rdf:resource="http://identifiers.org/chebi/CHEBI:40942"/>
                  <rdf:li rdf:resource="http://identifiers.org/chebi/CHEBI:29995"/>
                  <rdf:li rdf:resource="http://identifiers.org/chebi/CHEBI:22660"/>
                  <rdf:li rdf:resource="http://identifiers.org/chebi/CHEBI:29991"/>
                  <rdf:li rdf:resource="http://identifiers.org/chebi/CHEBI:132943"/>
                  <rdf:li rdf:resource="http://identifiers.org/chebi/CHEBI:35391"/>
                  <rdf:li rdf:resource="http://identifiers.org/chebi/CHEBI:13085"/>
                  <rdf:li rdf:resource="http://identifiers.org/chebi/CHEBI:40913"/>
                  <rdf:li rdf:resource="http://identifiers.org/chebi/CHEBI:21244"/>
                  <rdf:li rdf:resource="http://identifiers.org/chebi/CHEBI:40853"/>
                  <rdf:li rdf:resource="http://identifiers.org/chebi/CHEBI:29992"/>
                  <rdf:li rdf:resource="http://identifiers.org/chebi/CHEBI:40900"/>
                  <rdf:li rdf:resource="http://identifiers.org/envipath/32de3cf4-e3e6-4168-956e-32fa5ddb0ce1/compound/4b0cdcb0-137a-4ddc-8e5c-2b55ea238c15"/>
                  <rdf:li rdf:resource="http://identifiers.org/hmdb/HMDB62186"/>
                  <rdf:li rdf:resource="http://identifiers.org/hmdb/HMDB62501"/>
                  <rdf:li rdf:resource="http://identifiers.org/hmdb/HMDB00191"/>
                  <rdf:li rdf:resource="http://identifiers.org/inchi_key/CKLJMWTZIZZHCS-REOHCLBHSA-M"/>
                  <rdf:li rdf:resource="http://identifiers.org/kegg.compound/C00049"/>
                  <rdf:li rdf:resource="http://identifiers.org/kegg.compound/C16433"/>
                  <rdf:li rdf:resource="http://identifiers.org/kegg.drug/D00013"/>
                  <rdf:li rdf:resource="http://identifiers.org/metanetx.chemical/MNXM42"/>
                  <rdf:li rdf:resource="http://identifiers.org/reactome.compound/113553"/>
                  <rdf:li rdf:resource="http://identifiers.org/reactome.compound/29448"/>
                  <rdf:li rdf:resource="http://identifiers.org/sabiork/71"/>
                  <rdf:li rdf:resource="http://identifiers.org/seed.compound/cpd00041"/>
                  <rdf:li rdf:resource="http://identifiers.org/seed.compound/cpd19181"/>
                </rdf:Bag>
              </bqbiol:is>
            </rdf:Description>
          </rdf:RDF>
        </sbml:annotation>
      </species>
      <species id="M_asp__L_e" constant="false" boundaryCondition="false" hasOnlySubstanceUnits="false" name="L-Aspartate" metaid="M_asp__L_e" sboTerm="SBO:0000247" compartment="e" fbc:chemicalFormula="C4H6NO4">
        <sbml:annotation xmlns:sbml="http://www.sbml.org/sbml/level3/version1/core">
          <rdf:RDF xmlns:rdf="http://www.w3.org/1999/02/22-rdf-syntax-ns#">
            <rdf:Description rdf:about="#M_asp__L_e">
              <bqbiol:is xmlns:bqbiol="http://biomodels.net/biology-qualifiers/">
                <rdf:Bag>
                  <rdf:li rdf:resource="http://identifiers.org/bigg.metabolite/asp__L"/>
                  <rdf:li rdf:resource="http://identifiers.org/biocyc/META:L-ASPARTATE"/>
                  <rdf:li rdf:resource="http://identifiers.org/chebi/CHEBI:17053"/>
                  <rdf:li rdf:resource="http://identifiers.org/chebi/CHEBI:22659"/>
                  <rdf:li rdf:resource="http://identifiers.org/chebi/CHEBI:6193"/>
                  <rdf:li rdf:resource="http://identifiers.org/chebi/CHEBI:21247"/>
                  <rdf:li rdf:resource="http://identifiers.org/chebi/CHEBI:29993"/>
                  <rdf:li rdf:resource="http://identifiers.org/chebi/CHEBI:40942"/>
                  <rdf:li rdf:resource="http://identifiers.org/chebi/CHEBI:29995"/>
                  <rdf:li rdf:resource="http://identifiers.org/chebi/CHEBI:22660"/>
                  <rdf:li rdf:resource="http://identifiers.org/chebi/CHEBI:29991"/>
                  <rdf:li rdf:resource="http://identifiers.org/chebi/CHEBI:132943"/>
                  <rdf:li rdf:resource="http://identifiers.org/chebi/CHEBI:35391"/>
                  <rdf:li rdf:resource="http://identifiers.org/chebi/CHEBI:13085"/>
                  <rdf:li rdf:resource="http://identifiers.org/chebi/CHEBI:40913"/>
                  <rdf:li rdf:resource="http://identifiers.org/chebi/CHEBI:21244"/>
                  <rdf:li rdf:resource="http://identifiers.org/chebi/CHEBI:40853"/>
                  <rdf:li rdf:resource="http://identifiers.org/chebi/CHEBI:29992"/>
                  <rdf:li rdf:resource="http://identifiers.org/chebi/CHEBI:40900"/>
                  <rdf:li rdf:resource="http://identifiers.org/envipath/32de3cf4-e3e6-4168-956e-32fa5ddb0ce1/compound/4b0cdcb0-137a-4ddc-8e5c-2b55ea238c15"/>
                  <rdf:li rdf:resource="http://identifiers.org/hmdb/HMDB62186"/>
                  <rdf:li rdf:resource="http://identifiers.org/hmdb/HMDB62501"/>
                  <rdf:li rdf:resource="http://identifiers.org/hmdb/HMDB00191"/>
                  <rdf:li rdf:resource="http://identifiers.org/inchi_key/CKLJMWTZIZZHCS-REOHCLBHSA-M"/>
                  <rdf:li rdf:resource="http://identifiers.org/kegg.compound/C00049"/>
                  <rdf:li rdf:resource="http://identifiers.org/kegg.compound/C16433"/>
                  <rdf:li rdf:resource="http://identifiers.org/kegg.drug/D00013"/>
                  <rdf:li rdf:resource="http://identifiers.org/metanetx.chemical/MNXM42"/>
                  <rdf:li rdf:resource="http://identifiers.org/reactome.compound/113553"/>
                  <rdf:li rdf:resource="http://identifiers.org/reactome.compound/29448"/>
                  <rdf:li rdf:resource="http://identifiers.org/sabiork/71"/>
                  <rdf:li rdf:resource="http://identifiers.org/seed.compound/cpd00041"/>
                  <rdf:li rdf:resource="http://identifiers.org/seed.compound/cpd19181"/>
                </rdf:Bag>
              </bqbiol:is>
            </rdf:Description>
          </rdf:RDF>
        </sbml:annotation>
      </species>
      <species id="M_gdp_c" constant="false" boundaryCondition="false" hasOnlySubstanceUnits="false" name="GDP C10H12N5O11P2" metaid="M_gdp_c" sboTerm="SBO:0000247" compartment="c" fbc:chemicalFormula="C10H12N5O11P2">
        <sbml:annotation xmlns:sbml="http://www.sbml.org/sbml/level3/version1/core">
          <rdf:RDF xmlns:rdf="http://www.w3.org/1999/02/22-rdf-syntax-ns#">
            <rdf:Description rdf:about="#M_gdp_c">
              <bqbiol:is xmlns:bqbiol="http://biomodels.net/biology-qualifiers/">
                <rdf:Bag>
                  <rdf:li rdf:resource="http://identifiers.org/bigg.metabolite/gdp"/>
                  <rdf:li rdf:resource="http://identifiers.org/biocyc/META:GDP"/>
                  <rdf:li rdf:resource="http://identifiers.org/chebi/CHEBI:5212"/>
                  <rdf:li rdf:resource="http://identifiers.org/chebi/CHEBI:17552"/>
                  <rdf:li rdf:resource="http://identifiers.org/chebi/CHEBI:58189"/>
                  <rdf:li rdf:resource="http://identifiers.org/chebi/CHEBI:13327"/>
                  <rdf:li rdf:resource="http://identifiers.org/chebi/CHEBI:42738"/>
                  <rdf:li rdf:resource="http://identifiers.org/chebi/CHEBI:14379"/>
                  <rdf:li rdf:resource="http://identifiers.org/chebi/CHEBI:24448"/>
                  <rdf:li rdf:resource="http://identifiers.org/chebi/CHEBI:65180"/>
                  <rdf:li rdf:resource="http://identifiers.org/hmdb/HMDB01201"/>
                  <rdf:li rdf:resource="http://identifiers.org/inchi_key/QGWNDRXFNXRZMB-UUOKFMHZSA-K"/>
                  <rdf:li rdf:resource="http://identifiers.org/kegg.compound/C00035"/>
                  <rdf:li rdf:resource="http://identifiers.org/kegg.glycan/G10620"/>
                  <rdf:li rdf:resource="http://identifiers.org/metanetx.chemical/MNXM30"/>
                  <rdf:li rdf:resource="http://identifiers.org/reactome.compound/113525"/>
                  <rdf:li rdf:resource="http://identifiers.org/reactome.compound/29420"/>
                  <rdf:li rdf:resource="http://identifiers.org/reactome.compound/205689"/>
                  <rdf:li rdf:resource="http://identifiers.org/reactome.compound/111349"/>
                  <rdf:li rdf:resource="http://identifiers.org/sabiork/1280"/>
                  <rdf:li rdf:resource="http://identifiers.org/seed.compound/cpd00031"/>
                </rdf:Bag>
              </bqbiol:is>
            </rdf:Description>
          </rdf:RDF>
        </sbml:annotation>
      </species>
      <species id="M_btn_c" constant="false" boundaryCondition="false" hasOnlySubstanceUnits="false" name="Biotin" metaid="M_btn_c" sboTerm="SBO:0000247" compartment="c" fbc:chemicalFormula="C10H15N2O3S">
        <sbml:annotation xmlns:sbml="http://www.sbml.org/sbml/level3/version1/core">
          <rdf:RDF xmlns:rdf="http://www.w3.org/1999/02/22-rdf-syntax-ns#">
            <rdf:Description rdf:about="#M_btn_c">
              <bqbiol:is xmlns:bqbiol="http://biomodels.net/biology-qualifiers/">
                <rdf:Bag>
                  <rdf:li rdf:resource="http://identifiers.org/bigg.metabolite/btn"/>
                  <rdf:li rdf:resource="http://identifiers.org/biocyc/META:BIOTIN"/>
                  <rdf:li rdf:resource="http://identifiers.org/chebi/CHEBI:13905"/>
                  <rdf:li rdf:resource="http://identifiers.org/chebi/CHEBI:57586"/>
                  <rdf:li rdf:resource="http://identifiers.org/chebi/CHEBI:22884"/>
                  <rdf:li rdf:resource="http://identifiers.org/chebi/CHEBI:3108"/>
                  <rdf:li rdf:resource="http://identifiers.org/chebi/CHEBI:41236"/>
                  <rdf:li rdf:resource="http://identifiers.org/chebi/CHEBI:15956"/>
                  <rdf:li rdf:resource="http://identifiers.org/chebi/CHEBI:22882"/>
                  <rdf:li rdf:resource="http://identifiers.org/hmdb/HMDB00030"/>
                  <rdf:li rdf:resource="http://identifiers.org/inchi_key/YBJHBAHKTGYVGT-ZKWXMUAHSA-M"/>
                  <rdf:li rdf:resource="http://identifiers.org/kegg.compound/C00120"/>
                  <rdf:li rdf:resource="http://identifiers.org/kegg.drug/D00029"/>
                  <rdf:li rdf:resource="http://identifiers.org/metanetx.chemical/MNXM304"/>
                  <rdf:li rdf:resource="http://identifiers.org/reactome.compound/199238"/>
                  <rdf:li rdf:resource="http://identifiers.org/reactome.compound/29582"/>
                  <rdf:li rdf:resource="http://identifiers.org/reactome.compound/199207"/>
                  <rdf:li rdf:resource="http://identifiers.org/sabiork/1936"/>
                  <rdf:li rdf:resource="http://identifiers.org/seed.compound/cpd00104"/>
                </rdf:Bag>
              </bqbiol:is>
            </rdf:Description>
          </rdf:RDF>
        </sbml:annotation>
      </species>
      <species id="M_gtp_c" constant="false" boundaryCondition="false" hasOnlySubstanceUnits="false" name="GTP C10H12N5O14P3" metaid="M_gtp_c" sboTerm="SBO:0000247" compartment="c" fbc:chemicalFormula="C10H12N5O14P3">
        <sbml:annotation xmlns:sbml="http://www.sbml.org/sbml/level3/version1/core">
          <rdf:RDF xmlns:rdf="http://www.w3.org/1999/02/22-rdf-syntax-ns#">
            <rdf:Description rdf:about="#M_gtp_c">
              <bqbiol:is xmlns:bqbiol="http://biomodels.net/biology-qualifiers/">
                <rdf:Bag>
                  <rdf:li rdf:resource="http://identifiers.org/bigg.metabolite/gtp"/>
                  <rdf:li rdf:resource="http://identifiers.org/biocyc/META:GTP"/>
                  <rdf:li rdf:resource="http://identifiers.org/chebi/CHEBI:37565"/>
                  <rdf:li rdf:resource="http://identifiers.org/chebi/CHEBI:15996"/>
                  <rdf:li rdf:resource="http://identifiers.org/chebi/CHEBI:13342"/>
                  <rdf:li rdf:resource="http://identifiers.org/chebi/CHEBI:57600"/>
                  <rdf:li rdf:resource="http://identifiers.org/chebi/CHEBI:5234"/>
                  <rdf:li rdf:resource="http://identifiers.org/chebi/CHEBI:42934"/>
                  <rdf:li rdf:resource="http://identifiers.org/chebi/CHEBI:24451"/>
                  <rdf:li rdf:resource="http://identifiers.org/hmdb/HMDB01273"/>
                  <rdf:li rdf:resource="http://identifiers.org/inchi_key/XKMLYUALXHKNFT-UUOKFMHZSA-J"/>
                  <rdf:li rdf:resource="http://identifiers.org/kegg.compound/C00044"/>
                  <rdf:li rdf:resource="http://identifiers.org/metanetx.chemical/MNXM51"/>
                  <rdf:li rdf:resource="http://identifiers.org/reactome.compound/113573"/>
                  <rdf:li rdf:resource="http://identifiers.org/reactome.compound/29438"/>
                  <rdf:li rdf:resource="http://identifiers.org/sabiork/1282"/>
                  <rdf:li rdf:resource="http://identifiers.org/seed.compound/cpd00038"/>
                </rdf:Bag>
              </bqbiol:is>
            </rdf:Description>
          </rdf:RDF>
        </sbml:annotation>
      </species>
      <species id="M_e4hglu_c" constant="false" boundaryCondition="false" hasOnlySubstanceUnits="false" name="L erythro 4 Hydroxyglutamate C5H8NO5" metaid="M_e4hglu_c" sboTerm="SBO:0000247" compartment="c" fbc:chemicalFormula="C5H8NO5">
        <sbml:annotation xmlns:sbml="http://www.sbml.org/sbml/level3/version1/core">
          <rdf:RDF xmlns:rdf="http://www.w3.org/1999/02/22-rdf-syntax-ns#">
            <rdf:Description rdf:about="#M_e4hglu_c">
              <bqbiol:is xmlns:bqbiol="http://biomodels.net/biology-qualifiers/">
                <rdf:Bag>
                  <rdf:li rdf:resource="http://identifiers.org/bigg.metabolite/e4hglu"/>
                  <rdf:li rdf:resource="http://identifiers.org/biocyc/META:L-ERYTHRO-4-HYDROXY-GLUTAMATE"/>
                  <rdf:li rdf:resource="http://identifiers.org/chebi/CHEBI:21285"/>
                  <rdf:li rdf:resource="http://identifiers.org/chebi/CHEBI:6331"/>
                  <rdf:li rdf:resource="http://identifiers.org/hmdb/HMDB62752"/>
                  <rdf:li rdf:resource="http://identifiers.org/inchi_key/HBDWQSHEVMSFGY-STHAYSLISA-M"/>
                  <rdf:li rdf:resource="http://identifiers.org/kegg.compound/C05947"/>
                  <rdf:li rdf:resource="http://identifiers.org/metanetx.chemical/MNXM923"/>
                  <rdf:li rdf:resource="http://identifiers.org/seed.compound/cpd19042"/>
                </rdf:Bag>
              </bqbiol:is>
            </rdf:Description>
          </rdf:RDF>
        </sbml:annotation>
      </species>
      <species id="M_imp_c" constant="false" boundaryCondition="false" hasOnlySubstanceUnits="false" name="IMP C10H11N4O8P" metaid="M_imp_c" sboTerm="SBO:0000247" compartment="c" fbc:chemicalFormula="C10H11N4O8P">
        <sbml:annotation xmlns:sbml="http://www.sbml.org/sbml/level3/version1/core">
          <rdf:RDF xmlns:rdf="http://www.w3.org/1999/02/22-rdf-syntax-ns#">
            <rdf:Description rdf:about="#M_imp_c">
              <bqbiol:is xmlns:bqbiol="http://biomodels.net/biology-qualifiers/">
                <rdf:Bag>
                  <rdf:li rdf:resource="http://identifiers.org/bigg.metabolite/imp"/>
                  <rdf:li rdf:resource="http://identifiers.org/biocyc/META:IMP"/>
                  <rdf:li rdf:resource="http://identifiers.org/chebi/CHEBI:43524"/>
                  <rdf:li rdf:resource="http://identifiers.org/chebi/CHEBI:13373"/>
                  <rdf:li rdf:resource="http://identifiers.org/chebi/CHEBI:43528"/>
                  <rdf:li rdf:resource="http://identifiers.org/chebi/CHEBI:19271"/>
                  <rdf:li rdf:resource="http://identifiers.org/chebi/CHEBI:58053"/>
                  <rdf:li rdf:resource="http://identifiers.org/chebi/CHEBI:12063"/>
                  <rdf:li rdf:resource="http://identifiers.org/chebi/CHEBI:43611"/>
                  <rdf:li rdf:resource="http://identifiers.org/chebi/CHEBI:5849"/>
                  <rdf:li rdf:resource="http://identifiers.org/chebi/CHEBI:43563"/>
                  <rdf:li rdf:resource="http://identifiers.org/chebi/CHEBI:12057"/>
                  <rdf:li rdf:resource="http://identifiers.org/chebi/CHEBI:14457"/>
                  <rdf:li rdf:resource="http://identifiers.org/chebi/CHEBI:43475"/>
                  <rdf:li rdf:resource="http://identifiers.org/chebi/CHEBI:43418"/>
                  <rdf:li rdf:resource="http://identifiers.org/chebi/CHEBI:17202"/>
                  <rdf:li rdf:resource="http://identifiers.org/chebi/CHEBI:47501"/>
                  <rdf:li rdf:resource="http://identifiers.org/chebi/CHEBI:13372"/>
                  <rdf:li rdf:resource="http://identifiers.org/hmdb/HMDB00175"/>
                  <rdf:li rdf:resource="http://identifiers.org/inchi_key/GRSZFWQUAKGDAV-KQYNXXCUSA-L"/>
                  <rdf:li rdf:resource="http://identifiers.org/kegg.compound/C00130"/>
                  <rdf:li rdf:resource="http://identifiers.org/metanetx.chemical/MNXM125"/>
                  <rdf:li rdf:resource="http://identifiers.org/reactome.compound/2509792"/>
                  <rdf:li rdf:resource="http://identifiers.org/reactome.compound/29602"/>
                  <rdf:li rdf:resource="http://identifiers.org/sabiork/1306"/>
                  <rdf:li rdf:resource="http://identifiers.org/seed.compound/cpd00114"/>
                </rdf:Bag>
              </bqbiol:is>
            </rdf:Description>
          </rdf:RDF>
        </sbml:annotation>
      </species>
      <species id="M_ad_e" constant="false" boundaryCondition="false" hasOnlySubstanceUnits="false" name="Acetamide" metaid="M_ad_e" sboTerm="SBO:0000247" compartment="e" fbc:chemicalFormula="C2H5NO">
        <sbml:annotation xmlns:sbml="http://www.sbml.org/sbml/level3/version1/core">
          <rdf:RDF xmlns:rdf="http://www.w3.org/1999/02/22-rdf-syntax-ns#">
            <rdf:Description rdf:about="#M_ad_e">
              <bqbiol:is xmlns:bqbiol="http://biomodels.net/biology-qualifiers/">
                <rdf:Bag>
                  <rdf:li rdf:resource="http://identifiers.org/bigg.metabolite/ad"/>
                  <rdf:li rdf:resource="http://identifiers.org/biocyc/META:ACETAMIDE"/>
                  <rdf:li rdf:resource="http://identifiers.org/chebi/CHEBI:49028"/>
                  <rdf:li rdf:resource="http://identifiers.org/chebi/CHEBI:22159"/>
                  <rdf:li rdf:resource="http://identifiers.org/chebi/CHEBI:40563"/>
                  <rdf:li rdf:resource="http://identifiers.org/chebi/CHEBI:27856"/>
                  <rdf:li rdf:resource="http://identifiers.org/chebi/CHEBI:2385"/>
                  <rdf:li rdf:resource="http://identifiers.org/envipath/650babc9-9d68-4b73-9332-11972ca26f7b/compound/fb3914ab-ad9f-434c-bbdf-e681a2080333"/>
                  <rdf:li rdf:resource="http://identifiers.org/envipath/32de3cf4-e3e6-4168-956e-32fa5ddb0ce1/compound/37e2b0d9-f547-4162-b254-d219af2c941a"/>
                  <rdf:li rdf:resource="http://identifiers.org/hmdb/HMDB31645"/>
                  <rdf:li rdf:resource="http://identifiers.org/inchi_key/DLFVBJFMPXGRIB-UHFFFAOYSA-N"/>
                  <rdf:li rdf:resource="http://identifiers.org/kegg.compound/C06244"/>
                  <rdf:li rdf:resource="http://identifiers.org/metanetx.chemical/MNXM4428"/>
                  <rdf:li rdf:resource="http://identifiers.org/sabiork/2879"/>
                  <rdf:li rdf:resource="http://identifiers.org/seed.compound/cpd03734"/>
                </rdf:Bag>
              </bqbiol:is>
            </rdf:Description>
          </rdf:RDF>
        </sbml:annotation>
      </species>
      <species id="M_ara5p_c" constant="false" boundaryCondition="false" hasOnlySubstanceUnits="false" name="D-Arabinose 5-phosphate" metaid="M_ara5p_c" sboTerm="SBO:0000247" compartment="c" fbc:chemicalFormula="C5H9O8P">
        <sbml:annotation xmlns:sbml="http://www.sbml.org/sbml/level3/version1/core">
          <rdf:RDF xmlns:rdf="http://www.w3.org/1999/02/22-rdf-syntax-ns#">
            <rdf:Description rdf:about="#M_ara5p_c">
              <bqbiol:is xmlns:bqbiol="http://biomodels.net/biology-qualifiers/">
                <rdf:Bag>
                  <rdf:li rdf:resource="http://identifiers.org/bigg.metabolite/ara5p"/>
                  <rdf:li rdf:resource="http://identifiers.org/biocyc/META:ARABINOSE-5P"/>
                  <rdf:li rdf:resource="http://identifiers.org/chebi/CHEBI:12916"/>
                  <rdf:li rdf:resource="http://identifiers.org/chebi/CHEBI:79058"/>
                  <rdf:li rdf:resource="http://identifiers.org/chebi/CHEBI:57693"/>
                  <rdf:li rdf:resource="http://identifiers.org/chebi/CHEBI:16241"/>
                  <rdf:li rdf:resource="http://identifiers.org/chebi/CHEBI:4104"/>
                  <rdf:li rdf:resource="http://identifiers.org/chebi/CHEBI:20915"/>
                  <rdf:li rdf:resource="http://identifiers.org/hmdb/HMDB11734"/>
                  <rdf:li rdf:resource="http://identifiers.org/inchi_key/PPQRONHOSHZGFQ-WDCZJNDASA-L"/>
                  <rdf:li rdf:resource="http://identifiers.org/kegg.compound/C01112"/>
                  <rdf:li rdf:resource="http://identifiers.org/metanetx.chemical/MNXM1184"/>
                  <rdf:li rdf:resource="http://identifiers.org/sabiork/25303"/>
                  <rdf:li rdf:resource="http://identifiers.org/sabiork/1478"/>
                  <rdf:li rdf:resource="http://identifiers.org/seed.compound/cpd00817"/>
                </rdf:Bag>
              </bqbiol:is>
            </rdf:Description>
          </rdf:RDF>
        </sbml:annotation>
      </species>
      <species id="M_btamp_c" constant="false" boundaryCondition="false" hasOnlySubstanceUnits="false" name="Biotinyl 5  AMP C20H27N7O9PS" metaid="M_btamp_c" sboTerm="SBO:0000247" compartment="c" fbc:chemicalFormula="C20H27N7O9PS">
        <sbml:annotation xmlns:sbml="http://www.sbml.org/sbml/level3/version1/core">
          <rdf:RDF xmlns:rdf="http://www.w3.org/1999/02/22-rdf-syntax-ns#">
            <rdf:Description rdf:about="#M_btamp_c">
              <bqbiol:is xmlns:bqbiol="http://biomodels.net/biology-qualifiers/">
                <rdf:Bag>
                  <rdf:li rdf:resource="http://identifiers.org/bigg.metabolite/btamp"/>
                  <rdf:li rdf:resource="http://identifiers.org/inchi_key/UTQCSTJVMLODHM-RHCAYAJFSA-N"/>
                  <rdf:li rdf:resource="http://identifiers.org/metanetx.chemical/MNXM722791"/>
                  <rdf:li rdf:resource="http://identifiers.org/seed.compound/cpd22432"/>
                  <rdf:li rdf:resource="http://identifiers.org/seed.compound/cpd03517"/>
                </rdf:Bag>
              </bqbiol:is>
            </rdf:Description>
          </rdf:RDF>
        </sbml:annotation>
      </species>
      <species id="M_ad_c" constant="false" boundaryCondition="false" hasOnlySubstanceUnits="false" name="Acetamide" metaid="M_ad_c" sboTerm="SBO:0000247" compartment="c" fbc:chemicalFormula="C2H5NO">
        <sbml:annotation xmlns:sbml="http://www.sbml.org/sbml/level3/version1/core">
          <rdf:RDF xmlns:rdf="http://www.w3.org/1999/02/22-rdf-syntax-ns#">
            <rdf:Description rdf:about="#M_ad_c">
              <bqbiol:is xmlns:bqbiol="http://biomodels.net/biology-qualifiers/">
                <rdf:Bag>
                  <rdf:li rdf:resource="http://identifiers.org/bigg.metabolite/ad"/>
                  <rdf:li rdf:resource="http://identifiers.org/biocyc/META:ACETAMIDE"/>
                  <rdf:li rdf:resource="http://identifiers.org/chebi/CHEBI:49028"/>
                  <rdf:li rdf:resource="http://identifiers.org/chebi/CHEBI:22159"/>
                  <rdf:li rdf:resource="http://identifiers.org/chebi/CHEBI:40563"/>
                  <rdf:li rdf:resource="http://identifiers.org/chebi/CHEBI:27856"/>
                  <rdf:li rdf:resource="http://identifiers.org/chebi/CHEBI:2385"/>
                  <rdf:li rdf:resource="http://identifiers.org/envipath/650babc9-9d68-4b73-9332-11972ca26f7b/compound/fb3914ab-ad9f-434c-bbdf-e681a2080333"/>
                  <rdf:li rdf:resource="http://identifiers.org/envipath/32de3cf4-e3e6-4168-956e-32fa5ddb0ce1/compound/37e2b0d9-f547-4162-b254-d219af2c941a"/>
                  <rdf:li rdf:resource="http://identifiers.org/hmdb/HMDB31645"/>
                  <rdf:li rdf:resource="http://identifiers.org/inchi_key/DLFVBJFMPXGRIB-UHFFFAOYSA-N"/>
                  <rdf:li rdf:resource="http://identifiers.org/kegg.compound/C06244"/>
                  <rdf:li rdf:resource="http://identifiers.org/metanetx.chemical/MNXM4428"/>
                  <rdf:li rdf:resource="http://identifiers.org/sabiork/2879"/>
                  <rdf:li rdf:resource="http://identifiers.org/seed.compound/cpd03734"/>
                </rdf:Bag>
              </bqbiol:is>
            </rdf:Description>
          </rdf:RDF>
        </sbml:annotation>
      </species>
      <species id="M_adphep_LD_c" constant="false" boundaryCondition="false" hasOnlySubstanceUnits="false" name="ADP-L-glycero-D-manno-heptose" metaid="M_adphep_LD_c" sboTerm="SBO:0000247" compartment="c" fbc:chemicalFormula="C17H25N5O16P2">
        <sbml:annotation xmlns:sbml="http://www.sbml.org/sbml/level3/version1/core">
          <rdf:RDF xmlns:rdf="http://www.w3.org/1999/02/22-rdf-syntax-ns#">
            <rdf:Description rdf:about="#M_adphep_LD_c">
              <bqbiol:is xmlns:bqbiol="http://biomodels.net/biology-qualifiers/">
                <rdf:Bag>
                  <rdf:li rdf:resource="http://identifiers.org/bigg.metabolite/adphep_LD"/>
                  <rdf:li rdf:resource="http://identifiers.org/biocyc/META:ADP-L-GLYCERO-D-MANNO-HEPTOSE"/>
                  <rdf:li rdf:resource="http://identifiers.org/chebi/CHEBI:57564"/>
                  <rdf:li rdf:resource="http://identifiers.org/chebi/CHEBI:15915"/>
                  <rdf:li rdf:resource="http://identifiers.org/chebi/CHEBI:61506"/>
                  <rdf:li rdf:resource="http://identifiers.org/chebi/CHEBI:20844"/>
                  <rdf:li rdf:resource="http://identifiers.org/chebi/CHEBI:2347"/>
                  <rdf:li rdf:resource="http://identifiers.org/chebi/CHEBI:61530"/>
                  <rdf:li rdf:resource="http://identifiers.org/chebi/CHEBI:13226"/>
                  <rdf:li rdf:resource="http://identifiers.org/inchi_key/KMSFWBYFWSKGGR-DTBZDYEHSA-L"/>
                  <rdf:li rdf:resource="http://identifiers.org/kegg.compound/C06398"/>
                  <rdf:li rdf:resource="http://identifiers.org/metanetx.chemical/MNXM857"/>
                  <rdf:li rdf:resource="http://identifiers.org/sabiork/1589"/>
                  <rdf:li rdf:resource="http://identifiers.org/seed.compound/cpd03831"/>
                </rdf:Bag>
              </bqbiol:is>
            </rdf:Description>
          </rdf:RDF>
        </sbml:annotation>
      </species>
      <species id="M_ru5p__D_c" constant="false" boundaryCondition="false" hasOnlySubstanceUnits="false" name="D-Ribulose 5-phosphate" metaid="M_ru5p__D_c" sboTerm="SBO:0000247" compartment="c" fbc:chemicalFormula="C5H9O8P">
        <sbml:annotation xmlns:sbml="http://www.sbml.org/sbml/level3/version1/core">
          <rdf:RDF xmlns:rdf="http://www.w3.org/1999/02/22-rdf-syntax-ns#">
            <rdf:Description rdf:about="#M_ru5p__D_c">
              <bqbiol:is xmlns:bqbiol="http://biomodels.net/biology-qualifiers/">
                <rdf:Bag>
                  <rdf:li rdf:resource="http://identifiers.org/bigg.metabolite/ru5p__D"/>
                  <rdf:li rdf:resource="http://identifiers.org/biocyc/META:RIBULOSE-5P"/>
                  <rdf:li rdf:resource="http://identifiers.org/chebi/CHEBI:40192"/>
                  <rdf:li rdf:resource="http://identifiers.org/chebi/CHEBI:21088"/>
                  <rdf:li rdf:resource="http://identifiers.org/chebi/CHEBI:17363"/>
                  <rdf:li rdf:resource="http://identifiers.org/chebi/CHEBI:26572"/>
                  <rdf:li rdf:resource="http://identifiers.org/chebi/CHEBI:13040"/>
                  <rdf:li rdf:resource="http://identifiers.org/chebi/CHEBI:37455"/>
                  <rdf:li rdf:resource="http://identifiers.org/chebi/CHEBI:58121"/>
                  <rdf:li rdf:resource="http://identifiers.org/chebi/CHEBI:13018"/>
                  <rdf:li rdf:resource="http://identifiers.org/chebi/CHEBI:4243"/>
                  <rdf:li rdf:resource="http://identifiers.org/hmdb/HMDB02033"/>
                  <rdf:li rdf:resource="http://identifiers.org/hmdb/HMDB02694"/>
                  <rdf:li rdf:resource="http://identifiers.org/hmdb/HMDB00618"/>
                  <rdf:li rdf:resource="http://identifiers.org/inchi_key/FNZLKVNUWIIPSJ-UHNVWZDZSA-L"/>
                  <rdf:li rdf:resource="http://identifiers.org/kegg.compound/C00199"/>
                  <rdf:li rdf:resource="http://identifiers.org/metanetx.chemical/MNXM145"/>
                  <rdf:li rdf:resource="http://identifiers.org/reactome.compound/29732"/>
                  <rdf:li rdf:resource="http://identifiers.org/sabiork/22814"/>
                  <rdf:li rdf:resource="http://identifiers.org/sabiork/1313"/>
                  <rdf:li rdf:resource="http://identifiers.org/seed.compound/cpd00171"/>
                </rdf:Bag>
              </bqbiol:is>
            </rdf:Description>
          </rdf:RDF>
        </sbml:annotation>
      </species>
      <species id="M_adphep_DD_c" constant="false" boundaryCondition="false" hasOnlySubstanceUnits="false" name="ADP-D-glycero-D-manno-heptose" metaid="M_adphep_DD_c" sboTerm="SBO:0000247" compartment="c" fbc:chemicalFormula="C17H25N5O16P2">
        <sbml:annotation xmlns:sbml="http://www.sbml.org/sbml/level3/version1/core">
          <rdf:RDF xmlns:rdf="http://www.w3.org/1999/02/22-rdf-syntax-ns#">
            <rdf:Description rdf:about="#M_adphep_DD_c">
              <bqbiol:is xmlns:bqbiol="http://biomodels.net/biology-qualifiers/">
                <rdf:Bag>
                  <rdf:li rdf:resource="http://identifiers.org/bigg.metabolite/adphep_DD"/>
                  <rdf:li rdf:resource="http://identifiers.org/biocyc/META:ADP-D-GLYCERO-D-MANNO-HEPTOSE"/>
                  <rdf:li rdf:resource="http://identifiers.org/chebi/CHEBI:57863"/>
                  <rdf:li rdf:resource="http://identifiers.org/chebi/CHEBI:59966"/>
                  <rdf:li rdf:resource="http://identifiers.org/chebi/CHEBI:13223"/>
                  <rdf:li rdf:resource="http://identifiers.org/chebi/CHEBI:59967"/>
                  <rdf:li rdf:resource="http://identifiers.org/chebi/CHEBI:16693"/>
                  <rdf:li rdf:resource="http://identifiers.org/chebi/CHEBI:2343"/>
                  <rdf:li rdf:resource="http://identifiers.org/chebi/CHEBI:20842"/>
                  <rdf:li rdf:resource="http://identifiers.org/inchi_key/KMSFWBYFWSKGGR-FQBROAFUSA-L"/>
                  <rdf:li rdf:resource="http://identifiers.org/kegg.compound/C06397"/>
                  <rdf:li rdf:resource="http://identifiers.org/metanetx.chemical/MNXM1648"/>
                  <rdf:li rdf:resource="http://identifiers.org/sabiork/1588"/>
                  <rdf:li rdf:resource="http://identifiers.org/seed.compound/cpd03830"/>
                  <rdf:li rdf:resource="http://identifiers.org/seed.compound/cpd29671"/>
                </rdf:Bag>
              </bqbiol:is>
            </rdf:Description>
          </rdf:RDF>
        </sbml:annotation>
      </species>
      <species id="M_ficytcc553_c" constant="false" boundaryCondition="false" hasOnlySubstanceUnits="false" name="Ferricytochrome c-553" metaid="M_ficytcc553_c" sboTerm="SBO:0000247" compartment="c" fbc:chemicalFormula="C42H54FeN8O6S2">
        <sbml:annotation xmlns:sbml="http://www.sbml.org/sbml/level3/version1/core">
          <rdf:RDF xmlns:rdf="http://www.w3.org/1999/02/22-rdf-syntax-ns#">
            <rdf:Description rdf:about="#M_ficytcc553_c">
              <bqbiol:is xmlns:bqbiol="http://biomodels.net/biology-qualifiers/">
                <rdf:Bag>
                  <rdf:li rdf:resource="http://identifiers.org/bigg.metabolite/ficytcc553"/>
                  <rdf:li rdf:resource="http://identifiers.org/biocyc/META:Oxidized-cytochromes-c553"/>
                  <rdf:li rdf:resource="http://identifiers.org/chebi/CHEBI:5028"/>
                  <rdf:li rdf:resource="http://identifiers.org/chebi/CHEBI:14235"/>
                  <rdf:li rdf:resource="http://identifiers.org/chebi/CHEBI:14245"/>
                  <rdf:li rdf:resource="http://identifiers.org/chebi/CHEBI:16951"/>
                  <rdf:li rdf:resource="http://identifiers.org/chebi/CHEBI:15991"/>
                  <rdf:li rdf:resource="http://identifiers.org/chebi/CHEBI:5026"/>
                  <rdf:li rdf:resource="http://identifiers.org/chebi/CHEBI:15719"/>
                  <rdf:li rdf:resource="http://identifiers.org/chebi/CHEBI:5021"/>
                  <rdf:li rdf:resource="http://identifiers.org/chebi/CHEBI:14239"/>
                  <rdf:li rdf:resource="http://identifiers.org/chebi/CHEBI:14240"/>
                  <rdf:li rdf:resource="http://identifiers.org/kegg.compound/C00125"/>
                  <rdf:li rdf:resource="http://identifiers.org/kegg.compound/C00923"/>
                  <rdf:li rdf:resource="http://identifiers.org/kegg.compound/C01070"/>
                  <rdf:li rdf:resource="http://identifiers.org/metanetx.chemical/MNXM5749"/>
                  <rdf:li rdf:resource="http://identifiers.org/sabiork/1937"/>
                  <rdf:li rdf:resource="http://identifiers.org/seed.compound/cpd00109"/>
                  <rdf:li rdf:resource="http://identifiers.org/seed.compound/cpd19010"/>
                  <rdf:li rdf:resource="http://identifiers.org/seed.compound/cpd27756"/>
                </rdf:Bag>
              </bqbiol:is>
            </rdf:Description>
          </rdf:RDF>
        </sbml:annotation>
      </species>
      <species id="M_aa_c" constant="false" boundaryCondition="false" hasOnlySubstanceUnits="false" name="Acrylamide" metaid="M_aa_c" sboTerm="SBO:0000247" compartment="c" fbc:chemicalFormula="C3H5NO">
        <sbml:annotation xmlns:sbml="http://www.sbml.org/sbml/level3/version1/core">
          <rdf:RDF xmlns:rdf="http://www.w3.org/1999/02/22-rdf-syntax-ns#">
            <rdf:Description rdf:about="#M_aa_c">
              <bqbiol:is xmlns:bqbiol="http://biomodels.net/biology-qualifiers/">
                <rdf:Bag>
                  <rdf:li rdf:resource="http://identifiers.org/bigg.metabolite/aa"/>
                  <rdf:li rdf:resource="http://identifiers.org/biocyc/META:ACRYLAMIDE"/>
                  <rdf:li rdf:resource="http://identifiers.org/chebi/CHEBI:28619"/>
                  <rdf:li rdf:resource="http://identifiers.org/chebi/CHEBI:2441"/>
                  <rdf:li rdf:resource="http://identifiers.org/chebi/CHEBI:22215"/>
                  <rdf:li rdf:resource="http://identifiers.org/envipath/32de3cf4-e3e6-4168-956e-32fa5ddb0ce1/compound/28517d60-d7a7-4ef3-8f0a-d8aa0f1b9879"/>
                  <rdf:li rdf:resource="http://identifiers.org/hmdb/HMDB04296"/>
                  <rdf:li rdf:resource="http://identifiers.org/inchi_key/HRPVXLWXLXDGHG-UHFFFAOYSA-N"/>
                  <rdf:li rdf:resource="http://identifiers.org/kegg.compound/C01659"/>
                  <rdf:li rdf:resource="http://identifiers.org/metanetx.chemical/MNXM3208"/>
                  <rdf:li rdf:resource="http://identifiers.org/sabiork/2305"/>
                  <rdf:li rdf:resource="http://identifiers.org/seed.compound/cpd01150"/>
                </rdf:Bag>
              </bqbiol:is>
            </rdf:Description>
          </rdf:RDF>
        </sbml:annotation>
      </species>
      <species id="M_ptrc_c" constant="false" boundaryCondition="false" hasOnlySubstanceUnits="false" name="Putrescine" metaid="M_ptrc_c" sboTerm="SBO:0000247" compartment="c" fbc:chemicalFormula="C4H14N2">
        <sbml:annotation xmlns:sbml="http://www.sbml.org/sbml/level3/version1/core">
          <rdf:RDF xmlns:rdf="http://www.w3.org/1999/02/22-rdf-syntax-ns#">
            <rdf:Description rdf:about="#M_ptrc_c">
              <bqbiol:is xmlns:bqbiol="http://biomodels.net/biology-qualifiers/">
                <rdf:Bag>
                  <rdf:li rdf:resource="http://identifiers.org/bigg.metabolite/ptrc"/>
                  <rdf:li rdf:resource="http://identifiers.org/biocyc/META:PUTRESCINE"/>
                  <rdf:li rdf:resource="http://identifiers.org/chebi/CHEBI:8650"/>
                  <rdf:li rdf:resource="http://identifiers.org/chebi/CHEBI:17148"/>
                  <rdf:li rdf:resource="http://identifiers.org/chebi/CHEBI:45092"/>
                  <rdf:li rdf:resource="http://identifiers.org/chebi/CHEBI:26405"/>
                  <rdf:li rdf:resource="http://identifiers.org/chebi/CHEBI:14972"/>
                  <rdf:li rdf:resource="http://identifiers.org/chebi/CHEBI:326268"/>
                  <rdf:li rdf:resource="http://identifiers.org/hmdb/HMDB01414"/>
                  <rdf:li rdf:resource="http://identifiers.org/hmdb/HMDB60243"/>
                  <rdf:li rdf:resource="http://identifiers.org/inchi_key/KIDHWZJUCRJVML-UHFFFAOYSA-P"/>
                  <rdf:li rdf:resource="http://identifiers.org/kegg.compound/C00134"/>
                  <rdf:li rdf:resource="http://identifiers.org/metanetx.chemical/MNXM118"/>
                  <rdf:li rdf:resource="http://identifiers.org/reactome.compound/29610"/>
                  <rdf:li rdf:resource="http://identifiers.org/reactome.compound/141350"/>
                  <rdf:li rdf:resource="http://identifiers.org/sabiork/1941"/>
                  <rdf:li rdf:resource="http://identifiers.org/seed.compound/cpd00118"/>
                  <rdf:li rdf:resource="http://identifiers.org/seed.compound/cpd12215"/>
                </rdf:Bag>
              </bqbiol:is>
            </rdf:Description>
          </rdf:RDF>
        </sbml:annotation>
      </species>
      <species id="M_aa_e" constant="false" boundaryCondition="false" hasOnlySubstanceUnits="false" name="Acrylamide" metaid="M_aa_e" sboTerm="SBO:0000247" compartment="e" fbc:chemicalFormula="C3H5NO">
        <sbml:annotation xmlns:sbml="http://www.sbml.org/sbml/level3/version1/core">
          <rdf:RDF xmlns:rdf="http://www.w3.org/1999/02/22-rdf-syntax-ns#">
            <rdf:Description rdf:about="#M_aa_e">
              <bqbiol:is xmlns:bqbiol="http://biomodels.net/biology-qualifiers/">
                <rdf:Bag>
                  <rdf:li rdf:resource="http://identifiers.org/bigg.metabolite/aa"/>
                  <rdf:li rdf:resource="http://identifiers.org/biocyc/META:ACRYLAMIDE"/>
                  <rdf:li rdf:resource="http://identifiers.org/chebi/CHEBI:28619"/>
                  <rdf:li rdf:resource="http://identifiers.org/chebi/CHEBI:2441"/>
                  <rdf:li rdf:resource="http://identifiers.org/chebi/CHEBI:22215"/>
                  <rdf:li rdf:resource="http://identifiers.org/envipath/32de3cf4-e3e6-4168-956e-32fa5ddb0ce1/compound/28517d60-d7a7-4ef3-8f0a-d8aa0f1b9879"/>
                  <rdf:li rdf:resource="http://identifiers.org/hmdb/HMDB04296"/>
                  <rdf:li rdf:resource="http://identifiers.org/inchi_key/HRPVXLWXLXDGHG-UHFFFAOYSA-N"/>
                  <rdf:li rdf:resource="http://identifiers.org/kegg.compound/C01659"/>
                  <rdf:li rdf:resource="http://identifiers.org/metanetx.chemical/MNXM3208"/>
                  <rdf:li rdf:resource="http://identifiers.org/sabiork/2305"/>
                  <rdf:li rdf:resource="http://identifiers.org/seed.compound/cpd01150"/>
                </rdf:Bag>
              </bqbiol:is>
            </rdf:Description>
          </rdf:RDF>
        </sbml:annotation>
      </species>
      <species id="M_mql6_c" constant="false" boundaryCondition="false" hasOnlySubstanceUnits="false" name="Menaquinol 6" metaid="M_mql6_c" sboTerm="SBO:0000247" compartment="c" fbc:chemicalFormula="C41H58O2">
        <sbml:annotation xmlns:sbml="http://www.sbml.org/sbml/level3/version1/core">
          <rdf:RDF xmlns:rdf="http://www.w3.org/1999/02/22-rdf-syntax-ns#">
            <rdf:Description rdf:about="#M_mql6_c">
              <bqbiol:is xmlns:bqbiol="http://biomodels.net/biology-qualifiers/">
                <rdf:Bag>
                  <rdf:li rdf:resource="http://identifiers.org/bigg.metabolite/mql6"/>
                  <rdf:li rdf:resource="http://identifiers.org/biocyc/META:CPD-12124"/>
                  <rdf:li rdf:resource="http://identifiers.org/chebi/CHEBI:84536"/>
                  <rdf:li rdf:resource="http://identifiers.org/inchi_key/ZVENTDGZQVBWNA-RCIYGOBDSA-N"/>
                  <rdf:li rdf:resource="http://identifiers.org/metanetx.chemical/MNXM7517"/>
                  <rdf:li rdf:resource="http://identifiers.org/seed.compound/cpd15994"/>
                </rdf:Bag>
              </bqbiol:is>
            </rdf:Description>
          </rdf:RDF>
        </sbml:annotation>
      </species>
      <species id="M_urea_c" constant="false" boundaryCondition="false" hasOnlySubstanceUnits="false" name="Urea CH4N2O" metaid="M_urea_c" sboTerm="SBO:0000247" compartment="c" fbc:chemicalFormula="CH4N2O">
        <sbml:annotation xmlns:sbml="http://www.sbml.org/sbml/level3/version1/core">
          <rdf:RDF xmlns:rdf="http://www.w3.org/1999/02/22-rdf-syntax-ns#">
            <rdf:Description rdf:about="#M_urea_c">
              <bqbiol:is xmlns:bqbiol="http://biomodels.net/biology-qualifiers/">
                <rdf:Bag>
                  <rdf:li rdf:resource="http://identifiers.org/bigg.metabolite/urea"/>
                  <rdf:li rdf:resource="http://identifiers.org/biocyc/META:UREA"/>
                  <rdf:li rdf:resource="http://identifiers.org/chebi/CHEBI:134711"/>
                  <rdf:li rdf:resource="http://identifiers.org/chebi/CHEBI:15292"/>
                  <rdf:li rdf:resource="http://identifiers.org/chebi/CHEBI:16199"/>
                  <rdf:li rdf:resource="http://identifiers.org/chebi/CHEBI:32285"/>
                  <rdf:li rdf:resource="http://identifiers.org/chebi/CHEBI:48376"/>
                  <rdf:li rdf:resource="http://identifiers.org/chebi/CHEBI:9888"/>
                  <rdf:li rdf:resource="http://identifiers.org/chebi/CHEBI:27218"/>
                  <rdf:li rdf:resource="http://identifiers.org/chebi/CHEBI:46379"/>
                  <rdf:li rdf:resource="http://identifiers.org/envipath/5882df9c-dae1-4d80-a40e-db4724271456/compound/a4a8116a-0fc4-4ad8-b192-1387a253bac6"/>
                  <rdf:li rdf:resource="http://identifiers.org/envipath/32de3cf4-e3e6-4168-956e-32fa5ddb0ce1/compound/e1054e0b-a299-4b89-b470-455c007d2bc6"/>
                  <rdf:li rdf:resource="http://identifiers.org/envipath/650babc9-9d68-4b73-9332-11972ca26f7b/compound/f410026a-1678-4d69-b6ac-505c7b9fe316"/>
                  <rdf:li rdf:resource="http://identifiers.org/hmdb/HMDB00294"/>
                  <rdf:li rdf:resource="http://identifiers.org/inchi_key/XSQUKJJJFZCRTK-UHFFFAOYSA-N"/>
                  <rdf:li rdf:resource="http://identifiers.org/kegg.compound/C00086"/>
                  <rdf:li rdf:resource="http://identifiers.org/kegg.drug/D01749"/>
                  <rdf:li rdf:resource="http://identifiers.org/kegg.drug/D10496"/>
                  <rdf:li rdf:resource="http://identifiers.org/kegg.drug/D00023"/>
                  <rdf:li rdf:resource="http://identifiers.org/metanetx.chemical/MNXM117"/>
                  <rdf:li rdf:resource="http://identifiers.org/reactome.compound/374061"/>
                  <rdf:li rdf:resource="http://identifiers.org/reactome.compound/29514"/>
                  <rdf:li rdf:resource="http://identifiers.org/reactome.compound/432019"/>
                  <rdf:li rdf:resource="http://identifiers.org/sabiork/1798"/>
                  <rdf:li rdf:resource="http://identifiers.org/seed.compound/cpd00073"/>
                </rdf:Bag>
              </bqbiol:is>
            </rdf:Description>
          </rdf:RDF>
        </sbml:annotation>
      </species>
      <species id="M_focytcc553_c" constant="false" boundaryCondition="false" hasOnlySubstanceUnits="false" name="Ferrocytochrome c-553" metaid="M_focytcc553_c" sboTerm="SBO:0000247" compartment="c" fbc:chemicalFormula="C42H54FeN8O6S2">
        <sbml:annotation xmlns:sbml="http://www.sbml.org/sbml/level3/version1/core">
          <rdf:RDF xmlns:rdf="http://www.w3.org/1999/02/22-rdf-syntax-ns#">
            <rdf:Description rdf:about="#M_focytcc553_c">
              <bqbiol:is xmlns:bqbiol="http://biomodels.net/biology-qualifiers/">
                <rdf:Bag>
                  <rdf:li rdf:resource="http://identifiers.org/bigg.metabolite/focytcc553"/>
                  <rdf:li rdf:resource="http://identifiers.org/biocyc/META:Cytochromes-C-Reduced"/>
                  <rdf:li rdf:resource="http://identifiers.org/biocyc/META:Reduced-cytochromes-c553"/>
                  <rdf:li rdf:resource="http://identifiers.org/chebi/CHEBI:15856"/>
                  <rdf:li rdf:resource="http://identifiers.org/chebi/CHEBI:5038"/>
                  <rdf:li rdf:resource="http://identifiers.org/chebi/CHEBI:14256"/>
                  <rdf:li rdf:resource="http://identifiers.org/chebi/CHEBI:16928"/>
                  <rdf:li rdf:resource="http://identifiers.org/chebi/CHEBI:8789"/>
                  <rdf:li rdf:resource="http://identifiers.org/chebi/CHEBI:5040"/>
                  <rdf:li rdf:resource="http://identifiers.org/chebi/CHEBI:14252"/>
                  <rdf:li rdf:resource="http://identifiers.org/chebi/CHEBI:14253"/>
                  <rdf:li rdf:resource="http://identifiers.org/kegg.compound/C00126"/>
                  <rdf:li rdf:resource="http://identifiers.org/kegg.compound/C01071"/>
                  <rdf:li rdf:resource="http://identifiers.org/metanetx.chemical/MNXM746"/>
                  <rdf:li rdf:resource="http://identifiers.org/sabiork/2881"/>
                  <rdf:li rdf:resource="http://identifiers.org/sabiork/1938"/>
                  <rdf:li rdf:resource="http://identifiers.org/seed.compound/cpd19011"/>
                  <rdf:li rdf:resource="http://identifiers.org/seed.compound/cpd28081"/>
                  <rdf:li rdf:resource="http://identifiers.org/seed.compound/cpd00110"/>
                </rdf:Bag>
              </bqbiol:is>
            </rdf:Description>
          </rdf:RDF>
        </sbml:annotation>
      </species>
      <species id="M_agm_c" constant="false" boundaryCondition="false" hasOnlySubstanceUnits="false" name="Agmatine" metaid="M_agm_c" sboTerm="SBO:0000247" compartment="c" fbc:chemicalFormula="C5H16N4">
        <sbml:annotation xmlns:sbml="http://www.sbml.org/sbml/level3/version1/core">
          <rdf:RDF xmlns:rdf="http://www.w3.org/1999/02/22-rdf-syntax-ns#">
            <rdf:Description rdf:about="#M_agm_c">
              <bqbiol:is xmlns:bqbiol="http://biomodels.net/biology-qualifiers/">
                <rdf:Bag>
                  <rdf:li rdf:resource="http://identifiers.org/bigg.metabolite/agm"/>
                  <rdf:li rdf:resource="http://identifiers.org/biocyc/META:AGMATHINE"/>
                  <rdf:li rdf:resource="http://identifiers.org/chebi/CHEBI:17431"/>
                  <rdf:li rdf:resource="http://identifiers.org/chebi/CHEBI:2514"/>
                  <rdf:li rdf:resource="http://identifiers.org/chebi/CHEBI:18576"/>
                  <rdf:li rdf:resource="http://identifiers.org/chebi/CHEBI:13747"/>
                  <rdf:li rdf:resource="http://identifiers.org/chebi/CHEBI:58145"/>
                  <rdf:li rdf:resource="http://identifiers.org/chebi/CHEBI:40556"/>
                  <rdf:li rdf:resource="http://identifiers.org/hmdb/HMDB60259"/>
                  <rdf:li rdf:resource="http://identifiers.org/hmdb/HMDB01432"/>
                  <rdf:li rdf:resource="http://identifiers.org/inchi_key/QYPPJABKJHAVHS-UHFFFAOYSA-P"/>
                  <rdf:li rdf:resource="http://identifiers.org/kegg.compound/C00179"/>
                  <rdf:li rdf:resource="http://identifiers.org/metanetx.chemical/MNXM328"/>
                  <rdf:li rdf:resource="http://identifiers.org/reactome.compound/351164"/>
                  <rdf:li rdf:resource="http://identifiers.org/sabiork/4059"/>
                  <rdf:li rdf:resource="http://identifiers.org/seed.compound/cpd00152"/>
                </rdf:Bag>
              </bqbiol:is>
            </rdf:Description>
          </rdf:RDF>
        </sbml:annotation>
      </species>
      <species id="M_aacoa_c" constant="false" boundaryCondition="false" hasOnlySubstanceUnits="false" name="Acetoacetyl-CoA" metaid="M_aacoa_c" sboTerm="SBO:0000247" compartment="c" fbc:chemicalFormula="C25H36N7O18P3S">
        <sbml:annotation xmlns:sbml="http://www.sbml.org/sbml/level3/version1/core">
          <rdf:RDF xmlns:rdf="http://www.w3.org/1999/02/22-rdf-syntax-ns#">
            <rdf:Description rdf:about="#M_aacoa_c">
              <bqbiol:is xmlns:bqbiol="http://biomodels.net/biology-qualifiers/">
                <rdf:Bag>
                  <rdf:li rdf:resource="http://identifiers.org/bigg.metabolite/aacoa"/>
                  <rdf:li rdf:resource="http://identifiers.org/biocyc/META:ACETOACETYL-COA"/>
                  <rdf:li rdf:resource="http://identifiers.org/chebi/CHEBI:22173"/>
                  <rdf:li rdf:resource="http://identifiers.org/chebi/CHEBI:15345"/>
                  <rdf:li rdf:resource="http://identifiers.org/chebi/CHEBI:2392"/>
                  <rdf:li rdf:resource="http://identifiers.org/chebi/CHEBI:13706"/>
                  <rdf:li rdf:resource="http://identifiers.org/chebi/CHEBI:11756"/>
                  <rdf:li rdf:resource="http://identifiers.org/chebi/CHEBI:41333"/>
                  <rdf:li rdf:resource="http://identifiers.org/chebi/CHEBI:57286"/>
                  <rdf:li rdf:resource="http://identifiers.org/envipath/32de3cf4-e3e6-4168-956e-32fa5ddb0ce1/compound/e8a0c5c5-e9b1-4f85-94c1-d3d04866d6c9"/>
                  <rdf:li rdf:resource="http://identifiers.org/hmdb/HMDB01484"/>
                  <rdf:li rdf:resource="http://identifiers.org/hmdb/HMDB11665"/>
                  <rdf:li rdf:resource="http://identifiers.org/inchi_key/OJFDKHTZOUZBOS-CITAKDKDSA-J"/>
                  <rdf:li rdf:resource="http://identifiers.org/kegg.compound/C00332"/>
                  <rdf:li rdf:resource="http://identifiers.org/lipidmaps/LMFA07050030"/>
                  <rdf:li rdf:resource="http://identifiers.org/metanetx.chemical/MNXM133"/>
                  <rdf:li rdf:resource="http://identifiers.org/reactome.compound/191293"/>
                  <rdf:li rdf:resource="http://identifiers.org/reactome.compound/73871"/>
                  <rdf:li rdf:resource="http://identifiers.org/sabiork/2019"/>
                  <rdf:li rdf:resource="http://identifiers.org/seed.compound/cpd00279"/>
                  <rdf:li rdf:resource="http://identifiers.org/slm/000000298"/>
                </rdf:Bag>
              </bqbiol:is>
            </rdf:Description>
          </rdf:RDF>
        </sbml:annotation>
      </species>
      <species id="M_ahcys_c" constant="false" boundaryCondition="false" hasOnlySubstanceUnits="false" name="S-Adenosyl-L-homocysteine" metaid="M_ahcys_c" sboTerm="SBO:0000247" compartment="c" fbc:chemicalFormula="C14H20N6O5S">
        <sbml:annotation xmlns:sbml="http://www.sbml.org/sbml/level3/version1/core">
          <rdf:RDF xmlns:rdf="http://www.w3.org/1999/02/22-rdf-syntax-ns#">
            <rdf:Description rdf:about="#M_ahcys_c">
              <bqbiol:is xmlns:bqbiol="http://biomodels.net/biology-qualifiers/">
                <rdf:Bag>
                  <rdf:li rdf:resource="http://identifiers.org/bigg.metabolite/ahcys"/>
                  <rdf:li rdf:resource="http://identifiers.org/biocyc/META:ADENOSYL-HOMO-CYS"/>
                  <rdf:li rdf:resource="http://identifiers.org/chebi/CHEBI:12741"/>
                  <rdf:li rdf:resource="http://identifiers.org/chebi/CHEBI:45495"/>
                  <rdf:li rdf:resource="http://identifiers.org/chebi/CHEBI:8945"/>
                  <rdf:li rdf:resource="http://identifiers.org/chebi/CHEBI:16680"/>
                  <rdf:li rdf:resource="http://identifiers.org/chebi/CHEBI:67009"/>
                  <rdf:li rdf:resource="http://identifiers.org/chebi/CHEBI:22034"/>
                  <rdf:li rdf:resource="http://identifiers.org/chebi/CHEBI:57856"/>
                  <rdf:li rdf:resource="http://identifiers.org/chebi/CHEBI:12761"/>
                  <rdf:li rdf:resource="http://identifiers.org/chebi/CHEBI:12759"/>
                  <rdf:li rdf:resource="http://identifiers.org/hmdb/HMDB00939"/>
                  <rdf:li rdf:resource="http://identifiers.org/inchi_key/ZJUKTBDSGOFHSH-WFMPWKQPSA-N"/>
                  <rdf:li rdf:resource="http://identifiers.org/kegg.compound/C00021"/>
                  <rdf:li rdf:resource="http://identifiers.org/metanetx.chemical/MNXM19"/>
                  <rdf:li rdf:resource="http://identifiers.org/reactome.compound/2162252"/>
                  <rdf:li rdf:resource="http://identifiers.org/reactome.compound/77502"/>
                  <rdf:li rdf:resource="http://identifiers.org/reactome.compound/5278409"/>
                  <rdf:li rdf:resource="http://identifiers.org/reactome.compound/71285"/>
                  <rdf:li rdf:resource="http://identifiers.org/sabiork/1274"/>
                  <rdf:li rdf:resource="http://identifiers.org/seed.compound/cpd00019"/>
                </rdf:Bag>
              </bqbiol:is>
            </rdf:Description>
          </rdf:RDF>
        </sbml:annotation>
      </species>
      <species id="M_coa_c" constant="false" boundaryCondition="false" hasOnlySubstanceUnits="false" name="Coenzyme A" metaid="M_coa_c" sboTerm="SBO:0000247" compartment="c" fbc:chemicalFormula="C21H32N7O16P3S">
        <sbml:annotation xmlns:sbml="http://www.sbml.org/sbml/level3/version1/core">
          <rdf:RDF xmlns:rdf="http://www.w3.org/1999/02/22-rdf-syntax-ns#">
            <rdf:Description rdf:about="#M_coa_c">
              <bqbiol:is xmlns:bqbiol="http://biomodels.net/biology-qualifiers/">
                <rdf:Bag>
                  <rdf:li rdf:resource="http://identifiers.org/bigg.metabolite/coa"/>
                  <rdf:li rdf:resource="http://identifiers.org/biocyc/META:COA-GROUP"/>
                  <rdf:li rdf:resource="http://identifiers.org/biocyc/META:CO-A"/>
                  <rdf:li rdf:resource="http://identifiers.org/chebi/CHEBI:41631"/>
                  <rdf:li rdf:resource="http://identifiers.org/chebi/CHEBI:41597"/>
                  <rdf:li rdf:resource="http://identifiers.org/chebi/CHEBI:741566"/>
                  <rdf:li rdf:resource="http://identifiers.org/chebi/CHEBI:23355"/>
                  <rdf:li rdf:resource="http://identifiers.org/chebi/CHEBI:13295"/>
                  <rdf:li rdf:resource="http://identifiers.org/chebi/CHEBI:13298"/>
                  <rdf:li rdf:resource="http://identifiers.org/chebi/CHEBI:57287"/>
                  <rdf:li rdf:resource="http://identifiers.org/chebi/CHEBI:15346"/>
                  <rdf:li rdf:resource="http://identifiers.org/chebi/CHEBI:3771"/>
                  <rdf:li rdf:resource="http://identifiers.org/chebi/CHEBI:13294"/>
                  <rdf:li rdf:resource="http://identifiers.org/envipath/32de3cf4-e3e6-4168-956e-32fa5ddb0ce1/compound/19310484-6aa5-4dcf-b1da-855a8c21ecfd"/>
                  <rdf:li rdf:resource="http://identifiers.org/hmdb/HMDB01423"/>
                  <rdf:li rdf:resource="http://identifiers.org/hmdb/HMDB62184"/>
                  <rdf:li rdf:resource="http://identifiers.org/inchi_key/RGJOEKWQDUBAIZ-IBOSZNHHSA-J"/>
                  <rdf:li rdf:resource="http://identifiers.org/kegg.compound/C00010"/>
                  <rdf:li rdf:resource="http://identifiers.org/metanetx.chemical/MNXM12"/>
                  <rdf:li rdf:resource="http://identifiers.org/reactome.compound/193514"/>
                  <rdf:li rdf:resource="http://identifiers.org/reactome.compound/162743"/>
                  <rdf:li rdf:resource="http://identifiers.org/reactome.compound/2485002"/>
                  <rdf:li rdf:resource="http://identifiers.org/reactome.compound/1678675"/>
                  <rdf:li rdf:resource="http://identifiers.org/reactome.compound/29374"/>
                  <rdf:li rdf:resource="http://identifiers.org/reactome.compound/76194"/>
                  <rdf:li rdf:resource="http://identifiers.org/reactome.compound/8939024"/>
                  <rdf:li rdf:resource="http://identifiers.org/sabiork/1265"/>
                  <rdf:li rdf:resource="http://identifiers.org/seed.compound/cpd22528"/>
                  <rdf:li rdf:resource="http://identifiers.org/seed.compound/cpd00010"/>
                </rdf:Bag>
              </bqbiol:is>
            </rdf:Description>
          </rdf:RDF>
        </sbml:annotation>
      </species>
      <species id="M_dtbt_c" constant="false" boundaryCondition="false" hasOnlySubstanceUnits="false" name="Dethiobiotin" metaid="M_dtbt_c" sboTerm="SBO:0000247" compartment="c" fbc:chemicalFormula="C10H17N2O3">
        <sbml:annotation xmlns:sbml="http://www.sbml.org/sbml/level3/version1/core">
          <rdf:RDF xmlns:rdf="http://www.w3.org/1999/02/22-rdf-syntax-ns#">
            <rdf:Description rdf:about="#M_dtbt_c">
              <bqbiol:is xmlns:bqbiol="http://biomodels.net/biology-qualifiers/">
                <rdf:Bag>
                  <rdf:li rdf:resource="http://identifiers.org/bigg.metabolite/dtbt"/>
                  <rdf:li rdf:resource="http://identifiers.org/biocyc/META:DETHIOBIOTIN"/>
                  <rdf:li rdf:resource="http://identifiers.org/chebi/CHEBI:42280"/>
                  <rdf:li rdf:resource="http://identifiers.org/chebi/CHEBI:14132"/>
                  <rdf:li rdf:resource="http://identifiers.org/chebi/CHEBI:36990"/>
                  <rdf:li rdf:resource="http://identifiers.org/chebi/CHEBI:16691"/>
                  <rdf:li rdf:resource="http://identifiers.org/chebi/CHEBI:42279"/>
                  <rdf:li rdf:resource="http://identifiers.org/chebi/CHEBI:23649"/>
                  <rdf:li rdf:resource="http://identifiers.org/chebi/CHEBI:4457"/>
                  <rdf:li rdf:resource="http://identifiers.org/chebi/CHEBI:57861"/>
                  <rdf:li rdf:resource="http://identifiers.org/hmdb/HMDB03581"/>
                  <rdf:li rdf:resource="http://identifiers.org/inchi_key/AUTOLBMXDDTRRT-UHFFFAOYSA-M"/>
                  <rdf:li rdf:resource="http://identifiers.org/kegg.compound/C01909"/>
                  <rdf:li rdf:resource="http://identifiers.org/metanetx.chemical/MNXM1020"/>
                  <rdf:li rdf:resource="http://identifiers.org/sabiork/5879"/>
                  <rdf:li rdf:resource="http://identifiers.org/seed.compound/cpd01311"/>
                </rdf:Bag>
              </bqbiol:is>
            </rdf:Description>
          </rdf:RDF>
        </sbml:annotation>
      </species>
      <species id="M_rhcys_c" constant="false" boundaryCondition="false" hasOnlySubstanceUnits="false" name="S-Ribosyl-L-homocysteine" metaid="M_rhcys_c" sboTerm="SBO:0000247" compartment="c" fbc:chemicalFormula="C9H17NO6S">
        <sbml:annotation xmlns:sbml="http://www.sbml.org/sbml/level3/version1/core">
          <rdf:RDF xmlns:rdf="http://www.w3.org/1999/02/22-rdf-syntax-ns#">
            <rdf:Description rdf:about="#M_rhcys_c">
              <bqbiol:is xmlns:bqbiol="http://biomodels.net/biology-qualifiers/">
                <rdf:Bag>
                  <rdf:li rdf:resource="http://identifiers.org/bigg.metabolite/rhcys"/>
                  <rdf:li rdf:resource="http://identifiers.org/biocyc/META:CPD-564"/>
                  <rdf:li rdf:resource="http://identifiers.org/chebi/CHEBI:17575"/>
                  <rdf:li rdf:resource="http://identifiers.org/chebi/CHEBI:12750"/>
                  <rdf:li rdf:resource="http://identifiers.org/chebi/CHEBI:90364"/>
                  <rdf:li rdf:resource="http://identifiers.org/chebi/CHEBI:8968"/>
                  <rdf:li rdf:resource="http://identifiers.org/chebi/CHEBI:58195"/>
                  <rdf:li rdf:resource="http://identifiers.org/chebi/CHEBI:22071"/>
                  <rdf:li rdf:resource="http://identifiers.org/chebi/CHEBI:45383"/>
                  <rdf:li rdf:resource="http://identifiers.org/inchi_key/IQFWYNFDWRYSRA-BLELIYKESA-N"/>
                  <rdf:li rdf:resource="http://identifiers.org/kegg.compound/C03539"/>
                  <rdf:li rdf:resource="http://identifiers.org/metanetx.chemical/MNXM1777"/>
                  <rdf:li rdf:resource="http://identifiers.org/sabiork/6692"/>
                  <rdf:li rdf:resource="http://identifiers.org/seed.compound/cpd02227"/>
                </rdf:Bag>
              </bqbiol:is>
            </rdf:Description>
          </rdf:RDF>
        </sbml:annotation>
      </species>
      <species id="M_accoa_c" constant="false" boundaryCondition="false" hasOnlySubstanceUnits="false" name="Acetyl-CoA" metaid="M_accoa_c" sboTerm="SBO:0000247" compartment="c" fbc:chemicalFormula="C23H34N7O17P3S">
        <sbml:annotation xmlns:sbml="http://www.sbml.org/sbml/level3/version1/core">
          <rdf:RDF xmlns:rdf="http://www.w3.org/1999/02/22-rdf-syntax-ns#">
            <rdf:Description rdf:about="#M_accoa_c">
              <bqbiol:is xmlns:bqbiol="http://biomodels.net/biology-qualifiers/">
                <rdf:Bag>
                  <rdf:li rdf:resource="http://identifiers.org/bigg.metabolite/accoa"/>
                  <rdf:li rdf:resource="http://identifiers.org/biocyc/META:ACETYL-COA"/>
                  <rdf:li rdf:resource="http://identifiers.org/chebi/CHEBI:57288"/>
                  <rdf:li rdf:resource="http://identifiers.org/chebi/CHEBI:22192"/>
                  <rdf:li rdf:resource="http://identifiers.org/chebi/CHEBI:15351"/>
                  <rdf:li rdf:resource="http://identifiers.org/chebi/CHEBI:13712"/>
                  <rdf:li rdf:resource="http://identifiers.org/chebi/CHEBI:2408"/>
                  <rdf:li rdf:resource="http://identifiers.org/chebi/CHEBI:40470"/>
                  <rdf:li rdf:resource="http://identifiers.org/envipath/32de3cf4-e3e6-4168-956e-32fa5ddb0ce1/compound/57bd5e24-9d14-4b91-bc60-64c8ea6c2d11"/>
                  <rdf:li rdf:resource="http://identifiers.org/hmdb/HMDB01206"/>
                  <rdf:li rdf:resource="http://identifiers.org/inchi_key/ZSLZBFCDCINBPY-ZSJPKINUSA-J"/>
                  <rdf:li rdf:resource="http://identifiers.org/kegg.compound/C00024"/>
                  <rdf:li rdf:resource="http://identifiers.org/lipidmaps/LMFA07050029"/>
                  <rdf:li rdf:resource="http://identifiers.org/lipidmaps/LMFA07050281"/>
                  <rdf:li rdf:resource="http://identifiers.org/metanetx.chemical/MNXM21"/>
                  <rdf:li rdf:resource="http://identifiers.org/reactome.compound/727753"/>
                  <rdf:li rdf:resource="http://identifiers.org/reactome.compound/76183"/>
                  <rdf:li rdf:resource="http://identifiers.org/reactome.compound/113560"/>
                  <rdf:li rdf:resource="http://identifiers.org/reactome.compound/353123"/>
                  <rdf:li rdf:resource="http://identifiers.org/reactome.compound/113559"/>
                  <rdf:li rdf:resource="http://identifiers.org/sabiork/1276"/>
                  <rdf:li rdf:resource="http://identifiers.org/seed.compound/cpd00022"/>
                  <rdf:li rdf:resource="http://identifiers.org/slm/000000297"/>
                </rdf:Bag>
              </bqbiol:is>
            </rdf:Description>
          </rdf:RDF>
        </sbml:annotation>
      </species>
      <species id="M_cys__L_c" constant="false" boundaryCondition="false" hasOnlySubstanceUnits="false" name="L-Cysteine" metaid="M_cys__L_c" sboTerm="SBO:0000247" compartment="c" fbc:chemicalFormula="C3H7NO2S">
        <sbml:annotation xmlns:sbml="http://www.sbml.org/sbml/level3/version1/core">
          <rdf:RDF xmlns:rdf="http://www.w3.org/1999/02/22-rdf-syntax-ns#">
            <rdf:Description rdf:about="#M_cys__L_c">
              <bqbiol:is xmlns:bqbiol="http://biomodels.net/biology-qualifiers/">
                <rdf:Bag>
                  <rdf:li rdf:resource="http://identifiers.org/bigg.metabolite/cys__L"/>
                  <rdf:li rdf:resource="http://identifiers.org/biocyc/META:CYS"/>
                  <rdf:li rdf:resource="http://identifiers.org/chebi/CHEBI:32457"/>
                  <rdf:li rdf:resource="http://identifiers.org/chebi/CHEBI:15356"/>
                  <rdf:li rdf:resource="http://identifiers.org/chebi/CHEBI:4050"/>
                  <rdf:li rdf:resource="http://identifiers.org/chebi/CHEBI:32456"/>
                  <rdf:li rdf:resource="http://identifiers.org/chebi/CHEBI:21261"/>
                  <rdf:li rdf:resource="http://identifiers.org/chebi/CHEBI:41811"/>
                  <rdf:li rdf:resource="http://identifiers.org/chebi/CHEBI:14061"/>
                  <rdf:li rdf:resource="http://identifiers.org/chebi/CHEBI:32443"/>
                  <rdf:li rdf:resource="http://identifiers.org/chebi/CHEBI:32458"/>
                  <rdf:li rdf:resource="http://identifiers.org/chebi/CHEBI:32442"/>
                  <rdf:li rdf:resource="http://identifiers.org/chebi/CHEBI:13095"/>
                  <rdf:li rdf:resource="http://identifiers.org/chebi/CHEBI:41768"/>
                  <rdf:li rdf:resource="http://identifiers.org/chebi/CHEBI:23508"/>
                  <rdf:li rdf:resource="http://identifiers.org/chebi/CHEBI:32445"/>
                  <rdf:li rdf:resource="http://identifiers.org/chebi/CHEBI:35235"/>
                  <rdf:li rdf:resource="http://identifiers.org/chebi/CHEBI:17561"/>
                  <rdf:li rdf:resource="http://identifiers.org/chebi/CHEBI:41700"/>
                  <rdf:li rdf:resource="http://identifiers.org/chebi/CHEBI:6207"/>
                  <rdf:li rdf:resource="http://identifiers.org/chebi/CHEBI:41781"/>
                  <rdf:li rdf:resource="http://identifiers.org/chebi/CHEBI:35237"/>
                  <rdf:li rdf:resource="http://identifiers.org/chebi/CHEBI:41227"/>
                  <rdf:li rdf:resource="http://identifiers.org/envipath/650babc9-9d68-4b73-9332-11972ca26f7b/compound/1271bedc-d0c8-4aa1-83dc-571304dd14a8"/>
                  <rdf:li rdf:resource="http://identifiers.org/envipath/650babc9-9d68-4b73-9332-11972ca26f7b/compound/02361658-c991-436f-ba62-fafbccfdae5e"/>
                  <rdf:li rdf:resource="http://identifiers.org/hmdb/HMDB00574"/>
                  <rdf:li rdf:resource="http://identifiers.org/inchi_key/XUJNEKJLAYXESH-REOHCLBHSA-N"/>
                  <rdf:li rdf:resource="http://identifiers.org/kegg.compound/C00736"/>
                  <rdf:li rdf:resource="http://identifiers.org/kegg.compound/C00097"/>
                  <rdf:li rdf:resource="http://identifiers.org/kegg.drug/D00026"/>
                  <rdf:li rdf:resource="http://identifiers.org/metanetx.chemical/MNXM55"/>
                  <rdf:li rdf:resource="http://identifiers.org/reactome.compound/352016"/>
                  <rdf:li rdf:resource="http://identifiers.org/reactome.compound/379721"/>
                  <rdf:li rdf:resource="http://identifiers.org/reactome.compound/111707"/>
                  <rdf:li rdf:resource="http://identifiers.org/reactome.compound/5668576"/>
                  <rdf:li rdf:resource="http://identifiers.org/sabiork/2142"/>
                  <rdf:li rdf:resource="http://identifiers.org/sabiork/78"/>
                  <rdf:li rdf:resource="http://identifiers.org/seed.compound/cpd00084"/>
                  <rdf:li rdf:resource="http://identifiers.org/seed.compound/cpd00547"/>
                </rdf:Bag>
              </bqbiol:is>
            </rdf:Description>
          </rdf:RDF>
        </sbml:annotation>
      </species>
      <species id="M_hcys__L_c" constant="false" boundaryCondition="false" hasOnlySubstanceUnits="false" name="L-Homocysteine" metaid="M_hcys__L_c" sboTerm="SBO:0000247" compartment="c" fbc:chemicalFormula="C4H9NO2S">
        <sbml:annotation xmlns:sbml="http://www.sbml.org/sbml/level3/version1/core">
          <rdf:RDF xmlns:rdf="http://www.w3.org/1999/02/22-rdf-syntax-ns#">
            <rdf:Description rdf:about="#M_hcys__L_c">
              <bqbiol:is xmlns:bqbiol="http://biomodels.net/biology-qualifiers/">
                <rdf:Bag>
                  <rdf:li rdf:resource="http://identifiers.org/bigg.metabolite/hcys__L"/>
                  <rdf:li rdf:resource="http://identifiers.org/biocyc/META:HOMO-CYS"/>
                  <rdf:li rdf:resource="http://identifiers.org/chebi/CHEBI:43117"/>
                  <rdf:li rdf:resource="http://identifiers.org/chebi/CHEBI:21329"/>
                  <rdf:li rdf:resource="http://identifiers.org/chebi/CHEBI:58199"/>
                  <rdf:li rdf:resource="http://identifiers.org/chebi/CHEBI:66952"/>
                  <rdf:li rdf:resource="http://identifiers.org/chebi/CHEBI:6245"/>
                  <rdf:li rdf:resource="http://identifiers.org/chebi/CHEBI:17588"/>
                  <rdf:li rdf:resource="http://identifiers.org/chebi/CHEBI:17230"/>
                  <rdf:li rdf:resource="http://identifiers.org/chebi/CHEBI:13122"/>
                  <rdf:li rdf:resource="http://identifiers.org/chebi/CHEBI:14408"/>
                  <rdf:li rdf:resource="http://identifiers.org/chebi/CHEBI:58065"/>
                  <rdf:li rdf:resource="http://identifiers.org/chebi/CHEBI:5751"/>
                  <rdf:li rdf:resource="http://identifiers.org/chebi/CHEBI:63072"/>
                  <rdf:li rdf:resource="http://identifiers.org/hmdb/HMDB00165"/>
                  <rdf:li rdf:resource="http://identifiers.org/hmdb/HMDB00742"/>
                  <rdf:li rdf:resource="http://identifiers.org/inchi_key/FFFHZYDWPBMWHY-UHFFFAOYSA-N"/>
                  <rdf:li rdf:resource="http://identifiers.org/kegg.compound/C05330"/>
                  <rdf:li rdf:resource="http://identifiers.org/kegg.compound/C00155"/>
                  <rdf:li rdf:resource="http://identifiers.org/metanetx.chemical/MNXM123"/>
                  <rdf:li rdf:resource="http://identifiers.org/reactome.compound/174369"/>
                  <rdf:li rdf:resource="http://identifiers.org/sabiork/1950"/>
                  <rdf:li rdf:resource="http://identifiers.org/sabiork/2768"/>
                  <rdf:li rdf:resource="http://identifiers.org/seed.compound/cpd19034"/>
                  <rdf:li rdf:resource="http://identifiers.org/seed.compound/cpd00135"/>
                </rdf:Bag>
              </bqbiol:is>
            </rdf:Description>
          </rdf:RDF>
        </sbml:annotation>
      </species>
      <species id="M_peptido_EC_c" constant="false" boundaryCondition="false" hasOnlySubstanceUnits="false" name="Peptidoglycan subunit of Escherichia coli" metaid="M_peptido_EC_c" sboTerm="SBO:0000247" compartment="c" fbc:chemicalFormula="C40H62N8O21">
        <sbml:annotation xmlns:sbml="http://www.sbml.org/sbml/level3/version1/core">
          <rdf:RDF xmlns:rdf="http://www.w3.org/1999/02/22-rdf-syntax-ns#">
            <rdf:Description rdf:about="#M_peptido_EC_c">
              <bqbiol:is xmlns:bqbiol="http://biomodels.net/biology-qualifiers/">
                <rdf:Bag>
                  <rdf:li rdf:resource="http://identifiers.org/bigg.metabolite/peptido_EC"/>
                  <rdf:li rdf:resource="http://identifiers.org/metanetx.chemical/MNXM4770"/>
                  <rdf:li rdf:resource="http://identifiers.org/seed.compound/cpd15654"/>
                </rdf:Bag>
              </bqbiol:is>
            </rdf:Description>
          </rdf:RDF>
        </sbml:annotation>
      </species>
      <species id="M_h2s_c" constant="false" boundaryCondition="false" hasOnlySubstanceUnits="false" name="Hydrogen sulfide" metaid="M_h2s_c" sboTerm="SBO:0000247" compartment="c" fbc:chemicalFormula="H2S">
        <sbml:annotation xmlns:sbml="http://www.sbml.org/sbml/level3/version1/core">
          <rdf:RDF xmlns:rdf="http://www.w3.org/1999/02/22-rdf-syntax-ns#">
            <rdf:Description rdf:about="#M_h2s_c">
              <bqbiol:is xmlns:bqbiol="http://biomodels.net/biology-qualifiers/">
                <rdf:Bag>
                  <rdf:li rdf:resource="http://identifiers.org/bigg.metabolite/h2s"/>
                  <rdf:li rdf:resource="http://identifiers.org/biocyc/META:CPD-846"/>
                  <rdf:li rdf:resource="http://identifiers.org/biocyc/META:CPD-7046"/>
                  <rdf:li rdf:resource="http://identifiers.org/biocyc/META:HS"/>
                  <rdf:li rdf:resource="http://identifiers.org/chebi/CHEBI:14414"/>
                  <rdf:li rdf:resource="http://identifiers.org/chebi/CHEBI:43058"/>
                  <rdf:li rdf:resource="http://identifiers.org/chebi/CHEBI:5787"/>
                  <rdf:li rdf:resource="http://identifiers.org/chebi/CHEBI:13356"/>
                  <rdf:li rdf:resource="http://identifiers.org/chebi/CHEBI:30488"/>
                  <rdf:li rdf:resource="http://identifiers.org/chebi/CHEBI:24639"/>
                  <rdf:li rdf:resource="http://identifiers.org/chebi/CHEBI:29919"/>
                  <rdf:li rdf:resource="http://identifiers.org/chebi/CHEBI:16136"/>
                  <rdf:li rdf:resource="http://identifiers.org/chebi/CHEBI:15138"/>
                  <rdf:li rdf:resource="http://identifiers.org/chebi/CHEBI:45489"/>
                  <rdf:li rdf:resource="http://identifiers.org/envipath/32de3cf4-e3e6-4168-956e-32fa5ddb0ce1/compound/6fca0a43-b0f0-41dd-a454-c7880342d6be"/>
                  <rdf:li rdf:resource="http://identifiers.org/envipath/650babc9-9d68-4b73-9332-11972ca26f7b/compound/83aab241-d065-45ef-a799-98fdad5bcf04"/>
                  <rdf:li rdf:resource="http://identifiers.org/envipath/5882df9c-dae1-4d80-a40e-db4724271456/compound/0b237b94-a6df-4792-8866-246b2230eef0"/>
                  <rdf:li rdf:resource="http://identifiers.org/envipath/32de3cf4-e3e6-4168-956e-32fa5ddb0ce1/compound/6715c2d9-35cb-48df-aa0b-611368e2fb0a"/>
                  <rdf:li rdf:resource="http://identifiers.org/hmdb/HMDB00598"/>
                  <rdf:li rdf:resource="http://identifiers.org/hmdb/HMDB03276"/>
                  <rdf:li rdf:resource="http://identifiers.org/inchi_key/RWSOTUBLDIXVET-UHFFFAOYSA-M"/>
                  <rdf:li rdf:resource="http://identifiers.org/kegg.compound/C00283"/>
                  <rdf:li rdf:resource="http://identifiers.org/metanetx.chemical/MNXM89582"/>
                  <rdf:li rdf:resource="http://identifiers.org/reactome.compound/1663154"/>
                  <rdf:li rdf:resource="http://identifiers.org/reactome.compound/1614532"/>
                  <rdf:li rdf:resource="http://identifiers.org/reactome.compound/1655881"/>
                  <rdf:li rdf:resource="http://identifiers.org/sabiork/2007"/>
                  <rdf:li rdf:resource="http://identifiers.org/seed.compound/cpd24697"/>
                  <rdf:li rdf:resource="http://identifiers.org/seed.compound/cpd00239"/>
                </rdf:Bag>
              </bqbiol:is>
            </rdf:Description>
          </rdf:RDF>
        </sbml:annotation>
      </species>
      <species id="M_acac_e" constant="false" boundaryCondition="false" hasOnlySubstanceUnits="false" name="Acetoacetate" metaid="M_acac_e" sboTerm="SBO:0000247" compartment="e" fbc:chemicalFormula="C4H5O3">
        <sbml:annotation xmlns:sbml="http://www.sbml.org/sbml/level3/version1/core">
          <rdf:RDF xmlns:rdf="http://www.w3.org/1999/02/22-rdf-syntax-ns#">
            <rdf:Description rdf:about="#M_acac_e">
              <bqbiol:is xmlns:bqbiol="http://biomodels.net/biology-qualifiers/">
                <rdf:Bag>
                  <rdf:li rdf:resource="http://identifiers.org/bigg.metabolite/acac"/>
                  <rdf:li rdf:resource="http://identifiers.org/biocyc/META:3-KETOBUTYRATE"/>
                  <rdf:li rdf:resource="http://identifiers.org/chebi/CHEBI:40507"/>
                  <rdf:li rdf:resource="http://identifiers.org/chebi/CHEBI:131367"/>
                  <rdf:li rdf:resource="http://identifiers.org/chebi/CHEBI:15344"/>
                  <rdf:li rdf:resource="http://identifiers.org/chebi/CHEBI:13705"/>
                  <rdf:li rdf:resource="http://identifiers.org/chebi/CHEBI:2391"/>
                  <rdf:li rdf:resource="http://identifiers.org/chebi/CHEBI:22172"/>
                  <rdf:li rdf:resource="http://identifiers.org/envipath/650babc9-9d68-4b73-9332-11972ca26f7b/compound/924da7cc-7d56-4de8-8fc5-6750e564b19d"/>
                  <rdf:li rdf:resource="http://identifiers.org/envipath/650babc9-9d68-4b73-9332-11972ca26f7b/compound/fb4f33dd-4427-4324-bdc3-c9e1f3655a36"/>
                  <rdf:li rdf:resource="http://identifiers.org/envipath/4fd7f3e0-dd25-43ac-9453-dda3e52396e4/compound/c0d6192a-b52c-4bd4-a5ef-f1b459bc5a3f"/>
                  <rdf:li rdf:resource="http://identifiers.org/envipath/5882df9c-dae1-4d80-a40e-db4724271456/compound/1d5be1e0-4890-4396-a3bf-af5789c697c6"/>
                  <rdf:li rdf:resource="http://identifiers.org/envipath/32de3cf4-e3e6-4168-956e-32fa5ddb0ce1/compound/6fdb8e86-869c-43e6-a53f-5be3d9719096"/>
                  <rdf:li rdf:resource="http://identifiers.org/hmdb/HMDB00060"/>
                  <rdf:li rdf:resource="http://identifiers.org/inchi_key/WDJHALXBUFZDSR-UHFFFAOYSA-M"/>
                  <rdf:li rdf:resource="http://identifiers.org/kegg.compound/C00164"/>
                  <rdf:li rdf:resource="http://identifiers.org/lipidmaps/LMFA01060003"/>
                  <rdf:li rdf:resource="http://identifiers.org/metanetx.chemical/MNXM154"/>
                  <rdf:li rdf:resource="http://identifiers.org/reactome.compound/73909"/>
                  <rdf:li rdf:resource="http://identifiers.org/reactome.compound/29666"/>
                  <rdf:li rdf:resource="http://identifiers.org/sabiork/1956"/>
                  <rdf:li rdf:resource="http://identifiers.org/seed.compound/cpd00142"/>
                </rdf:Bag>
              </bqbiol:is>
            </rdf:Description>
          </rdf:RDF>
        </sbml:annotation>
      </species>
      <species id="M_5mthf_c" constant="false" boundaryCondition="false" hasOnlySubstanceUnits="false" name="5-Methyltetrahydrofolate" metaid="M_5mthf_c" sboTerm="SBO:0000247" compartment="c" fbc:chemicalFormula="C20H24N7O6">
        <sbml:annotation xmlns:sbml="http://www.sbml.org/sbml/level3/version1/core">
          <rdf:RDF xmlns:rdf="http://www.w3.org/1999/02/22-rdf-syntax-ns#">
            <rdf:Description rdf:about="#M_5mthf_c">
              <bqbiol:is xmlns:bqbiol="http://biomodels.net/biology-qualifiers/">
                <rdf:Bag>
                  <rdf:li rdf:resource="http://identifiers.org/bigg.metabolite/5mthf"/>
                  <rdf:li rdf:resource="http://identifiers.org/biocyc/META:5-METHYL-THF"/>
                  <rdf:li rdf:resource="http://identifiers.org/chebi/CHEBI:18608"/>
                  <rdf:li rdf:resource="http://identifiers.org/chebi/CHEBI:12146"/>
                  <rdf:li rdf:resource="http://identifiers.org/chebi/CHEBI:136009"/>
                  <rdf:li rdf:resource="http://identifiers.org/chebi/CHEBI:2097"/>
                  <rdf:li rdf:resource="http://identifiers.org/chebi/CHEBI:20612"/>
                  <rdf:li rdf:resource="http://identifiers.org/chebi/CHEBI:15641"/>
                  <rdf:li rdf:resource="http://identifiers.org/hmdb/HMDB01396"/>
                  <rdf:li rdf:resource="http://identifiers.org/inchi_key/ZNOVTXRBGFNYRX-STQMWFEESA-L"/>
                  <rdf:li rdf:resource="http://identifiers.org/kegg.compound/C00440"/>
                  <rdf:li rdf:resource="http://identifiers.org/kegg.drug/D09353"/>
                  <rdf:li rdf:resource="http://identifiers.org/metanetx.chemical/MNXM318"/>
                  <rdf:li rdf:resource="http://identifiers.org/reactome.compound/200709"/>
                  <rdf:li rdf:resource="http://identifiers.org/reactome.compound/200665"/>
                  <rdf:li rdf:resource="http://identifiers.org/sabiork/2051"/>
                  <rdf:li rdf:resource="http://identifiers.org/seed.compound/cpd00345"/>
                </rdf:Bag>
              </bqbiol:is>
            </rdf:Description>
          </rdf:RDF>
        </sbml:annotation>
      </species>
      <species id="M_achms_c" constant="false" boundaryCondition="false" hasOnlySubstanceUnits="false" name="O Acetyl L homoserine C6H11NO4" metaid="M_achms_c" sboTerm="SBO:0000247" compartment="c" fbc:chemicalFormula="C6H11NO4">
        <sbml:annotation xmlns:sbml="http://www.sbml.org/sbml/level3/version1/core">
          <rdf:RDF xmlns:rdf="http://www.w3.org/1999/02/22-rdf-syntax-ns#">
            <rdf:Description rdf:about="#M_achms_c">
              <bqbiol:is xmlns:bqbiol="http://biomodels.net/biology-qualifiers/">
                <rdf:Bag>
                  <rdf:li rdf:resource="http://identifiers.org/bigg.metabolite/achms"/>
                  <rdf:li rdf:resource="http://identifiers.org/biocyc/META:CPD-667"/>
                  <rdf:li rdf:resource="http://identifiers.org/chebi/CHEBI:12709"/>
                  <rdf:li rdf:resource="http://identifiers.org/chebi/CHEBI:21937"/>
                  <rdf:li rdf:resource="http://identifiers.org/chebi/CHEBI:16288"/>
                  <rdf:li rdf:resource="http://identifiers.org/chebi/CHEBI:7667"/>
                  <rdf:li rdf:resource="http://identifiers.org/chebi/CHEBI:12684"/>
                  <rdf:li rdf:resource="http://identifiers.org/chebi/CHEBI:57716"/>
                  <rdf:li rdf:resource="http://identifiers.org/inchi_key/FCXZBWSIAGGPCB-YFKPBYRVSA-N"/>
                  <rdf:li rdf:resource="http://identifiers.org/kegg.compound/C01077"/>
                  <rdf:li rdf:resource="http://identifiers.org/metanetx.chemical/MNXM699"/>
                  <rdf:li rdf:resource="http://identifiers.org/seed.compound/cpd00790"/>
                </rdf:Bag>
              </bqbiol:is>
            </rdf:Description>
          </rdf:RDF>
        </sbml:annotation>
      </species>
      <species id="M_h_e" constant="false" boundaryCondition="false" hasOnlySubstanceUnits="false" name="H+" metaid="M_h_e" sboTerm="SBO:0000247" compartment="e" fbc:chemicalFormula="H">
        <sbml:annotation xmlns:sbml="http://www.sbml.org/sbml/level3/version1/core">
          <rdf:RDF xmlns:rdf="http://www.w3.org/1999/02/22-rdf-syntax-ns#">
            <rdf:Description rdf:about="#M_h_e">
              <bqbiol:is xmlns:bqbiol="http://biomodels.net/biology-qualifiers/">
                <rdf:Bag>
                  <rdf:li rdf:resource="http://identifiers.org/bigg.metabolite/h"/>
                  <rdf:li rdf:resource="http://identifiers.org/biocyc/META:PROTON"/>
                  <rdf:li rdf:resource="http://identifiers.org/chebi/CHEBI:5584"/>
                  <rdf:li rdf:resource="http://identifiers.org/chebi/CHEBI:13357"/>
                  <rdf:li rdf:resource="http://identifiers.org/chebi/CHEBI:15378"/>
                  <rdf:li rdf:resource="http://identifiers.org/chebi/CHEBI:10744"/>
                  <rdf:li rdf:resource="http://identifiers.org/hmdb/HMDB59597"/>
                  <rdf:li rdf:resource="http://identifiers.org/inchi_key/GPRLSGONYQIRFK-UHFFFAOYSA-N"/>
                  <rdf:li rdf:resource="http://identifiers.org/kegg.compound/C00080"/>
                  <rdf:li rdf:resource="http://identifiers.org/metanetx.chemical/MNXM1"/>
                  <rdf:li rdf:resource="http://identifiers.org/reactome.compound/2000349"/>
                  <rdf:li rdf:resource="http://identifiers.org/reactome.compound/425978"/>
                  <rdf:li rdf:resource="http://identifiers.org/reactome.compound/74722"/>
                  <rdf:li rdf:resource="http://identifiers.org/reactome.compound/428040"/>
                  <rdf:li rdf:resource="http://identifiers.org/reactome.compound/427899"/>
                  <rdf:li rdf:resource="http://identifiers.org/reactome.compound/428548"/>
                  <rdf:li rdf:resource="http://identifiers.org/reactome.compound/156540"/>
                  <rdf:li rdf:resource="http://identifiers.org/reactome.compound/70106"/>
                  <rdf:li rdf:resource="http://identifiers.org/reactome.compound/425969"/>
                  <rdf:li rdf:resource="http://identifiers.org/reactome.compound/1132304"/>
                  <rdf:li rdf:resource="http://identifiers.org/reactome.compound/5668577"/>
                  <rdf:li rdf:resource="http://identifiers.org/reactome.compound/1470067"/>
                  <rdf:li rdf:resource="http://identifiers.org/reactome.compound/163953"/>
                  <rdf:li rdf:resource="http://identifiers.org/reactome.compound/193465"/>
                  <rdf:li rdf:resource="http://identifiers.org/reactome.compound/113529"/>
                  <rdf:li rdf:resource="http://identifiers.org/reactome.compound/351626"/>
                  <rdf:li rdf:resource="http://identifiers.org/reactome.compound/425999"/>
                  <rdf:li rdf:resource="http://identifiers.org/reactome.compound/194688"/>
                  <rdf:li rdf:resource="http://identifiers.org/reactome.compound/374900"/>
                  <rdf:li rdf:resource="http://identifiers.org/reactome.compound/2872447"/>
                  <rdf:li rdf:resource="http://identifiers.org/reactome.compound/372511"/>
                  <rdf:li rdf:resource="http://identifiers.org/sabiork/39"/>
                  <rdf:li rdf:resource="http://identifiers.org/seed.compound/cpd00067"/>
                </rdf:Bag>
              </bqbiol:is>
            </rdf:Description>
          </rdf:RDF>
        </sbml:annotation>
      </species>
      <species id="M_10fthf_c" constant="false" boundaryCondition="false" hasOnlySubstanceUnits="false" name="10-Formyltetrahydrofolate" metaid="M_10fthf_c" sboTerm="SBO:0000247" compartment="c" fbc:chemicalFormula="C20H21N7O7">
        <sbml:annotation xmlns:sbml="http://www.sbml.org/sbml/level3/version1/core">
          <rdf:RDF xmlns:rdf="http://www.w3.org/1999/02/22-rdf-syntax-ns#">
            <rdf:Description rdf:about="#M_10fthf_c">
              <bqbiol:is xmlns:bqbiol="http://biomodels.net/biology-qualifiers/">
                <rdf:Bag>
                  <rdf:li rdf:resource="http://identifiers.org/bigg.metabolite/10fthf"/>
                  <rdf:li rdf:resource="http://identifiers.org/biocyc/META:10-FORMYL-THF"/>
                  <rdf:li rdf:resource="http://identifiers.org/chebi/CHEBI:19108"/>
                  <rdf:li rdf:resource="http://identifiers.org/chebi/CHEBI:15637"/>
                  <rdf:li rdf:resource="http://identifiers.org/chebi/CHEBI:698"/>
                  <rdf:li rdf:resource="http://identifiers.org/chebi/CHEBI:19109"/>
                  <rdf:li rdf:resource="http://identifiers.org/chebi/CHEBI:11304"/>
                  <rdf:li rdf:resource="http://identifiers.org/chebi/CHEBI:57454"/>
                  <rdf:li rdf:resource="http://identifiers.org/hmdb/HMDB00972"/>
                  <rdf:li rdf:resource="http://identifiers.org/inchi_key/AUFGTPPARQZWDO-YPMHNXCESA-L"/>
                  <rdf:li rdf:resource="http://identifiers.org/kegg.compound/C00234"/>
                  <rdf:li rdf:resource="http://identifiers.org/metanetx.chemical/MNXM237"/>
                  <rdf:li rdf:resource="http://identifiers.org/reactome.compound/5389850"/>
                  <rdf:li rdf:resource="http://identifiers.org/reactome.compound/419151"/>
                  <rdf:li rdf:resource="http://identifiers.org/sabiork/1318"/>
                  <rdf:li rdf:resource="http://identifiers.org/seed.compound/cpd00201"/>
                </rdf:Bag>
              </bqbiol:is>
            </rdf:Description>
          </rdf:RDF>
        </sbml:annotation>
      </species>
      <species id="M_acac_c" constant="false" boundaryCondition="false" hasOnlySubstanceUnits="false" name="Acetoacetate" metaid="M_acac_c" sboTerm="SBO:0000247" compartment="c" fbc:chemicalFormula="C4H5O3">
        <sbml:annotation xmlns:sbml="http://www.sbml.org/sbml/level3/version1/core">
          <rdf:RDF xmlns:rdf="http://www.w3.org/1999/02/22-rdf-syntax-ns#">
            <rdf:Description rdf:about="#M_acac_c">
              <bqbiol:is xmlns:bqbiol="http://biomodels.net/biology-qualifiers/">
                <rdf:Bag>
                  <rdf:li rdf:resource="http://identifiers.org/bigg.metabolite/acac"/>
                  <rdf:li rdf:resource="http://identifiers.org/biocyc/META:3-KETOBUTYRATE"/>
                  <rdf:li rdf:resource="http://identifiers.org/chebi/CHEBI:40507"/>
                  <rdf:li rdf:resource="http://identifiers.org/chebi/CHEBI:131367"/>
                  <rdf:li rdf:resource="http://identifiers.org/chebi/CHEBI:15344"/>
                  <rdf:li rdf:resource="http://identifiers.org/chebi/CHEBI:13705"/>
                  <rdf:li rdf:resource="http://identifiers.org/chebi/CHEBI:2391"/>
                  <rdf:li rdf:resource="http://identifiers.org/chebi/CHEBI:22172"/>
                  <rdf:li rdf:resource="http://identifiers.org/envipath/650babc9-9d68-4b73-9332-11972ca26f7b/compound/924da7cc-7d56-4de8-8fc5-6750e564b19d"/>
                  <rdf:li rdf:resource="http://identifiers.org/envipath/650babc9-9d68-4b73-9332-11972ca26f7b/compound/fb4f33dd-4427-4324-bdc3-c9e1f3655a36"/>
                  <rdf:li rdf:resource="http://identifiers.org/envipath/4fd7f3e0-dd25-43ac-9453-dda3e52396e4/compound/c0d6192a-b52c-4bd4-a5ef-f1b459bc5a3f"/>
                  <rdf:li rdf:resource="http://identifiers.org/envipath/5882df9c-dae1-4d80-a40e-db4724271456/compound/1d5be1e0-4890-4396-a3bf-af5789c697c6"/>
                  <rdf:li rdf:resource="http://identifiers.org/envipath/32de3cf4-e3e6-4168-956e-32fa5ddb0ce1/compound/6fdb8e86-869c-43e6-a53f-5be3d9719096"/>
                  <rdf:li rdf:resource="http://identifiers.org/hmdb/HMDB00060"/>
                  <rdf:li rdf:resource="http://identifiers.org/inchi_key/WDJHALXBUFZDSR-UHFFFAOYSA-M"/>
                  <rdf:li rdf:resource="http://identifiers.org/kegg.compound/C00164"/>
                  <rdf:li rdf:resource="http://identifiers.org/lipidmaps/LMFA01060003"/>
                  <rdf:li rdf:resource="http://identifiers.org/metanetx.chemical/MNXM154"/>
                  <rdf:li rdf:resource="http://identifiers.org/reactome.compound/73909"/>
                  <rdf:li rdf:resource="http://identifiers.org/reactome.compound/29666"/>
                  <rdf:li rdf:resource="http://identifiers.org/sabiork/1956"/>
                  <rdf:li rdf:resource="http://identifiers.org/seed.compound/cpd00142"/>
                </rdf:Bag>
              </bqbiol:is>
            </rdf:Description>
          </rdf:RDF>
        </sbml:annotation>
      </species>
      <species id="M_spmd_c" constant="false" boundaryCondition="false" hasOnlySubstanceUnits="false" name="Spermidine" metaid="M_spmd_c" sboTerm="SBO:0000247" compartment="c" fbc:chemicalFormula="C7H22N3">
        <sbml:annotation xmlns:sbml="http://www.sbml.org/sbml/level3/version1/core">
          <rdf:RDF xmlns:rdf="http://www.w3.org/1999/02/22-rdf-syntax-ns#">
            <rdf:Description rdf:about="#M_spmd_c">
              <bqbiol:is xmlns:bqbiol="http://biomodels.net/biology-qualifiers/">
                <rdf:Bag>
                  <rdf:li rdf:resource="http://identifiers.org/bigg.metabolite/spmd"/>
                  <rdf:li rdf:resource="http://identifiers.org/biocyc/META:SPERMIDINE"/>
                  <rdf:li rdf:resource="http://identifiers.org/chebi/CHEBI:57834"/>
                  <rdf:li rdf:resource="http://identifiers.org/chebi/CHEBI:15097"/>
                  <rdf:li rdf:resource="http://identifiers.org/chebi/CHEBI:26732"/>
                  <rdf:li rdf:resource="http://identifiers.org/chebi/CHEBI:26733"/>
                  <rdf:li rdf:resource="http://identifiers.org/chebi/CHEBI:9218"/>
                  <rdf:li rdf:resource="http://identifiers.org/chebi/CHEBI:45647"/>
                  <rdf:li rdf:resource="http://identifiers.org/chebi/CHEBI:15095"/>
                  <rdf:li rdf:resource="http://identifiers.org/chebi/CHEBI:16610"/>
                  <rdf:li rdf:resource="http://identifiers.org/hmdb/HMDB01257"/>
                  <rdf:li rdf:resource="http://identifiers.org/inchi_key/ATHGHQPFGPMSJY-UHFFFAOYSA-Q"/>
                  <rdf:li rdf:resource="http://identifiers.org/kegg.compound/C00315"/>
                  <rdf:li rdf:resource="http://identifiers.org/metanetx.chemical/MNXM124"/>
                  <rdf:li rdf:resource="http://identifiers.org/reactome.compound/204635"/>
                  <rdf:li rdf:resource="http://identifiers.org/reactome.compound/141324"/>
                  <rdf:li rdf:resource="http://identifiers.org/sabiork/3088"/>
                  <rdf:li rdf:resource="http://identifiers.org/seed.compound/cpd00264"/>
                </rdf:Bag>
              </bqbiol:is>
            </rdf:Description>
          </rdf:RDF>
        </sbml:annotation>
      </species>
      <species id="M_fprica_c" constant="false" boundaryCondition="false" hasOnlySubstanceUnits="false" name="5-Formamido-1-(5-phospho-D-ribosyl)imidazole-4-carboxamide" metaid="M_fprica_c" sboTerm="SBO:0000247" compartment="c" fbc:chemicalFormula="C10H13N4O9P">
        <sbml:annotation xmlns:sbml="http://www.sbml.org/sbml/level3/version1/core">
          <rdf:RDF xmlns:rdf="http://www.w3.org/1999/02/22-rdf-syntax-ns#">
            <rdf:Description rdf:about="#M_fprica_c">
              <bqbiol:is xmlns:bqbiol="http://biomodels.net/biology-qualifiers/">
                <rdf:Bag>
                  <rdf:li rdf:resource="http://identifiers.org/bigg.metabolite/fprica"/>
                  <rdf:li rdf:resource="http://identifiers.org/biocyc/META:PHOSPHORIBOSYL-FORMAMIDO-CARBOXAMIDE"/>
                  <rdf:li rdf:resource="http://identifiers.org/chebi/CHEBI:18967"/>
                  <rdf:li rdf:resource="http://identifiers.org/chebi/CHEBI:12125"/>
                  <rdf:li rdf:resource="http://identifiers.org/chebi/CHEBI:574"/>
                  <rdf:li rdf:resource="http://identifiers.org/chebi/CHEBI:58467"/>
                  <rdf:li rdf:resource="http://identifiers.org/chebi/CHEBI:18381"/>
                  <rdf:li rdf:resource="http://identifiers.org/hmdb/HMDB62708"/>
                  <rdf:li rdf:resource="http://identifiers.org/hmdb/HMDB01439"/>
                  <rdf:li rdf:resource="http://identifiers.org/inchi_key/ABCOOORLYAOBOZ-KQYNXXCUSA-L"/>
                  <rdf:li rdf:resource="http://identifiers.org/kegg.compound/C04734"/>
                  <rdf:li rdf:resource="http://identifiers.org/metanetx.chemical/MNXM456"/>
                  <rdf:li rdf:resource="http://identifiers.org/reactome.compound/111427"/>
                  <rdf:li rdf:resource="http://identifiers.org/sabiork/1892"/>
                  <rdf:li rdf:resource="http://identifiers.org/seed.compound/cpd02884"/>
                </rdf:Bag>
              </bqbiol:is>
            </rdf:Description>
          </rdf:RDF>
        </sbml:annotation>
      </species>
      <species id="M_ser__L_c" constant="false" boundaryCondition="false" hasOnlySubstanceUnits="false" name="L-Serine" metaid="M_ser__L_c" sboTerm="SBO:0000247" compartment="c" fbc:chemicalFormula="C3H7NO3">
        <sbml:annotation xmlns:sbml="http://www.sbml.org/sbml/level3/version1/core">
          <rdf:RDF xmlns:rdf="http://www.w3.org/1999/02/22-rdf-syntax-ns#">
            <rdf:Description rdf:about="#M_ser__L_c">
              <bqbiol:is xmlns:bqbiol="http://biomodels.net/biology-qualifiers/">
                <rdf:Bag>
                  <rdf:li rdf:resource="http://identifiers.org/bigg.metabolite/ser__L"/>
                  <rdf:li rdf:resource="http://identifiers.org/biocyc/META:SER"/>
                  <rdf:li rdf:resource="http://identifiers.org/biocyc/META:Serines"/>
                  <rdf:li rdf:resource="http://identifiers.org/chebi/CHEBI:32845"/>
                  <rdf:li rdf:resource="http://identifiers.org/chebi/CHEBI:17822"/>
                  <rdf:li rdf:resource="http://identifiers.org/chebi/CHEBI:26648"/>
                  <rdf:li rdf:resource="http://identifiers.org/chebi/CHEBI:45440"/>
                  <rdf:li rdf:resource="http://identifiers.org/chebi/CHEBI:21387"/>
                  <rdf:li rdf:resource="http://identifiers.org/chebi/CHEBI:32837"/>
                  <rdf:li rdf:resource="http://identifiers.org/chebi/CHEBI:13167"/>
                  <rdf:li rdf:resource="http://identifiers.org/chebi/CHEBI:45451"/>
                  <rdf:li rdf:resource="http://identifiers.org/chebi/CHEBI:32836"/>
                  <rdf:li rdf:resource="http://identifiers.org/chebi/CHEBI:15081"/>
                  <rdf:li rdf:resource="http://identifiers.org/chebi/CHEBI:45590"/>
                  <rdf:li rdf:resource="http://identifiers.org/chebi/CHEBI:35243"/>
                  <rdf:li rdf:resource="http://identifiers.org/chebi/CHEBI:32846"/>
                  <rdf:li rdf:resource="http://identifiers.org/chebi/CHEBI:17115"/>
                  <rdf:li rdf:resource="http://identifiers.org/chebi/CHEBI:45597"/>
                  <rdf:li rdf:resource="http://identifiers.org/chebi/CHEBI:33384"/>
                  <rdf:li rdf:resource="http://identifiers.org/chebi/CHEBI:45677"/>
                  <rdf:li rdf:resource="http://identifiers.org/chebi/CHEBI:6301"/>
                  <rdf:li rdf:resource="http://identifiers.org/chebi/CHEBI:9116"/>
                  <rdf:li rdf:resource="http://identifiers.org/envipath/32de3cf4-e3e6-4168-956e-32fa5ddb0ce1/compound/207ebcd7-f859-4b01-8a69-9b99fb380595"/>
                  <rdf:li rdf:resource="http://identifiers.org/hmdb/HMDB00589"/>
                  <rdf:li rdf:resource="http://identifiers.org/hmdb/HMDB00187"/>
                  <rdf:li rdf:resource="http://identifiers.org/hmdb/HMDB62263"/>
                  <rdf:li rdf:resource="http://identifiers.org/inchi_key/MTCFGRXMJLQNBG-REOHCLBHSA-N"/>
                  <rdf:li rdf:resource="http://identifiers.org/kegg.compound/C00716"/>
                  <rdf:li rdf:resource="http://identifiers.org/kegg.compound/C00065"/>
                  <rdf:li rdf:resource="http://identifiers.org/kegg.drug/D00016"/>
                  <rdf:li rdf:resource="http://identifiers.org/lipidmaps/LMFA01100045"/>
                  <rdf:li rdf:resource="http://identifiers.org/metanetx.chemical/MNXM53"/>
                  <rdf:li rdf:resource="http://identifiers.org/reactome.compound/352002"/>
                  <rdf:li rdf:resource="http://identifiers.org/reactome.compound/379732"/>
                  <rdf:li rdf:resource="http://identifiers.org/reactome.compound/8932979"/>
                  <rdf:li rdf:resource="http://identifiers.org/reactome.compound/200736"/>
                  <rdf:li rdf:resource="http://identifiers.org/sabiork/2140"/>
                  <rdf:li rdf:resource="http://identifiers.org/sabiork/75"/>
                  <rdf:li rdf:resource="http://identifiers.org/seed.compound/cpd28171"/>
                  <rdf:li rdf:resource="http://identifiers.org/seed.compound/cpd00054"/>
                  <rdf:li rdf:resource="http://identifiers.org/seed.compound/cpd30743"/>
                </rdf:Bag>
              </bqbiol:is>
            </rdf:Description>
          </rdf:RDF>
        </sbml:annotation>
      </species>
      <species id="M_acald_c" constant="false" boundaryCondition="false" hasOnlySubstanceUnits="false" name="Acetaldehyde" metaid="M_acald_c" sboTerm="SBO:0000247" compartment="c" fbc:chemicalFormula="C2H4O">
        <sbml:annotation xmlns:sbml="http://www.sbml.org/sbml/level3/version1/core">
          <rdf:RDF xmlns:rdf="http://www.w3.org/1999/02/22-rdf-syntax-ns#">
            <rdf:Description rdf:about="#M_acald_c">
              <bqbiol:is xmlns:bqbiol="http://biomodels.net/biology-qualifiers/">
                <rdf:Bag>
                  <rdf:li rdf:resource="http://identifiers.org/bigg.metabolite/acald"/>
                  <rdf:li rdf:resource="http://identifiers.org/biocyc/META:ACETALD"/>
                  <rdf:li rdf:resource="http://identifiers.org/chebi/CHEBI:40533"/>
                  <rdf:li rdf:resource="http://identifiers.org/chebi/CHEBI:13703"/>
                  <rdf:li rdf:resource="http://identifiers.org/chebi/CHEBI:2383"/>
                  <rdf:li rdf:resource="http://identifiers.org/chebi/CHEBI:22158"/>
                  <rdf:li rdf:resource="http://identifiers.org/chebi/CHEBI:15343"/>
                  <rdf:li rdf:resource="http://identifiers.org/envipath/4fd7f3e0-dd25-43ac-9453-dda3e52396e4/compound/9c8865b2-a99d-42e4-a042-c88504f04b51"/>
                  <rdf:li rdf:resource="http://identifiers.org/envipath/5882df9c-dae1-4d80-a40e-db4724271456/compound/47aa8e53-36ae-4be3-987c-c1cfab66af78"/>
                  <rdf:li rdf:resource="http://identifiers.org/envipath/650babc9-9d68-4b73-9332-11972ca26f7b/compound/ee2c714d-ff9d-4df8-b343-48c1ec76ef0e"/>
                  <rdf:li rdf:resource="http://identifiers.org/envipath/32de3cf4-e3e6-4168-956e-32fa5ddb0ce1/compound/78f3645f-408e-4001-9dda-a52ea62a15d4"/>
                  <rdf:li rdf:resource="http://identifiers.org/hmdb/HMDB00990"/>
                  <rdf:li rdf:resource="http://identifiers.org/inchi_key/IKHGUXGNUITLKF-UHFFFAOYSA-N"/>
                  <rdf:li rdf:resource="http://identifiers.org/kegg.compound/C00084"/>
                  <rdf:li rdf:resource="http://identifiers.org/metanetx.chemical/MNXM75"/>
                  <rdf:li rdf:resource="http://identifiers.org/reactome.compound/113532"/>
                  <rdf:li rdf:resource="http://identifiers.org/reactome.compound/29510"/>
                  <rdf:li rdf:resource="http://identifiers.org/reactome.compound/113681"/>
                  <rdf:li rdf:resource="http://identifiers.org/reactome.compound/113745"/>
                  <rdf:li rdf:resource="http://identifiers.org/sabiork/1292"/>
                  <rdf:li rdf:resource="http://identifiers.org/seed.compound/cpd00071"/>
                </rdf:Bag>
              </bqbiol:is>
            </rdf:Description>
          </rdf:RDF>
        </sbml:annotation>
      </species>
      <species id="M_acald_e" constant="false" boundaryCondition="false" hasOnlySubstanceUnits="false" name="Acetaldehyde" metaid="M_acald_e" sboTerm="SBO:0000247" compartment="e" fbc:chemicalFormula="C2H4O">
        <sbml:annotation xmlns:sbml="http://www.sbml.org/sbml/level3/version1/core">
          <rdf:RDF xmlns:rdf="http://www.w3.org/1999/02/22-rdf-syntax-ns#">
            <rdf:Description rdf:about="#M_acald_e">
              <bqbiol:is xmlns:bqbiol="http://biomodels.net/biology-qualifiers/">
                <rdf:Bag>
                  <rdf:li rdf:resource="http://identifiers.org/bigg.metabolite/acald"/>
                  <rdf:li rdf:resource="http://identifiers.org/biocyc/META:ACETALD"/>
                  <rdf:li rdf:resource="http://identifiers.org/chebi/CHEBI:40533"/>
                  <rdf:li rdf:resource="http://identifiers.org/chebi/CHEBI:13703"/>
                  <rdf:li rdf:resource="http://identifiers.org/chebi/CHEBI:2383"/>
                  <rdf:li rdf:resource="http://identifiers.org/chebi/CHEBI:22158"/>
                  <rdf:li rdf:resource="http://identifiers.org/chebi/CHEBI:15343"/>
                  <rdf:li rdf:resource="http://identifiers.org/envipath/4fd7f3e0-dd25-43ac-9453-dda3e52396e4/compound/9c8865b2-a99d-42e4-a042-c88504f04b51"/>
                  <rdf:li rdf:resource="http://identifiers.org/envipath/5882df9c-dae1-4d80-a40e-db4724271456/compound/47aa8e53-36ae-4be3-987c-c1cfab66af78"/>
                  <rdf:li rdf:resource="http://identifiers.org/envipath/650babc9-9d68-4b73-9332-11972ca26f7b/compound/ee2c714d-ff9d-4df8-b343-48c1ec76ef0e"/>
                  <rdf:li rdf:resource="http://identifiers.org/envipath/32de3cf4-e3e6-4168-956e-32fa5ddb0ce1/compound/78f3645f-408e-4001-9dda-a52ea62a15d4"/>
                  <rdf:li rdf:resource="http://identifiers.org/hmdb/HMDB00990"/>
                  <rdf:li rdf:resource="http://identifiers.org/inchi_key/IKHGUXGNUITLKF-UHFFFAOYSA-N"/>
                  <rdf:li rdf:resource="http://identifiers.org/kegg.compound/C00084"/>
                  <rdf:li rdf:resource="http://identifiers.org/metanetx.chemical/MNXM75"/>
                  <rdf:li rdf:resource="http://identifiers.org/reactome.compound/113532"/>
                  <rdf:li rdf:resource="http://identifiers.org/reactome.compound/29510"/>
                  <rdf:li rdf:resource="http://identifiers.org/reactome.compound/113681"/>
                  <rdf:li rdf:resource="http://identifiers.org/reactome.compound/113745"/>
                  <rdf:li rdf:resource="http://identifiers.org/sabiork/1292"/>
                  <rdf:li rdf:resource="http://identifiers.org/seed.compound/cpd00071"/>
                </rdf:Bag>
              </bqbiol:is>
            </rdf:Description>
          </rdf:RDF>
        </sbml:annotation>
      </species>
      <species id="M_thf_c" constant="false" boundaryCondition="false" hasOnlySubstanceUnits="false" name="5,6,7,8-Tetrahydrofolate" metaid="M_thf_c" sboTerm="SBO:0000247" compartment="c" fbc:chemicalFormula="C19H21N7O6">
        <sbml:annotation xmlns:sbml="http://www.sbml.org/sbml/level3/version1/core">
          <rdf:RDF xmlns:rdf="http://www.w3.org/1999/02/22-rdf-syntax-ns#">
            <rdf:Description rdf:about="#M_thf_c">
              <bqbiol:is xmlns:bqbiol="http://biomodels.net/biology-qualifiers/">
                <rdf:Bag>
                  <rdf:li rdf:resource="http://identifiers.org/bigg.metabolite/thf"/>
                  <rdf:li rdf:resource="http://identifiers.org/biocyc/META:THF"/>
                  <rdf:li rdf:resource="http://identifiers.org/chebi/CHEBI:57453"/>
                  <rdf:li rdf:resource="http://identifiers.org/chebi/CHEBI:46069"/>
                  <rdf:li rdf:resource="http://identifiers.org/chebi/CHEBI:20506"/>
                  <rdf:li rdf:resource="http://identifiers.org/chebi/CHEBI:12075"/>
                  <rdf:li rdf:resource="http://identifiers.org/chebi/CHEBI:9482"/>
                  <rdf:li rdf:resource="http://identifiers.org/chebi/CHEBI:15635"/>
                  <rdf:li rdf:resource="http://identifiers.org/chebi/CHEBI:18606"/>
                  <rdf:li rdf:resource="http://identifiers.org/chebi/CHEBI:10931"/>
                  <rdf:li rdf:resource="http://identifiers.org/chebi/CHEBI:15220"/>
                  <rdf:li rdf:resource="http://identifiers.org/chebi/CHEBI:68437"/>
                  <rdf:li rdf:resource="http://identifiers.org/inchi_key/MSTNYGQPCMXVAQ-RYUDHWBXSA-L"/>
                  <rdf:li rdf:resource="http://identifiers.org/kegg.compound/C00101"/>
                  <rdf:li rdf:resource="http://identifiers.org/metanetx.chemical/MNXM79"/>
                  <rdf:li rdf:resource="http://identifiers.org/reactome.compound/111355"/>
                  <rdf:li rdf:resource="http://identifiers.org/reactome.compound/200671"/>
                  <rdf:li rdf:resource="http://identifiers.org/sabiork/1297"/>
                  <rdf:li rdf:resource="http://identifiers.org/seed.compound/cpd29254"/>
                </rdf:Bag>
              </bqbiol:is>
            </rdf:Description>
          </rdf:RDF>
        </sbml:annotation>
      </species>
      <species id="M_hco3_c" constant="false" boundaryCondition="false" hasOnlySubstanceUnits="false" name="Bicarbonate" metaid="M_hco3_c" sboTerm="SBO:0000247" compartment="c" fbc:chemicalFormula="CHO3">
        <sbml:annotation xmlns:sbml="http://www.sbml.org/sbml/level3/version1/core">
          <rdf:RDF xmlns:rdf="http://www.w3.org/1999/02/22-rdf-syntax-ns#">
            <rdf:Description rdf:about="#M_hco3_c">
              <bqbiol:is xmlns:bqbiol="http://biomodels.net/biology-qualifiers/">
                <rdf:Bag>
                  <rdf:li rdf:resource="http://identifiers.org/bigg.metabolite/hco3"/>
                  <rdf:li rdf:resource="http://identifiers.org/biocyc/META:CO3"/>
                  <rdf:li rdf:resource="http://identifiers.org/biocyc/META:H2CO3"/>
                  <rdf:li rdf:resource="http://identifiers.org/biocyc/META:HCO3"/>
                  <rdf:li rdf:resource="http://identifiers.org/chebi/CHEBI:13363"/>
                  <rdf:li rdf:resource="http://identifiers.org/chebi/CHEBI:41605"/>
                  <rdf:li rdf:resource="http://identifiers.org/chebi/CHEBI:13351"/>
                  <rdf:li rdf:resource="http://identifiers.org/chebi/CHEBI:29201"/>
                  <rdf:li rdf:resource="http://identifiers.org/chebi/CHEBI:22863"/>
                  <rdf:li rdf:resource="http://identifiers.org/chebi/CHEBI:3401"/>
                  <rdf:li rdf:resource="http://identifiers.org/chebi/CHEBI:23017"/>
                  <rdf:li rdf:resource="http://identifiers.org/chebi/CHEBI:23744"/>
                  <rdf:li rdf:resource="http://identifiers.org/chebi/CHEBI:40961"/>
                  <rdf:li rdf:resource="http://identifiers.org/chebi/CHEBI:41609"/>
                  <rdf:li rdf:resource="http://identifiers.org/chebi/CHEBI:17544"/>
                  <rdf:li rdf:resource="http://identifiers.org/chebi/CHEBI:28976"/>
                  <rdf:li rdf:resource="http://identifiers.org/chebi/CHEBI:5589"/>
                  <rdf:li rdf:resource="http://identifiers.org/envipath/4fd7f3e0-dd25-43ac-9453-dda3e52396e4/compound/c78c72b7-2f2b-4dde-9f3d-80bb61a1da3e"/>
                  <rdf:li rdf:resource="http://identifiers.org/envipath/650babc9-9d68-4b73-9332-11972ca26f7b/compound/34be09c7-8615-4ee1-806a-6a93ae28d922"/>
                  <rdf:li rdf:resource="http://identifiers.org/hmdb/HMDB03538"/>
                  <rdf:li rdf:resource="http://identifiers.org/hmdb/HMDB00595"/>
                  <rdf:li rdf:resource="http://identifiers.org/hmdb/HMDB31453"/>
                  <rdf:li rdf:resource="http://identifiers.org/inchi_key/BVKZGUZCCUSVTD-UHFFFAOYSA-M"/>
                  <rdf:li rdf:resource="http://identifiers.org/kegg.compound/C01353"/>
                  <rdf:li rdf:resource="http://identifiers.org/kegg.compound/C00288"/>
                  <rdf:li rdf:resource="http://identifiers.org/metanetx.chemical/MNXM60"/>
                  <rdf:li rdf:resource="http://identifiers.org/reactome.compound/29896"/>
                  <rdf:li rdf:resource="http://identifiers.org/reactome.compound/425425"/>
                  <rdf:li rdf:resource="http://identifiers.org/reactome.compound/111627"/>
                  <rdf:li rdf:resource="http://identifiers.org/sabiork/1916"/>
                  <rdf:li rdf:resource="http://identifiers.org/sabiork/2275"/>
                  <rdf:li rdf:resource="http://identifiers.org/seed.compound/cpd00242"/>
                </rdf:Bag>
              </bqbiol:is>
            </rdf:Description>
          </rdf:RDF>
        </sbml:annotation>
      </species>
      <species id="M_his__L_c" constant="false" boundaryCondition="false" hasOnlySubstanceUnits="false" name="L-Histidine" metaid="M_his__L_c" sboTerm="SBO:0000247" compartment="c" fbc:chemicalFormula="C6H9N3O2">
        <sbml:annotation xmlns:sbml="http://www.sbml.org/sbml/level3/version1/core">
          <rdf:RDF xmlns:rdf="http://www.w3.org/1999/02/22-rdf-syntax-ns#">
            <rdf:Description rdf:about="#M_his__L_c">
              <bqbiol:is xmlns:bqbiol="http://biomodels.net/biology-qualifiers/">
                <rdf:Bag>
                  <rdf:li rdf:resource="http://identifiers.org/bigg.metabolite/his__L"/>
                  <rdf:li rdf:resource="http://identifiers.org/biocyc/META:HIS"/>
                  <rdf:li rdf:resource="http://identifiers.org/chebi/CHEBI:43239"/>
                  <rdf:li rdf:resource="http://identifiers.org/chebi/CHEBI:32529"/>
                  <rdf:li rdf:resource="http://identifiers.org/chebi/CHEBI:43048"/>
                  <rdf:li rdf:resource="http://identifiers.org/chebi/CHEBI:5733"/>
                  <rdf:li rdf:resource="http://identifiers.org/chebi/CHEBI:32530"/>
                  <rdf:li rdf:resource="http://identifiers.org/chebi/CHEBI:27570"/>
                  <rdf:li rdf:resource="http://identifiers.org/chebi/CHEBI:32531"/>
                  <rdf:li rdf:resource="http://identifiers.org/chebi/CHEBI:43118"/>
                  <rdf:li rdf:resource="http://identifiers.org/chebi/CHEBI:32513"/>
                  <rdf:li rdf:resource="http://identifiers.org/chebi/CHEBI:15971"/>
                  <rdf:li rdf:resource="http://identifiers.org/chebi/CHEBI:43190"/>
                  <rdf:li rdf:resource="http://identifiers.org/chebi/CHEBI:21324"/>
                  <rdf:li rdf:resource="http://identifiers.org/chebi/CHEBI:32512"/>
                  <rdf:li rdf:resource="http://identifiers.org/chebi/CHEBI:32511"/>
                  <rdf:li rdf:resource="http://identifiers.org/chebi/CHEBI:13117"/>
                  <rdf:li rdf:resource="http://identifiers.org/chebi/CHEBI:43114"/>
                  <rdf:li rdf:resource="http://identifiers.org/chebi/CHEBI:32510"/>
                  <rdf:li rdf:resource="http://identifiers.org/chebi/CHEBI:6240"/>
                  <rdf:li rdf:resource="http://identifiers.org/chebi/CHEBI:32532"/>
                  <rdf:li rdf:resource="http://identifiers.org/chebi/CHEBI:57595"/>
                  <rdf:li rdf:resource="http://identifiers.org/chebi/CHEBI:24598"/>
                  <rdf:li rdf:resource="http://identifiers.org/hmdb/HMDB00177"/>
                  <rdf:li rdf:resource="http://identifiers.org/hmdb/HMDB03412"/>
                  <rdf:li rdf:resource="http://identifiers.org/inchi_key/HNDVDQJCIGZPNO-YFKPBYRVSA-N"/>
                  <rdf:li rdf:resource="http://identifiers.org/kegg.compound/C00768"/>
                  <rdf:li rdf:resource="http://identifiers.org/kegg.compound/C00135"/>
                  <rdf:li rdf:resource="http://identifiers.org/kegg.drug/D00032"/>
                  <rdf:li rdf:resource="http://identifiers.org/metanetx.chemical/MNXM134"/>
                  <rdf:li rdf:resource="http://identifiers.org/reactome.compound/379695"/>
                  <rdf:li rdf:resource="http://identifiers.org/reactome.compound/29612"/>
                  <rdf:li rdf:resource="http://identifiers.org/sabiork/2151"/>
                  <rdf:li rdf:resource="http://identifiers.org/sabiork/81"/>
                  <rdf:li rdf:resource="http://identifiers.org/seed.compound/cpd00119"/>
                  <rdf:li rdf:resource="http://identifiers.org/seed.compound/cpd00572"/>
                </rdf:Bag>
              </bqbiol:is>
            </rdf:Description>
          </rdf:RDF>
        </sbml:annotation>
      </species>
      <species id="M_5caiz_c" constant="false" boundaryCondition="false" hasOnlySubstanceUnits="false" name="5-phosphoribosyl-5-carboxyaminoimidazole" metaid="M_5caiz_c" sboTerm="SBO:0000247" compartment="c" fbc:chemicalFormula="C9H11N3O9P">
        <sbml:annotation xmlns:sbml="http://www.sbml.org/sbml/level3/version1/core">
          <rdf:RDF xmlns:rdf="http://www.w3.org/1999/02/22-rdf-syntax-ns#">
            <rdf:Description rdf:about="#M_5caiz_c">
              <bqbiol:is xmlns:bqbiol="http://biomodels.net/biology-qualifiers/">
                <rdf:Bag>
                  <rdf:li rdf:resource="http://identifiers.org/bigg.metabolite/5caiz"/>
                  <rdf:li rdf:resource="http://identifiers.org/biocyc/META:CPD0-181"/>
                  <rdf:li rdf:resource="http://identifiers.org/chebi/CHEBI:48000"/>
                  <rdf:li rdf:resource="http://identifiers.org/chebi/CHEBI:58730"/>
                  <rdf:li rdf:resource="http://identifiers.org/hmdb/HMDB12268"/>
                  <rdf:li rdf:resource="http://identifiers.org/inchi_key/JHLXDWGVSYMXPL-XVFCMESISA-K"/>
                  <rdf:li rdf:resource="http://identifiers.org/kegg.compound/C15667"/>
                  <rdf:li rdf:resource="http://identifiers.org/metanetx.chemical/MNXM1409"/>
                  <rdf:li rdf:resource="http://identifiers.org/seed.compound/cpd25523"/>
                  <rdf:li rdf:resource="http://identifiers.org/seed.compound/cpd11310"/>
                </rdf:Bag>
              </bqbiol:is>
            </rdf:Description>
          </rdf:RDF>
        </sbml:annotation>
      </species>
      <species id="M_val__L_c" constant="false" boundaryCondition="false" hasOnlySubstanceUnits="false" name="L-Valine" metaid="M_val__L_c" sboTerm="SBO:0000247" compartment="c" fbc:chemicalFormula="C5H11NO2">
        <sbml:annotation xmlns:sbml="http://www.sbml.org/sbml/level3/version1/core">
          <rdf:RDF xmlns:rdf="http://www.w3.org/1999/02/22-rdf-syntax-ns#">
            <rdf:Description rdf:about="#M_val__L_c">
              <bqbiol:is xmlns:bqbiol="http://biomodels.net/biology-qualifiers/">
                <rdf:Bag>
                  <rdf:li rdf:resource="http://identifiers.org/bigg.metabolite/val__L"/>
                  <rdf:li rdf:resource="http://identifiers.org/biocyc/META:VAL"/>
                  <rdf:li rdf:resource="http://identifiers.org/chebi/CHEBI:32859"/>
                  <rdf:li rdf:resource="http://identifiers.org/chebi/CHEBI:57762"/>
                  <rdf:li rdf:resource="http://identifiers.org/chebi/CHEBI:13186"/>
                  <rdf:li rdf:resource="http://identifiers.org/chebi/CHEBI:16414"/>
                  <rdf:li rdf:resource="http://identifiers.org/chebi/CHEBI:6321"/>
                  <rdf:li rdf:resource="http://identifiers.org/chebi/CHEBI:21417"/>
                  <rdf:li rdf:resource="http://identifiers.org/chebi/CHEBI:46418"/>
                  <rdf:li rdf:resource="http://identifiers.org/chebi/CHEBI:46282"/>
                  <rdf:li rdf:resource="http://identifiers.org/chebi/CHEBI:32852"/>
                  <rdf:li rdf:resource="http://identifiers.org/chebi/CHEBI:32851"/>
                  <rdf:li rdf:resource="http://identifiers.org/chebi/CHEBI:87977"/>
                  <rdf:li rdf:resource="http://identifiers.org/chebi/CHEBI:32860"/>
                  <rdf:li rdf:resource="http://identifiers.org/chebi/CHEBI:27266"/>
                  <rdf:li rdf:resource="http://identifiers.org/chebi/CHEBI:46376"/>
                  <rdf:li rdf:resource="http://identifiers.org/chebi/CHEBI:46484"/>
                  <rdf:li rdf:resource="http://identifiers.org/envipath/32de3cf4-e3e6-4168-956e-32fa5ddb0ce1/compound/b2ec1d47-f20f-4b19-9b15-ac1a3c2159c5"/>
                  <rdf:li rdf:resource="http://identifiers.org/envipath/650babc9-9d68-4b73-9332-11972ca26f7b/compound/65a4c231-5232-4f08-93e2-007eb0537f0e"/>
                  <rdf:li rdf:resource="http://identifiers.org/hmdb/HMDB00883"/>
                  <rdf:li rdf:resource="http://identifiers.org/hmdb/HMDB34366"/>
                  <rdf:li rdf:resource="http://identifiers.org/inchi_key/KZSNJWFQEVHDMF-BYPYZUCNSA-N"/>
                  <rdf:li rdf:resource="http://identifiers.org/kegg.compound/C16436"/>
                  <rdf:li rdf:resource="http://identifiers.org/kegg.compound/C00183"/>
                  <rdf:li rdf:resource="http://identifiers.org/kegg.drug/D00039"/>
                  <rdf:li rdf:resource="http://identifiers.org/lipidmaps/LMFA01100046"/>
                  <rdf:li rdf:resource="http://identifiers.org/metanetx.chemical/MNXM199"/>
                  <rdf:li rdf:resource="http://identifiers.org/reactome.compound/113540"/>
                  <rdf:li rdf:resource="http://identifiers.org/reactome.compound/29702"/>
                  <rdf:li rdf:resource="http://identifiers.org/sabiork/68"/>
                  <rdf:li rdf:resource="http://identifiers.org/sabiork/23113"/>
                  <rdf:li rdf:resource="http://identifiers.org/seed.compound/cpd15141"/>
                  <rdf:li rdf:resource="http://identifiers.org/seed.compound/cpd00156"/>
                </rdf:Bag>
              </bqbiol:is>
            </rdf:Description>
          </rdf:RDF>
        </sbml:annotation>
      </species>
      <species id="M_air_c" constant="false" boundaryCondition="false" hasOnlySubstanceUnits="false" name="5-amino-1-(5-phospho-D-ribosyl)imidazole" metaid="M_air_c" sboTerm="SBO:0000247" compartment="c" fbc:chemicalFormula="C8H12N3O7P">
        <sbml:annotation xmlns:sbml="http://www.sbml.org/sbml/level3/version1/core">
          <rdf:RDF xmlns:rdf="http://www.w3.org/1999/02/22-rdf-syntax-ns#">
            <rdf:Description rdf:about="#M_air_c">
              <bqbiol:is xmlns:bqbiol="http://biomodels.net/biology-qualifiers/">
                <rdf:Bag>
                  <rdf:li rdf:resource="http://identifiers.org/bigg.metabolite/air"/>
                  <rdf:li rdf:resource="http://identifiers.org/chebi/CHEBI:28843"/>
                  <rdf:li rdf:resource="http://identifiers.org/chebi/CHEBI:12101"/>
                  <rdf:li rdf:resource="http://identifiers.org/chebi/CHEBI:18969"/>
                  <rdf:li rdf:resource="http://identifiers.org/chebi/CHEBI:2655"/>
                  <rdf:li rdf:resource="http://identifiers.org/chebi/CHEBI:58592"/>
                  <rdf:li rdf:resource="http://identifiers.org/hmdb/HMDB62575"/>
                  <rdf:li rdf:resource="http://identifiers.org/inchi_key/PDACUKOKVHBVHJ-ZRTZXPPTSA-M"/>
                  <rdf:li rdf:resource="http://identifiers.org/metanetx.chemical/MNXM162266"/>
                </rdf:Bag>
              </bqbiol:is>
            </rdf:Description>
          </rdf:RDF>
        </sbml:annotation>
      </species>
      <species id="M_5aizc_c" constant="false" boundaryCondition="false" hasOnlySubstanceUnits="false" name="5-amino-1-(5-phospho-D-ribosyl)imidazole-4-carboxylate" metaid="M_5aizc_c" sboTerm="SBO:0000247" compartment="c" fbc:chemicalFormula="C9H11N3O9P">
        <sbml:annotation xmlns:sbml="http://www.sbml.org/sbml/level3/version1/core">
          <rdf:RDF xmlns:rdf="http://www.w3.org/1999/02/22-rdf-syntax-ns#">
            <rdf:Description rdf:about="#M_5aizc_c">
              <bqbiol:is xmlns:bqbiol="http://biomodels.net/biology-qualifiers/">
                <rdf:Bag>
                  <rdf:li rdf:resource="http://identifiers.org/bigg.metabolite/5aizc"/>
                  <rdf:li rdf:resource="http://identifiers.org/biocyc/META:PHOSPHORIBOSYL-CARBOXY-AMINOIMIDAZOLE"/>
                  <rdf:li rdf:resource="http://identifiers.org/chebi/CHEBI:77657"/>
                  <rdf:li rdf:resource="http://identifiers.org/chebi/CHEBI:12103"/>
                  <rdf:li rdf:resource="http://identifiers.org/chebi/CHEBI:575"/>
                  <rdf:li rdf:resource="http://identifiers.org/chebi/CHEBI:18968"/>
                  <rdf:li rdf:resource="http://identifiers.org/chebi/CHEBI:58564"/>
                  <rdf:li rdf:resource="http://identifiers.org/chebi/CHEBI:28413"/>
                  <rdf:li rdf:resource="http://identifiers.org/chebi/CHEBI:41336"/>
                  <rdf:li rdf:resource="http://identifiers.org/hmdb/HMDB06273"/>
                  <rdf:li rdf:resource="http://identifiers.org/hmdb/HMDB62424"/>
                  <rdf:li rdf:resource="http://identifiers.org/inchi_key/XFVULMDJZXYMSG-ZIYNGMLESA-L"/>
                  <rdf:li rdf:resource="http://identifiers.org/kegg.compound/C04751"/>
                  <rdf:li rdf:resource="http://identifiers.org/metanetx.chemical/MNXM507"/>
                  <rdf:li rdf:resource="http://identifiers.org/reactome.compound/111395"/>
                  <rdf:li rdf:resource="http://identifiers.org/seed.compound/cpd02893"/>
                </rdf:Bag>
              </bqbiol:is>
            </rdf:Description>
          </rdf:RDF>
        </sbml:annotation>
      </species>
      <species id="M_lys__L_c" constant="false" boundaryCondition="false" hasOnlySubstanceUnits="false" name="L-Lysine" metaid="M_lys__L_c" sboTerm="SBO:0000247" compartment="c" fbc:chemicalFormula="C6H15N2O2">
        <sbml:annotation xmlns:sbml="http://www.sbml.org/sbml/level3/version1/core">
          <rdf:RDF xmlns:rdf="http://www.w3.org/1999/02/22-rdf-syntax-ns#">
            <rdf:Description rdf:about="#M_lys__L_c">
              <bqbiol:is xmlns:bqbiol="http://biomodels.net/biology-qualifiers/">
                <rdf:Bag>
                  <rdf:li rdf:resource="http://identifiers.org/bigg.metabolite/lys__L"/>
                  <rdf:li rdf:resource="http://identifiers.org/biocyc/META:LYS"/>
                  <rdf:li rdf:resource="http://identifiers.org/chebi/CHEBI:6264"/>
                  <rdf:li rdf:resource="http://identifiers.org/chebi/CHEBI:32564"/>
                  <rdf:li rdf:resource="http://identifiers.org/chebi/CHEBI:13135"/>
                  <rdf:li rdf:resource="http://identifiers.org/chebi/CHEBI:32550"/>
                  <rdf:li rdf:resource="http://identifiers.org/chebi/CHEBI:21351"/>
                  <rdf:li rdf:resource="http://identifiers.org/chebi/CHEBI:18019"/>
                  <rdf:li rdf:resource="http://identifiers.org/chebi/CHEBI:32552"/>
                  <rdf:li rdf:resource="http://identifiers.org/chebi/CHEBI:32551"/>
                  <rdf:li rdf:resource="http://identifiers.org/chebi/CHEBI:133538"/>
                  <rdf:li rdf:resource="http://identifiers.org/chebi/CHEBI:32565"/>
                  <rdf:li rdf:resource="http://identifiers.org/chebi/CHEBI:43950"/>
                  <rdf:li rdf:resource="http://identifiers.org/chebi/CHEBI:32563"/>
                  <rdf:li rdf:resource="http://identifiers.org/chebi/CHEBI:25094"/>
                  <rdf:li rdf:resource="http://identifiers.org/hmdb/HMDB03405"/>
                  <rdf:li rdf:resource="http://identifiers.org/hmdb/HMDB00182"/>
                  <rdf:li rdf:resource="http://identifiers.org/hmdb/HMDB62809"/>
                  <rdf:li rdf:resource="http://identifiers.org/inchi_key/KDXKERNSBIXSRK-YFKPBYRVSA-O"/>
                  <rdf:li rdf:resource="http://identifiers.org/kegg.compound/C00047"/>
                  <rdf:li rdf:resource="http://identifiers.org/kegg.compound/C16440"/>
                  <rdf:li rdf:resource="http://identifiers.org/kegg.drug/D02304"/>
                  <rdf:li rdf:resource="http://identifiers.org/metanetx.chemical/MNXM78"/>
                  <rdf:li rdf:resource="http://identifiers.org/reactome.compound/29444"/>
                  <rdf:li rdf:resource="http://identifiers.org/reactome.compound/351979"/>
                  <rdf:li rdf:resource="http://identifiers.org/reactome.compound/351991"/>
                  <rdf:li rdf:resource="http://identifiers.org/sabiork/22945"/>
                  <rdf:li rdf:resource="http://identifiers.org/sabiork/79"/>
                  <rdf:li rdf:resource="http://identifiers.org/seed.compound/cpd19182"/>
                  <rdf:li rdf:resource="http://identifiers.org/seed.compound/cpd00039"/>
                </rdf:Bag>
              </bqbiol:is>
            </rdf:Description>
          </rdf:RDF>
        </sbml:annotation>
      </species>
      <species id="M_2dda7p_c" constant="false" boundaryCondition="false" hasOnlySubstanceUnits="false" name="2-Dehydro-3-deoxy-D-arabino-heptonate 7-phosphate" metaid="M_2dda7p_c" sboTerm="SBO:0000247" compartment="c" fbc:chemicalFormula="C7H10O10P">
        <sbml:annotation xmlns:sbml="http://www.sbml.org/sbml/level3/version1/core">
          <rdf:RDF xmlns:rdf="http://www.w3.org/1999/02/22-rdf-syntax-ns#">
            <rdf:Description rdf:about="#M_2dda7p_c">
              <bqbiol:is xmlns:bqbiol="http://biomodels.net/biology-qualifiers/">
                <rdf:Bag>
                  <rdf:li rdf:resource="http://identifiers.org/bigg.metabolite/2dda7p"/>
                  <rdf:li rdf:resource="http://identifiers.org/biocyc/META:3-DEOXY-D-ARABINO-HEPTULOSONATE-7-P"/>
                  <rdf:li rdf:resource="http://identifiers.org/chebi/CHEBI:1053"/>
                  <rdf:li rdf:resource="http://identifiers.org/chebi/CHEBI:18150"/>
                  <rdf:li rdf:resource="http://identifiers.org/chebi/CHEBI:11544"/>
                  <rdf:li rdf:resource="http://identifiers.org/chebi/CHEBI:11785"/>
                  <rdf:li rdf:resource="http://identifiers.org/chebi/CHEBI:19523"/>
                  <rdf:li rdf:resource="http://identifiers.org/chebi/CHEBI:58394"/>
                  <rdf:li rdf:resource="http://identifiers.org/chebi/CHEBI:20003"/>
                  <rdf:li rdf:resource="http://identifiers.org/chebi/CHEBI:11786"/>
                  <rdf:li rdf:resource="http://identifiers.org/chebi/CHEBI:29477"/>
                  <rdf:li rdf:resource="http://identifiers.org/inchi_key/PJWIPEXIFFQAQZ-PUFIMZNGSA-K"/>
                  <rdf:li rdf:resource="http://identifiers.org/kegg.compound/C04691"/>
                  <rdf:li rdf:resource="http://identifiers.org/metanetx.chemical/MNXM1219"/>
                  <rdf:li rdf:resource="http://identifiers.org/reactome.compound/964909"/>
                  <rdf:li rdf:resource="http://identifiers.org/sabiork/1828"/>
                  <rdf:li rdf:resource="http://identifiers.org/seed.compound/cpd02857"/>
                </rdf:Bag>
              </bqbiol:is>
            </rdf:Description>
          </rdf:RDF>
        </sbml:annotation>
      </species>
      <species id="M_akg_e" constant="false" boundaryCondition="false" hasOnlySubstanceUnits="false" name="2-Oxoglutarate" metaid="M_akg_e" sboTerm="SBO:0000247" compartment="e" fbc:chemicalFormula="C5H4O5">
        <sbml:annotation xmlns:sbml="http://www.sbml.org/sbml/level3/version1/core">
          <rdf:RDF xmlns:rdf="http://www.w3.org/1999/02/22-rdf-syntax-ns#">
            <rdf:Description rdf:about="#M_akg_e">
              <bqbiol:is xmlns:bqbiol="http://biomodels.net/biology-qualifiers/">
                <rdf:Bag>
                  <rdf:li rdf:resource="http://identifiers.org/bigg.metabolite/akg"/>
                  <rdf:li rdf:resource="http://identifiers.org/biocyc/META:2-KETOGLUTARATE"/>
                  <rdf:li rdf:resource="http://identifiers.org/chebi/CHEBI:40661"/>
                  <rdf:li rdf:resource="http://identifiers.org/chebi/CHEBI:16810"/>
                  <rdf:li rdf:resource="http://identifiers.org/chebi/CHEBI:11638"/>
                  <rdf:li rdf:resource="http://identifiers.org/chebi/CHEBI:30916"/>
                  <rdf:li rdf:resource="http://identifiers.org/chebi/CHEBI:19749"/>
                  <rdf:li rdf:resource="http://identifiers.org/chebi/CHEBI:1253"/>
                  <rdf:li rdf:resource="http://identifiers.org/chebi/CHEBI:30915"/>
                  <rdf:li rdf:resource="http://identifiers.org/chebi/CHEBI:19748"/>
                  <rdf:li rdf:resource="http://identifiers.org/envipath/32de3cf4-e3e6-4168-956e-32fa5ddb0ce1/compound/5b0a94f6-d411-44fd-bcc1-fb79b4e697f5"/>
                  <rdf:li rdf:resource="http://identifiers.org/envipath/4fd7f3e0-dd25-43ac-9453-dda3e52396e4/compound/6557f3f2-0ab8-494b-a865-8ce0eae788a9"/>
                  <rdf:li rdf:resource="http://identifiers.org/hmdb/HMDB00208"/>
                  <rdf:li rdf:resource="http://identifiers.org/hmdb/HMDB02812"/>
                  <rdf:li rdf:resource="http://identifiers.org/hmdb/HMDB62781"/>
                  <rdf:li rdf:resource="http://identifiers.org/inchi_key/KPGXRSRHYNQIFN-UHFFFAOYSA-L"/>
                  <rdf:li rdf:resource="http://identifiers.org/kegg.compound/C00026"/>
                  <rdf:li rdf:resource="http://identifiers.org/metanetx.chemical/MNXM20"/>
                  <rdf:li rdf:resource="http://identifiers.org/reactome.compound/113594"/>
                  <rdf:li rdf:resource="http://identifiers.org/reactome.compound/561075"/>
                  <rdf:li rdf:resource="http://identifiers.org/reactome.compound/5278317"/>
                  <rdf:li rdf:resource="http://identifiers.org/reactome.compound/113671"/>
                  <rdf:li rdf:resource="http://identifiers.org/reactome.compound/29406"/>
                  <rdf:li rdf:resource="http://identifiers.org/reactome.compound/389537"/>
                  <rdf:li rdf:resource="http://identifiers.org/sabiork/1922"/>
                  <rdf:li rdf:resource="http://identifiers.org/seed.compound/cpd00024"/>
                </rdf:Bag>
              </bqbiol:is>
            </rdf:Description>
          </rdf:RDF>
        </sbml:annotation>
      </species>
      <species id="M_tyr__L_c" constant="false" boundaryCondition="false" hasOnlySubstanceUnits="false" name="L-Tyrosine" metaid="M_tyr__L_c" sboTerm="SBO:0000247" compartment="c" fbc:chemicalFormula="C9H11NO3">
        <sbml:annotation xmlns:sbml="http://www.sbml.org/sbml/level3/version1/core">
          <rdf:RDF xmlns:rdf="http://www.w3.org/1999/02/22-rdf-syntax-ns#">
            <rdf:Description rdf:about="#M_tyr__L_c">
              <bqbiol:is xmlns:bqbiol="http://biomodels.net/biology-qualifiers/">
                <rdf:Bag>
                  <rdf:li rdf:resource="http://identifiers.org/bigg.metabolite/tyr__L"/>
                  <rdf:li rdf:resource="http://identifiers.org/biocyc/META:TYR"/>
                  <rdf:li rdf:resource="http://identifiers.org/chebi/CHEBI:6313"/>
                  <rdf:li rdf:resource="http://identifiers.org/chebi/CHEBI:21411"/>
                  <rdf:li rdf:resource="http://identifiers.org/chebi/CHEBI:46070"/>
                  <rdf:li rdf:resource="http://identifiers.org/chebi/CHEBI:9800"/>
                  <rdf:li rdf:resource="http://identifiers.org/chebi/CHEBI:32786"/>
                  <rdf:li rdf:resource="http://identifiers.org/chebi/CHEBI:15277"/>
                  <rdf:li rdf:resource="http://identifiers.org/chebi/CHEBI:32761"/>
                  <rdf:li rdf:resource="http://identifiers.org/chebi/CHEBI:32784"/>
                  <rdf:li rdf:resource="http://identifiers.org/chebi/CHEBI:46161"/>
                  <rdf:li rdf:resource="http://identifiers.org/chebi/CHEBI:13181"/>
                  <rdf:li rdf:resource="http://identifiers.org/chebi/CHEBI:32760"/>
                  <rdf:li rdf:resource="http://identifiers.org/chebi/CHEBI:58315"/>
                  <rdf:li rdf:resource="http://identifiers.org/chebi/CHEBI:32762"/>
                  <rdf:li rdf:resource="http://identifiers.org/chebi/CHEBI:27176"/>
                  <rdf:li rdf:resource="http://identifiers.org/chebi/CHEBI:17895"/>
                  <rdf:li rdf:resource="http://identifiers.org/chebi/CHEBI:18186"/>
                  <rdf:li rdf:resource="http://identifiers.org/chebi/CHEBI:32785"/>
                  <rdf:li rdf:resource="http://identifiers.org/envipath/32de3cf4-e3e6-4168-956e-32fa5ddb0ce1/compound/974bd9b7-53fb-48cd-aaf3-6bd3196c0365"/>
                  <rdf:li rdf:resource="http://identifiers.org/hmdb/HMDB00647"/>
                  <rdf:li rdf:resource="http://identifiers.org/hmdb/HMDB00158"/>
                  <rdf:li rdf:resource="http://identifiers.org/inchi_key/OUYCCCASQSFEME-QMMMGPOBSA-N"/>
                  <rdf:li rdf:resource="http://identifiers.org/kegg.compound/C00082"/>
                  <rdf:li rdf:resource="http://identifiers.org/kegg.compound/C01536"/>
                  <rdf:li rdf:resource="http://identifiers.org/kegg.drug/D00022"/>
                  <rdf:li rdf:resource="http://identifiers.org/metanetx.chemical/MNXM76"/>
                  <rdf:li rdf:resource="http://identifiers.org/reactome.compound/379710"/>
                  <rdf:li rdf:resource="http://identifiers.org/reactome.compound/5668567"/>
                  <rdf:li rdf:resource="http://identifiers.org/reactome.compound/352030"/>
                  <rdf:li rdf:resource="http://identifiers.org/reactome.compound/29506"/>
                  <rdf:li rdf:resource="http://identifiers.org/sabiork/84"/>
                  <rdf:li rdf:resource="http://identifiers.org/sabiork/2291"/>
                  <rdf:li rdf:resource="http://identifiers.org/seed.compound/cpd30745"/>
                  <rdf:li rdf:resource="http://identifiers.org/seed.compound/cpd00069"/>
                </rdf:Bag>
              </bqbiol:is>
            </rdf:Description>
          </rdf:RDF>
        </sbml:annotation>
      </species>
      <species id="M_succoa_c" constant="false" boundaryCondition="false" hasOnlySubstanceUnits="false" name="Succinyl-CoA" metaid="M_succoa_c" sboTerm="SBO:0000247" compartment="c" fbc:chemicalFormula="C25H35N7O19P3S">
        <sbml:annotation xmlns:sbml="http://www.sbml.org/sbml/level3/version1/core">
          <rdf:RDF xmlns:rdf="http://www.w3.org/1999/02/22-rdf-syntax-ns#">
            <rdf:Description rdf:about="#M_succoa_c">
              <bqbiol:is xmlns:bqbiol="http://biomodels.net/biology-qualifiers/">
                <rdf:Bag>
                  <rdf:li rdf:resource="http://identifiers.org/bigg.metabolite/succoa"/>
                  <rdf:li rdf:resource="http://identifiers.org/biocyc/META:SUC-COA"/>
                  <rdf:li rdf:resource="http://identifiers.org/chebi/CHEBI:57292"/>
                  <rdf:li rdf:resource="http://identifiers.org/chebi/CHEBI:10746"/>
                  <rdf:li rdf:resource="http://identifiers.org/chebi/CHEBI:15127"/>
                  <rdf:li rdf:resource="http://identifiers.org/chebi/CHEBI:15380"/>
                  <rdf:li rdf:resource="http://identifiers.org/chebi/CHEBI:9310"/>
                  <rdf:li rdf:resource="http://identifiers.org/chebi/CHEBI:45541"/>
                  <rdf:li rdf:resource="http://identifiers.org/chebi/CHEBI:26811"/>
                  <rdf:li rdf:resource="http://identifiers.org/envipath/32de3cf4-e3e6-4168-956e-32fa5ddb0ce1/compound/359075fb-98d9-458d-ba82-db4020e753f3"/>
                  <rdf:li rdf:resource="http://identifiers.org/hmdb/HMDB01022"/>
                  <rdf:li rdf:resource="http://identifiers.org/inchi_key/VNOYUJKHFWYWIR-ITIYDSSPSA-I"/>
                  <rdf:li rdf:resource="http://identifiers.org/kegg.compound/C00091"/>
                  <rdf:li rdf:resource="http://identifiers.org/lipidmaps/LMFA07050370"/>
                  <rdf:li rdf:resource="http://identifiers.org/metanetx.chemical/MNXM92"/>
                  <rdf:li rdf:resource="http://identifiers.org/reactome.compound/70958"/>
                  <rdf:li rdf:resource="http://identifiers.org/sabiork/1931"/>
                  <rdf:li rdf:resource="http://identifiers.org/seed.compound/cpd00078"/>
                </rdf:Bag>
              </bqbiol:is>
            </rdf:Description>
          </rdf:RDF>
        </sbml:annotation>
      </species>
      <species id="M_leu__L_c" constant="false" boundaryCondition="false" hasOnlySubstanceUnits="false" name="L-Leucine" metaid="M_leu__L_c" sboTerm="SBO:0000247" compartment="c" fbc:chemicalFormula="C6H13NO2">
        <sbml:annotation xmlns:sbml="http://www.sbml.org/sbml/level3/version1/core">
          <rdf:RDF xmlns:rdf="http://www.w3.org/1999/02/22-rdf-syntax-ns#">
            <rdf:Description rdf:about="#M_leu__L_c">
              <bqbiol:is xmlns:bqbiol="http://biomodels.net/biology-qualifiers/">
                <rdf:Bag>
                  <rdf:li rdf:resource="http://identifiers.org/bigg.metabolite/leu__L"/>
                  <rdf:li rdf:resource="http://identifiers.org/biocyc/META:LEU"/>
                  <rdf:li rdf:resource="http://identifiers.org/chebi/CHEBI:32620"/>
                  <rdf:li rdf:resource="http://identifiers.org/chebi/CHEBI:25017"/>
                  <rdf:li rdf:resource="http://identifiers.org/chebi/CHEBI:43695"/>
                  <rdf:li rdf:resource="http://identifiers.org/chebi/CHEBI:21348"/>
                  <rdf:li rdf:resource="http://identifiers.org/chebi/CHEBI:13131"/>
                  <rdf:li rdf:resource="http://identifiers.org/chebi/CHEBI:43733"/>
                  <rdf:li rdf:resource="http://identifiers.org/chebi/CHEBI:43646"/>
                  <rdf:li rdf:resource="http://identifiers.org/chebi/CHEBI:43814"/>
                  <rdf:li rdf:resource="http://identifiers.org/chebi/CHEBI:6260"/>
                  <rdf:li rdf:resource="http://identifiers.org/chebi/CHEBI:32628"/>
                  <rdf:li rdf:resource="http://identifiers.org/chebi/CHEBI:32627"/>
                  <rdf:li rdf:resource="http://identifiers.org/chebi/CHEBI:10866"/>
                  <rdf:li rdf:resource="http://identifiers.org/chebi/CHEBI:57427"/>
                  <rdf:li rdf:resource="http://identifiers.org/chebi/CHEBI:32619"/>
                  <rdf:li rdf:resource="http://identifiers.org/chebi/CHEBI:15603"/>
                  <rdf:li rdf:resource="http://identifiers.org/hmdb/HMDB00687"/>
                  <rdf:li rdf:resource="http://identifiers.org/hmdb/HMDB62203"/>
                  <rdf:li rdf:resource="http://identifiers.org/inchi_key/ROHFNLRQFUQHCH-YFKPBYRVSA-N"/>
                  <rdf:li rdf:resource="http://identifiers.org/kegg.compound/C16439"/>
                  <rdf:li rdf:resource="http://identifiers.org/kegg.compound/C00123"/>
                  <rdf:li rdf:resource="http://identifiers.org/kegg.drug/D00030"/>
                  <rdf:li rdf:resource="http://identifiers.org/lipidmaps/LMFA01100048"/>
                  <rdf:li rdf:resource="http://identifiers.org/metanetx.chemical/MNXM140"/>
                  <rdf:li rdf:resource="http://identifiers.org/reactome.compound/29588"/>
                  <rdf:li rdf:resource="http://identifiers.org/reactome.compound/113580"/>
                  <rdf:li rdf:resource="http://identifiers.org/reactome.compound/351964"/>
                  <rdf:li rdf:resource="http://identifiers.org/sabiork/21059"/>
                  <rdf:li rdf:resource="http://identifiers.org/sabiork/69"/>
                  <rdf:li rdf:resource="http://identifiers.org/seed.compound/cpd00107"/>
                  <rdf:li rdf:resource="http://identifiers.org/seed.compound/cpd15143"/>
                </rdf:Bag>
              </bqbiol:is>
            </rdf:Description>
          </rdf:RDF>
        </sbml:annotation>
      </species>
      <species id="M_lps_HP_c" constant="false" boundaryCondition="false" hasOnlySubstanceUnits="false" name="Lipopolysacharide Hp specific" metaid="M_lps_HP_c" sboTerm="SBO:0000247" compartment="c" fbc:chemicalFormula="C188H344N4O105P2">
        <sbml:annotation xmlns:sbml="http://www.sbml.org/sbml/level3/version1/core">
          <rdf:RDF xmlns:rdf="http://www.w3.org/1999/02/22-rdf-syntax-ns#">
            <rdf:Description rdf:about="#M_lps_HP_c">
              <bqbiol:is xmlns:bqbiol="http://biomodels.net/biology-qualifiers/">
                <rdf:Bag>
                  <rdf:li rdf:resource="http://identifiers.org/bigg.metabolite/lps_HP"/>
                  <rdf:li rdf:resource="http://identifiers.org/metanetx.chemical/MNXM8848"/>
                  <rdf:li rdf:resource="http://identifiers.org/seed.compound/cpd16107"/>
                </rdf:Bag>
              </bqbiol:is>
            </rdf:Description>
          </rdf:RDF>
        </sbml:annotation>
      </species>
      <species id="M_pep_c" constant="false" boundaryCondition="false" hasOnlySubstanceUnits="false" name="Phosphoenolpyruvate" metaid="M_pep_c" sboTerm="SBO:0000247" compartment="c" fbc:chemicalFormula="C3H2O6P">
        <sbml:annotation xmlns:sbml="http://www.sbml.org/sbml/level3/version1/core">
          <rdf:RDF xmlns:rdf="http://www.w3.org/1999/02/22-rdf-syntax-ns#">
            <rdf:Description rdf:about="#M_pep_c">
              <bqbiol:is xmlns:bqbiol="http://biomodels.net/biology-qualifiers/">
                <rdf:Bag>
                  <rdf:li rdf:resource="http://identifiers.org/bigg.metabolite/pep"/>
                  <rdf:li rdf:resource="http://identifiers.org/biocyc/META:PHOSPHO-ENOL-PYRUVATE"/>
                  <rdf:li rdf:resource="http://identifiers.org/chebi/CHEBI:18021"/>
                  <rdf:li rdf:resource="http://identifiers.org/chebi/CHEBI:44894"/>
                  <rdf:li rdf:resource="http://identifiers.org/chebi/CHEBI:26054"/>
                  <rdf:li rdf:resource="http://identifiers.org/chebi/CHEBI:14812"/>
                  <rdf:li rdf:resource="http://identifiers.org/chebi/CHEBI:26055"/>
                  <rdf:li rdf:resource="http://identifiers.org/chebi/CHEBI:8147"/>
                  <rdf:li rdf:resource="http://identifiers.org/chebi/CHEBI:58702"/>
                  <rdf:li rdf:resource="http://identifiers.org/chebi/CHEBI:44897"/>
                  <rdf:li rdf:resource="http://identifiers.org/hmdb/HMDB00263"/>
                  <rdf:li rdf:resource="http://identifiers.org/inchi_key/DTBNBXWJWCWCIK-UHFFFAOYSA-K"/>
                  <rdf:li rdf:resource="http://identifiers.org/kegg.compound/C00074"/>
                  <rdf:li rdf:resource="http://identifiers.org/metanetx.chemical/MNXM73"/>
                  <rdf:li rdf:resource="http://identifiers.org/reactome.compound/372364"/>
                  <rdf:li rdf:resource="http://identifiers.org/reactome.compound/29492"/>
                  <rdf:li rdf:resource="http://identifiers.org/sabiork/32"/>
                  <rdf:li rdf:resource="http://identifiers.org/seed.compound/cpd00061"/>
                </rdf:Bag>
              </bqbiol:is>
            </rdf:Description>
          </rdf:RDF>
        </sbml:annotation>
      </species>
      <species id="M_4h2oglt_c" constant="false" boundaryCondition="false" hasOnlySubstanceUnits="false" name="4 Hydroxy 2 oxoglutarate C5H4O6" metaid="M_4h2oglt_c" sboTerm="SBO:0000247" compartment="c" fbc:chemicalFormula="C5H4O6">
        <sbml:annotation xmlns:sbml="http://www.sbml.org/sbml/level3/version1/core">
          <rdf:RDF xmlns:rdf="http://www.w3.org/1999/02/22-rdf-syntax-ns#">
            <rdf:Description rdf:about="#M_4h2oglt_c">
              <bqbiol:is xmlns:bqbiol="http://biomodels.net/biology-qualifiers/">
                <rdf:Bag>
                  <rdf:li rdf:resource="http://identifiers.org/bigg.metabolite/4h2oglt"/>
                  <rdf:li rdf:resource="http://identifiers.org/biocyc/META:CPD-15015"/>
                  <rdf:li rdf:resource="http://identifiers.org/chebi/CHEBI:20375"/>
                  <rdf:li rdf:resource="http://identifiers.org/chebi/CHEBI:20374"/>
                  <rdf:li rdf:resource="http://identifiers.org/chebi/CHEBI:11993"/>
                  <rdf:li rdf:resource="http://identifiers.org/chebi/CHEBI:17742"/>
                  <rdf:li rdf:resource="http://identifiers.org/chebi/CHEBI:36148"/>
                  <rdf:li rdf:resource="http://identifiers.org/chebi/CHEBI:30923"/>
                  <rdf:li rdf:resource="http://identifiers.org/chebi/CHEBI:1838"/>
                  <rdf:li rdf:resource="http://identifiers.org/envipath/4fd7f3e0-dd25-43ac-9453-dda3e52396e4/compound/900696f3-15af-4276-a971-cc6603cd87a8"/>
                  <rdf:li rdf:resource="http://identifiers.org/hmdb/HMDB02070"/>
                  <rdf:li rdf:resource="http://identifiers.org/hmdb/HMDB01479"/>
                  <rdf:li rdf:resource="http://identifiers.org/inchi_key/WXSKVKPSMAHCSG-UHFFFAOYSA-L"/>
                  <rdf:li rdf:resource="http://identifiers.org/kegg.compound/C01127"/>
                  <rdf:li rdf:resource="http://identifiers.org/metanetx.chemical/MNXM894"/>
                  <rdf:li rdf:resource="http://identifiers.org/sabiork/2252"/>
                  <rdf:li rdf:resource="http://identifiers.org/seed.compound/cpd00830"/>
                </rdf:Bag>
              </bqbiol:is>
            </rdf:Description>
          </rdf:RDF>
        </sbml:annotation>
      </species>
      <species id="M_akg_c" constant="false" boundaryCondition="false" hasOnlySubstanceUnits="false" name="2-Oxoglutarate" metaid="M_akg_c" sboTerm="SBO:0000247" compartment="c" fbc:chemicalFormula="C5H4O5">
        <sbml:annotation xmlns:sbml="http://www.sbml.org/sbml/level3/version1/core">
          <rdf:RDF xmlns:rdf="http://www.w3.org/1999/02/22-rdf-syntax-ns#">
            <rdf:Description rdf:about="#M_akg_c">
              <bqbiol:is xmlns:bqbiol="http://biomodels.net/biology-qualifiers/">
                <rdf:Bag>
                  <rdf:li rdf:resource="http://identifiers.org/bigg.metabolite/akg"/>
                  <rdf:li rdf:resource="http://identifiers.org/biocyc/META:2-KETOGLUTARATE"/>
                  <rdf:li rdf:resource="http://identifiers.org/chebi/CHEBI:40661"/>
                  <rdf:li rdf:resource="http://identifiers.org/chebi/CHEBI:16810"/>
                  <rdf:li rdf:resource="http://identifiers.org/chebi/CHEBI:11638"/>
                  <rdf:li rdf:resource="http://identifiers.org/chebi/CHEBI:30916"/>
                  <rdf:li rdf:resource="http://identifiers.org/chebi/CHEBI:19749"/>
                  <rdf:li rdf:resource="http://identifiers.org/chebi/CHEBI:1253"/>
                  <rdf:li rdf:resource="http://identifiers.org/chebi/CHEBI:30915"/>
                  <rdf:li rdf:resource="http://identifiers.org/chebi/CHEBI:19748"/>
                  <rdf:li rdf:resource="http://identifiers.org/envipath/32de3cf4-e3e6-4168-956e-32fa5ddb0ce1/compound/5b0a94f6-d411-44fd-bcc1-fb79b4e697f5"/>
                  <rdf:li rdf:resource="http://identifiers.org/envipath/4fd7f3e0-dd25-43ac-9453-dda3e52396e4/compound/6557f3f2-0ab8-494b-a865-8ce0eae788a9"/>
                  <rdf:li rdf:resource="http://identifiers.org/hmdb/HMDB00208"/>
                  <rdf:li rdf:resource="http://identifiers.org/hmdb/HMDB02812"/>
                  <rdf:li rdf:resource="http://identifiers.org/hmdb/HMDB62781"/>
                  <rdf:li rdf:resource="http://identifiers.org/inchi_key/KPGXRSRHYNQIFN-UHFFFAOYSA-L"/>
                  <rdf:li rdf:resource="http://identifiers.org/kegg.compound/C00026"/>
                  <rdf:li rdf:resource="http://identifiers.org/metanetx.chemical/MNXM20"/>
                  <rdf:li rdf:resource="http://identifiers.org/reactome.compound/113594"/>
                  <rdf:li rdf:resource="http://identifiers.org/reactome.compound/561075"/>
                  <rdf:li rdf:resource="http://identifiers.org/reactome.compound/5278317"/>
                  <rdf:li rdf:resource="http://identifiers.org/reactome.compound/113671"/>
                  <rdf:li rdf:resource="http://identifiers.org/reactome.compound/29406"/>
                  <rdf:li rdf:resource="http://identifiers.org/reactome.compound/389537"/>
                  <rdf:li rdf:resource="http://identifiers.org/sabiork/1922"/>
                  <rdf:li rdf:resource="http://identifiers.org/seed.compound/cpd00024"/>
                </rdf:Bag>
              </bqbiol:is>
            </rdf:Description>
          </rdf:RDF>
        </sbml:annotation>
      </species>
      <species id="M_glx_c" constant="false" boundaryCondition="false" hasOnlySubstanceUnits="false" name="Glyoxylate" metaid="M_glx_c" sboTerm="SBO:0000247" compartment="c" fbc:chemicalFormula="C2H1O3">
        <sbml:annotation xmlns:sbml="http://www.sbml.org/sbml/level3/version1/core">
          <rdf:RDF xmlns:rdf="http://www.w3.org/1999/02/22-rdf-syntax-ns#">
            <rdf:Description rdf:about="#M_glx_c">
              <bqbiol:is xmlns:bqbiol="http://biomodels.net/biology-qualifiers/">
                <rdf:Bag>
                  <rdf:li rdf:resource="http://identifiers.org/bigg.metabolite/glx"/>
                  <rdf:li rdf:resource="http://identifiers.org/biocyc/META:GLYOX"/>
                  <rdf:li rdf:resource="http://identifiers.org/chebi/CHEBI:24420"/>
                  <rdf:li rdf:resource="http://identifiers.org/chebi/CHEBI:36655"/>
                  <rdf:li rdf:resource="http://identifiers.org/chebi/CHEBI:14368"/>
                  <rdf:li rdf:resource="http://identifiers.org/chebi/CHEBI:24421"/>
                  <rdf:li rdf:resource="http://identifiers.org/chebi/CHEBI:42767"/>
                  <rdf:li rdf:resource="http://identifiers.org/chebi/CHEBI:16891"/>
                  <rdf:li rdf:resource="http://identifiers.org/chebi/CHEBI:35977"/>
                  <rdf:li rdf:resource="http://identifiers.org/chebi/CHEBI:5509"/>
                  <rdf:li rdf:resource="http://identifiers.org/envipath/32de3cf4-e3e6-4168-956e-32fa5ddb0ce1/compound/cdffdb1a-3322-4cc1-9171-d857bfaa198a"/>
                  <rdf:li rdf:resource="http://identifiers.org/envipath/4fd7f3e0-dd25-43ac-9453-dda3e52396e4/compound/aecbda66-6e98-4c11-aeaf-6a072f4f963c"/>
                  <rdf:li rdf:resource="http://identifiers.org/envipath/5882df9c-dae1-4d80-a40e-db4724271456/compound/9dc0aa3b-447a-4b5d-8157-501b036f9626"/>
                  <rdf:li rdf:resource="http://identifiers.org/envipath/650babc9-9d68-4b73-9332-11972ca26f7b/compound/43b74f4f-bc8a-4b8b-b587-c97d8e9eed48"/>
                  <rdf:li rdf:resource="http://identifiers.org/hmdb/HMDB00119"/>
                  <rdf:li rdf:resource="http://identifiers.org/inchi_key/HHLFWLYXYJOTON-UHFFFAOYSA-M"/>
                  <rdf:li rdf:resource="http://identifiers.org/kegg.compound/C00048"/>
                  <rdf:li rdf:resource="http://identifiers.org/metanetx.chemical/MNXM69"/>
                  <rdf:li rdf:resource="http://identifiers.org/reactome.compound/904849"/>
                  <rdf:li rdf:resource="http://identifiers.org/reactome.compound/389678"/>
                  <rdf:li rdf:resource="http://identifiers.org/sabiork/1838"/>
                  <rdf:li rdf:resource="http://identifiers.org/seed.compound/cpd00040"/>
                </rdf:Bag>
              </bqbiol:is>
            </rdf:Description>
          </rdf:RDF>
        </sbml:annotation>
      </species>
      <species id="M_dgdp_c" constant="false" boundaryCondition="false" hasOnlySubstanceUnits="false" name="DGDP C10H12N5O10P2" metaid="M_dgdp_c" sboTerm="SBO:0000247" compartment="c" fbc:chemicalFormula="C10H12N5O10P2">
        <sbml:annotation xmlns:sbml="http://www.sbml.org/sbml/level3/version1/core">
          <rdf:RDF xmlns:rdf="http://www.w3.org/1999/02/22-rdf-syntax-ns#">
            <rdf:Description rdf:about="#M_dgdp_c">
              <bqbiol:is xmlns:bqbiol="http://biomodels.net/biology-qualifiers/">
                <rdf:Bag>
                  <rdf:li rdf:resource="http://identifiers.org/bigg.metabolite/dgdp"/>
                  <rdf:li rdf:resource="http://identifiers.org/biocyc/META:DGDP"/>
                  <rdf:li rdf:resource="http://identifiers.org/chebi/CHEBI:58595"/>
                  <rdf:li rdf:resource="http://identifiers.org/chebi/CHEBI:19245"/>
                  <rdf:li rdf:resource="http://identifiers.org/chebi/CHEBI:41949"/>
                  <rdf:li rdf:resource="http://identifiers.org/chebi/CHEBI:28862"/>
                  <rdf:li rdf:resource="http://identifiers.org/chebi/CHEBI:10495"/>
                  <rdf:li rdf:resource="http://identifiers.org/hmdb/HMDB00960"/>
                  <rdf:li rdf:resource="http://identifiers.org/inchi_key/CIKGWCTVFSRMJU-KVQBGUIXSA-K"/>
                  <rdf:li rdf:resource="http://identifiers.org/kegg.compound/C00361"/>
                  <rdf:li rdf:resource="http://identifiers.org/metanetx.chemical/MNXM436"/>
                  <rdf:li rdf:resource="http://identifiers.org/reactome.compound/500077"/>
                  <rdf:li rdf:resource="http://identifiers.org/sabiork/1677"/>
                  <rdf:li rdf:resource="http://identifiers.org/seed.compound/cpd00295"/>
                </rdf:Bag>
              </bqbiol:is>
            </rdf:Description>
          </rdf:RDF>
        </sbml:annotation>
      </species>
      <species id="M_datp_c" constant="false" boundaryCondition="false" hasOnlySubstanceUnits="false" name="DATP C10H12N5O12P3" metaid="M_datp_c" sboTerm="SBO:0000247" compartment="c" fbc:chemicalFormula="C10H12N5O12P3">
        <sbml:annotation xmlns:sbml="http://www.sbml.org/sbml/level3/version1/core">
          <rdf:RDF xmlns:rdf="http://www.w3.org/1999/02/22-rdf-syntax-ns#">
            <rdf:Description rdf:about="#M_datp_c">
              <bqbiol:is xmlns:bqbiol="http://biomodels.net/biology-qualifiers/">
                <rdf:Bag>
                  <rdf:li rdf:resource="http://identifiers.org/bigg.metabolite/datp"/>
                  <rdf:li rdf:resource="http://identifiers.org/biocyc/META:DATP"/>
                  <rdf:li rdf:resource="http://identifiers.org/chebi/CHEBI:495505"/>
                  <rdf:li rdf:resource="http://identifiers.org/chebi/CHEBI:19238"/>
                  <rdf:li rdf:resource="http://identifiers.org/chebi/CHEBI:42290"/>
                  <rdf:li rdf:resource="http://identifiers.org/chebi/CHEBI:10491"/>
                  <rdf:li rdf:resource="http://identifiers.org/chebi/CHEBI:61404"/>
                  <rdf:li rdf:resource="http://identifiers.org/chebi/CHEBI:16284"/>
                  <rdf:li rdf:resource="http://identifiers.org/chebi/CHEBI:14069"/>
                  <rdf:li rdf:resource="http://identifiers.org/hmdb/HMDB01532"/>
                  <rdf:li rdf:resource="http://identifiers.org/inchi_key/SUYVUBYJARFZHO-RRKCRQDMSA-J"/>
                  <rdf:li rdf:resource="http://identifiers.org/kegg.compound/C00131"/>
                  <rdf:li rdf:resource="http://identifiers.org/metanetx.chemical/MNXM286"/>
                  <rdf:li rdf:resource="http://identifiers.org/reactome.compound/110644"/>
                  <rdf:li rdf:resource="http://identifiers.org/sabiork/1307"/>
                  <rdf:li rdf:resource="http://identifiers.org/seed.compound/cpd00115"/>
                </rdf:Bag>
              </bqbiol:is>
            </rdf:Description>
          </rdf:RDF>
        </sbml:annotation>
      </species>
      <species id="M_fadh2_c" constant="false" boundaryCondition="false" hasOnlySubstanceUnits="false" name="Flavin adenine dinucleotide reduced" metaid="M_fadh2_c" sboTerm="SBO:0000247" compartment="c" fbc:chemicalFormula="C27H33N9O15P2">
        <sbml:annotation xmlns:sbml="http://www.sbml.org/sbml/level3/version1/core">
          <rdf:RDF xmlns:rdf="http://www.w3.org/1999/02/22-rdf-syntax-ns#">
            <rdf:Description rdf:about="#M_fadh2_c">
              <bqbiol:is xmlns:bqbiol="http://biomodels.net/biology-qualifiers/">
                <rdf:Bag>
                  <rdf:li rdf:resource="http://identifiers.org/bigg.metabolite/fadh2"/>
                  <rdf:li rdf:resource="http://identifiers.org/biocyc/META:FADH2"/>
                  <rdf:li rdf:resource="http://identifiers.org/chebi/CHEBI:13316"/>
                  <rdf:li rdf:resource="http://identifiers.org/chebi/CHEBI:42427"/>
                  <rdf:li rdf:resource="http://identifiers.org/chebi/CHEBI:4957"/>
                  <rdf:li rdf:resource="http://identifiers.org/chebi/CHEBI:17877"/>
                  <rdf:li rdf:resource="http://identifiers.org/chebi/CHEBI:58307"/>
                  <rdf:li rdf:resource="http://identifiers.org/chebi/CHEBI:21126"/>
                  <rdf:li rdf:resource="http://identifiers.org/hmdb/HMDB06358"/>
                  <rdf:li rdf:resource="http://identifiers.org/hmdb/HMDB06252"/>
                  <rdf:li rdf:resource="http://identifiers.org/hmdb/HMDB01197"/>
                  <rdf:li rdf:resource="http://identifiers.org/inchi_key/YPZRHBJKEMOYQH-UYBVJOGSSA-L"/>
                  <rdf:li rdf:resource="http://identifiers.org/kegg.compound/C01352"/>
                  <rdf:li rdf:resource="http://identifiers.org/metanetx.chemical/MNXM38"/>
                  <rdf:li rdf:resource="http://identifiers.org/reactome.compound/31649"/>
                  <rdf:li rdf:resource="http://identifiers.org/reactome.compound/164934"/>
                  <rdf:li rdf:resource="http://identifiers.org/sabiork/2274"/>
                  <rdf:li rdf:resource="http://identifiers.org/seed.compound/cpd00982"/>
                </rdf:Bag>
              </bqbiol:is>
            </rdf:Description>
          </rdf:RDF>
        </sbml:annotation>
      </species>
      <species id="M_thr__L_c" constant="false" boundaryCondition="false" hasOnlySubstanceUnits="false" name="L-Threonine" metaid="M_thr__L_c" sboTerm="SBO:0000247" compartment="c" fbc:chemicalFormula="C4H9NO3">
        <sbml:annotation xmlns:sbml="http://www.sbml.org/sbml/level3/version1/core">
          <rdf:RDF xmlns:rdf="http://www.w3.org/1999/02/22-rdf-syntax-ns#">
            <rdf:Description rdf:about="#M_thr__L_c">
              <bqbiol:is xmlns:bqbiol="http://biomodels.net/biology-qualifiers/">
                <rdf:Bag>
                  <rdf:li rdf:resource="http://identifiers.org/bigg.metabolite/thr__L"/>
                  <rdf:li rdf:resource="http://identifiers.org/biocyc/META:THR"/>
                  <rdf:li rdf:resource="http://identifiers.org/chebi/CHEBI:16857"/>
                  <rdf:li rdf:resource="http://identifiers.org/chebi/CHEBI:42083"/>
                  <rdf:li rdf:resource="http://identifiers.org/chebi/CHEBI:32822"/>
                  <rdf:li rdf:resource="http://identifiers.org/chebi/CHEBI:45843"/>
                  <rdf:li rdf:resource="http://identifiers.org/chebi/CHEBI:57926"/>
                  <rdf:li rdf:resource="http://identifiers.org/chebi/CHEBI:21403"/>
                  <rdf:li rdf:resource="http://identifiers.org/chebi/CHEBI:32833"/>
                  <rdf:li rdf:resource="http://identifiers.org/chebi/CHEBI:32820"/>
                  <rdf:li rdf:resource="http://identifiers.org/chebi/CHEBI:13175"/>
                  <rdf:li rdf:resource="http://identifiers.org/chebi/CHEBI:6308"/>
                  <rdf:li rdf:resource="http://identifiers.org/chebi/CHEBI:45983"/>
                  <rdf:li rdf:resource="http://identifiers.org/chebi/CHEBI:32832"/>
                  <rdf:li rdf:resource="http://identifiers.org/chebi/CHEBI:26986"/>
                  <rdf:li rdf:resource="http://identifiers.org/envipath/32de3cf4-e3e6-4168-956e-32fa5ddb0ce1/compound/b570a573-71c2-4661-a517-6ac1b121dc59"/>
                  <rdf:li rdf:resource="http://identifiers.org/hmdb/HMDB00167"/>
                  <rdf:li rdf:resource="http://identifiers.org/inchi_key/AYFVYJQAPQTCCC-GBXIJSLDSA-N"/>
                  <rdf:li rdf:resource="http://identifiers.org/kegg.compound/C00188"/>
                  <rdf:li rdf:resource="http://identifiers.org/kegg.drug/D00041"/>
                  <rdf:li rdf:resource="http://identifiers.org/metanetx.chemical/MNXM142"/>
                  <rdf:li rdf:resource="http://identifiers.org/reactome.compound/352000"/>
                  <rdf:li rdf:resource="http://identifiers.org/reactome.compound/351990"/>
                  <rdf:li rdf:resource="http://identifiers.org/reactome.compound/379706"/>
                  <rdf:li rdf:resource="http://identifiers.org/sabiork/76"/>
                  <rdf:li rdf:resource="http://identifiers.org/sabiork/27463"/>
                  <rdf:li rdf:resource="http://identifiers.org/seed.compound/cpd00161"/>
                </rdf:Bag>
              </bqbiol:is>
            </rdf:Description>
          </rdf:RDF>
        </sbml:annotation>
      </species>
      <species id="M_thm_c" constant="false" boundaryCondition="false" hasOnlySubstanceUnits="false" name="Thiamin" metaid="M_thm_c" sboTerm="SBO:0000247" compartment="c" fbc:chemicalFormula="C12H17N4OS">
        <sbml:annotation xmlns:sbml="http://www.sbml.org/sbml/level3/version1/core">
          <rdf:RDF xmlns:rdf="http://www.w3.org/1999/02/22-rdf-syntax-ns#">
            <rdf:Description rdf:about="#M_thm_c">
              <bqbiol:is xmlns:bqbiol="http://biomodels.net/biology-qualifiers/">
                <rdf:Bag>
                  <rdf:li rdf:resource="http://identifiers.org/bigg.metabolite/thm"/>
                  <rdf:li rdf:resource="http://identifiers.org/chebi/CHEBI:33283"/>
                  <rdf:li rdf:resource="http://identifiers.org/envipath/32de3cf4-e3e6-4168-956e-32fa5ddb0ce1/compound/d00080d5-971d-4e5f-973a-226a589d76df"/>
                  <rdf:li rdf:resource="http://identifiers.org/inchi_key/MYVIATVLJGTBFV-UHFFFAOYSA-M"/>
                  <rdf:li rdf:resource="http://identifiers.org/kegg.drug/D08580"/>
                  <rdf:li rdf:resource="http://identifiers.org/metanetx.chemical/MNXM161565"/>
                  <rdf:li rdf:resource="http://identifiers.org/sabiork/2032"/>
                  <rdf:li rdf:resource="http://identifiers.org/seed.compound/cpd00305"/>
                </rdf:Bag>
              </bqbiol:is>
            </rdf:Description>
          </rdf:RDF>
        </sbml:annotation>
      </species>
      <species id="M_dgmp_c" constant="false" boundaryCondition="false" hasOnlySubstanceUnits="false" name="DGMP C10H12N5O7P" metaid="M_dgmp_c" sboTerm="SBO:0000247" compartment="c" fbc:chemicalFormula="C10H12N5O7P">
        <sbml:annotation xmlns:sbml="http://www.sbml.org/sbml/level3/version1/core">
          <rdf:RDF xmlns:rdf="http://www.w3.org/1999/02/22-rdf-syntax-ns#">
            <rdf:Description rdf:about="#M_dgmp_c">
              <bqbiol:is xmlns:bqbiol="http://biomodels.net/biology-qualifiers/">
                <rdf:Bag>
                  <rdf:li rdf:resource="http://identifiers.org/bigg.metabolite/dgmp"/>
                  <rdf:li rdf:resource="http://identifiers.org/biocyc/META:DGMP"/>
                  <rdf:li rdf:resource="http://identifiers.org/chebi/CHEBI:57673"/>
                  <rdf:li rdf:resource="http://identifiers.org/chebi/CHEBI:16192"/>
                  <rdf:li rdf:resource="http://identifiers.org/chebi/CHEBI:42726"/>
                  <rdf:li rdf:resource="http://identifiers.org/chebi/CHEBI:41902"/>
                  <rdf:li rdf:resource="http://identifiers.org/chebi/CHEBI:42733"/>
                  <rdf:li rdf:resource="http://identifiers.org/chebi/CHEBI:47449"/>
                  <rdf:li rdf:resource="http://identifiers.org/chebi/CHEBI:42676"/>
                  <rdf:li rdf:resource="http://identifiers.org/chebi/CHEBI:19246"/>
                  <rdf:li rdf:resource="http://identifiers.org/chebi/CHEBI:14074"/>
                  <rdf:li rdf:resource="http://identifiers.org/chebi/CHEBI:10496"/>
                  <rdf:li rdf:resource="http://identifiers.org/chebi/CHEBI:41939"/>
                  <rdf:li rdf:resource="http://identifiers.org/chebi/CHEBI:41944"/>
                  <rdf:li rdf:resource="http://identifiers.org/chebi/CHEBI:45049"/>
                  <rdf:li rdf:resource="http://identifiers.org/inchi_key/LTFMZDNNPPEQNG-KVQBGUIXSA-L"/>
                  <rdf:li rdf:resource="http://identifiers.org/kegg.compound/C00362"/>
                  <rdf:li rdf:resource="http://identifiers.org/metanetx.chemical/MNXM546"/>
                  <rdf:li rdf:resource="http://identifiers.org/reactome.compound/500071"/>
                  <rdf:li rdf:resource="http://identifiers.org/sabiork/64"/>
                  <rdf:li rdf:resource="http://identifiers.org/seed.compound/cpd00296"/>
                </rdf:Bag>
              </bqbiol:is>
            </rdf:Description>
          </rdf:RDF>
        </sbml:annotation>
      </species>
      <species id="M_fad_c" constant="false" boundaryCondition="false" hasOnlySubstanceUnits="false" name="Flavin adenine dinucleotide oxidized" metaid="M_fad_c" sboTerm="SBO:0000247" compartment="c" fbc:chemicalFormula="C27H31N9O15P2">
        <sbml:annotation xmlns:sbml="http://www.sbml.org/sbml/level3/version1/core">
          <rdf:RDF xmlns:rdf="http://www.w3.org/1999/02/22-rdf-syntax-ns#">
            <rdf:Description rdf:about="#M_fad_c">
              <bqbiol:is xmlns:bqbiol="http://biomodels.net/biology-qualifiers/">
                <rdf:Bag>
                  <rdf:li rdf:resource="http://identifiers.org/bigg.metabolite/fad"/>
                  <rdf:li rdf:resource="http://identifiers.org/biocyc/META:FAD"/>
                  <rdf:li rdf:resource="http://identifiers.org/chebi/CHEBI:16238"/>
                  <rdf:li rdf:resource="http://identifiers.org/chebi/CHEBI:42388"/>
                  <rdf:li rdf:resource="http://identifiers.org/chebi/CHEBI:21125"/>
                  <rdf:li rdf:resource="http://identifiers.org/chebi/CHEBI:57692"/>
                  <rdf:li rdf:resource="http://identifiers.org/chebi/CHEBI:13315"/>
                  <rdf:li rdf:resource="http://identifiers.org/chebi/CHEBI:4956"/>
                  <rdf:li rdf:resource="http://identifiers.org/hmdb/HMDB01248"/>
                  <rdf:li rdf:resource="http://identifiers.org/inchi_key/IMGVNJNCCGXBHD-UYBVJOGSSA-K"/>
                  <rdf:li rdf:resource="http://identifiers.org/kegg.compound/C00016"/>
                  <rdf:li rdf:resource="http://identifiers.org/kegg.drug/D00005"/>
                  <rdf:li rdf:resource="http://identifiers.org/metanetx.chemical/MNXM33"/>
                  <rdf:li rdf:resource="http://identifiers.org/reactome.compound/113596"/>
                  <rdf:li rdf:resource="http://identifiers.org/reactome.compound/29386"/>
                  <rdf:li rdf:resource="http://identifiers.org/reactome.compound/113597"/>
                  <rdf:li rdf:resource="http://identifiers.org/sabiork/1270"/>
                  <rdf:li rdf:resource="http://identifiers.org/seed.compound/cpd00015"/>
                </rdf:Bag>
              </bqbiol:is>
            </rdf:Description>
          </rdf:RDF>
        </sbml:annotation>
      </species>
      <species id="M_thdp_c" constant="false" boundaryCondition="false" hasOnlySubstanceUnits="false" name="2,3,4,5-Tetrahydrodipicolinate" metaid="M_thdp_c" sboTerm="SBO:0000247" compartment="c" fbc:chemicalFormula="C7H7NO4">
        <sbml:annotation xmlns:sbml="http://www.sbml.org/sbml/level3/version1/core">
          <rdf:RDF xmlns:rdf="http://www.w3.org/1999/02/22-rdf-syntax-ns#">
            <rdf:Description rdf:about="#M_thdp_c">
              <bqbiol:is xmlns:bqbiol="http://biomodels.net/biology-qualifiers/">
                <rdf:Bag>
                  <rdf:li rdf:resource="http://identifiers.org/bigg.metabolite/thdp"/>
                  <rdf:li rdf:resource="http://identifiers.org/biocyc/META:DELTA1-PIPERIDEINE-2-6-DICARBOXYLATE"/>
                  <rdf:li rdf:resource="http://identifiers.org/chebi/CHEBI:11408"/>
                  <rdf:li rdf:resource="http://identifiers.org/chebi/CHEBI:864"/>
                  <rdf:li rdf:resource="http://identifiers.org/chebi/CHEBI:21189"/>
                  <rdf:li rdf:resource="http://identifiers.org/chebi/CHEBI:6152"/>
                  <rdf:li rdf:resource="http://identifiers.org/chebi/CHEBI:16845"/>
                  <rdf:li rdf:resource="http://identifiers.org/chebi/CHEBI:18055"/>
                  <rdf:li rdf:resource="http://identifiers.org/chebi/CHEBI:32976"/>
                  <rdf:li rdf:resource="http://identifiers.org/chebi/CHEBI:13042"/>
                  <rdf:li rdf:resource="http://identifiers.org/hmdb/HMDB12289"/>
                  <rdf:li rdf:resource="http://identifiers.org/inchi_key/CXMBCXQHOXUCEO-BYPYZUCNSA-L"/>
                  <rdf:li rdf:resource="http://identifiers.org/kegg.compound/C03972"/>
                  <rdf:li rdf:resource="http://identifiers.org/metanetx.chemical/MNXM480"/>
                  <rdf:li rdf:resource="http://identifiers.org/sabiork/6990"/>
                  <rdf:li rdf:resource="http://identifiers.org/seed.compound/cpd29199"/>
                  <rdf:li rdf:resource="http://identifiers.org/seed.compound/cpd02465"/>
                </rdf:Bag>
              </bqbiol:is>
            </rdf:Description>
          </rdf:RDF>
        </sbml:annotation>
      </species>
      <species id="M_succ_c" constant="false" boundaryCondition="false" hasOnlySubstanceUnits="false" name="Succinate" metaid="M_succ_c" sboTerm="SBO:0000247" compartment="c" fbc:chemicalFormula="C4H4O4">
        <sbml:annotation xmlns:sbml="http://www.sbml.org/sbml/level3/version1/core">
          <rdf:RDF xmlns:rdf="http://www.w3.org/1999/02/22-rdf-syntax-ns#">
            <rdf:Description rdf:about="#M_succ_c">
              <bqbiol:is xmlns:bqbiol="http://biomodels.net/biology-qualifiers/">
                <rdf:Bag>
                  <rdf:li rdf:resource="http://identifiers.org/bigg.metabolite/succ"/>
                  <rdf:li rdf:resource="http://identifiers.org/biocyc/META:SUC"/>
                  <rdf:li rdf:resource="http://identifiers.org/chebi/CHEBI:22941"/>
                  <rdf:li rdf:resource="http://identifiers.org/chebi/CHEBI:26803"/>
                  <rdf:li rdf:resource="http://identifiers.org/chebi/CHEBI:15741"/>
                  <rdf:li rdf:resource="http://identifiers.org/chebi/CHEBI:132287"/>
                  <rdf:li rdf:resource="http://identifiers.org/chebi/CHEBI:45639"/>
                  <rdf:li rdf:resource="http://identifiers.org/chebi/CHEBI:30779"/>
                  <rdf:li rdf:resource="http://identifiers.org/chebi/CHEBI:15125"/>
                  <rdf:li rdf:resource="http://identifiers.org/chebi/CHEBI:22943"/>
                  <rdf:li rdf:resource="http://identifiers.org/chebi/CHEBI:26807"/>
                  <rdf:li rdf:resource="http://identifiers.org/chebi/CHEBI:9304"/>
                  <rdf:li rdf:resource="http://identifiers.org/chebi/CHEBI:90372"/>
                  <rdf:li rdf:resource="http://identifiers.org/chebi/CHEBI:30031"/>
                  <rdf:li rdf:resource="http://identifiers.org/envipath/4fd7f3e0-dd25-43ac-9453-dda3e52396e4/compound/cc98aff0-7f64-4db4-9d59-de961c228496"/>
                  <rdf:li rdf:resource="http://identifiers.org/envipath/5882df9c-dae1-4d80-a40e-db4724271456/compound/6377658b-03f6-4fed-a5bf-ff0f2389b693"/>
                  <rdf:li rdf:resource="http://identifiers.org/envipath/650babc9-9d68-4b73-9332-11972ca26f7b/compound/600b74d3-8fe5-426d-bedf-291175bd23e4"/>
                  <rdf:li rdf:resource="http://identifiers.org/envipath/32de3cf4-e3e6-4168-956e-32fa5ddb0ce1/compound/8fdfd425-4343-4bf2-8427-b2ffa57fdbd7"/>
                  <rdf:li rdf:resource="http://identifiers.org/hmdb/HMDB00254"/>
                  <rdf:li rdf:resource="http://identifiers.org/inchi_key/KDYFGRWQOYBRFD-UHFFFAOYSA-L"/>
                  <rdf:li rdf:resource="http://identifiers.org/kegg.compound/C00042"/>
                  <rdf:li rdf:resource="http://identifiers.org/lipidmaps/LMFA01170043"/>
                  <rdf:li rdf:resource="http://identifiers.org/metanetx.chemical/MNXM25"/>
                  <rdf:li rdf:resource="http://identifiers.org/reactome.compound/389583"/>
                  <rdf:li rdf:resource="http://identifiers.org/reactome.compound/5278787"/>
                  <rdf:li rdf:resource="http://identifiers.org/reactome.compound/159939"/>
                  <rdf:li rdf:resource="http://identifiers.org/reactome.compound/433123"/>
                  <rdf:li rdf:resource="http://identifiers.org/reactome.compound/29434"/>
                  <rdf:li rdf:resource="http://identifiers.org/reactome.compound/113536"/>
                  <rdf:li rdf:resource="http://identifiers.org/sabiork/1924"/>
                  <rdf:li rdf:resource="http://identifiers.org/seed.compound/cpd00036"/>
                </rdf:Bag>
              </bqbiol:is>
            </rdf:Description>
          </rdf:RDF>
        </sbml:annotation>
      </species>
      <species id="M_ctp_c" constant="false" boundaryCondition="false" hasOnlySubstanceUnits="false" name="CTP C9H12N3O14P3" metaid="M_ctp_c" sboTerm="SBO:0000247" compartment="c" fbc:chemicalFormula="C9H12N3O14P3">
        <sbml:annotation xmlns:sbml="http://www.sbml.org/sbml/level3/version1/core">
          <rdf:RDF xmlns:rdf="http://www.w3.org/1999/02/22-rdf-syntax-ns#">
            <rdf:Description rdf:about="#M_ctp_c">
              <bqbiol:is xmlns:bqbiol="http://biomodels.net/biology-qualifiers/">
                <rdf:Bag>
                  <rdf:li rdf:resource="http://identifiers.org/bigg.metabolite/ctp"/>
                  <rdf:li rdf:resource="http://identifiers.org/biocyc/META:CTP"/>
                  <rdf:li rdf:resource="http://identifiers.org/chebi/CHEBI:3285"/>
                  <rdf:li rdf:resource="http://identifiers.org/chebi/CHEBI:23522"/>
                  <rdf:li rdf:resource="http://identifiers.org/chebi/CHEBI:41675"/>
                  <rdf:li rdf:resource="http://identifiers.org/chebi/CHEBI:58231"/>
                  <rdf:li rdf:resource="http://identifiers.org/chebi/CHEBI:37563"/>
                  <rdf:li rdf:resource="http://identifiers.org/chebi/CHEBI:13286"/>
                  <rdf:li rdf:resource="http://identifiers.org/chebi/CHEBI:17677"/>
                  <rdf:li rdf:resource="http://identifiers.org/hmdb/HMDB00082"/>
                  <rdf:li rdf:resource="http://identifiers.org/inchi_key/PCDQPRRSZKQHHS-XVFCMESISA-J"/>
                  <rdf:li rdf:resource="http://identifiers.org/kegg.compound/C00063"/>
                  <rdf:li rdf:resource="http://identifiers.org/metanetx.chemical/MNXM63"/>
                  <rdf:li rdf:resource="http://identifiers.org/reactome.compound/29470"/>
                  <rdf:li rdf:resource="http://identifiers.org/reactome.compound/110614"/>
                  <rdf:li rdf:resource="http://identifiers.org/reactome.compound/110577"/>
                  <rdf:li rdf:resource="http://identifiers.org/sabiork/1286"/>
                  <rdf:li rdf:resource="http://identifiers.org/seed.compound/cpd00052"/>
                </rdf:Bag>
              </bqbiol:is>
            </rdf:Description>
          </rdf:RDF>
        </sbml:annotation>
      </species>
      <species id="M_pg_HP_c" constant="false" boundaryCondition="false" hasOnlySubstanceUnits="false" name="Phosphatidylglycerol Hp specific" metaid="M_pg_HP_c" sboTerm="SBO:0000247" compartment="c" fbc:chemicalFormula="C39H74O10P">
        <sbml:annotation xmlns:sbml="http://www.sbml.org/sbml/level3/version1/core">
          <rdf:RDF xmlns:rdf="http://www.w3.org/1999/02/22-rdf-syntax-ns#">
            <rdf:Description rdf:about="#M_pg_HP_c">
              <bqbiol:is xmlns:bqbiol="http://biomodels.net/biology-qualifiers/">
                <rdf:Bag>
                  <rdf:li rdf:resource="http://identifiers.org/bigg.metabolite/pg_HP"/>
                  <rdf:li rdf:resource="http://identifiers.org/metanetx.chemical/MNXM7651"/>
                  <rdf:li rdf:resource="http://identifiers.org/seed.compound/cpd16084"/>
                </rdf:Bag>
              </bqbiol:is>
            </rdf:Description>
          </rdf:RDF>
        </sbml:annotation>
      </species>
      <species id="M_alaala_c" constant="false" boundaryCondition="false" hasOnlySubstanceUnits="false" name="D-Alanyl-D-alanine" metaid="M_alaala_c" sboTerm="SBO:0000247" compartment="c" fbc:chemicalFormula="C6H12N2O3">
        <sbml:annotation xmlns:sbml="http://www.sbml.org/sbml/level3/version1/core">
          <rdf:RDF xmlns:rdf="http://www.w3.org/1999/02/22-rdf-syntax-ns#">
            <rdf:Description rdf:about="#M_alaala_c">
              <bqbiol:is xmlns:bqbiol="http://biomodels.net/biology-qualifiers/">
                <rdf:Bag>
                  <rdf:li rdf:resource="http://identifiers.org/bigg.metabolite/alaala"/>
                  <rdf:li rdf:resource="http://identifiers.org/biocyc/META:D-ALA-D-ALA"/>
                  <rdf:li rdf:resource="http://identifiers.org/chebi/CHEBI:13749"/>
                  <rdf:li rdf:resource="http://identifiers.org/chebi/CHEBI:4088"/>
                  <rdf:li rdf:resource="http://identifiers.org/chebi/CHEBI:16576"/>
                  <rdf:li rdf:resource="http://identifiers.org/chebi/CHEBI:57822"/>
                  <rdf:li rdf:resource="http://identifiers.org/chebi/CHEBI:12900"/>
                  <rdf:li rdf:resource="http://identifiers.org/chebi/CHEBI:20894"/>
                  <rdf:li rdf:resource="http://identifiers.org/hmdb/HMDB03459"/>
                  <rdf:li rdf:resource="http://identifiers.org/inchi_key/DEFJQIDDEAULHB-QWWZWVQMSA-N"/>
                  <rdf:li rdf:resource="http://identifiers.org/kegg.compound/C00993"/>
                  <rdf:li rdf:resource="http://identifiers.org/metanetx.chemical/MNXM669"/>
                  <rdf:li rdf:resource="http://identifiers.org/sabiork/2204"/>
                  <rdf:li rdf:resource="http://identifiers.org/seed.compound/cpd00731"/>
                </rdf:Bag>
              </bqbiol:is>
            </rdf:Description>
          </rdf:RDF>
        </sbml:annotation>
      </species>
      <species id="M_dctp_c" constant="false" boundaryCondition="false" hasOnlySubstanceUnits="false" name="DCTP C9H12N3O13P3" metaid="M_dctp_c" sboTerm="SBO:0000247" compartment="c" fbc:chemicalFormula="C9H12N3O13P3">
        <sbml:annotation xmlns:sbml="http://www.sbml.org/sbml/level3/version1/core">
          <rdf:RDF xmlns:rdf="http://www.w3.org/1999/02/22-rdf-syntax-ns#">
            <rdf:Description rdf:about="#M_dctp_c">
              <bqbiol:is xmlns:bqbiol="http://biomodels.net/biology-qualifiers/">
                <rdf:Bag>
                  <rdf:li rdf:resource="http://identifiers.org/bigg.metabolite/dctp"/>
                  <rdf:li rdf:resource="http://identifiers.org/biocyc/META:DCTP"/>
                  <rdf:li rdf:resource="http://identifiers.org/chebi/CHEBI:19243"/>
                  <rdf:li rdf:resource="http://identifiers.org/chebi/CHEBI:10494"/>
                  <rdf:li rdf:resource="http://identifiers.org/chebi/CHEBI:61481"/>
                  <rdf:li rdf:resource="http://identifiers.org/chebi/CHEBI:16311"/>
                  <rdf:li rdf:resource="http://identifiers.org/chebi/CHEBI:14072"/>
                  <rdf:li rdf:resource="http://identifiers.org/chebi/CHEBI:57724"/>
                  <rdf:li rdf:resource="http://identifiers.org/hmdb/HMDB00998"/>
                  <rdf:li rdf:resource="http://identifiers.org/inchi_key/RGWHQCVHVJXOKC-SHYZEUOFSA-J"/>
                  <rdf:li rdf:resource="http://identifiers.org/kegg.compound/C00458"/>
                  <rdf:li rdf:resource="http://identifiers.org/metanetx.chemical/MNXM360"/>
                  <rdf:li rdf:resource="http://identifiers.org/sabiork/1678"/>
                  <rdf:li rdf:resource="http://identifiers.org/seed.compound/cpd00356"/>
                </rdf:Bag>
              </bqbiol:is>
            </rdf:Description>
          </rdf:RDF>
        </sbml:annotation>
      </species>
      <species id="M_23dhdp_c" constant="false" boundaryCondition="false" hasOnlySubstanceUnits="false" name="2,3-Dihydrodipicolinate" metaid="M_23dhdp_c" sboTerm="SBO:0000247" compartment="c" fbc:chemicalFormula="C7H5NO4">
        <sbml:annotation xmlns:sbml="http://www.sbml.org/sbml/level3/version1/core">
          <rdf:RDF xmlns:rdf="http://www.w3.org/1999/02/22-rdf-syntax-ns#">
            <rdf:Description rdf:about="#M_23dhdp_c">
              <bqbiol:is xmlns:bqbiol="http://biomodels.net/biology-qualifiers/">
                <rdf:Bag>
                  <rdf:li rdf:resource="http://identifiers.org/bigg.metabolite/23dhdp"/>
                  <rdf:li rdf:resource="http://identifiers.org/biocyc/META:2-3-DIHYDRODIPICOLINATE"/>
                  <rdf:li rdf:resource="http://identifiers.org/chebi/CHEBI:18042"/>
                  <rdf:li rdf:resource="http://identifiers.org/chebi/CHEBI:23739"/>
                  <rdf:li rdf:resource="http://identifiers.org/chebi/CHEBI:878"/>
                  <rdf:li rdf:resource="http://identifiers.org/chebi/CHEBI:48052"/>
                  <rdf:li rdf:resource="http://identifiers.org/chebi/CHEBI:30620"/>
                  <rdf:li rdf:resource="http://identifiers.org/chebi/CHEBI:19312"/>
                  <rdf:li rdf:resource="http://identifiers.org/chebi/CHEBI:29048"/>
                  <rdf:li rdf:resource="http://identifiers.org/chebi/CHEBI:11421"/>
                  <rdf:li rdf:resource="http://identifiers.org/hmdb/HMDB12247"/>
                  <rdf:li rdf:resource="http://identifiers.org/inchi_key/UWOCFOFVIBZJGH-YFKPBYRVSA-L"/>
                  <rdf:li rdf:resource="http://identifiers.org/kegg.compound/C03340"/>
                  <rdf:li rdf:resource="http://identifiers.org/metanetx.chemical/MNXM807"/>
                  <rdf:li rdf:resource="http://identifiers.org/sabiork/6562"/>
                  <rdf:li rdf:resource="http://identifiers.org/seed.compound/cpd02120"/>
                </rdf:Bag>
              </bqbiol:is>
            </rdf:Description>
          </rdf:RDF>
        </sbml:annotation>
      </species>
      <species id="M_ala__D_c" constant="false" boundaryCondition="false" hasOnlySubstanceUnits="false" name="D-Alanine" metaid="M_ala__D_c" sboTerm="SBO:0000247" compartment="c" fbc:chemicalFormula="C3H7NO2">
        <sbml:annotation xmlns:sbml="http://www.sbml.org/sbml/level3/version1/core">
          <rdf:RDF xmlns:rdf="http://www.w3.org/1999/02/22-rdf-syntax-ns#">
            <rdf:Description rdf:about="#M_ala__D_c">
              <bqbiol:is xmlns:bqbiol="http://biomodels.net/biology-qualifiers/">
                <rdf:Bag>
                  <rdf:li rdf:resource="http://identifiers.org/bigg.metabolite/ala__D"/>
                  <rdf:li rdf:resource="http://identifiers.org/biocyc/META:D-ALANINE"/>
                  <rdf:li rdf:resource="http://identifiers.org/chebi/CHEBI:12899"/>
                  <rdf:li rdf:resource="http://identifiers.org/chebi/CHEBI:57416"/>
                  <rdf:li rdf:resource="http://identifiers.org/chebi/CHEBI:41798"/>
                  <rdf:li rdf:resource="http://identifiers.org/chebi/CHEBI:10840"/>
                  <rdf:li rdf:resource="http://identifiers.org/chebi/CHEBI:20893"/>
                  <rdf:li rdf:resource="http://identifiers.org/chebi/CHEBI:4087"/>
                  <rdf:li rdf:resource="http://identifiers.org/chebi/CHEBI:32435"/>
                  <rdf:li rdf:resource="http://identifiers.org/chebi/CHEBI:41848"/>
                  <rdf:li rdf:resource="http://identifiers.org/chebi/CHEBI:41756"/>
                  <rdf:li rdf:resource="http://identifiers.org/chebi/CHEBI:41877"/>
                  <rdf:li rdf:resource="http://identifiers.org/chebi/CHEBI:15570"/>
                  <rdf:li rdf:resource="http://identifiers.org/chebi/CHEBI:32436"/>
                  <rdf:li rdf:resource="http://identifiers.org/hmdb/HMDB01310"/>
                  <rdf:li rdf:resource="http://identifiers.org/inchi_key/QNAYBMKLOCPYGJ-UWTATZPHSA-N"/>
                  <rdf:li rdf:resource="http://identifiers.org/kegg.compound/C00133"/>
                  <rdf:li rdf:resource="http://identifiers.org/metanetx.chemical/MNXM156"/>
                  <rdf:li rdf:resource="http://identifiers.org/sabiork/1940"/>
                  <rdf:li rdf:resource="http://identifiers.org/seed.compound/cpd00117"/>
                </rdf:Bag>
              </bqbiol:is>
            </rdf:Description>
          </rdf:RDF>
        </sbml:annotation>
      </species>
      <species id="M_dhf_c" constant="false" boundaryCondition="false" hasOnlySubstanceUnits="false" name="7,8-Dihydrofolate" metaid="M_dhf_c" sboTerm="SBO:0000247" compartment="c" fbc:chemicalFormula="C19H19N7O6">
        <sbml:annotation xmlns:sbml="http://www.sbml.org/sbml/level3/version1/core">
          <rdf:RDF xmlns:rdf="http://www.w3.org/1999/02/22-rdf-syntax-ns#">
            <rdf:Description rdf:about="#M_dhf_c">
              <bqbiol:is xmlns:bqbiol="http://biomodels.net/biology-qualifiers/">
                <rdf:Bag>
                  <rdf:li rdf:resource="http://identifiers.org/bigg.metabolite/dhf"/>
                  <rdf:li rdf:resource="http://identifiers.org/biocyc/META:DIHYDROFOLATE"/>
                  <rdf:li rdf:resource="http://identifiers.org/chebi/CHEBI:42000"/>
                  <rdf:li rdf:resource="http://identifiers.org/chebi/CHEBI:15633"/>
                  <rdf:li rdf:resource="http://identifiers.org/chebi/CHEBI:12245"/>
                  <rdf:li rdf:resource="http://identifiers.org/chebi/CHEBI:20768"/>
                  <rdf:li rdf:resource="http://identifiers.org/chebi/CHEBI:57451"/>
                  <rdf:li rdf:resource="http://identifiers.org/chebi/CHEBI:14150"/>
                  <rdf:li rdf:resource="http://identifiers.org/chebi/CHEBI:4564"/>
                  <rdf:li rdf:resource="http://identifiers.org/hmdb/HMDB01056"/>
                  <rdf:li rdf:resource="http://identifiers.org/inchi_key/OZRNSSUDZOLUSN-LBPRGKRZSA-L"/>
                  <rdf:li rdf:resource="http://identifiers.org/kegg.compound/C00415"/>
                  <rdf:li rdf:resource="http://identifiers.org/metanetx.chemical/MNXM281"/>
                  <rdf:li rdf:resource="http://identifiers.org/reactome.compound/73604"/>
                  <rdf:li rdf:resource="http://identifiers.org/sabiork/1336"/>
                  <rdf:li rdf:resource="http://identifiers.org/seed.compound/cpd00330"/>
                </rdf:Bag>
              </bqbiol:is>
            </rdf:Description>
          </rdf:RDF>
        </sbml:annotation>
      </species>
      <species id="M_clpn_HP_c" constant="false" boundaryCondition="false" hasOnlySubstanceUnits="false" name="Cardiolipin (Hpylori)" metaid="M_clpn_HP_c" sboTerm="SBO:0000247" compartment="c" fbc:chemicalFormula="C75H140O17P2">
        <sbml:annotation xmlns:sbml="http://www.sbml.org/sbml/level3/version1/core">
          <rdf:RDF xmlns:rdf="http://www.w3.org/1999/02/22-rdf-syntax-ns#">
            <rdf:Description rdf:about="#M_clpn_HP_c">
              <bqbiol:is xmlns:bqbiol="http://biomodels.net/biology-qualifiers/">
                <rdf:Bag>
                  <rdf:li rdf:resource="http://identifiers.org/bigg.metabolite/clpn_HP"/>
                  <rdf:li rdf:resource="http://identifiers.org/metanetx.chemical/MNXM8374"/>
                  <rdf:li rdf:resource="http://identifiers.org/seed.compound/cpd16096"/>
                </rdf:Bag>
              </bqbiol:is>
            </rdf:Description>
          </rdf:RDF>
        </sbml:annotation>
      </species>
      <species id="M_ala__L_c" constant="false" boundaryCondition="false" hasOnlySubstanceUnits="false" name="L-Alanine" metaid="M_ala__L_c" sboTerm="SBO:0000247" compartment="c" fbc:chemicalFormula="C3H7NO2">
        <sbml:annotation xmlns:sbml="http://www.sbml.org/sbml/level3/version1/core">
          <rdf:RDF xmlns:rdf="http://www.w3.org/1999/02/22-rdf-syntax-ns#">
            <rdf:Description rdf:about="#M_ala__L_c">
              <bqbiol:is xmlns:bqbiol="http://biomodels.net/biology-qualifiers/">
                <rdf:Bag>
                  <rdf:li rdf:resource="http://identifiers.org/bigg.metabolite/ala__L"/>
                  <rdf:li rdf:resource="http://identifiers.org/biocyc/META:L-ALPHA-ALANINE"/>
                  <rdf:li rdf:resource="http://identifiers.org/chebi/CHEBI:21216"/>
                  <rdf:li rdf:resource="http://identifiers.org/chebi/CHEBI:32440"/>
                  <rdf:li rdf:resource="http://identifiers.org/chebi/CHEBI:2539"/>
                  <rdf:li rdf:resource="http://identifiers.org/chebi/CHEBI:46308"/>
                  <rdf:li rdf:resource="http://identifiers.org/chebi/CHEBI:40735"/>
                  <rdf:li rdf:resource="http://identifiers.org/chebi/CHEBI:16977"/>
                  <rdf:li rdf:resource="http://identifiers.org/chebi/CHEBI:22277"/>
                  <rdf:li rdf:resource="http://identifiers.org/chebi/CHEBI:32439"/>
                  <rdf:li rdf:resource="http://identifiers.org/chebi/CHEBI:57972"/>
                  <rdf:li rdf:resource="http://identifiers.org/chebi/CHEBI:6171"/>
                  <rdf:li rdf:resource="http://identifiers.org/chebi/CHEBI:16449"/>
                  <rdf:li rdf:resource="http://identifiers.org/chebi/CHEBI:32431"/>
                  <rdf:li rdf:resource="http://identifiers.org/chebi/CHEBI:32432"/>
                  <rdf:li rdf:resource="http://identifiers.org/chebi/CHEBI:66916"/>
                  <rdf:li rdf:resource="http://identifiers.org/chebi/CHEBI:40734"/>
                  <rdf:li rdf:resource="http://identifiers.org/chebi/CHEBI:13069"/>
                  <rdf:li rdf:resource="http://identifiers.org/chebi/CHEBI:76050"/>
                  <rdf:li rdf:resource="http://identifiers.org/chebi/CHEBI:13748"/>
                  <rdf:li rdf:resource="http://identifiers.org/envipath/650babc9-9d68-4b73-9332-11972ca26f7b/compound/d80739c7-acbe-4c00-8ea2-e3d19a191be2"/>
                  <rdf:li rdf:resource="http://identifiers.org/envipath/650babc9-9d68-4b73-9332-11972ca26f7b/compound/1aad160f-1c5e-48e0-9473-6305321b31ed"/>
                  <rdf:li rdf:resource="http://identifiers.org/hmdb/HMDB00161"/>
                  <rdf:li rdf:resource="http://identifiers.org/hmdb/HMDB62251"/>
                  <rdf:li rdf:resource="http://identifiers.org/inchi_key/QNAYBMKLOCPYGJ-REOHCLBHSA-N"/>
                  <rdf:li rdf:resource="http://identifiers.org/kegg.compound/C01401"/>
                  <rdf:li rdf:resource="http://identifiers.org/kegg.compound/C00041"/>
                  <rdf:li rdf:resource="http://identifiers.org/kegg.drug/D00012"/>
                  <rdf:li rdf:resource="http://identifiers.org/metanetx.chemical/MNXM32"/>
                  <rdf:li rdf:resource="http://identifiers.org/reactome.compound/389664"/>
                  <rdf:li rdf:resource="http://identifiers.org/reactome.compound/352036"/>
                  <rdf:li rdf:resource="http://identifiers.org/reactome.compound/29432"/>
                  <rdf:li rdf:resource="http://identifiers.org/reactome.compound/379697"/>
                  <rdf:li rdf:resource="http://identifiers.org/sabiork/2280"/>
                  <rdf:li rdf:resource="http://identifiers.org/sabiork/67"/>
                  <rdf:li rdf:resource="http://identifiers.org/seed.compound/cpd00035"/>
                  <rdf:li rdf:resource="http://identifiers.org/seed.compound/cpd01003"/>
                </rdf:Bag>
              </bqbiol:is>
            </rdf:Description>
          </rdf:RDF>
        </sbml:annotation>
      </species>
      <species id="M_phe__L_c" constant="false" boundaryCondition="false" hasOnlySubstanceUnits="false" name="L-Phenylalanine" metaid="M_phe__L_c" sboTerm="SBO:0000247" compartment="c" fbc:chemicalFormula="C9H11NO2">
        <sbml:annotation xmlns:sbml="http://www.sbml.org/sbml/level3/version1/core">
          <rdf:RDF xmlns:rdf="http://www.w3.org/1999/02/22-rdf-syntax-ns#">
            <rdf:Description rdf:about="#M_phe__L_c">
              <bqbiol:is xmlns:bqbiol="http://biomodels.net/biology-qualifiers/">
                <rdf:Bag>
                  <rdf:li rdf:resource="http://identifiers.org/bigg.metabolite/phe__L"/>
                  <rdf:li rdf:resource="http://identifiers.org/biocyc/META:PHE"/>
                  <rdf:li rdf:resource="http://identifiers.org/chebi/CHEBI:21370"/>
                  <rdf:li rdf:resource="http://identifiers.org/chebi/CHEBI:32505"/>
                  <rdf:li rdf:resource="http://identifiers.org/chebi/CHEBI:13151"/>
                  <rdf:li rdf:resource="http://identifiers.org/chebi/CHEBI:32504"/>
                  <rdf:li rdf:resource="http://identifiers.org/chebi/CHEBI:32486"/>
                  <rdf:li rdf:resource="http://identifiers.org/chebi/CHEBI:44885"/>
                  <rdf:li rdf:resource="http://identifiers.org/chebi/CHEBI:58095"/>
                  <rdf:li rdf:resource="http://identifiers.org/chebi/CHEBI:45079"/>
                  <rdf:li rdf:resource="http://identifiers.org/chebi/CHEBI:28044"/>
                  <rdf:li rdf:resource="http://identifiers.org/chebi/CHEBI:6282"/>
                  <rdf:li rdf:resource="http://identifiers.org/chebi/CHEBI:32487"/>
                  <rdf:li rdf:resource="http://identifiers.org/chebi/CHEBI:8089"/>
                  <rdf:li rdf:resource="http://identifiers.org/chebi/CHEBI:76052"/>
                  <rdf:li rdf:resource="http://identifiers.org/chebi/CHEBI:17295"/>
                  <rdf:li rdf:resource="http://identifiers.org/chebi/CHEBI:25984"/>
                  <rdf:li rdf:resource="http://identifiers.org/chebi/CHEBI:44851"/>
                  <rdf:li rdf:resource="http://identifiers.org/envipath/650babc9-9d68-4b73-9332-11972ca26f7b/compound/447fdbbc-919c-4e8d-aed3-c0533f3e6047"/>
                  <rdf:li rdf:resource="http://identifiers.org/envipath/650babc9-9d68-4b73-9332-11972ca26f7b/compound/c1b55d6f-7946-4f39-9dc6-ac0f47865b8b"/>
                  <rdf:li rdf:resource="http://identifiers.org/hmdb/HMDB00159"/>
                  <rdf:li rdf:resource="http://identifiers.org/hmdb/HMDB00612"/>
                  <rdf:li rdf:resource="http://identifiers.org/inchi_key/COLNVLDHVKWLRT-QMMMGPOBSA-N"/>
                  <rdf:li rdf:resource="http://identifiers.org/kegg.compound/C00079"/>
                  <rdf:li rdf:resource="http://identifiers.org/kegg.compound/C02057"/>
                  <rdf:li rdf:resource="http://identifiers.org/kegg.drug/D00021"/>
                  <rdf:li rdf:resource="http://identifiers.org/metanetx.chemical/MNXM97"/>
                  <rdf:li rdf:resource="http://identifiers.org/reactome.compound/29502"/>
                  <rdf:li rdf:resource="http://identifiers.org/reactome.compound/379701"/>
                  <rdf:li rdf:resource="http://identifiers.org/reactome.compound/351993"/>
                  <rdf:li rdf:resource="http://identifiers.org/sabiork/2365"/>
                  <rdf:li rdf:resource="http://identifiers.org/sabiork/83"/>
                  <rdf:li rdf:resource="http://identifiers.org/seed.compound/cpd00066"/>
                  <rdf:li rdf:resource="http://identifiers.org/seed.compound/cpd01400"/>
                </rdf:Bag>
              </bqbiol:is>
            </rdf:Description>
          </rdf:RDF>
        </sbml:annotation>
      </species>
      <species id="M_dhpt_c" constant="false" boundaryCondition="false" hasOnlySubstanceUnits="false" name="Dihydropteroate" metaid="M_dhpt_c" sboTerm="SBO:0000247" compartment="c" fbc:chemicalFormula="C14H13N6O3">
        <sbml:annotation xmlns:sbml="http://www.sbml.org/sbml/level3/version1/core">
          <rdf:RDF xmlns:rdf="http://www.w3.org/1999/02/22-rdf-syntax-ns#">
            <rdf:Description rdf:about="#M_dhpt_c">
              <bqbiol:is xmlns:bqbiol="http://biomodels.net/biology-qualifiers/">
                <rdf:Bag>
                  <rdf:li rdf:resource="http://identifiers.org/bigg.metabolite/dhpt"/>
                  <rdf:li rdf:resource="http://identifiers.org/biocyc/META:7-8-DIHYDROPTEROATE"/>
                  <rdf:li rdf:resource="http://identifiers.org/chebi/CHEBI:23762"/>
                  <rdf:li rdf:resource="http://identifiers.org/chebi/CHEBI:17839"/>
                  <rdf:li rdf:resource="http://identifiers.org/chebi/CHEBI:14160"/>
                  <rdf:li rdf:resource="http://identifiers.org/chebi/CHEBI:4581"/>
                  <rdf:li rdf:resource="http://identifiers.org/hmdb/HMDB01412"/>
                  <rdf:li rdf:resource="http://identifiers.org/inchi_key/WBFYVDCHGVNRBH-UHFFFAOYSA-M"/>
                  <rdf:li rdf:resource="http://identifiers.org/kegg.compound/C00921"/>
                  <rdf:li rdf:resource="http://identifiers.org/metanetx.chemical/MNXM722728"/>
                  <rdf:li rdf:resource="http://identifiers.org/sabiork/5318"/>
                  <rdf:li rdf:resource="http://identifiers.org/seed.compound/cpd28675"/>
                  <rdf:li rdf:resource="http://identifiers.org/seed.compound/cpd00683"/>
                  <rdf:li rdf:resource="http://identifiers.org/seed.compound/cpd28673"/>
                </rdf:Bag>
              </bqbiol:is>
            </rdf:Description>
          </rdf:RDF>
        </sbml:annotation>
      </species>
      <species id="M_ala__L_e" constant="false" boundaryCondition="false" hasOnlySubstanceUnits="false" name="L-Alanine" metaid="M_ala__L_e" sboTerm="SBO:0000247" compartment="e" fbc:chemicalFormula="C3H7NO2">
        <sbml:annotation xmlns:sbml="http://www.sbml.org/sbml/level3/version1/core">
          <rdf:RDF xmlns:rdf="http://www.w3.org/1999/02/22-rdf-syntax-ns#">
            <rdf:Description rdf:about="#M_ala__L_e">
              <bqbiol:is xmlns:bqbiol="http://biomodels.net/biology-qualifiers/">
                <rdf:Bag>
                  <rdf:li rdf:resource="http://identifiers.org/bigg.metabolite/ala__L"/>
                  <rdf:li rdf:resource="http://identifiers.org/biocyc/META:L-ALPHA-ALANINE"/>
                  <rdf:li rdf:resource="http://identifiers.org/chebi/CHEBI:21216"/>
                  <rdf:li rdf:resource="http://identifiers.org/chebi/CHEBI:32440"/>
                  <rdf:li rdf:resource="http://identifiers.org/chebi/CHEBI:2539"/>
                  <rdf:li rdf:resource="http://identifiers.org/chebi/CHEBI:46308"/>
                  <rdf:li rdf:resource="http://identifiers.org/chebi/CHEBI:40735"/>
                  <rdf:li rdf:resource="http://identifiers.org/chebi/CHEBI:16977"/>
                  <rdf:li rdf:resource="http://identifiers.org/chebi/CHEBI:22277"/>
                  <rdf:li rdf:resource="http://identifiers.org/chebi/CHEBI:32439"/>
                  <rdf:li rdf:resource="http://identifiers.org/chebi/CHEBI:57972"/>
                  <rdf:li rdf:resource="http://identifiers.org/chebi/CHEBI:6171"/>
                  <rdf:li rdf:resource="http://identifiers.org/chebi/CHEBI:16449"/>
                  <rdf:li rdf:resource="http://identifiers.org/chebi/CHEBI:32431"/>
                  <rdf:li rdf:resource="http://identifiers.org/chebi/CHEBI:32432"/>
                  <rdf:li rdf:resource="http://identifiers.org/chebi/CHEBI:66916"/>
                  <rdf:li rdf:resource="http://identifiers.org/chebi/CHEBI:40734"/>
                  <rdf:li rdf:resource="http://identifiers.org/chebi/CHEBI:13069"/>
                  <rdf:li rdf:resource="http://identifiers.org/chebi/CHEBI:76050"/>
                  <rdf:li rdf:resource="http://identifiers.org/chebi/CHEBI:13748"/>
                  <rdf:li rdf:resource="http://identifiers.org/envipath/650babc9-9d68-4b73-9332-11972ca26f7b/compound/d80739c7-acbe-4c00-8ea2-e3d19a191be2"/>
                  <rdf:li rdf:resource="http://identifiers.org/envipath/650babc9-9d68-4b73-9332-11972ca26f7b/compound/1aad160f-1c5e-48e0-9473-6305321b31ed"/>
                  <rdf:li rdf:resource="http://identifiers.org/hmdb/HMDB00161"/>
                  <rdf:li rdf:resource="http://identifiers.org/hmdb/HMDB62251"/>
                  <rdf:li rdf:resource="http://identifiers.org/inchi_key/QNAYBMKLOCPYGJ-REOHCLBHSA-N"/>
                  <rdf:li rdf:resource="http://identifiers.org/kegg.compound/C01401"/>
                  <rdf:li rdf:resource="http://identifiers.org/kegg.compound/C00041"/>
                  <rdf:li rdf:resource="http://identifiers.org/kegg.drug/D00012"/>
                  <rdf:li rdf:resource="http://identifiers.org/metanetx.chemical/MNXM32"/>
                  <rdf:li rdf:resource="http://identifiers.org/reactome.compound/389664"/>
                  <rdf:li rdf:resource="http://identifiers.org/reactome.compound/352036"/>
                  <rdf:li rdf:resource="http://identifiers.org/reactome.compound/29432"/>
                  <rdf:li rdf:resource="http://identifiers.org/reactome.compound/379697"/>
                  <rdf:li rdf:resource="http://identifiers.org/sabiork/2280"/>
                  <rdf:li rdf:resource="http://identifiers.org/sabiork/67"/>
                  <rdf:li rdf:resource="http://identifiers.org/seed.compound/cpd00035"/>
                  <rdf:li rdf:resource="http://identifiers.org/seed.compound/cpd01003"/>
                </rdf:Bag>
              </bqbiol:is>
            </rdf:Description>
          </rdf:RDF>
        </sbml:annotation>
      </species>
      <species id="M_dhna_c" constant="false" boundaryCondition="false" hasOnlySubstanceUnits="false" name="1,4-Dihydroxy-2-naphthoate" metaid="M_dhna_c" sboTerm="SBO:0000247" compartment="c" fbc:chemicalFormula="C11H7O4">
        <sbml:annotation xmlns:sbml="http://www.sbml.org/sbml/level3/version1/core">
          <rdf:RDF xmlns:rdf="http://www.w3.org/1999/02/22-rdf-syntax-ns#">
            <rdf:Description rdf:about="#M_dhna_c">
              <bqbiol:is xmlns:bqbiol="http://biomodels.net/biology-qualifiers/">
                <rdf:Bag>
                  <rdf:li rdf:resource="http://identifiers.org/bigg.metabolite/dhna"/>
                  <rdf:li rdf:resource="http://identifiers.org/biocyc/META:DIHYDROXYNAPHTHOATE"/>
                  <rdf:li rdf:resource="http://identifiers.org/chebi/CHEBI:11173"/>
                  <rdf:li rdf:resource="http://identifiers.org/chebi/CHEBI:539"/>
                  <rdf:li rdf:resource="http://identifiers.org/chebi/CHEBI:18933"/>
                  <rdf:li rdf:resource="http://identifiers.org/chebi/CHEBI:18094"/>
                  <rdf:li rdf:resource="http://identifiers.org/inchi_key/VOJUXHHACRXLTD-UHFFFAOYSA-M"/>
                  <rdf:li rdf:resource="http://identifiers.org/kegg.compound/C03657"/>
                  <rdf:li rdf:resource="http://identifiers.org/metanetx.chemical/MNXM552"/>
                  <rdf:li rdf:resource="http://identifiers.org/seed.compound/cpd02295"/>
                </rdf:Bag>
              </bqbiol:is>
            </rdf:Description>
          </rdf:RDF>
        </sbml:annotation>
      </species>
      <species id="M_gly_c" constant="false" boundaryCondition="false" hasOnlySubstanceUnits="false" name="Glycine" metaid="M_gly_c" sboTerm="SBO:0000247" compartment="c" fbc:chemicalFormula="C2H5NO2">
        <sbml:annotation xmlns:sbml="http://www.sbml.org/sbml/level3/version1/core">
          <rdf:RDF xmlns:rdf="http://www.w3.org/1999/02/22-rdf-syntax-ns#">
            <rdf:Description rdf:about="#M_gly_c">
              <bqbiol:is xmlns:bqbiol="http://biomodels.net/biology-qualifiers/">
                <rdf:Bag>
                  <rdf:li rdf:resource="http://identifiers.org/bigg.metabolite/gly"/>
                  <rdf:li rdf:resource="http://identifiers.org/biocyc/META:GLY"/>
                  <rdf:li rdf:resource="http://identifiers.org/chebi/CHEBI:32508"/>
                  <rdf:li rdf:resource="http://identifiers.org/chebi/CHEBI:32507"/>
                  <rdf:li rdf:resource="http://identifiers.org/chebi/CHEBI:15428"/>
                  <rdf:li rdf:resource="http://identifiers.org/chebi/CHEBI:42964"/>
                  <rdf:li rdf:resource="http://identifiers.org/chebi/CHEBI:14344"/>
                  <rdf:li rdf:resource="http://identifiers.org/chebi/CHEBI:24368"/>
                  <rdf:li rdf:resource="http://identifiers.org/chebi/CHEBI:10792"/>
                  <rdf:li rdf:resource="http://identifiers.org/chebi/CHEBI:5460"/>
                  <rdf:li rdf:resource="http://identifiers.org/chebi/CHEBI:57305"/>
                  <rdf:li rdf:resource="http://identifiers.org/envipath/32de3cf4-e3e6-4168-956e-32fa5ddb0ce1/compound/19441357-44af-48e1-b5ac-0e48c8dcbb87"/>
                  <rdf:li rdf:resource="http://identifiers.org/envipath/650babc9-9d68-4b73-9332-11972ca26f7b/compound/870d7ca5-6659-40eb-8b5d-858bd29cddaa"/>
                  <rdf:li rdf:resource="http://identifiers.org/hmdb/HMDB00123"/>
                  <rdf:li rdf:resource="http://identifiers.org/inchi_key/DHMQDGOQFOQNFH-UHFFFAOYSA-N"/>
                  <rdf:li rdf:resource="http://identifiers.org/kegg.compound/C00037"/>
                  <rdf:li rdf:resource="http://identifiers.org/kegg.drug/D00011"/>
                  <rdf:li rdf:resource="http://identifiers.org/metanetx.chemical/MNXM29"/>
                  <rdf:li rdf:resource="http://identifiers.org/reactome.compound/29424"/>
                  <rdf:li rdf:resource="http://identifiers.org/reactome.compound/193446"/>
                  <rdf:li rdf:resource="http://identifiers.org/reactome.compound/113545"/>
                  <rdf:li rdf:resource="http://identifiers.org/reactome.compound/159549"/>
                  <rdf:li rdf:resource="http://identifiers.org/reactome.compound/266029"/>
                  <rdf:li rdf:resource="http://identifiers.org/sabiork/66"/>
                  <rdf:li rdf:resource="http://identifiers.org/seed.compound/cpd00033"/>
                </rdf:Bag>
              </bqbiol:is>
            </rdf:Description>
          </rdf:RDF>
        </sbml:annotation>
      </species>
      <species id="M_na1_c" constant="false" boundaryCondition="false" hasOnlySubstanceUnits="false" name="Sodium" metaid="M_na1_c" sboTerm="SBO:0000247" compartment="c" fbc:chemicalFormula="Na">
        <sbml:annotation xmlns:sbml="http://www.sbml.org/sbml/level3/version1/core">
          <rdf:RDF xmlns:rdf="http://www.w3.org/1999/02/22-rdf-syntax-ns#">
            <rdf:Description rdf:about="#M_na1_c">
              <bqbiol:is xmlns:bqbiol="http://biomodels.net/biology-qualifiers/">
                <rdf:Bag>
                  <rdf:li rdf:resource="http://identifiers.org/bigg.metabolite/na1"/>
                  <rdf:li rdf:resource="http://identifiers.org/biocyc/META:NA+"/>
                  <rdf:li rdf:resource="http://identifiers.org/chebi/CHEBI:9175"/>
                  <rdf:li rdf:resource="http://identifiers.org/chebi/CHEBI:49766"/>
                  <rdf:li rdf:resource="http://identifiers.org/chebi/CHEBI:26717"/>
                  <rdf:li rdf:resource="http://identifiers.org/chebi/CHEBI:29101"/>
                  <rdf:li rdf:resource="http://identifiers.org/hmdb/HMDB00588"/>
                  <rdf:li rdf:resource="http://identifiers.org/inchi_key/FKNQFGJONOIPTF-UHFFFAOYSA-N"/>
                  <rdf:li rdf:resource="http://identifiers.org/kegg.compound/C01330"/>
                  <rdf:li rdf:resource="http://identifiers.org/metanetx.chemical/MNXM27"/>
                  <rdf:li rdf:resource="http://identifiers.org/reactome.compound/2892454"/>
                  <rdf:li rdf:resource="http://identifiers.org/reactome.compound/83910"/>
                  <rdf:li rdf:resource="http://identifiers.org/reactome.compound/74113"/>
                  <rdf:li rdf:resource="http://identifiers.org/reactome.compound/425977"/>
                  <rdf:li rdf:resource="http://identifiers.org/reactome.compound/425971"/>
                  <rdf:li rdf:resource="http://identifiers.org/reactome.compound/2872443"/>
                  <rdf:li rdf:resource="http://identifiers.org/reactome.compound/425958"/>
                  <rdf:li rdf:resource="http://identifiers.org/sabiork/22"/>
                  <rdf:li rdf:resource="http://identifiers.org/seed.compound/cpd00971"/>
                </rdf:Bag>
              </bqbiol:is>
            </rdf:Description>
          </rdf:RDF>
        </sbml:annotation>
      </species>
      <species id="M_ps_HP_c" constant="false" boundaryCondition="false" hasOnlySubstanceUnits="false" name="Phosphatidylserine Hp specific" metaid="M_ps_HP_c" sboTerm="SBO:0000247" compartment="c" fbc:chemicalFormula="C39H73NO10P">
        <sbml:annotation xmlns:sbml="http://www.sbml.org/sbml/level3/version1/core">
          <rdf:RDF xmlns:rdf="http://www.w3.org/1999/02/22-rdf-syntax-ns#">
            <rdf:Description rdf:about="#M_ps_HP_c">
              <bqbiol:is xmlns:bqbiol="http://biomodels.net/biology-qualifiers/">
                <rdf:Bag>
                  <rdf:li rdf:resource="http://identifiers.org/bigg.metabolite/ps_HP"/>
                  <rdf:li rdf:resource="http://identifiers.org/metanetx.chemical/MNXM7667"/>
                  <rdf:li rdf:resource="http://identifiers.org/seed.compound/cpd16110"/>
                </rdf:Bag>
              </bqbiol:is>
            </rdf:Description>
          </rdf:RDF>
        </sbml:annotation>
      </species>
      <species id="M_octdp_c" constant="false" boundaryCondition="false" hasOnlySubstanceUnits="false" name="All-trans-Octaprenyl diphosphate" metaid="M_octdp_c" sboTerm="SBO:0000247" compartment="c" fbc:chemicalFormula="C40H65O7P2">
        <sbml:annotation xmlns:sbml="http://www.sbml.org/sbml/level3/version1/core">
          <rdf:RDF xmlns:rdf="http://www.w3.org/1999/02/22-rdf-syntax-ns#">
            <rdf:Description rdf:about="#M_octdp_c">
              <bqbiol:is xmlns:bqbiol="http://biomodels.net/biology-qualifiers/">
                <rdf:Bag>
                  <rdf:li rdf:resource="http://identifiers.org/bigg.metabolite/octdp"/>
                  <rdf:li rdf:resource="http://identifiers.org/biocyc/META:OCTAPRENYL-DIPHOSPHATE"/>
                  <rdf:li rdf:resource="http://identifiers.org/chebi/CHEBI:12781"/>
                  <rdf:li rdf:resource="http://identifiers.org/chebi/CHEBI:57711"/>
                  <rdf:li rdf:resource="http://identifiers.org/chebi/CHEBI:53045"/>
                  <rdf:li rdf:resource="http://identifiers.org/chebi/CHEBI:22346"/>
                  <rdf:li rdf:resource="http://identifiers.org/chebi/CHEBI:44585"/>
                  <rdf:li rdf:resource="http://identifiers.org/chebi/CHEBI:16275"/>
                  <rdf:li rdf:resource="http://identifiers.org/chebi/CHEBI:10194"/>
                  <rdf:li rdf:resource="http://identifiers.org/hmdb/HMDB01094"/>
                  <rdf:li rdf:resource="http://identifiers.org/inchi_key/IKKLDISSULFFQO-DJMILUHSSA-K"/>
                  <rdf:li rdf:resource="http://identifiers.org/kegg.compound/C04146"/>
                  <rdf:li rdf:resource="http://identifiers.org/lipidmaps/LMPR01070226"/>
                  <rdf:li rdf:resource="http://identifiers.org/metanetx.chemical/MNXM811"/>
                  <rdf:li rdf:resource="http://identifiers.org/seed.compound/cpd30761"/>
                  <rdf:li rdf:resource="http://identifiers.org/seed.compound/cpd02557"/>
                </rdf:Bag>
              </bqbiol:is>
            </rdf:Description>
          </rdf:RDF>
        </sbml:annotation>
      </species>
      <species id="M_na1_e" constant="false" boundaryCondition="false" hasOnlySubstanceUnits="false" name="Sodium" metaid="M_na1_e" sboTerm="SBO:0000247" compartment="e" fbc:chemicalFormula="Na">
        <sbml:annotation xmlns:sbml="http://www.sbml.org/sbml/level3/version1/core">
          <rdf:RDF xmlns:rdf="http://www.w3.org/1999/02/22-rdf-syntax-ns#">
            <rdf:Description rdf:about="#M_na1_e">
              <bqbiol:is xmlns:bqbiol="http://biomodels.net/biology-qualifiers/">
                <rdf:Bag>
                  <rdf:li rdf:resource="http://identifiers.org/bigg.metabolite/na1"/>
                  <rdf:li rdf:resource="http://identifiers.org/biocyc/META:NA+"/>
                  <rdf:li rdf:resource="http://identifiers.org/chebi/CHEBI:9175"/>
                  <rdf:li rdf:resource="http://identifiers.org/chebi/CHEBI:49766"/>
                  <rdf:li rdf:resource="http://identifiers.org/chebi/CHEBI:26717"/>
                  <rdf:li rdf:resource="http://identifiers.org/chebi/CHEBI:29101"/>
                  <rdf:li rdf:resource="http://identifiers.org/hmdb/HMDB00588"/>
                  <rdf:li rdf:resource="http://identifiers.org/inchi_key/FKNQFGJONOIPTF-UHFFFAOYSA-N"/>
                  <rdf:li rdf:resource="http://identifiers.org/kegg.compound/C01330"/>
                  <rdf:li rdf:resource="http://identifiers.org/metanetx.chemical/MNXM27"/>
                  <rdf:li rdf:resource="http://identifiers.org/reactome.compound/2892454"/>
                  <rdf:li rdf:resource="http://identifiers.org/reactome.compound/83910"/>
                  <rdf:li rdf:resource="http://identifiers.org/reactome.compound/74113"/>
                  <rdf:li rdf:resource="http://identifiers.org/reactome.compound/425977"/>
                  <rdf:li rdf:resource="http://identifiers.org/reactome.compound/425971"/>
                  <rdf:li rdf:resource="http://identifiers.org/reactome.compound/2872443"/>
                  <rdf:li rdf:resource="http://identifiers.org/reactome.compound/425958"/>
                  <rdf:li rdf:resource="http://identifiers.org/sabiork/22"/>
                  <rdf:li rdf:resource="http://identifiers.org/seed.compound/cpd00971"/>
                </rdf:Bag>
              </bqbiol:is>
            </rdf:Description>
          </rdf:RDF>
        </sbml:annotation>
      </species>
      <species id="M_gcald_c" constant="false" boundaryCondition="false" hasOnlySubstanceUnits="false" name="Glycolaldehyde" metaid="M_gcald_c" sboTerm="SBO:0000247" compartment="c" fbc:chemicalFormula="C2H4O2">
        <sbml:annotation xmlns:sbml="http://www.sbml.org/sbml/level3/version1/core">
          <rdf:RDF xmlns:rdf="http://www.w3.org/1999/02/22-rdf-syntax-ns#">
            <rdf:Description rdf:about="#M_gcald_c">
              <bqbiol:is xmlns:bqbiol="http://biomodels.net/biology-qualifiers/">
                <rdf:Bag>
                  <rdf:li rdf:resource="http://identifiers.org/bigg.metabolite/gcald"/>
                  <rdf:li rdf:resource="http://identifiers.org/biocyc/META:GLYCOLALDEHYDE"/>
                  <rdf:li rdf:resource="http://identifiers.org/chebi/CHEBI:17071"/>
                  <rdf:li rdf:resource="http://identifiers.org/chebi/CHEBI:14347"/>
                  <rdf:li rdf:resource="http://identifiers.org/chebi/CHEBI:5474"/>
                  <rdf:li rdf:resource="http://identifiers.org/chebi/CHEBI:24386"/>
                  <rdf:li rdf:resource="http://identifiers.org/chebi/CHEBI:131198"/>
                  <rdf:li rdf:resource="http://identifiers.org/envipath/32de3cf4-e3e6-4168-956e-32fa5ddb0ce1/compound/e2dfc2d7-7e7a-4d56-be42-e908339482d8"/>
                  <rdf:li rdf:resource="http://identifiers.org/envipath/5882df9c-dae1-4d80-a40e-db4724271456/compound/63cc62ab-fc6a-445b-95c3-063343133b84"/>
                  <rdf:li rdf:resource="http://identifiers.org/envipath/650babc9-9d68-4b73-9332-11972ca26f7b/compound/ce61ea61-b391-41cd-91ac-507b44085575"/>
                  <rdf:li rdf:resource="http://identifiers.org/hmdb/HMDB02165"/>
                  <rdf:li rdf:resource="http://identifiers.org/hmdb/HMDB03344"/>
                  <rdf:li rdf:resource="http://identifiers.org/inchi_key/WGCNASOHLSPBMP-UHFFFAOYSA-N"/>
                  <rdf:li rdf:resource="http://identifiers.org/kegg.compound/C00266"/>
                  <rdf:li rdf:resource="http://identifiers.org/metanetx.chemical/MNXM349"/>
                  <rdf:li rdf:resource="http://identifiers.org/sabiork/2004"/>
                  <rdf:li rdf:resource="http://identifiers.org/seed.compound/cpd00229"/>
                </rdf:Bag>
              </bqbiol:is>
            </rdf:Description>
          </rdf:RDF>
        </sbml:annotation>
      </species>
      <species id="M_dttp_c" constant="false" boundaryCondition="false" hasOnlySubstanceUnits="false" name="DTTP C10H13N2O14P3" metaid="M_dttp_c" sboTerm="SBO:0000247" compartment="c" fbc:chemicalFormula="C10H13N2O14P3">
        <sbml:annotation xmlns:sbml="http://www.sbml.org/sbml/level3/version1/core">
          <rdf:RDF xmlns:rdf="http://www.w3.org/1999/02/22-rdf-syntax-ns#">
            <rdf:Description rdf:about="#M_dttp_c">
              <bqbiol:is xmlns:bqbiol="http://biomodels.net/biology-qualifiers/">
                <rdf:Bag>
                  <rdf:li rdf:resource="http://identifiers.org/bigg.metabolite/dttp"/>
                  <rdf:li rdf:resource="http://identifiers.org/biocyc/META:TTP"/>
                  <rdf:li rdf:resource="http://identifiers.org/chebi/CHEBI:27000"/>
                  <rdf:li rdf:resource="http://identifiers.org/chebi/CHEBI:37568"/>
                  <rdf:li rdf:resource="http://identifiers.org/chebi/CHEBI:10530"/>
                  <rdf:li rdf:resource="http://identifiers.org/chebi/CHEBI:58370"/>
                  <rdf:li rdf:resource="http://identifiers.org/chebi/CHEBI:14093"/>
                  <rdf:li rdf:resource="http://identifiers.org/chebi/CHEBI:46175"/>
                  <rdf:li rdf:resource="http://identifiers.org/chebi/CHEBI:18077"/>
                  <rdf:li rdf:resource="http://identifiers.org/hmdb/HMDB01342"/>
                  <rdf:li rdf:resource="http://identifiers.org/inchi_key/NHVNXKFIZYSCEB-XLPZGREQSA-J"/>
                  <rdf:li rdf:resource="http://identifiers.org/kegg.compound/C00459"/>
                  <rdf:li rdf:resource="http://identifiers.org/metanetx.chemical/MNXM394"/>
                  <rdf:li rdf:resource="http://identifiers.org/sabiork/1679"/>
                  <rdf:li rdf:resource="http://identifiers.org/seed.compound/cpd00357"/>
                </rdf:Bag>
              </bqbiol:is>
            </rdf:Description>
          </rdf:RDF>
        </sbml:annotation>
      </species>
      <species id="M_met__L_c" constant="false" boundaryCondition="false" hasOnlySubstanceUnits="false" name="L-Methionine" metaid="M_met__L_c" sboTerm="SBO:0000247" compartment="c" fbc:chemicalFormula="C5H11NO2S">
        <sbml:annotation xmlns:sbml="http://www.sbml.org/sbml/level3/version1/core">
          <rdf:RDF xmlns:rdf="http://www.w3.org/1999/02/22-rdf-syntax-ns#">
            <rdf:Description rdf:about="#M_met__L_c">
              <bqbiol:is xmlns:bqbiol="http://biomodels.net/biology-qualifiers/">
                <rdf:Bag>
                  <rdf:li rdf:resource="http://identifiers.org/bigg.metabolite/met__L"/>
                  <rdf:li rdf:resource="http://identifiers.org/biocyc/META:MET"/>
                  <rdf:li rdf:resource="http://identifiers.org/chebi/CHEBI:32644"/>
                  <rdf:li rdf:resource="http://identifiers.org/chebi/CHEBI:32631"/>
                  <rdf:li rdf:resource="http://identifiers.org/chebi/CHEBI:21360"/>
                  <rdf:li rdf:resource="http://identifiers.org/chebi/CHEBI:6271"/>
                  <rdf:li rdf:resource="http://identifiers.org/chebi/CHEBI:14590"/>
                  <rdf:li rdf:resource="http://identifiers.org/chebi/CHEBI:16811"/>
                  <rdf:li rdf:resource="http://identifiers.org/chebi/CHEBI:25229"/>
                  <rdf:li rdf:resource="http://identifiers.org/chebi/CHEBI:32632"/>
                  <rdf:li rdf:resource="http://identifiers.org/chebi/CHEBI:6829"/>
                  <rdf:li rdf:resource="http://identifiers.org/chebi/CHEBI:57844"/>
                  <rdf:li rdf:resource="http://identifiers.org/chebi/CHEBI:32646"/>
                  <rdf:li rdf:resource="http://identifiers.org/chebi/CHEBI:64558"/>
                  <rdf:li rdf:resource="http://identifiers.org/chebi/CHEBI:16643"/>
                  <rdf:li rdf:resource="http://identifiers.org/chebi/CHEBI:13141"/>
                  <rdf:li rdf:resource="http://identifiers.org/chebi/CHEBI:43990"/>
                  <rdf:li rdf:resource="http://identifiers.org/envipath/32de3cf4-e3e6-4168-956e-32fa5ddb0ce1/compound/44a61812-39ff-48f9-bf09-8398e8723d5e"/>
                  <rdf:li rdf:resource="http://identifiers.org/hmdb/HMDB00696"/>
                  <rdf:li rdf:resource="http://identifiers.org/hmdb/HMDB33951"/>
                  <rdf:li rdf:resource="http://identifiers.org/inchi_key/FFEARJCKVFRZRR-BYPYZUCNSA-N"/>
                  <rdf:li rdf:resource="http://identifiers.org/kegg.compound/C01733"/>
                  <rdf:li rdf:resource="http://identifiers.org/kegg.compound/C00073"/>
                  <rdf:li rdf:resource="http://identifiers.org/kegg.drug/D04984"/>
                  <rdf:li rdf:resource="http://identifiers.org/kegg.drug/D04983"/>
                  <rdf:li rdf:resource="http://identifiers.org/kegg.drug/D00019"/>
                  <rdf:li rdf:resource="http://identifiers.org/metanetx.chemical/MNXM61"/>
                  <rdf:li rdf:resource="http://identifiers.org/reactome.compound/379705"/>
                  <rdf:li rdf:resource="http://identifiers.org/reactome.compound/1130765"/>
                  <rdf:li rdf:resource="http://identifiers.org/reactome.compound/174390"/>
                  <rdf:li rdf:resource="http://identifiers.org/sabiork/77"/>
                  <rdf:li rdf:resource="http://identifiers.org/sabiork/2315"/>
                  <rdf:li rdf:resource="http://identifiers.org/seed.compound/cpd00060"/>
                  <rdf:li rdf:resource="http://identifiers.org/seed.compound/cpd30746"/>
                </rdf:Bag>
              </bqbiol:is>
            </rdf:Description>
          </rdf:RDF>
        </sbml:annotation>
      </species>
      <species id="M_nadph_c" constant="false" boundaryCondition="false" hasOnlySubstanceUnits="false" name="Nicotinamide adenine dinucleotide phosphate - reduced" metaid="M_nadph_c" sboTerm="SBO:0000247" compartment="c" fbc:chemicalFormula="C21H26N7O17P3">
        <sbml:annotation xmlns:sbml="http://www.sbml.org/sbml/level3/version1/core">
          <rdf:RDF xmlns:rdf="http://www.w3.org/1999/02/22-rdf-syntax-ns#">
            <rdf:Description rdf:about="#M_nadph_c">
              <bqbiol:is xmlns:bqbiol="http://biomodels.net/biology-qualifiers/">
                <rdf:Bag>
                  <rdf:li rdf:resource="http://identifiers.org/bigg.metabolite/nadph"/>
                  <rdf:li rdf:resource="http://identifiers.org/biocyc/META:NADPH"/>
                  <rdf:li rdf:resource="http://identifiers.org/chebi/CHEBI:16474"/>
                  <rdf:li rdf:resource="http://identifiers.org/chebi/CHEBI:7425"/>
                  <rdf:li rdf:resource="http://identifiers.org/chebi/CHEBI:57783"/>
                  <rdf:li rdf:resource="http://identifiers.org/chebi/CHEBI:21904"/>
                  <rdf:li rdf:resource="http://identifiers.org/chebi/CHEBI:13399"/>
                  <rdf:li rdf:resource="http://identifiers.org/chebi/CHEBI:13400"/>
                  <rdf:li rdf:resource="http://identifiers.org/chebi/CHEBI:44286"/>
                  <rdf:li rdf:resource="http://identifiers.org/hmdb/HMDB06341"/>
                  <rdf:li rdf:resource="http://identifiers.org/hmdb/HMDB00221"/>
                  <rdf:li rdf:resource="http://identifiers.org/hmdb/HMDB00799"/>
                  <rdf:li rdf:resource="http://identifiers.org/inchi_key/ACFIXJIJDZMPPO-NNYOXOHSSA-J"/>
                  <rdf:li rdf:resource="http://identifiers.org/kegg.compound/C00005"/>
                  <rdf:li rdf:resource="http://identifiers.org/metanetx.chemical/MNXM6"/>
                  <rdf:li rdf:resource="http://identifiers.org/reactome.compound/113600"/>
                  <rdf:li rdf:resource="http://identifiers.org/reactome.compound/6790135"/>
                  <rdf:li rdf:resource="http://identifiers.org/reactome.compound/113602"/>
                  <rdf:li rdf:resource="http://identifiers.org/reactome.compound/113601"/>
                  <rdf:li rdf:resource="http://identifiers.org/reactome.compound/2000347"/>
                  <rdf:li rdf:resource="http://identifiers.org/reactome.compound/351627"/>
                  <rdf:li rdf:resource="http://identifiers.org/reactome.compound/29364"/>
                  <rdf:li rdf:resource="http://identifiers.org/reactome.compound/5623644"/>
                  <rdf:li rdf:resource="http://identifiers.org/reactome.compound/194725"/>
                  <rdf:li rdf:resource="http://identifiers.org/sabiork/1262"/>
                  <rdf:li rdf:resource="http://identifiers.org/seed.compound/cpd00005"/>
                </rdf:Bag>
              </bqbiol:is>
            </rdf:Description>
          </rdf:RDF>
        </sbml:annotation>
      </species>
      <species id="M_udpg_c" constant="false" boundaryCondition="false" hasOnlySubstanceUnits="false" name="UDPglucose" metaid="M_udpg_c" sboTerm="SBO:0000247" compartment="c" fbc:chemicalFormula="C15H22N2O17P2">
        <sbml:annotation xmlns:sbml="http://www.sbml.org/sbml/level3/version1/core">
          <rdf:RDF xmlns:rdf="http://www.w3.org/1999/02/22-rdf-syntax-ns#">
            <rdf:Description rdf:about="#M_udpg_c">
              <bqbiol:is xmlns:bqbiol="http://biomodels.net/biology-qualifiers/">
                <rdf:Bag>
                  <rdf:li rdf:resource="http://identifiers.org/bigg.metabolite/udpg"/>
                  <rdf:li rdf:resource="http://identifiers.org/biocyc/META:CPD-12575"/>
                  <rdf:li rdf:resource="http://identifiers.org/chebi/CHEBI:13505"/>
                  <rdf:li rdf:resource="http://identifiers.org/chebi/CHEBI:52249"/>
                  <rdf:li rdf:resource="http://identifiers.org/chebi/CHEBI:9845"/>
                  <rdf:li rdf:resource="http://identifiers.org/chebi/CHEBI:46228"/>
                  <rdf:li rdf:resource="http://identifiers.org/chebi/CHEBI:46229"/>
                  <rdf:li rdf:resource="http://identifiers.org/chebi/CHEBI:58367"/>
                  <rdf:li rdf:resource="http://identifiers.org/chebi/CHEBI:13498"/>
                  <rdf:li rdf:resource="http://identifiers.org/chebi/CHEBI:28532"/>
                  <rdf:li rdf:resource="http://identifiers.org/chebi/CHEBI:42885"/>
                  <rdf:li rdf:resource="http://identifiers.org/chebi/CHEBI:27234"/>
                  <rdf:li rdf:resource="http://identifiers.org/chebi/CHEBI:18066"/>
                  <rdf:li rdf:resource="http://identifiers.org/chebi/CHEBI:9895"/>
                  <rdf:li rdf:resource="http://identifiers.org/chebi/CHEBI:58885"/>
                  <rdf:li rdf:resource="http://identifiers.org/chebi/CHEBI:22103"/>
                  <rdf:li rdf:resource="http://identifiers.org/hmdb/HMDB60079"/>
                  <rdf:li rdf:resource="http://identifiers.org/inchi_key/HSCJRCZFDFQWRP-RDKQLNKOSA-L"/>
                  <rdf:li rdf:resource="http://identifiers.org/kegg.compound/C00029"/>
                  <rdf:li rdf:resource="http://identifiers.org/kegg.glycan/G10608"/>
                  <rdf:li rdf:resource="http://identifiers.org/metanetx.chemical/MNXM722710"/>
                  <rdf:li rdf:resource="http://identifiers.org/reactome.compound/173594"/>
                  <rdf:li rdf:resource="http://identifiers.org/reactome.compound/744227"/>
                  <rdf:li rdf:resource="http://identifiers.org/reactome.compound/29410"/>
                  <rdf:li rdf:resource="http://identifiers.org/sabiork/3918"/>
                  <rdf:li rdf:resource="http://identifiers.org/sabiork/1277"/>
                  <rdf:li rdf:resource="http://identifiers.org/seed.compound/cpd00026"/>
                  <rdf:li rdf:resource="http://identifiers.org/seed.compound/cpd28293"/>
                </rdf:Bag>
              </bqbiol:is>
            </rdf:Description>
          </rdf:RDF>
        </sbml:annotation>
      </species>
      <species id="M_etoh_c" constant="false" boundaryCondition="false" hasOnlySubstanceUnits="false" name="Ethanol" metaid="M_etoh_c" sboTerm="SBO:0000247" compartment="c" fbc:chemicalFormula="C2H6O">
        <sbml:annotation xmlns:sbml="http://www.sbml.org/sbml/level3/version1/core">
          <rdf:RDF xmlns:rdf="http://www.w3.org/1999/02/22-rdf-syntax-ns#">
            <rdf:Description rdf:about="#M_etoh_c">
              <bqbiol:is xmlns:bqbiol="http://biomodels.net/biology-qualifiers/">
                <rdf:Bag>
                  <rdf:li rdf:resource="http://identifiers.org/bigg.metabolite/etoh"/>
                  <rdf:li rdf:resource="http://identifiers.org/biocyc/META:ETOH"/>
                  <rdf:li rdf:resource="http://identifiers.org/chebi/CHEBI:42377"/>
                  <rdf:li rdf:resource="http://identifiers.org/chebi/CHEBI:23978"/>
                  <rdf:li rdf:resource="http://identifiers.org/chebi/CHEBI:30880"/>
                  <rdf:li rdf:resource="http://identifiers.org/chebi/CHEBI:16236"/>
                  <rdf:li rdf:resource="http://identifiers.org/chebi/CHEBI:52092"/>
                  <rdf:li rdf:resource="http://identifiers.org/chebi/CHEBI:30878"/>
                  <rdf:li rdf:resource="http://identifiers.org/chebi/CHEBI:4879"/>
                  <rdf:li rdf:resource="http://identifiers.org/chebi/CHEBI:44594"/>
                  <rdf:li rdf:resource="http://identifiers.org/chebi/CHEBI:14222"/>
                  <rdf:li rdf:resource="http://identifiers.org/envipath/5882df9c-dae1-4d80-a40e-db4724271456/compound/a4a354fd-5003-4b7b-b11b-f54204aea384"/>
                  <rdf:li rdf:resource="http://identifiers.org/envipath/5882df9c-dae1-4d80-a40e-db4724271456/compound/f89efe7c-1a6a-4d21-b99c-e3e1070a8062"/>
                  <rdf:li rdf:resource="http://identifiers.org/envipath/650babc9-9d68-4b73-9332-11972ca26f7b/compound/56e18a05-c059-433a-94f6-0e26c01b010f"/>
                  <rdf:li rdf:resource="http://identifiers.org/envipath/32de3cf4-e3e6-4168-956e-32fa5ddb0ce1/compound/9fb1fbdf-101b-4b82-a596-d2f52c870e4f"/>
                  <rdf:li rdf:resource="http://identifiers.org/hmdb/HMDB00108"/>
                  <rdf:li rdf:resource="http://identifiers.org/inchi_key/LFQSCWFLJHTTHZ-UHFFFAOYSA-N"/>
                  <rdf:li rdf:resource="http://identifiers.org/kegg.compound/C00469"/>
                  <rdf:li rdf:resource="http://identifiers.org/kegg.drug/D06542"/>
                  <rdf:li rdf:resource="http://identifiers.org/kegg.drug/D02798"/>
                  <rdf:li rdf:resource="http://identifiers.org/kegg.drug/D00068"/>
                  <rdf:li rdf:resource="http://identifiers.org/kegg.drug/D04855"/>
                  <rdf:li rdf:resource="http://identifiers.org/metanetx.chemical/MNXM303"/>
                  <rdf:li rdf:resource="http://identifiers.org/reactome.compound/113748"/>
                  <rdf:li rdf:resource="http://identifiers.org/reactome.compound/30203"/>
                  <rdf:li rdf:resource="http://identifiers.org/sabiork/56"/>
                  <rdf:li rdf:resource="http://identifiers.org/seed.compound/cpd00363"/>
                </rdf:Bag>
              </bqbiol:is>
            </rdf:Description>
          </rdf:RDF>
        </sbml:annotation>
      </species>
      <species id="M_trp__L_c" constant="false" boundaryCondition="false" hasOnlySubstanceUnits="false" name="L-Tryptophan" metaid="M_trp__L_c" sboTerm="SBO:0000247" compartment="c" fbc:chemicalFormula="C11H12N2O2">
        <sbml:annotation xmlns:sbml="http://www.sbml.org/sbml/level3/version1/core">
          <rdf:RDF xmlns:rdf="http://www.w3.org/1999/02/22-rdf-syntax-ns#">
            <rdf:Description rdf:about="#M_trp__L_c">
              <bqbiol:is xmlns:bqbiol="http://biomodels.net/biology-qualifiers/">
                <rdf:Bag>
                  <rdf:li rdf:resource="http://identifiers.org/bigg.metabolite/trp__L"/>
                  <rdf:li rdf:resource="http://identifiers.org/biocyc/META:TRP"/>
                  <rdf:li rdf:resource="http://identifiers.org/chebi/CHEBI:13178"/>
                  <rdf:li rdf:resource="http://identifiers.org/chebi/CHEBI:27163"/>
                  <rdf:li rdf:resource="http://identifiers.org/chebi/CHEBI:6310"/>
                  <rdf:li rdf:resource="http://identifiers.org/chebi/CHEBI:9769"/>
                  <rdf:li rdf:resource="http://identifiers.org/chebi/CHEBI:32728"/>
                  <rdf:li rdf:resource="http://identifiers.org/chebi/CHEBI:16828"/>
                  <rdf:li rdf:resource="http://identifiers.org/chebi/CHEBI:27897"/>
                  <rdf:li rdf:resource="http://identifiers.org/chebi/CHEBI:21407"/>
                  <rdf:li rdf:resource="http://identifiers.org/chebi/CHEBI:64554"/>
                  <rdf:li rdf:resource="http://identifiers.org/chebi/CHEBI:46125"/>
                  <rdf:li rdf:resource="http://identifiers.org/chebi/CHEBI:57912"/>
                  <rdf:li rdf:resource="http://identifiers.org/chebi/CHEBI:32704"/>
                  <rdf:li rdf:resource="http://identifiers.org/chebi/CHEBI:46086"/>
                  <rdf:li rdf:resource="http://identifiers.org/chebi/CHEBI:45988"/>
                  <rdf:li rdf:resource="http://identifiers.org/chebi/CHEBI:184633"/>
                  <rdf:li rdf:resource="http://identifiers.org/chebi/CHEBI:46225"/>
                  <rdf:li rdf:resource="http://identifiers.org/chebi/CHEBI:32727"/>
                  <rdf:li rdf:resource="http://identifiers.org/chebi/CHEBI:32702"/>
                  <rdf:li rdf:resource="http://identifiers.org/hmdb/HMDB00929"/>
                  <rdf:li rdf:resource="http://identifiers.org/hmdb/HMDB30396"/>
                  <rdf:li rdf:resource="http://identifiers.org/inchi_key/QIVBCDIJIAJPQS-VIFPVBQESA-N"/>
                  <rdf:li rdf:resource="http://identifiers.org/kegg.compound/C00806"/>
                  <rdf:li rdf:resource="http://identifiers.org/kegg.compound/C00078"/>
                  <rdf:li rdf:resource="http://identifiers.org/kegg.drug/D00020"/>
                  <rdf:li rdf:resource="http://identifiers.org/metanetx.chemical/MNXM94"/>
                  <rdf:li rdf:resource="http://identifiers.org/reactome.compound/379709"/>
                  <rdf:li rdf:resource="http://identifiers.org/reactome.compound/352006"/>
                  <rdf:li rdf:resource="http://identifiers.org/reactome.compound/29500"/>
                  <rdf:li rdf:resource="http://identifiers.org/sabiork/2164"/>
                  <rdf:li rdf:resource="http://identifiers.org/sabiork/85"/>
                  <rdf:li rdf:resource="http://identifiers.org/seed.compound/cpd19007"/>
                  <rdf:li rdf:resource="http://identifiers.org/seed.compound/cpd00065"/>
                </rdf:Bag>
              </bqbiol:is>
            </rdf:Description>
          </rdf:RDF>
        </sbml:annotation>
      </species>
      <species id="M_nadp_c" constant="false" boundaryCondition="false" hasOnlySubstanceUnits="false" name="Nicotinamide adenine dinucleotide phosphate" metaid="M_nadp_c" sboTerm="SBO:0000247" compartment="c" fbc:chemicalFormula="C21H25N7O17P3">
        <sbml:annotation xmlns:sbml="http://www.sbml.org/sbml/level3/version1/core">
          <rdf:RDF xmlns:rdf="http://www.w3.org/1999/02/22-rdf-syntax-ns#">
            <rdf:Description rdf:about="#M_nadp_c">
              <bqbiol:is xmlns:bqbiol="http://biomodels.net/biology-qualifiers/">
                <rdf:Bag>
                  <rdf:li rdf:resource="http://identifiers.org/bigg.metabolite/nadp"/>
                  <rdf:li rdf:resource="http://identifiers.org/biocyc/META:NADP"/>
                  <rdf:li rdf:resource="http://identifiers.org/chebi/CHEBI:29868"/>
                  <rdf:li rdf:resource="http://identifiers.org/chebi/CHEBI:44405"/>
                  <rdf:li rdf:resource="http://identifiers.org/chebi/CHEBI:25523"/>
                  <rdf:li rdf:resource="http://identifiers.org/chebi/CHEBI:13397"/>
                  <rdf:li rdf:resource="http://identifiers.org/chebi/CHEBI:18009"/>
                  <rdf:li rdf:resource="http://identifiers.org/chebi/CHEBI:7424"/>
                  <rdf:li rdf:resource="http://identifiers.org/chebi/CHEBI:13398"/>
                  <rdf:li rdf:resource="http://identifiers.org/chebi/CHEBI:21903"/>
                  <rdf:li rdf:resource="http://identifiers.org/chebi/CHEBI:58349"/>
                  <rdf:li rdf:resource="http://identifiers.org/chebi/CHEBI:44409"/>
                  <rdf:li rdf:resource="http://identifiers.org/hmdb/HMDB00217"/>
                  <rdf:li rdf:resource="http://identifiers.org/inchi_key/XJLXINKUBYWONI-NNYOXOHSSA-K"/>
                  <rdf:li rdf:resource="http://identifiers.org/kegg.compound/C00006"/>
                  <rdf:li rdf:resource="http://identifiers.org/metanetx.chemical/MNXM5"/>
                  <rdf:li rdf:resource="http://identifiers.org/reactome.compound/194668"/>
                  <rdf:li rdf:resource="http://identifiers.org/reactome.compound/113563"/>
                  <rdf:li rdf:resource="http://identifiers.org/reactome.compound/6790191"/>
                  <rdf:li rdf:resource="http://identifiers.org/reactome.compound/5623650"/>
                  <rdf:li rdf:resource="http://identifiers.org/reactome.compound/2000348"/>
                  <rdf:li rdf:resource="http://identifiers.org/reactome.compound/389556"/>
                  <rdf:li rdf:resource="http://identifiers.org/reactome.compound/29366"/>
                  <rdf:li rdf:resource="http://identifiers.org/reactome.compound/351628"/>
                  <rdf:li rdf:resource="http://identifiers.org/reactome.compound/113564"/>
                  <rdf:li rdf:resource="http://identifiers.org/sabiork/1263"/>
                  <rdf:li rdf:resource="http://identifiers.org/seed.compound/cpd00006"/>
                </rdf:Bag>
              </bqbiol:is>
            </rdf:Description>
          </rdf:RDF>
        </sbml:annotation>
      </species>
      <species id="M_ile__L_c" constant="false" boundaryCondition="false" hasOnlySubstanceUnits="false" name="L-Isoleucine" metaid="M_ile__L_c" sboTerm="SBO:0000247" compartment="c" fbc:chemicalFormula="C6H13NO2">
        <sbml:annotation xmlns:sbml="http://www.sbml.org/sbml/level3/version1/core">
          <rdf:RDF xmlns:rdf="http://www.w3.org/1999/02/22-rdf-syntax-ns#">
            <rdf:Description rdf:about="#M_ile__L_c">
              <bqbiol:is xmlns:bqbiol="http://biomodels.net/biology-qualifiers/">
                <rdf:Bag>
                  <rdf:li rdf:resource="http://identifiers.org/bigg.metabolite/ile__L"/>
                  <rdf:li rdf:resource="http://identifiers.org/biocyc/META:ILE"/>
                  <rdf:li rdf:resource="http://identifiers.org/chebi/CHEBI:43290"/>
                  <rdf:li rdf:resource="http://identifiers.org/chebi/CHEBI:32604"/>
                  <rdf:li rdf:resource="http://identifiers.org/chebi/CHEBI:43342"/>
                  <rdf:li rdf:resource="http://identifiers.org/chebi/CHEBI:32605"/>
                  <rdf:li rdf:resource="http://identifiers.org/chebi/CHEBI:17191"/>
                  <rdf:li rdf:resource="http://identifiers.org/chebi/CHEBI:21344"/>
                  <rdf:li rdf:resource="http://identifiers.org/chebi/CHEBI:13127"/>
                  <rdf:li rdf:resource="http://identifiers.org/chebi/CHEBI:43366"/>
                  <rdf:li rdf:resource="http://identifiers.org/chebi/CHEBI:6255"/>
                  <rdf:li rdf:resource="http://identifiers.org/chebi/CHEBI:32613"/>
                  <rdf:li rdf:resource="http://identifiers.org/chebi/CHEBI:32612"/>
                  <rdf:li rdf:resource="http://identifiers.org/chebi/CHEBI:24898"/>
                  <rdf:li rdf:resource="http://identifiers.org/chebi/CHEBI:58045"/>
                  <rdf:li rdf:resource="http://identifiers.org/hmdb/HMDB00172"/>
                  <rdf:li rdf:resource="http://identifiers.org/inchi_key/AGPKZVBTJJNPAG-WHFBIAKZSA-N"/>
                  <rdf:li rdf:resource="http://identifiers.org/kegg.compound/C00407"/>
                  <rdf:li rdf:resource="http://identifiers.org/kegg.drug/D00065"/>
                  <rdf:li rdf:resource="http://identifiers.org/lipidmaps/LMFA01100047"/>
                  <rdf:li rdf:resource="http://identifiers.org/metanetx.chemical/MNXM231"/>
                  <rdf:li rdf:resource="http://identifiers.org/reactome.compound/30102"/>
                  <rdf:li rdf:resource="http://identifiers.org/reactome.compound/113537"/>
                  <rdf:li rdf:resource="http://identifiers.org/sabiork/70"/>
[truncated: 2,348,585 more chars]
