# Supplementary material for: Unlocking Elementary Conversion Modes: ecmtool Unveils All Capabilities of Metabolic Networks
Source: Patterns (N Y). 2020 Dec 29;2(1):100177. doi: 10.1016/j.patter.2020.100177 (PMC7815953; doi:10.1016/j.patter.2020.100177)
Supplement: Data S3. Zip Folder with Some Python Scripts Used for Comparison of Number of ECMs and EFMs in Various Subnetworks of the e_coli_core-Network [file mmc4.zip › models/iIT341_active.xml]

<?xml version="1.0" encoding="utf-8"?>
<!-- SBML created with CBMPy (0.7.21.660) on Sun, 15 Mar 2020 09:43:06 -->
<sbml xmlns="http://www.sbml.org/sbml/level3/version1/core" xmlns:fbc="http://www.sbml.org/sbml/level3/version1/fbc/version2" xmlns:html="http://www.w3.org/1999/xhtml" level="3" version="1" fbc:required="false">
  <model metaid="meta_iIT341" id="iIT341" substanceUnits="mmol_per_gdw" timeUnits="hour" extentUnits="mmol_per_gdw" fbc:strict="true">
    <notes>
      <html:p>
        <html:br/>
        <html:span size="small">Model &quot;<html:strong>iIT341</html:strong>&quot; (cbmpy_fbc_model) generated with <html:a href="http://cbmpy.sourceforge.net">CBMPy</html:a> (0.7.21.660) on Sun, 15 Mar 2020 09:43:06.</html:span>
      </html:p>
    </notes>
    <annotation>
      <listOfKeyValueData xmlns="http://pysces.sourceforge.net/KeyValueData">
        <data id="min_flux_sum" value="454.5032070187784"/>
      </listOfKeyValueData>
    </annotation>
    <listOfUnitDefinitions>
      <unitDefinition id="hour" name="hour">
        <listOfUnits>
          <unit kind="second" exponent="1" scale="0" multiplier="3600"/>
        </listOfUnits>
      </unitDefinition>
      <unitDefinition id="mmol_per_gdw" name="mmol_per_gdw">
        <listOfUnits>
          <unit kind="mole" exponent="1" scale="-3" multiplier="1"/>
          <unit kind="gram" exponent="-1" scale="0" multiplier="1"/>
        </listOfUnits>
      </unitDefinition>
      <unitDefinition id="mmol_per_hour" name="mmol_per_hour">
        <listOfUnits>
          <unit kind="mole" exponent="1" scale="-3" multiplier="1"/>
          <unit kind="second" exponent="-1" scale="0" multiplier="3600"/>
        </listOfUnits>
      </unitDefinition>
      <unitDefinition id="per_hour" name="per_hour">
        <listOfUnits>
          <unit kind="second" exponent="-1" scale="0" multiplier="3600"/>
        </listOfUnits>
      </unitDefinition>
    </listOfUnitDefinitions>
    <listOfCompartments>
      <compartment metaid="meta_c" id="c" name="cytosol" spatialDimensions="3" size="1" units="dimensionless" constant="true"/>
      <compartment metaid="meta_e" id="e" name="extracellular space" spatialDimensions="3" size="1" units="dimensionless" constant="true"/>
    </listOfCompartments>
    <listOfSpecies>
      <species metaid="meta_M_10fthf_c" sboTerm="SBO:0000247" id="M_10fthf_c" name="10-Formyltetrahydrofolate" compartment="c" hasOnlySubstanceUnits="true" boundaryCondition="false" constant="false" fbc:chemicalFormula="C20H21N7O7">
        <annotation>
          <rdf:RDF xmlns:rdf="http://www.w3.org/1999/02/22-rdf-syntax-ns#" xmlns:dcterms="http://purl.org/dc/terms/" xmlns:vCard="http://www.w3.org/2001/vcard-rdf/3.0#" xmlns:vCard4="http://www.w3.org/2006/vcard/ns#" xmlns:bqbiol="http://biomodels.net/biology-qualifiers/" xmlns:bqmodel="http://biomodels.net/model-qualifiers/">
            <rdf:Description rdf:about="#meta_M_10fthf_c">
              <bqbiol:is>
                <rdf:Bag>
                  <rdf:li rdf:resource="http://identifiers.org/bigg.metabolite/10fthf"/>
                  <rdf:li rdf:resource="http://identifiers.org/biocyc/META:10-FORMYL-THF"/>
                  <rdf:li rdf:resource="http://identifiers.org/chebi/CHEBI:19108"/>
                  <rdf:li rdf:resource="http://identifiers.org/chebi/CHEBI:15637"/>
                  <rdf:li rdf:resource="http://identifiers.org/chebi/CHEBI:698"/>
                  <rdf:li rdf:resource="http://identifiers.org/chebi/CHEBI:19109"/>
                  <rdf:li rdf:resource="http://identifiers.org/chebi/CHEBI:11304"/>
                  <rdf:li rdf:resource="http://identifiers.org/chebi/CHEBI:57454"/>
                  <rdf:li rdf:resource="http://identifiers.org/hmdb/HMDB00972"/>
                  <rdf:li rdf:resource="http://identifiers.org/inchi_key/AUFGTPPARQZWDO-YPMHNXCESA-L"/>
                  <rdf:li rdf:resource="http://identifiers.org/kegg.compound/C00234"/>
                  <rdf:li rdf:resource="http://identifiers.org/metanetx.chemical/MNXM237"/>
                  <rdf:li rdf:resource="http://identifiers.org/reactome.compound/5389850"/>
                  <rdf:li rdf:resource="http://identifiers.org/reactome.compound/419151"/>
                  <rdf:li rdf:resource="http://identifiers.org/sabiork/1318"/>
                  <rdf:li rdf:resource="http://identifiers.org/seed.compound/cpd00201"/>
                </rdf:Bag>
              </bqbiol:is>
            </rdf:Description>
          </rdf:RDF>
        </annotation>
      </species>
      <species metaid="meta_M_13dpg_c" sboTerm="SBO:0000247" id="M_13dpg_c" name="3-Phospho-D-glyceroyl phosphate" compartment="c" hasOnlySubstanceUnits="true" boundaryCondition="false" constant="false" fbc:chemicalFormula="C3H4O10P2">
        <annotation>
          <rdf:RDF xmlns:rdf="http://www.w3.org/1999/02/22-rdf-syntax-ns#" xmlns:dcterms="http://purl.org/dc/terms/" xmlns:vCard="http://www.w3.org/2001/vcard-rdf/3.0#" xmlns:vCard4="http://www.w3.org/2006/vcard/ns#" xmlns:bqbiol="http://biomodels.net/biology-qualifiers/" xmlns:bqmodel="http://biomodels.net/model-qualifiers/">
            <rdf:Description rdf:about="#meta_M_13dpg_c">
              <bqbiol:is>
                <rdf:Bag>
                  <rdf:li rdf:resource="http://identifiers.org/bigg.metabolite/13dpg"/>
                  <rdf:li rdf:resource="http://identifiers.org/biocyc/META:DPG"/>
                  <rdf:li rdf:resource="http://identifiers.org/chebi/CHEBI:57604"/>
                  <rdf:li rdf:resource="http://identifiers.org/chebi/CHEBI:20189"/>
                  <rdf:li rdf:resource="http://identifiers.org/chebi/CHEBI:11881"/>
                  <rdf:li rdf:resource="http://identifiers.org/chebi/CHEBI:16001"/>
                  <rdf:li rdf:resource="http://identifiers.org/chebi/CHEBI:1658"/>
                  <rdf:li rdf:resource="http://identifiers.org/hmdb/HMDB62758"/>
                  <rdf:li rdf:resource="http://identifiers.org/inchi_key/LJQLQCAXBUHEAZ-UWTATZPHSA-J"/>
                  <rdf:li rdf:resource="http://identifiers.org/kegg.compound/C00236"/>
                  <rdf:li rdf:resource="http://identifiers.org/metanetx.chemical/MNXM261"/>
                  <rdf:li rdf:resource="http://identifiers.org/reactome.compound/29800"/>
                  <rdf:li rdf:resource="http://identifiers.org/sabiork/21215"/>
                  <rdf:li rdf:resource="http://identifiers.org/seed.compound/cpd00203"/>
                </rdf:Bag>
              </bqbiol:is>
            </rdf:Description>
          </rdf:RDF>
        </annotation>
      </species>
      <species metaid="meta_M_1pyr5c_c" sboTerm="SBO:0000247" id="M_1pyr5c_c" name="1-Pyrroline-5-carboxylate" compartment="c" hasOnlySubstanceUnits="true" boundaryCondition="false" constant="false" fbc:chemicalFormula="C5H6NO2">
        <annotation>
          <rdf:RDF xmlns:rdf="http://www.w3.org/1999/02/22-rdf-syntax-ns#" xmlns:dcterms="http://purl.org/dc/terms/" xmlns:vCard="http://www.w3.org/2001/vcard-rdf/3.0#" xmlns:vCard4="http://www.w3.org/2006/vcard/ns#" xmlns:bqbiol="http://biomodels.net/biology-qualifiers/" xmlns:bqmodel="http://biomodels.net/model-qualifiers/">
            <rdf:Description rdf:about="#meta_M_1pyr5c_c">
              <bqbiol:is>
                <rdf:Bag>
                  <rdf:li rdf:resource="http://identifiers.org/bigg.metabolite/1pyr5c"/>
                  <rdf:li rdf:resource="http://identifiers.org/biocyc/META:L-DELTA1-PYRROLINE_5-CARBOXYLATE"/>
                  <rdf:li rdf:resource="http://identifiers.org/chebi/CHEBI:11297"/>
                  <rdf:li rdf:resource="http://identifiers.org/chebi/CHEBI:26458"/>
                  <rdf:li rdf:resource="http://identifiers.org/chebi/CHEBI:18727"/>
                  <rdf:li rdf:resource="http://identifiers.org/chebi/CHEBI:371"/>
                  <rdf:li rdf:resource="http://identifiers.org/chebi/CHEBI:15893"/>
                  <rdf:li rdf:resource="http://identifiers.org/chebi/CHEBI:29066"/>
                  <rdf:li rdf:resource="http://identifiers.org/chebi/CHEBI:11689"/>
                  <rdf:li rdf:resource="http://identifiers.org/chebi/CHEBI:1372"/>
                  <rdf:li rdf:resource="http://identifiers.org/chebi/CHEBI:17388"/>
                  <rdf:li rdf:resource="http://identifiers.org/chebi/CHEBI:12409"/>
                  <rdf:li rdf:resource="http://identifiers.org/chebi/CHEBI:19873"/>
                  <rdf:li rdf:resource="http://identifiers.org/chebi/CHEBI:19095"/>
                  <rdf:li rdf:resource="http://identifiers.org/hmdb/HMDB01301"/>
                  <rdf:li rdf:resource="http://identifiers.org/hmdb/HMDB02240"/>
                  <rdf:li rdf:resource="http://identifiers.org/inchi_key/DWAKNKKXGALPNW-UHFFFAOYSA-M"/>
                  <rdf:li rdf:resource="http://identifiers.org/kegg.compound/C03912"/>
                  <rdf:li rdf:resource="http://identifiers.org/kegg.compound/C04322"/>
                  <rdf:li rdf:resource="http://identifiers.org/metanetx.chemical/MNXM1617"/>
                  <rdf:li rdf:resource="http://identifiers.org/reactome.compound/113590"/>
                  <rdf:li rdf:resource="http://identifiers.org/reactome.compound/35305"/>
                  <rdf:li rdf:resource="http://identifiers.org/sabiork/6942"/>
                  <rdf:li rdf:resource="http://identifiers.org/sabiork/7234"/>
                  <rdf:li rdf:resource="http://identifiers.org/seed.compound/cpd29655"/>
                  <rdf:li rdf:resource="http://identifiers.org/seed.compound/cpd02651"/>
                  <rdf:li rdf:resource="http://identifiers.org/seed.compound/cpd02431"/>
                </rdf:Bag>
              </bqbiol:is>
            </rdf:Description>
          </rdf:RDF>
        </annotation>
      </species>
      <species metaid="meta_M_23dhdp_c" sboTerm="SBO:0000247" id="M_23dhdp_c" name="2,3-Dihydrodipicolinate" compartment="c" hasOnlySubstanceUnits="true" boundaryCondition="false" constant="false" fbc:chemicalFormula="C7H5NO4">
        <annotation>
          <rdf:RDF xmlns:rdf="http://www.w3.org/1999/02/22-rdf-syntax-ns#" xmlns:dcterms="http://purl.org/dc/terms/" xmlns:vCard="http://www.w3.org/2001/vcard-rdf/3.0#" xmlns:vCard4="http://www.w3.org/2006/vcard/ns#" xmlns:bqbiol="http://biomodels.net/biology-qualifiers/" xmlns:bqmodel="http://biomodels.net/model-qualifiers/">
            <rdf:Description rdf:about="#meta_M_23dhdp_c">
              <bqbiol:is>
                <rdf:Bag>
                  <rdf:li rdf:resource="http://identifiers.org/bigg.metabolite/23dhdp"/>
                  <rdf:li rdf:resource="http://identifiers.org/biocyc/META:2-3-DIHYDRODIPICOLINATE"/>
                  <rdf:li rdf:resource="http://identifiers.org/chebi/CHEBI:18042"/>
                  <rdf:li rdf:resource="http://identifiers.org/chebi/CHEBI:23739"/>
                  <rdf:li rdf:resource="http://identifiers.org/chebi/CHEBI:878"/>
                  <rdf:li rdf:resource="http://identifiers.org/chebi/CHEBI:48052"/>
                  <rdf:li rdf:resource="http://identifiers.org/chebi/CHEBI:30620"/>
                  <rdf:li rdf:resource="http://identifiers.org/chebi/CHEBI:19312"/>
                  <rdf:li rdf:resource="http://identifiers.org/chebi/CHEBI:29048"/>
                  <rdf:li rdf:resource="http://identifiers.org/chebi/CHEBI:11421"/>
                  <rdf:li rdf:resource="http://identifiers.org/hmdb/HMDB12247"/>
                  <rdf:li rdf:resource="http://identifiers.org/inchi_key/UWOCFOFVIBZJGH-YFKPBYRVSA-L"/>
                  <rdf:li rdf:resource="http://identifiers.org/kegg.compound/C03340"/>
                  <rdf:li rdf:resource="http://identifiers.org/metanetx.chemical/MNXM807"/>
                  <rdf:li rdf:resource="http://identifiers.org/sabiork/6562"/>
                  <rdf:li rdf:resource="http://identifiers.org/seed.compound/cpd02120"/>
                </rdf:Bag>
              </bqbiol:is>
            </rdf:Description>
          </rdf:RDF>
        </annotation>
      </species>
      <species metaid="meta_M_25aics_c" sboTerm="SBO:0000247" id="M_25aics_c" name="(S)-2-[5-Amino-1-(5-phospho-D-ribosyl)imidazole-4-carboxamido]succinate" compartment="c" hasOnlySubstanceUnits="true" boundaryCondition="false" constant="false" fbc:chemicalFormula="C13H15N4O12P">
        <annotation>
          <rdf:RDF xmlns:rdf="http://www.w3.org/1999/02/22-rdf-syntax-ns#" xmlns:dcterms="http://purl.org/dc/terms/" xmlns:vCard="http://www.w3.org/2001/vcard-rdf/3.0#" xmlns:vCard4="http://www.w3.org/2006/vcard/ns#" xmlns:bqbiol="http://biomodels.net/biology-qualifiers/" xmlns:bqmodel="http://biomodels.net/model-qualifiers/">
            <rdf:Description rdf:about="#meta_M_25aics_c">
              <bqbiol:is>
                <rdf:Bag>
                  <rdf:li rdf:resource="http://identifiers.org/bigg.metabolite/25aics"/>
                  <rdf:li rdf:resource="http://identifiers.org/biocyc/META:P-RIBOSYL-4-SUCCCARB-AMINOIMIDAZOLE"/>
                  <rdf:li rdf:resource="http://identifiers.org/chebi/CHEBI:78110"/>
                  <rdf:li rdf:resource="http://identifiers.org/chebi/CHEBI:18319"/>
                  <rdf:li rdf:resource="http://identifiers.org/chebi/CHEBI:58443"/>
                  <rdf:li rdf:resource="http://identifiers.org/chebi/CHEBI:11028"/>
                  <rdf:li rdf:resource="http://identifiers.org/chebi/CHEBI:18965"/>
                  <rdf:li rdf:resource="http://identifiers.org/chebi/CHEBI:572"/>
                  <rdf:li rdf:resource="http://identifiers.org/hmdb/HMDB00797"/>
                  <rdf:li rdf:resource="http://identifiers.org/hmdb/HMDB06274"/>
                  <rdf:li rdf:resource="http://identifiers.org/inchi_key/NAQGHJTUZRHGAC-ZZZDFHIKSA-J"/>
                  <rdf:li rdf:resource="http://identifiers.org/kegg.compound/C04823"/>
                  <rdf:li rdf:resource="http://identifiers.org/metanetx.chemical/MNXM607"/>
                  <rdf:li rdf:resource="http://identifiers.org/reactome.compound/111399"/>
                  <rdf:li rdf:resource="http://identifiers.org/sabiork/1893"/>
                  <rdf:li rdf:resource="http://identifiers.org/seed.compound/cpd19032"/>
                </rdf:Bag>
              </bqbiol:is>
            </rdf:Description>
          </rdf:RDF>
        </annotation>
      </species>
      <species metaid="meta_M_25dhpp_c" sboTerm="SBO:0000247" id="M_25dhpp_c" name="2 5 Diamino 6 hydroxy 4  5  phosphoribosylamino  pyrimidine C9H14N5O8P" compartment="c" hasOnlySubstanceUnits="true" boundaryCondition="false" constant="false" fbc:chemicalFormula="C9H14N5O8P">
        <annotation>
          <rdf:RDF xmlns:rdf="http://www.w3.org/1999/02/22-rdf-syntax-ns#" xmlns:dcterms="http://purl.org/dc/terms/" xmlns:vCard="http://www.w3.org/2001/vcard-rdf/3.0#" xmlns:vCard4="http://www.w3.org/2006/vcard/ns#" xmlns:bqbiol="http://biomodels.net/biology-qualifiers/" xmlns:bqmodel="http://biomodels.net/model-qualifiers/">
            <rdf:Description rdf:about="#meta_M_25dhpp_c">
              <bqbiol:is>
                <rdf:Bag>
                  <rdf:li rdf:resource="http://identifiers.org/bigg.metabolite/25dhpp"/>
                  <rdf:li rdf:resource="http://identifiers.org/metanetx.chemical/MNXM90906"/>
                </rdf:Bag>
              </bqbiol:is>
            </rdf:Description>
          </rdf:RDF>
        </annotation>
      </species>
      <species metaid="meta_M_26dap_LL_c" sboTerm="SBO:0000247" id="M_26dap_LL_c" name="LL-2,6-Diaminoheptanedioate" compartment="c" hasOnlySubstanceUnits="true" boundaryCondition="false" constant="false" fbc:chemicalFormula="C7H14N2O4">
        <annotation>
          <rdf:RDF xmlns:rdf="http://www.w3.org/1999/02/22-rdf-syntax-ns#" xmlns:dcterms="http://purl.org/dc/terms/" xmlns:vCard="http://www.w3.org/2001/vcard-rdf/3.0#" xmlns:vCard4="http://www.w3.org/2006/vcard/ns#" xmlns:bqbiol="http://biomodels.net/biology-qualifiers/" xmlns:bqmodel="http://biomodels.net/model-qualifiers/">
            <rdf:Description rdf:about="#meta_M_26dap_LL_c">
              <bqbiol:is>
                <rdf:Bag>
                  <rdf:li rdf:resource="http://identifiers.org/bigg.metabolite/26dap_LL"/>
                  <rdf:li rdf:resource="http://identifiers.org/biocyc/META:LL-DIAMINOPIMELATE"/>
                  <rdf:li rdf:resource="http://identifiers.org/chebi/CHEBI:21428"/>
                  <rdf:li rdf:resource="http://identifiers.org/chebi/CHEBI:6341"/>
                  <rdf:li rdf:resource="http://identifiers.org/chebi/CHEBI:21429"/>
                  <rdf:li rdf:resource="http://identifiers.org/chebi/CHEBI:16026"/>
                  <rdf:li rdf:resource="http://identifiers.org/chebi/CHEBI:57609"/>
                  <rdf:li rdf:resource="http://identifiers.org/chebi/CHEBI:13192"/>
                  <rdf:li rdf:resource="http://identifiers.org/chebi/CHEBI:47031"/>
                  <rdf:li rdf:resource="http://identifiers.org/hmdb/HMDB01370"/>
                  <rdf:li rdf:resource="http://identifiers.org/inchi_key/GMKMEZVLHJARHF-WHFBIAKZSA-N"/>
                  <rdf:li rdf:resource="http://identifiers.org/kegg.compound/C00666"/>
                  <rdf:li rdf:resource="http://identifiers.org/lipidmaps/LMFA01170102"/>
                  <rdf:li rdf:resource="http://identifiers.org/metanetx.chemical/MNXM644"/>
                  <rdf:li rdf:resource="http://identifiers.org/sabiork/5171"/>
                  <rdf:li rdf:resource="http://identifiers.org/seed.compound/cpd00504"/>
                </rdf:Bag>
              </bqbiol:is>
            </rdf:Description>
          </rdf:RDF>
        </annotation>
      </species>
      <species metaid="meta_M_26dap__M_c" sboTerm="SBO:0000247" id="M_26dap__M_c" name="Meso-2,6-Diaminoheptanedioate" compartment="c" hasOnlySubstanceUnits="true" boundaryCondition="false" constant="false" fbc:chemicalFormula="C7H14N2O4">
        <annotation>
          <rdf:RDF xmlns:rdf="http://www.w3.org/1999/02/22-rdf-syntax-ns#" xmlns:dcterms="http://purl.org/dc/terms/" xmlns:vCard="http://www.w3.org/2001/vcard-rdf/3.0#" xmlns:vCard4="http://www.w3.org/2006/vcard/ns#" xmlns:bqbiol="http://biomodels.net/biology-qualifiers/" xmlns:bqmodel="http://biomodels.net/model-qualifiers/">
            <rdf:Description rdf:about="#meta_M_26dap__M_c">
              <bqbiol:is>
                <rdf:Bag>
                  <rdf:li rdf:resource="http://identifiers.org/bigg.metabolite/26dap__M"/>
                  <rdf:li rdf:resource="http://identifiers.org/biocyc/META:MESO-DIAMINOPIMELATE"/>
                  <rdf:li rdf:resource="http://identifiers.org/chebi/CHEBI:40838"/>
                  <rdf:li rdf:resource="http://identifiers.org/chebi/CHEBI:12823"/>
                  <rdf:li rdf:resource="http://identifiers.org/chebi/CHEBI:30308"/>
                  <rdf:li rdf:resource="http://identifiers.org/chebi/CHEBI:57791"/>
                  <rdf:li rdf:resource="http://identifiers.org/chebi/CHEBI:10598"/>
                  <rdf:li rdf:resource="http://identifiers.org/chebi/CHEBI:25203"/>
                  <rdf:li rdf:resource="http://identifiers.org/chebi/CHEBI:12825"/>
                  <rdf:li rdf:resource="http://identifiers.org/chebi/CHEBI:12822"/>
                  <rdf:li rdf:resource="http://identifiers.org/chebi/CHEBI:25204"/>
                  <rdf:li rdf:resource="http://identifiers.org/chebi/CHEBI:16488"/>
                  <rdf:li rdf:resource="http://identifiers.org/inchi_key/GMKMEZVLHJARHF-SYDPRGILSA-N"/>
                  <rdf:li rdf:resource="http://identifiers.org/kegg.compound/C00680"/>
                  <rdf:li rdf:resource="http://identifiers.org/metanetx.chemical/MNXM529"/>
                  <rdf:li rdf:resource="http://identifiers.org/seed.compound/cpd00516"/>
                </rdf:Bag>
              </bqbiol:is>
            </rdf:Description>
          </rdf:RDF>
        </annotation>
      </species>
      <species metaid="meta_M_2ahhmp_c" sboTerm="SBO:0000247" id="M_2ahhmp_c" name="2 Amino 4 hydroxy 6 hydroxymethyl 7 8 dihydropteridine C7H9N5O2" compartment="c" hasOnlySubstanceUnits="true" boundaryCondition="false" constant="false" fbc:chemicalFormula="C7H9N5O2">
        <annotation>
          <rdf:RDF xmlns:rdf="http://www.w3.org/1999/02/22-rdf-syntax-ns#" xmlns:dcterms="http://purl.org/dc/terms/" xmlns:vCard="http://www.w3.org/2001/vcard-rdf/3.0#" xmlns:vCard4="http://www.w3.org/2006/vcard/ns#" xmlns:bqbiol="http://biomodels.net/biology-qualifiers/" xmlns:bqmodel="http://biomodels.net/model-qualifiers/">
            <rdf:Description rdf:about="#meta_M_2ahhmp_c">
              <bqbiol:is>
                <rdf:Bag>
                  <rdf:li rdf:resource="http://identifiers.org/bigg.metabolite/2ahhmp"/>
                  <rdf:li rdf:resource="http://identifiers.org/metanetx.chemical/MNXM146055"/>
                </rdf:Bag>
              </bqbiol:is>
            </rdf:Description>
          </rdf:RDF>
        </annotation>
      </species>
      <species metaid="meta_M_2cpr5p_c" sboTerm="SBO:0000247" id="M_2cpr5p_c" name="1-(2-Carboxyphenylamino)-1-deoxy-D-ribulose 5-phosphate" compartment="c" hasOnlySubstanceUnits="true" boundaryCondition="false" constant="false" fbc:chemicalFormula="C12H13NO9P">
        <annotation>
          <rdf:RDF xmlns:rdf="http://www.w3.org/1999/02/22-rdf-syntax-ns#" xmlns:dcterms="http://purl.org/dc/terms/" xmlns:vCard="http://www.w3.org/2001/vcard-rdf/3.0#" xmlns:vCard4="http://www.w3.org/2006/vcard/ns#" xmlns:bqbiol="http://biomodels.net/biology-qualifiers/" xmlns:bqmodel="http://biomodels.net/model-qualifiers/">
            <rdf:Description rdf:about="#meta_M_2cpr5p_c">
              <bqbiol:is>
                <rdf:Bag>
                  <rdf:li rdf:resource="http://identifiers.org/bigg.metabolite/2cpr5p"/>
                  <rdf:li rdf:resource="http://identifiers.org/biocyc/META:CARBOXYPHENYLAMINO-DEOXYRIBULOSE-P"/>
                  <rdf:li rdf:resource="http://identifiers.org/chebi/CHEBI:11186"/>
                  <rdf:li rdf:resource="http://identifiers.org/chebi/CHEBI:566"/>
                  <rdf:li rdf:resource="http://identifiers.org/chebi/CHEBI:18959"/>
                  <rdf:li rdf:resource="http://identifiers.org/chebi/CHEBI:565"/>
                  <rdf:li rdf:resource="http://identifiers.org/chebi/CHEBI:29112"/>
                  <rdf:li rdf:resource="http://identifiers.org/chebi/CHEBI:58613"/>
                  <rdf:li rdf:resource="http://identifiers.org/chebi/CHEBI:28625"/>
                  <rdf:li rdf:resource="http://identifiers.org/inchi_key/QKMBYNRMPRKVTO-MNOVXSKESA-K"/>
                  <rdf:li rdf:resource="http://identifiers.org/kegg.compound/C01302"/>
                  <rdf:li rdf:resource="http://identifiers.org/metanetx.chemical/MNXM1455"/>
                  <rdf:li rdf:resource="http://identifiers.org/seed.compound/cpd00956"/>
                </rdf:Bag>
              </bqbiol:is>
            </rdf:Description>
          </rdf:RDF>
        </annotation>
      </species>
      <species metaid="meta_M_2dda7p_c" sboTerm="SBO:0000247" id="M_2dda7p_c" name="2-Dehydro-3-deoxy-D-arabino-heptonate 7-phosphate" compartment="c" hasOnlySubstanceUnits="true" boundaryCondition="false" constant="false" fbc:chemicalFormula="C7H10O10P">
        <annotation>
          <rdf:RDF xmlns:rdf="http://www.w3.org/1999/02/22-rdf-syntax-ns#" xmlns:dcterms="http://purl.org/dc/terms/" xmlns:vCard="http://www.w3.org/2001/vcard-rdf/3.0#" xmlns:vCard4="http://www.w3.org/2006/vcard/ns#" xmlns:bqbiol="http://biomodels.net/biology-qualifiers/" xmlns:bqmodel="http://biomodels.net/model-qualifiers/">
            <rdf:Description rdf:about="#meta_M_2dda7p_c">
              <bqbiol:is>
                <rdf:Bag>
                  <rdf:li rdf:resource="http://identifiers.org/bigg.metabolite/2dda7p"/>
                  <rdf:li rdf:resource="http://identifiers.org/biocyc/META:3-DEOXY-D-ARABINO-HEPTULOSONATE-7-P"/>
                  <rdf:li rdf:resource="http://identifiers.org/chebi/CHEBI:1053"/>
                  <rdf:li rdf:resource="http://identifiers.org/chebi/CHEBI:18150"/>
                  <rdf:li rdf:resource="http://identifiers.org/chebi/CHEBI:11544"/>
                  <rdf:li rdf:resource="http://identifiers.org/chebi/CHEBI:11785"/>
                  <rdf:li rdf:resource="http://identifiers.org/chebi/CHEBI:19523"/>
                  <rdf:li rdf:resource="http://identifiers.org/chebi/CHEBI:58394"/>
                  <rdf:li rdf:resource="http://identifiers.org/chebi/CHEBI:20003"/>
                  <rdf:li rdf:resource="http://identifiers.org/chebi/CHEBI:11786"/>
                  <rdf:li rdf:resource="http://identifiers.org/chebi/CHEBI:29477"/>
                  <rdf:li rdf:resource="http://identifiers.org/inchi_key/PJWIPEXIFFQAQZ-PUFIMZNGSA-K"/>
                  <rdf:li rdf:resource="http://identifiers.org/kegg.compound/C04691"/>
                  <rdf:li rdf:resource="http://identifiers.org/metanetx.chemical/MNXM1219"/>
                  <rdf:li rdf:resource="http://identifiers.org/reactome.compound/964909"/>
                  <rdf:li rdf:resource="http://identifiers.org/sabiork/1828"/>
                  <rdf:li rdf:resource="http://identifiers.org/seed.compound/cpd02857"/>
                </rdf:Bag>
              </bqbiol:is>
            </rdf:Description>
          </rdf:RDF>
        </annotation>
      </species>
      <species metaid="meta_M_2dhp_c" sboTerm="SBO:0000247" id="M_2dhp_c" name="2-Dehydropantoate" compartment="c" hasOnlySubstanceUnits="true" boundaryCondition="false" constant="false" fbc:chemicalFormula="C6H9O4">
        <annotation>
          <rdf:RDF xmlns:rdf="http://www.w3.org/1999/02/22-rdf-syntax-ns#" xmlns:dcterms="http://purl.org/dc/terms/" xmlns:vCard="http://www.w3.org/2001/vcard-rdf/3.0#" xmlns:vCard4="http://www.w3.org/2006/vcard/ns#" xmlns:bqbiol="http://biomodels.net/biology-qualifiers/" xmlns:bqmodel="http://biomodels.net/model-qualifiers/">
            <rdf:Description rdf:about="#meta_M_2dhp_c">
              <bqbiol:is>
                <rdf:Bag>
                  <rdf:li rdf:resource="http://identifiers.org/bigg.metabolite/2dhp"/>
                  <rdf:li rdf:resource="http://identifiers.org/biocyc/META:2-DEHYDROPANTOATE"/>
                  <rdf:li rdf:resource="http://identifiers.org/chebi/CHEBI:1071"/>
                  <rdf:li rdf:resource="http://identifiers.org/chebi/CHEBI:11561"/>
                  <rdf:li rdf:resource="http://identifiers.org/chebi/CHEBI:19545"/>
                  <rdf:li rdf:resource="http://identifiers.org/chebi/CHEBI:17094"/>
                  <rdf:li rdf:resource="http://identifiers.org/inchi_key/PKVVTUWHANFMQC-UHFFFAOYSA-M"/>
                  <rdf:li rdf:resource="http://identifiers.org/kegg.compound/C00966"/>
                  <rdf:li rdf:resource="http://identifiers.org/metanetx.chemical/MNXM959"/>
                  <rdf:li rdf:resource="http://identifiers.org/sabiork/5342"/>
                  <rdf:li rdf:resource="http://identifiers.org/seed.compound/cpd00712"/>
                </rdf:Bag>
              </bqbiol:is>
            </rdf:Description>
          </rdf:RDF>
        </annotation>
      </species>
      <species metaid="meta_M_2dmmq6_c" sboTerm="SBO:0000247" id="M_2dmmq6_c" name="2-Demethylmenaquinone 6" compartment="c" hasOnlySubstanceUnits="true" boundaryCondition="false" constant="false" fbc:chemicalFormula="C40H54O2">
        <annotation>
          <rdf:RDF xmlns:rdf="http://www.w3.org/1999/02/22-rdf-syntax-ns#" xmlns:dcterms="http://purl.org/dc/terms/" xmlns:vCard="http://www.w3.org/2001/vcard-rdf/3.0#" xmlns:vCard4="http://www.w3.org/2006/vcard/ns#" xmlns:bqbiol="http://biomodels.net/biology-qualifiers/" xmlns:bqmodel="http://biomodels.net/model-qualifiers/">
            <rdf:Description rdf:about="#meta_M_2dmmq6_c">
              <bqbiol:is>
                <rdf:Bag>
                  <rdf:li rdf:resource="http://identifiers.org/bigg.metabolite/2dmmq6"/>
                  <rdf:li rdf:resource="http://identifiers.org/metanetx.chemical/MNXM6065"/>
                  <rdf:li rdf:resource="http://identifiers.org/seed.compound/cpd15913"/>
                </rdf:Bag>
              </bqbiol:is>
            </rdf:Description>
          </rdf:RDF>
        </annotation>
      </species>
      <species metaid="meta_M_2kmb_c" sboTerm="SBO:0000247" id="M_2kmb_c" name="2-keto-4-methylthiobutyrate" compartment="c" hasOnlySubstanceUnits="true" boundaryCondition="false" constant="false" fbc:chemicalFormula="C5H7O3S">
        <annotation>
          <rdf:RDF xmlns:rdf="http://www.w3.org/1999/02/22-rdf-syntax-ns#" xmlns:dcterms="http://purl.org/dc/terms/" xmlns:vCard="http://www.w3.org/2001/vcard-rdf/3.0#" xmlns:vCard4="http://www.w3.org/2006/vcard/ns#" xmlns:bqbiol="http://biomodels.net/biology-qualifiers/" xmlns:bqmodel="http://biomodels.net/model-qualifiers/">
            <rdf:Description rdf:about="#meta_M_2kmb_c">
              <bqbiol:is>
                <rdf:Bag>
                  <rdf:li rdf:resource="http://identifiers.org/bigg.metabolite/2kmb"/>
                  <rdf:li rdf:resource="http://identifiers.org/biocyc/META:CPD-479"/>
                  <rdf:li rdf:resource="http://identifiers.org/chebi/CHEBI:43720"/>
                  <rdf:li rdf:resource="http://identifiers.org/chebi/CHEBI:22458"/>
                  <rdf:li rdf:resource="http://identifiers.org/chebi/CHEBI:1902"/>
                  <rdf:li rdf:resource="http://identifiers.org/chebi/CHEBI:63388"/>
                  <rdf:li rdf:resource="http://identifiers.org/chebi/CHEBI:16723"/>
                  <rdf:li rdf:resource="http://identifiers.org/chebi/CHEBI:33574"/>
                  <rdf:li rdf:resource="http://identifiers.org/chebi/CHEBI:12029"/>
                  <rdf:li rdf:resource="http://identifiers.org/chebi/CHEBI:20451"/>
                  <rdf:li rdf:resource="http://identifiers.org/hmdb/HMDB01553"/>
                  <rdf:li rdf:resource="http://identifiers.org/hmdb/HMDB13210"/>
                  <rdf:li rdf:resource="http://identifiers.org/inchi_key/SXFSQZDSUWACKX-UHFFFAOYSA-M"/>
                  <rdf:li rdf:resource="http://identifiers.org/kegg.compound/C01180"/>
                  <rdf:li rdf:resource="http://identifiers.org/lipidmaps/LMFA01060170"/>
                  <rdf:li rdf:resource="http://identifiers.org/metanetx.chemical/MNXM276"/>
                  <rdf:li rdf:resource="http://identifiers.org/reactome.compound/1237122"/>
                  <rdf:li rdf:resource="http://identifiers.org/sabiork/5424"/>
                  <rdf:li rdf:resource="http://identifiers.org/seed.compound/cpd00869"/>
                </rdf:Bag>
              </bqbiol:is>
            </rdf:Description>
          </rdf:RDF>
        </annotation>
      </species>
      <species metaid="meta_M_2me4p_c" sboTerm="SBO:0000247" id="M_2me4p_c" name="2-C-methyl-D-erythritol 4-phosphate" compartment="c" hasOnlySubstanceUnits="true" boundaryCondition="false" constant="false" fbc:chemicalFormula="C5H11O7P">
        <annotation>
          <rdf:RDF xmlns:rdf="http://www.w3.org/1999/02/22-rdf-syntax-ns#" xmlns:dcterms="http://purl.org/dc/terms/" xmlns:vCard="http://www.w3.org/2001/vcard-rdf/3.0#" xmlns:vCard4="http://www.w3.org/2006/vcard/ns#" xmlns:bqbiol="http://biomodels.net/biology-qualifiers/" xmlns:bqmodel="http://biomodels.net/model-qualifiers/">
            <rdf:Description rdf:about="#meta_M_2me4p_c">
              <bqbiol:is>
                <rdf:Bag>
                  <rdf:li rdf:resource="http://identifiers.org/bigg.metabolite/2me4p"/>
                  <rdf:li rdf:resource="http://identifiers.org/biocyc/META:2-C-METHYL-D-ERYTHRITOL-4-PHOSPHATE"/>
                  <rdf:li rdf:resource="http://identifiers.org/chebi/CHEBI:58262"/>
                  <rdf:li rdf:resource="http://identifiers.org/chebi/CHEBI:17764"/>
                  <rdf:li rdf:resource="http://identifiers.org/chebi/CHEBI:11483"/>
                  <rdf:li rdf:resource="http://identifiers.org/chebi/CHEBI:1030"/>
                  <rdf:li rdf:resource="http://identifiers.org/inchi_key/XMWHRVNVKDKBRG-UHNVWZDZSA-L"/>
                  <rdf:li rdf:resource="http://identifiers.org/kegg.compound/C11434"/>
                  <rdf:li rdf:resource="http://identifiers.org/metanetx.chemical/MNXM1626"/>
                  <rdf:li rdf:resource="http://identifiers.org/sabiork/13501"/>
                  <rdf:li rdf:resource="http://identifiers.org/seed.compound/cpd08286"/>
                </rdf:Bag>
              </bqbiol:is>
            </rdf:Description>
          </rdf:RDF>
        </annotation>
      </species>
      <species metaid="meta_M_2mecdp_c" sboTerm="SBO:0000247" id="M_2mecdp_c" name="2-C-methyl-D-erythritol 2,4-cyclodiphosphate" compartment="c" hasOnlySubstanceUnits="true" boundaryCondition="false" constant="false" fbc:chemicalFormula="C5H10O9P2">
        <annotation>
          <rdf:RDF xmlns:rdf="http://www.w3.org/1999/02/22-rdf-syntax-ns#" xmlns:dcterms="http://purl.org/dc/terms/" xmlns:vCard="http://www.w3.org/2001/vcard-rdf/3.0#" xmlns:vCard4="http://www.w3.org/2006/vcard/ns#" xmlns:bqbiol="http://biomodels.net/biology-qualifiers/" xmlns:bqmodel="http://biomodels.net/model-qualifiers/">
            <rdf:Description rdf:about="#meta_M_2mecdp_c">
              <bqbiol:is>
                <rdf:Bag>
                  <rdf:li rdf:resource="http://identifiers.org/bigg.metabolite/2mecdp"/>
                  <rdf:li rdf:resource="http://identifiers.org/biocyc/META:2C-METH-D-ERYTHRITOL-CYCLODIPHOSPHATE"/>
                  <rdf:li rdf:resource="http://identifiers.org/chebi/CHEBI:1029"/>
                  <rdf:li rdf:resource="http://identifiers.org/chebi/CHEBI:11481"/>
                  <rdf:li rdf:resource="http://identifiers.org/chebi/CHEBI:58483"/>
                  <rdf:li rdf:resource="http://identifiers.org/chebi/CHEBI:11482"/>
                  <rdf:li rdf:resource="http://identifiers.org/chebi/CHEBI:18425"/>
                  <rdf:li rdf:resource="http://identifiers.org/inchi_key/SFRQRNJMIIUYDI-UHNVWZDZSA-L"/>
                  <rdf:li rdf:resource="http://identifiers.org/kegg.compound/C11453"/>
                  <rdf:li rdf:resource="http://identifiers.org/metanetx.chemical/MNXM1168"/>
                  <rdf:li rdf:resource="http://identifiers.org/seed.compound/cpd08301"/>
                </rdf:Bag>
              </bqbiol:is>
            </rdf:Description>
          </rdf:RDF>
        </annotation>
      </species>
      <species metaid="meta_M_2p4c2me_c" sboTerm="SBO:0000247" id="M_2p4c2me_c" name="2-phospho-4-(cytidine 5&apos;-diphospho)-2-C-methyl-D-erythritol" compartment="c" hasOnlySubstanceUnits="true" boundaryCondition="false" constant="false" fbc:chemicalFormula="C14H22N3O17P3">
        <annotation>
          <rdf:RDF xmlns:rdf="http://www.w3.org/1999/02/22-rdf-syntax-ns#" xmlns:dcterms="http://purl.org/dc/terms/" xmlns:vCard="http://www.w3.org/2001/vcard-rdf/3.0#" xmlns:vCard4="http://www.w3.org/2006/vcard/ns#" xmlns:bqbiol="http://biomodels.net/biology-qualifiers/" xmlns:bqmodel="http://biomodels.net/model-qualifiers/">
            <rdf:Description rdf:about="#meta_M_2p4c2me_c">
              <bqbiol:is>
                <rdf:Bag>
                  <rdf:li rdf:resource="http://identifiers.org/bigg.metabolite/2p4c2me"/>
                  <rdf:li rdf:resource="http://identifiers.org/biocyc/META:2-PHOSPHO-4-CYTIDINE-5-DIPHOSPHO-2-C-MET"/>
                  <rdf:li rdf:resource="http://identifiers.org/chebi/CHEBI:57919"/>
                  <rdf:li rdf:resource="http://identifiers.org/chebi/CHEBI:11650"/>
                  <rdf:li rdf:resource="http://identifiers.org/chebi/CHEBI:11649"/>
                  <rdf:li rdf:resource="http://identifiers.org/chebi/CHEBI:1266"/>
                  <rdf:li rdf:resource="http://identifiers.org/chebi/CHEBI:16840"/>
                  <rdf:li rdf:resource="http://identifiers.org/inchi_key/HTJXTKBIUVFUAR-XHIBXCGHSA-J"/>
                  <rdf:li rdf:resource="http://identifiers.org/kegg.compound/C11436"/>
                  <rdf:li rdf:resource="http://identifiers.org/metanetx.chemical/MNXM1641"/>
                  <rdf:li rdf:resource="http://identifiers.org/seed.compound/cpd08288"/>
                </rdf:Bag>
              </bqbiol:is>
            </rdf:Description>
          </rdf:RDF>
        </annotation>
      </species>
      <species metaid="meta_M_2pg_c" sboTerm="SBO:0000247" id="M_2pg_c" name="D-Glycerate 2-phosphate" compartment="c" hasOnlySubstanceUnits="true" boundaryCondition="false" constant="false" fbc:chemicalFormula="C3H4O7P">
        <annotation>
          <rdf:RDF xmlns:rdf="http://www.w3.org/1999/02/22-rdf-syntax-ns#" xmlns:dcterms="http://purl.org/dc/terms/" xmlns:vCard="http://www.w3.org/2001/vcard-rdf/3.0#" xmlns:vCard4="http://www.w3.org/2006/vcard/ns#" xmlns:bqbiol="http://biomodels.net/biology-qualifiers/" xmlns:bqmodel="http://biomodels.net/model-qualifiers/">
            <rdf:Description rdf:about="#meta_M_2pg_c">
              <bqbiol:is>
                <rdf:Bag>
                  <rdf:li rdf:resource="http://identifiers.org/bigg.metabolite/2pg"/>
                  <rdf:li rdf:resource="http://identifiers.org/biocyc/META:2-PG"/>
                  <rdf:li rdf:resource="http://identifiers.org/chebi/CHEBI:39868"/>
                  <rdf:li rdf:resource="http://identifiers.org/chebi/CHEBI:21028"/>
                  <rdf:li rdf:resource="http://identifiers.org/chebi/CHEBI:58289"/>
                  <rdf:li rdf:resource="http://identifiers.org/chebi/CHEBI:24344"/>
                  <rdf:li rdf:resource="http://identifiers.org/chebi/CHEBI:12986"/>
                  <rdf:li rdf:resource="http://identifiers.org/chebi/CHEBI:17835"/>
                  <rdf:li rdf:resource="http://identifiers.org/chebi/CHEBI:11651"/>
                  <rdf:li rdf:resource="http://identifiers.org/chebi/CHEBI:1267"/>
                  <rdf:li rdf:resource="http://identifiers.org/chebi/CHEBI:88350"/>
                  <rdf:li rdf:resource="http://identifiers.org/hmdb/HMDB00362"/>
                  <rdf:li rdf:resource="http://identifiers.org/hmdb/HMDB62707"/>
                  <rdf:li rdf:resource="http://identifiers.org/hmdb/HMDB03391"/>
                  <rdf:li rdf:resource="http://identifiers.org/inchi_key/GXIURPTVHJPJLF-UWTATZPHSA-K"/>
                  <rdf:li rdf:resource="http://identifiers.org/kegg.compound/C00631"/>
                  <rdf:li rdf:resource="http://identifiers.org/metanetx.chemical/MNXM275"/>
                  <rdf:li rdf:resource="http://identifiers.org/reactome.compound/30485"/>
                  <rdf:li rdf:resource="http://identifiers.org/sabiork/31"/>
                  <rdf:li rdf:resource="http://identifiers.org/seed.compound/cpd00482"/>
                </rdf:Bag>
              </bqbiol:is>
            </rdf:Description>
          </rdf:RDF>
        </annotation>
      </species>
      <species metaid="meta_M_2shchc_c" sboTerm="SBO:0000247" id="M_2shchc_c" name="2-Succinyl-6-hydroxy-2,4-cyclohexadiene-1-carboxylate" compartment="c" hasOnlySubstanceUnits="true" boundaryCondition="false" constant="false" fbc:chemicalFormula="C11H10O6">
        <annotation>
          <rdf:RDF xmlns:rdf="http://www.w3.org/1999/02/22-rdf-syntax-ns#" xmlns:dcterms="http://purl.org/dc/terms/" xmlns:vCard="http://www.w3.org/2001/vcard-rdf/3.0#" xmlns:vCard4="http://www.w3.org/2006/vcard/ns#" xmlns:bqbiol="http://biomodels.net/biology-qualifiers/" xmlns:bqmodel="http://biomodels.net/model-qualifiers/">
            <rdf:Description rdf:about="#meta_M_2shchc_c">
              <bqbiol:is>
                <rdf:Bag>
                  <rdf:li rdf:resource="http://identifiers.org/bigg.metabolite/2shchc"/>
                  <rdf:li rdf:resource="http://identifiers.org/biocyc/META:CPD-9923"/>
                  <rdf:li rdf:resource="http://identifiers.org/chebi/CHEBI:39564"/>
                  <rdf:li rdf:resource="http://identifiers.org/chebi/CHEBI:58689"/>
                  <rdf:li rdf:resource="http://identifiers.org/inchi_key/QJYRAJSESKVEAE-PSASIEDQSA-L"/>
                  <rdf:li rdf:resource="http://identifiers.org/kegg.compound/C05817"/>
                  <rdf:li rdf:resource="http://identifiers.org/metanetx.chemical/MNXM1249"/>
                  <rdf:li rdf:resource="http://identifiers.org/sabiork/8173"/>
                  <rdf:li rdf:resource="http://identifiers.org/seed.compound/cpd03451"/>
                </rdf:Bag>
              </bqbiol:is>
            </rdf:Description>
          </rdf:RDF>
        </annotation>
      </species>
      <species metaid="meta_M_34hpp_c" sboTerm="SBO:0000247" id="M_34hpp_c" name="3-(4-Hydroxyphenyl)pyruvate" compartment="c" hasOnlySubstanceUnits="true" boundaryCondition="false" constant="false" fbc:chemicalFormula="C9H7O4">
        <annotation>
          <rdf:RDF xmlns:rdf="http://www.w3.org/1999/02/22-rdf-syntax-ns#" xmlns:dcterms="http://purl.org/dc/terms/" xmlns:vCard="http://www.w3.org/2001/vcard-rdf/3.0#" xmlns:vCard4="http://www.w3.org/2006/vcard/ns#" xmlns:bqbiol="http://biomodels.net/biology-qualifiers/" xmlns:bqmodel="http://biomodels.net/model-qualifiers/">
            <rdf:Description rdf:about="#meta_M_34hpp_c">
              <bqbiol:is>
                <rdf:Bag>
                  <rdf:li rdf:resource="http://identifiers.org/bigg.metabolite/34hpp"/>
                  <rdf:li rdf:resource="http://identifiers.org/biocyc/META:P-HYDROXY-PHENYLPYRUVATE"/>
                  <rdf:li rdf:resource="http://identifiers.org/chebi/CHEBI:36242"/>
                  <rdf:li rdf:resource="http://identifiers.org/chebi/CHEBI:20425"/>
                  <rdf:li rdf:resource="http://identifiers.org/chebi/CHEBI:20426"/>
                  <rdf:li rdf:resource="http://identifiers.org/chebi/CHEBI:12016"/>
                  <rdf:li rdf:resource="http://identifiers.org/chebi/CHEBI:15999"/>
                  <rdf:li rdf:resource="http://identifiers.org/chebi/CHEBI:11725"/>
                  <rdf:li rdf:resource="http://identifiers.org/chebi/CHEBI:594665"/>
                  <rdf:li rdf:resource="http://identifiers.org/chebi/CHEBI:11727"/>
                  <rdf:li rdf:resource="http://identifiers.org/chebi/CHEBI:42422"/>
                  <rdf:li rdf:resource="http://identifiers.org/chebi/CHEBI:1431"/>
                  <rdf:li rdf:resource="http://identifiers.org/envipath/32de3cf4-e3e6-4168-956e-32fa5ddb0ce1/compound/f2e806ef-76ea-4ddf-bf89-db7737caa79b"/>
                  <rdf:li rdf:resource="http://identifiers.org/hmdb/HMDB00707"/>
                  <rdf:li rdf:resource="http://identifiers.org/inchi_key/KKADPXVIOXHVKN-UHFFFAOYSA-M"/>
                  <rdf:li rdf:resource="http://identifiers.org/kegg.compound/C01179"/>
                  <rdf:li rdf:resource="http://identifiers.org/metanetx.chemical/MNXM153"/>
                  <rdf:li rdf:resource="http://identifiers.org/reactome.compound/31365"/>
                  <rdf:li rdf:resource="http://identifiers.org/sabiork/5423"/>
                  <rdf:li rdf:resource="http://identifiers.org/seed.compound/cpd00868"/>
                </rdf:Bag>
              </bqbiol:is>
            </rdf:Description>
          </rdf:RDF>
        </annotation>
      </species>
      <species metaid="meta_M_3dhq_c" sboTerm="SBO:0000247" id="M_3dhq_c" name="3-Dehydroquinate" compartment="c" hasOnlySubstanceUnits="true" boundaryCondition="false" constant="false" fbc:chemicalFormula="C7H9O6">
        <annotation>
          <rdf:RDF xmlns:rdf="http://www.w3.org/1999/02/22-rdf-syntax-ns#" xmlns:dcterms="http://purl.org/dc/terms/" xmlns:vCard="http://www.w3.org/2001/vcard-rdf/3.0#" xmlns:vCard4="http://www.w3.org/2006/vcard/ns#" xmlns:bqbiol="http://biomodels.net/biology-qualifiers/" xmlns:bqmodel="http://biomodels.net/model-qualifiers/">
            <rdf:Description rdf:about="#meta_M_3dhq_c">
              <bqbiol:is>
                <rdf:Bag>
                  <rdf:li rdf:resource="http://identifiers.org/bigg.metabolite/3dhq"/>
                  <rdf:li rdf:resource="http://identifiers.org/biocyc/META:DEHYDROQUINATE"/>
                  <rdf:li rdf:resource="http://identifiers.org/chebi/CHEBI:19997"/>
                  <rdf:li rdf:resource="http://identifiers.org/chebi/CHEBI:32364"/>
                  <rdf:li rdf:resource="http://identifiers.org/chebi/CHEBI:1487"/>
                  <rdf:li rdf:resource="http://identifiers.org/chebi/CHEBI:12122"/>
                  <rdf:li rdf:resource="http://identifiers.org/chebi/CHEBI:17947"/>
                  <rdf:li rdf:resource="http://identifiers.org/chebi/CHEBI:11781"/>
                  <rdf:li rdf:resource="http://identifiers.org/chebi/CHEBI:42078"/>
                  <rdf:li rdf:resource="http://identifiers.org/hmdb/HMDB12710"/>
                  <rdf:li rdf:resource="http://identifiers.org/inchi_key/WVMWZWGZRAXUBK-SYTVJDICSA-M"/>
                  <rdf:li rdf:resource="http://identifiers.org/kegg.compound/C00944"/>
                  <rdf:li rdf:resource="http://identifiers.org/metanetx.chemical/MNXM478"/>
                  <rdf:li rdf:resource="http://identifiers.org/reactome.compound/964921"/>
                  <rdf:li rdf:resource="http://identifiers.org/sabiork/27311"/>
                  <rdf:li rdf:resource="http://identifiers.org/sabiork/5328"/>
                  <rdf:li rdf:resource="http://identifiers.org/seed.compound/cpd00699"/>
                </rdf:Bag>
              </bqbiol:is>
            </rdf:Description>
          </rdf:RDF>
        </annotation>
      </species>
      <species metaid="meta_M_3dhsk_c" sboTerm="SBO:0000247" id="M_3dhsk_c" name="3-Dehydroshikimate" compartment="c" hasOnlySubstanceUnits="true" boundaryCondition="false" constant="false" fbc:chemicalFormula="C7H7O5">
        <annotation>
          <rdf:RDF xmlns:rdf="http://www.w3.org/1999/02/22-rdf-syntax-ns#" xmlns:dcterms="http://purl.org/dc/terms/" xmlns:vCard="http://www.w3.org/2001/vcard-rdf/3.0#" xmlns:vCard4="http://www.w3.org/2006/vcard/ns#" xmlns:bqbiol="http://biomodels.net/biology-qualifiers/" xmlns:bqmodel="http://biomodels.net/model-qualifiers/">
            <rdf:Description rdf:about="#meta_M_3dhsk_c">
              <bqbiol:is>
                <rdf:Bag>
                  <rdf:li rdf:resource="http://identifiers.org/bigg.metabolite/3dhsk"/>
                  <rdf:li rdf:resource="http://identifiers.org/biocyc/META:3-DEHYDRO-SHIKIMATE"/>
                  <rdf:li rdf:resource="http://identifiers.org/chebi/CHEBI:1488"/>
                  <rdf:li rdf:resource="http://identifiers.org/chebi/CHEBI:2052"/>
                  <rdf:li rdf:resource="http://identifiers.org/chebi/CHEBI:12123"/>
                  <rdf:li rdf:resource="http://identifiers.org/chebi/CHEBI:30918"/>
                  <rdf:li rdf:resource="http://identifiers.org/chebi/CHEBI:17841"/>
                  <rdf:li rdf:resource="http://identifiers.org/chebi/CHEBI:20566"/>
                  <rdf:li rdf:resource="http://identifiers.org/chebi/CHEBI:19998"/>
                  <rdf:li rdf:resource="http://identifiers.org/chebi/CHEBI:19999"/>
                  <rdf:li rdf:resource="http://identifiers.org/chebi/CHEBI:11782"/>
                  <rdf:li rdf:resource="http://identifiers.org/chebi/CHEBI:16630"/>
                  <rdf:li rdf:resource="http://identifiers.org/chebi/CHEBI:42005"/>
                  <rdf:li rdf:resource="http://identifiers.org/inchi_key/SLWWJZMPHJJOPH-PHDIDXHHSA-M"/>
                  <rdf:li rdf:resource="http://identifiers.org/kegg.compound/C02637"/>
                  <rdf:li rdf:resource="http://identifiers.org/metanetx.chemical/MNXM611"/>
                  <rdf:li rdf:resource="http://identifiers.org/reactome.compound/964941"/>
                  <rdf:li rdf:resource="http://identifiers.org/sabiork/6290"/>
                  <rdf:li rdf:resource="http://identifiers.org/sabiork/27313"/>
                  <rdf:li rdf:resource="http://identifiers.org/seed.compound/cpd01716"/>
                </rdf:Bag>
              </bqbiol:is>
            </rdf:Description>
          </rdf:RDF>
        </annotation>
      </species>
      <species metaid="meta_M_3hoctaACP_c" sboTerm="SBO:0000247" id="M_3hoctaACP_c" name="(R)-3-Hydroxyoctadecanoyl-[acyl-carrier protein]" compartment="c" hasOnlySubstanceUnits="true" boundaryCondition="false" constant="false" fbc:chemicalFormula="C29H55N2O9PRS">
        <annotation>
          <rdf:RDF xmlns:rdf="http://www.w3.org/1999/02/22-rdf-syntax-ns#" xmlns:dcterms="http://purl.org/dc/terms/" xmlns:vCard="http://www.w3.org/2001/vcard-rdf/3.0#" xmlns:vCard4="http://www.w3.org/2006/vcard/ns#" xmlns:bqbiol="http://biomodels.net/biology-qualifiers/" xmlns:bqmodel="http://biomodels.net/model-qualifiers/">
            <rdf:Description rdf:about="#meta_M_3hoctaACP_c">
              <bqbiol:is>
                <rdf:Bag>
                  <rdf:li rdf:resource="http://identifiers.org/bigg.metabolite/3hoctaACP"/>
                  <rdf:li rdf:resource="http://identifiers.org/kegg.compound/C16220"/>
                  <rdf:li rdf:resource="http://identifiers.org/metanetx.chemical/MNXM6417"/>
                  <rdf:li rdf:resource="http://identifiers.org/seed.compound/cpd15371"/>
                </rdf:Bag>
              </bqbiol:is>
            </rdf:Description>
          </rdf:RDF>
        </annotation>
      </species>
      <species metaid="meta_M_3hpalmACP_c" sboTerm="SBO:0000247" id="M_3hpalmACP_c" name="R-3-hydroxypalmitoyl-[acyl-carrier protein]" compartment="c" hasOnlySubstanceUnits="true" boundaryCondition="false" constant="false" fbc:chemicalFormula="C27H51N2O9PRS">
        <annotation>
          <rdf:RDF xmlns:rdf="http://www.w3.org/1999/02/22-rdf-syntax-ns#" xmlns:dcterms="http://purl.org/dc/terms/" xmlns:vCard="http://www.w3.org/2001/vcard-rdf/3.0#" xmlns:vCard4="http://www.w3.org/2006/vcard/ns#" xmlns:bqbiol="http://biomodels.net/biology-qualifiers/" xmlns:bqmodel="http://biomodels.net/model-qualifiers/">
            <rdf:Description rdf:about="#meta_M_3hpalmACP_c">
              <bqbiol:is>
                <rdf:Bag>
                  <rdf:li rdf:resource="http://identifiers.org/bigg.metabolite/3hpalmACP"/>
                  <rdf:li rdf:resource="http://identifiers.org/kegg.compound/C04633"/>
                  <rdf:li rdf:resource="http://identifiers.org/metanetx.chemical/MNXM2576"/>
                  <rdf:li rdf:resource="http://identifiers.org/seed.compound/cpd11481"/>
                </rdf:Bag>
              </bqbiol:is>
            </rdf:Description>
          </rdf:RDF>
        </annotation>
      </species>
      <species metaid="meta_M_3ig3p_c" sboTerm="SBO:0000247" id="M_3ig3p_c" name="C&apos;-(3-Indolyl)-glycerol 3-phosphate" compartment="c" hasOnlySubstanceUnits="true" boundaryCondition="false" constant="false" fbc:chemicalFormula="C11H12NO6P">
        <annotation>
          <rdf:RDF xmlns:rdf="http://www.w3.org/1999/02/22-rdf-syntax-ns#" xmlns:dcterms="http://purl.org/dc/terms/" xmlns:vCard="http://www.w3.org/2001/vcard-rdf/3.0#" xmlns:vCard4="http://www.w3.org/2006/vcard/ns#" xmlns:bqbiol="http://biomodels.net/biology-qualifiers/" xmlns:bqmodel="http://biomodels.net/model-qualifiers/">
            <rdf:Description rdf:about="#meta_M_3ig3p_c">
              <bqbiol:is>
                <rdf:Bag>
                  <rdf:li rdf:resource="http://identifiers.org/bigg.metabolite/3ig3p"/>
                  <rdf:li rdf:resource="http://identifiers.org/biocyc/META:INDOLE-3-GLYCEROL-P"/>
                  <rdf:li rdf:resource="http://identifiers.org/chebi/CHEBI:58866"/>
                  <rdf:li rdf:resource="http://identifiers.org/chebi/CHEBI:51793"/>
                  <rdf:li rdf:resource="http://identifiers.org/inchi_key/NQEQTYPJSIEPHW-MNOVXSKESA-L"/>
                  <rdf:li rdf:resource="http://identifiers.org/kegg.compound/C03506"/>
                  <rdf:li rdf:resource="http://identifiers.org/metanetx.chemical/MNXM866"/>
                  <rdf:li rdf:resource="http://identifiers.org/seed.compound/cpd02210"/>
                  <rdf:li rdf:resource="http://identifiers.org/seed.compound/cpd29667"/>
                </rdf:Bag>
              </bqbiol:is>
            </rdf:Description>
          </rdf:RDF>
        </annotation>
      </species>
      <species metaid="meta_M_3mob_c" sboTerm="SBO:0000247" id="M_3mob_c" name="3-Methyl-2-oxobutanoate" compartment="c" hasOnlySubstanceUnits="true" boundaryCondition="false" constant="false" fbc:chemicalFormula="C5H7O3">
        <annotation>
          <rdf:RDF xmlns:rdf="http://www.w3.org/1999/02/22-rdf-syntax-ns#" xmlns:dcterms="http://purl.org/dc/terms/" xmlns:vCard="http://www.w3.org/2001/vcard-rdf/3.0#" xmlns:vCard4="http://www.w3.org/2006/vcard/ns#" xmlns:bqbiol="http://biomodels.net/biology-qualifiers/" xmlns:bqmodel="http://biomodels.net/model-qualifiers/">
            <rdf:Description rdf:about="#meta_M_3mob_c">
              <bqbiol:is>
                <rdf:Bag>
                  <rdf:li rdf:resource="http://identifiers.org/bigg.metabolite/3mob"/>
                  <rdf:li rdf:resource="http://identifiers.org/biocyc/META:2-KETO-ISOVALERATE"/>
                  <rdf:li rdf:resource="http://identifiers.org/chebi/CHEBI:11851"/>
                  <rdf:li rdf:resource="http://identifiers.org/chebi/CHEBI:43714"/>
                  <rdf:li rdf:resource="http://identifiers.org/chebi/CHEBI:132177"/>
                  <rdf:li rdf:resource="http://identifiers.org/chebi/CHEBI:20115"/>
                  <rdf:li rdf:resource="http://identifiers.org/chebi/CHEBI:1584"/>
                  <rdf:li rdf:resource="http://identifiers.org/chebi/CHEBI:16530"/>
                  <rdf:li rdf:resource="http://identifiers.org/envipath/650babc9-9d68-4b73-9332-11972ca26f7b/compound/dee66401-4b7f-4203-8ee3-fa61f1f45f03"/>
                  <rdf:li rdf:resource="http://identifiers.org/hmdb/HMDB04260"/>
                  <rdf:li rdf:resource="http://identifiers.org/hmdb/HMDB00019"/>
                  <rdf:li rdf:resource="http://identifiers.org/inchi_key/QHKABHOOEWYVLI-UHFFFAOYSA-M"/>
                  <rdf:li rdf:resource="http://identifiers.org/kegg.compound/C00141"/>
                  <rdf:li rdf:resource="http://identifiers.org/lipidmaps/LMFA01020274"/>
                  <rdf:li rdf:resource="http://identifiers.org/metanetx.chemical/MNXM238"/>
                  <rdf:li rdf:resource="http://identifiers.org/sabiork/1945"/>
                  <rdf:li rdf:resource="http://identifiers.org/seed.compound/cpd00123"/>
                </rdf:Bag>
              </bqbiol:is>
            </rdf:Description>
          </rdf:RDF>
        </annotation>
      </species>
      <species metaid="meta_M_3pg_c" sboTerm="SBO:0000247" id="M_3pg_c" name="3-Phospho-D-glycerate" compartment="c" hasOnlySubstanceUnits="true" boundaryCondition="false" constant="false" fbc:chemicalFormula="C3H4O7P">
        <annotation>
          <rdf:RDF xmlns:rdf="http://www.w3.org/1999/02/22-rdf-syntax-ns#" xmlns:dcterms="http://purl.org/dc/terms/" xmlns:vCard="http://www.w3.org/2001/vcard-rdf/3.0#" xmlns:vCard4="http://www.w3.org/2006/vcard/ns#" xmlns:bqbiol="http://biomodels.net/biology-qualifiers/" xmlns:bqmodel="http://biomodels.net/model-qualifiers/">
            <rdf:Description rdf:about="#meta_M_3pg_c">
              <bqbiol:is>
                <rdf:Bag>
                  <rdf:li rdf:resource="http://identifiers.org/bigg.metabolite/3pg"/>
                  <rdf:li rdf:resource="http://identifiers.org/biocyc/META:G3P"/>
                  <rdf:li rdf:resource="http://identifiers.org/chebi/CHEBI:11879"/>
                  <rdf:li rdf:resource="http://identifiers.org/chebi/CHEBI:11880"/>
                  <rdf:li rdf:resource="http://identifiers.org/chebi/CHEBI:17794"/>
                  <rdf:li rdf:resource="http://identifiers.org/chebi/CHEBI:21029"/>
                  <rdf:li rdf:resource="http://identifiers.org/chebi/CHEBI:1657"/>
                  <rdf:li rdf:resource="http://identifiers.org/chebi/CHEBI:58272"/>
                  <rdf:li rdf:resource="http://identifiers.org/chebi/CHEBI:12987"/>
                  <rdf:li rdf:resource="http://identifiers.org/hmdb/HMDB60180"/>
                  <rdf:li rdf:resource="http://identifiers.org/inchi_key/OSJPPGNTCRNQQC-UWTATZPHSA-K"/>
                  <rdf:li rdf:resource="http://identifiers.org/kegg.compound/C00197"/>
                  <rdf:li rdf:resource="http://identifiers.org/metanetx.chemical/MNXM126"/>
                  <rdf:li rdf:resource="http://identifiers.org/reactome.compound/6799493"/>
                  <rdf:li rdf:resource="http://identifiers.org/reactome.compound/29728"/>
                  <rdf:li rdf:resource="http://identifiers.org/sabiork/21216"/>
                  <rdf:li rdf:resource="http://identifiers.org/seed.compound/cpd00169"/>
                </rdf:Bag>
              </bqbiol:is>
            </rdf:Description>
          </rdf:RDF>
        </annotation>
      </species>
      <species metaid="meta_M_3php_c" sboTerm="SBO:0000247" id="M_3php_c" name="3-Phosphohydroxypyruvate" compartment="c" hasOnlySubstanceUnits="true" boundaryCondition="false" constant="false" fbc:chemicalFormula="C3H2O7P">
        <annotation>
          <rdf:RDF xmlns:rdf="http://www.w3.org/1999/02/22-rdf-syntax-ns#" xmlns:dcterms="http://purl.org/dc/terms/" xmlns:vCard="http://www.w3.org/2001/vcard-rdf/3.0#" xmlns:vCard4="http://www.w3.org/2006/vcard/ns#" xmlns:bqbiol="http://biomodels.net/biology-qualifiers/" xmlns:bqmodel="http://biomodels.net/model-qualifiers/">
            <rdf:Description rdf:about="#meta_M_3php_c">
              <bqbiol:is>
                <rdf:Bag>
                  <rdf:li rdf:resource="http://identifiers.org/bigg.metabolite/3php"/>
                  <rdf:li rdf:resource="http://identifiers.org/biocyc/META:3-P-HYDROXYPYRUVATE"/>
                  <rdf:li rdf:resource="http://identifiers.org/chebi/CHEBI:11883"/>
                  <rdf:li rdf:resource="http://identifiers.org/chebi/CHEBI:11884"/>
                  <rdf:li rdf:resource="http://identifiers.org/chebi/CHEBI:18110"/>
                  <rdf:li rdf:resource="http://identifiers.org/chebi/CHEBI:1661"/>
                  <rdf:li rdf:resource="http://identifiers.org/chebi/CHEBI:20192"/>
                  <rdf:li rdf:resource="http://identifiers.org/chebi/CHEBI:20191"/>
                  <rdf:li rdf:resource="http://identifiers.org/chebi/CHEBI:30933"/>
                  <rdf:li rdf:resource="http://identifiers.org/hmdb/HMDB60175"/>
                  <rdf:li rdf:resource="http://identifiers.org/hmdb/HMDB01024"/>
                  <rdf:li rdf:resource="http://identifiers.org/inchi_key/LFLUCDOSQPJJBE-UHFFFAOYSA-K"/>
                  <rdf:li rdf:resource="http://identifiers.org/kegg.compound/C03232"/>
                  <rdf:li rdf:resource="http://identifiers.org/metanetx.chemical/MNXM541"/>
                  <rdf:li rdf:resource="http://identifiers.org/reactome.compound/977329"/>
                  <rdf:li rdf:resource="http://identifiers.org/sabiork/2712"/>
                  <rdf:li rdf:resource="http://identifiers.org/seed.compound/cpd02069"/>
                </rdf:Bag>
              </bqbiol:is>
            </rdf:Description>
          </rdf:RDF>
        </annotation>
      </species>
      <species metaid="meta_M_3psme_c" sboTerm="SBO:0000247" id="M_3psme_c" name="5-O-(1-Carboxyvinyl)-3-phosphoshikimate" compartment="c" hasOnlySubstanceUnits="true" boundaryCondition="false" constant="false" fbc:chemicalFormula="C10H9O10P">
        <annotation>
          <rdf:RDF xmlns:rdf="http://www.w3.org/1999/02/22-rdf-syntax-ns#" xmlns:dcterms="http://purl.org/dc/terms/" xmlns:vCard="http://www.w3.org/2001/vcard-rdf/3.0#" xmlns:vCard4="http://www.w3.org/2006/vcard/ns#" xmlns:bqbiol="http://biomodels.net/biology-qualifiers/" xmlns:bqmodel="http://biomodels.net/model-qualifiers/">
            <rdf:Description rdf:about="#meta_M_3psme_c">
              <bqbiol:is>
                <rdf:Bag>
                  <rdf:li rdf:resource="http://identifiers.org/bigg.metabolite/3psme"/>
                  <rdf:li rdf:resource="http://identifiers.org/biocyc/META:3-ENOLPYRUVYL-SHIKIMATE-5P"/>
                  <rdf:li rdf:resource="http://identifiers.org/chebi/CHEBI:20533"/>
                  <rdf:li rdf:resource="http://identifiers.org/chebi/CHEBI:57701"/>
                  <rdf:li rdf:resource="http://identifiers.org/chebi/CHEBI:2104"/>
                  <rdf:li rdf:resource="http://identifiers.org/chebi/CHEBI:12094"/>
                  <rdf:li rdf:resource="http://identifiers.org/chebi/CHEBI:12097"/>
                  <rdf:li rdf:resource="http://identifiers.org/chebi/CHEBI:16257"/>
                  <rdf:li rdf:resource="http://identifiers.org/inchi_key/QUTYKIXIUDQOLK-PRJMDXOYSA-J"/>
                  <rdf:li rdf:resource="http://identifiers.org/kegg.compound/C01269"/>
                  <rdf:li rdf:resource="http://identifiers.org/metanetx.chemical/MNXM1365"/>
                  <rdf:li rdf:resource="http://identifiers.org/reactome.compound/964900"/>
                  <rdf:li rdf:resource="http://identifiers.org/sabiork/5488"/>
                  <rdf:li rdf:resource="http://identifiers.org/seed.compound/cpd00932"/>
                </rdf:Bag>
              </bqbiol:is>
            </rdf:Description>
          </rdf:RDF>
        </annotation>
      </species>
      <species metaid="meta_M_4abz_c" sboTerm="SBO:0000247" id="M_4abz_c" name="4-Aminobenzoate" compartment="c" hasOnlySubstanceUnits="true" boundaryCondition="false" constant="false" fbc:chemicalFormula="C7H6NO2">
        <annotation>
          <rdf:RDF xmlns:rdf="http://www.w3.org/1999/02/22-rdf-syntax-ns#" xmlns:dcterms="http://purl.org/dc/terms/" xmlns:vCard="http://www.w3.org/2001/vcard-rdf/3.0#" xmlns:vCard4="http://www.w3.org/2006/vcard/ns#" xmlns:bqbiol="http://biomodels.net/biology-qualifiers/" xmlns:bqmodel="http://biomodels.net/model-qualifiers/">
            <rdf:Description rdf:about="#meta_M_4abz_c">
              <bqbiol:is>
                <rdf:Bag>
                  <rdf:li rdf:resource="http://identifiers.org/bigg.metabolite/4abz"/>
                  <rdf:li rdf:resource="http://identifiers.org/biocyc/META:P-AMINO-BENZOATE"/>
                  <rdf:li rdf:resource="http://identifiers.org/chebi/CHEBI:30753"/>
                  <rdf:li rdf:resource="http://identifiers.org/chebi/CHEBI:20314"/>
                  <rdf:li rdf:resource="http://identifiers.org/chebi/CHEBI:44778"/>
                  <rdf:li rdf:resource="http://identifiers.org/chebi/CHEBI:11959"/>
                  <rdf:li rdf:resource="http://identifiers.org/chebi/CHEBI:113372"/>
                  <rdf:li rdf:resource="http://identifiers.org/chebi/CHEBI:20315"/>
                  <rdf:li rdf:resource="http://identifiers.org/chebi/CHEBI:17836"/>
                  <rdf:li rdf:resource="http://identifiers.org/chebi/CHEBI:1783"/>
                  <rdf:li rdf:resource="http://identifiers.org/envipath/32de3cf4-e3e6-4168-956e-32fa5ddb0ce1/compound/a5ad09dc-a75c-4ad4-8917-a62ebefdc941"/>
                  <rdf:li rdf:resource="http://identifiers.org/hmdb/HMDB01392"/>
                  <rdf:li rdf:resource="http://identifiers.org/inchi_key/ALYNCZNDIQEVRV-UHFFFAOYSA-M"/>
                  <rdf:li rdf:resource="http://identifiers.org/kegg.compound/C00568"/>
                  <rdf:li rdf:resource="http://identifiers.org/kegg.drug/D02456"/>
                  <rdf:li rdf:resource="http://identifiers.org/metanetx.chemical/MNXM421"/>
                  <rdf:li rdf:resource="http://identifiers.org/sabiork/2099"/>
                  <rdf:li rdf:resource="http://identifiers.org/seed.compound/cpd00443"/>
                </rdf:Bag>
              </bqbiol:is>
            </rdf:Description>
          </rdf:RDF>
        </annotation>
      </species>
      <species metaid="meta_M_4adcho_c" sboTerm="SBO:0000247" id="M_4adcho_c" name="4-amino-4-deoxychorismate" compartment="c" hasOnlySubstanceUnits="true" boundaryCondition="false" constant="false" fbc:chemicalFormula="C10H10NO5">
        <annotation>
          <rdf:RDF xmlns:rdf="http://www.w3.org/1999/02/22-rdf-syntax-ns#" xmlns:dcterms="http://purl.org/dc/terms/" xmlns:vCard="http://www.w3.org/2001/vcard-rdf/3.0#" xmlns:vCard4="http://www.w3.org/2006/vcard/ns#" xmlns:bqbiol="http://biomodels.net/biology-qualifiers/" xmlns:bqmodel="http://biomodels.net/model-qualifiers/">
            <rdf:Description rdf:about="#meta_M_4adcho_c">
              <bqbiol:is>
                <rdf:Bag>
                  <rdf:li rdf:resource="http://identifiers.org/bigg.metabolite/4adcho"/>
                  <rdf:li rdf:resource="http://identifiers.org/biocyc/META:4-AMINO-4-DEOXYCHORISMATE"/>
                  <rdf:li rdf:resource="http://identifiers.org/chebi/CHEBI:35181"/>
                  <rdf:li rdf:resource="http://identifiers.org/chebi/CHEBI:11956"/>
                  <rdf:li rdf:resource="http://identifiers.org/chebi/CHEBI:18198"/>
                  <rdf:li rdf:resource="http://identifiers.org/chebi/CHEBI:58406"/>
                  <rdf:li rdf:resource="http://identifiers.org/chebi/CHEBI:1943"/>
                  <rdf:li rdf:resource="http://identifiers.org/chebi/CHEBI:35180"/>
                  <rdf:li rdf:resource="http://identifiers.org/inchi_key/OIUJHGOLFKDBSU-HTQZYQBOSA-M"/>
                  <rdf:li rdf:resource="http://identifiers.org/kegg.compound/C11355"/>
                  <rdf:li rdf:resource="http://identifiers.org/metanetx.chemical/MNXM1458"/>
                  <rdf:li rdf:resource="http://identifiers.org/sabiork/13425"/>
                  <rdf:li rdf:resource="http://identifiers.org/seed.compound/cpd08210"/>
                </rdf:Bag>
              </bqbiol:is>
            </rdf:Description>
          </rdf:RDF>
        </annotation>
      </species>
      <species metaid="meta_M_4c2me_c" sboTerm="SBO:0000247" id="M_4c2me_c" name="4-(cytidine 5&apos;-diphospho)-2-C-methyl-D-erythritol" compartment="c" hasOnlySubstanceUnits="true" boundaryCondition="false" constant="false" fbc:chemicalFormula="C14H23N3O14P2">
        <annotation>
          <rdf:RDF xmlns:rdf="http://www.w3.org/1999/02/22-rdf-syntax-ns#" xmlns:dcterms="http://purl.org/dc/terms/" xmlns:vCard="http://www.w3.org/2001/vcard-rdf/3.0#" xmlns:vCard4="http://www.w3.org/2006/vcard/ns#" xmlns:bqbiol="http://biomodels.net/biology-qualifiers/" xmlns:bqmodel="http://biomodels.net/model-qualifiers/">
            <rdf:Description rdf:about="#meta_M_4c2me_c">
              <bqbiol:is>
                <rdf:Bag>
                  <rdf:li rdf:resource="http://identifiers.org/bigg.metabolite/4c2me"/>
                  <rdf:li rdf:resource="http://identifiers.org/biocyc/META:4-CYTIDINE-5-DIPHOSPHO-2-C"/>
                  <rdf:li rdf:resource="http://identifiers.org/chebi/CHEBI:16578"/>
                  <rdf:li rdf:resource="http://identifiers.org/chebi/CHEBI:1770"/>
                  <rdf:li rdf:resource="http://identifiers.org/chebi/CHEBI:57823"/>
                  <rdf:li rdf:resource="http://identifiers.org/chebi/CHEBI:11938"/>
                  <rdf:li rdf:resource="http://identifiers.org/inchi_key/YFAUKWZNPVBCFF-XHIBXCGHSA-L"/>
                  <rdf:li rdf:resource="http://identifiers.org/kegg.compound/C11435"/>
                  <rdf:li rdf:resource="http://identifiers.org/metanetx.chemical/MNXM1642"/>
                  <rdf:li rdf:resource="http://identifiers.org/sabiork/13502"/>
                  <rdf:li rdf:resource="http://identifiers.org/seed.compound/cpd08287"/>
                </rdf:Bag>
              </bqbiol:is>
            </rdf:Description>
          </rdf:RDF>
        </annotation>
      </species>
      <species metaid="meta_M_4pasp_c" sboTerm="SBO:0000247" id="M_4pasp_c" name="4-Phospho-L-aspartate" compartment="c" hasOnlySubstanceUnits="true" boundaryCondition="false" constant="false" fbc:chemicalFormula="C4H6NO7P">
        <annotation>
          <rdf:RDF xmlns:rdf="http://www.w3.org/1999/02/22-rdf-syntax-ns#" xmlns:dcterms="http://purl.org/dc/terms/" xmlns:vCard="http://www.w3.org/2001/vcard-rdf/3.0#" xmlns:vCard4="http://www.w3.org/2006/vcard/ns#" xmlns:bqbiol="http://biomodels.net/biology-qualifiers/" xmlns:bqmodel="http://biomodels.net/model-qualifiers/">
            <rdf:Description rdf:about="#meta_M_4pasp_c">
              <bqbiol:is>
                <rdf:Bag>
                  <rdf:li rdf:resource="http://identifiers.org/bigg.metabolite/4pasp"/>
                  <rdf:li rdf:resource="http://identifiers.org/biocyc/META:L-BETA-ASPARTYL-P"/>
                  <rdf:li rdf:resource="http://identifiers.org/chebi/CHEBI:13062"/>
                  <rdf:li rdf:resource="http://identifiers.org/chebi/CHEBI:12042"/>
                  <rdf:li rdf:resource="http://identifiers.org/chebi/CHEBI:20471"/>
                  <rdf:li rdf:resource="http://identifiers.org/chebi/CHEBI:21246"/>
                  <rdf:li rdf:resource="http://identifiers.org/chebi/CHEBI:1925"/>
                  <rdf:li rdf:resource="http://identifiers.org/chebi/CHEBI:20472"/>
                  <rdf:li rdf:resource="http://identifiers.org/chebi/CHEBI:30407"/>
                  <rdf:li rdf:resource="http://identifiers.org/chebi/CHEBI:15836"/>
                  <rdf:li rdf:resource="http://identifiers.org/chebi/CHEBI:57535"/>
                  <rdf:li rdf:resource="http://identifiers.org/hmdb/HMDB12250"/>
                  <rdf:li rdf:resource="http://identifiers.org/inchi_key/IXZNKTPIYKDIGG-REOHCLBHSA-L"/>
                  <rdf:li rdf:resource="http://identifiers.org/kegg.compound/C03082"/>
                  <rdf:li rdf:resource="http://identifiers.org/metanetx.chemical/MNXM1177"/>
                  <rdf:li rdf:resource="http://identifiers.org/sabiork/1733"/>
                  <rdf:li rdf:resource="http://identifiers.org/seed.compound/cpd01977"/>
                </rdf:Bag>
              </bqbiol:is>
            </rdf:Description>
          </rdf:RDF>
        </annotation>
      </species>
      <species metaid="meta_M_4ppan_c" sboTerm="SBO:0000247" id="M_4ppan_c" name="D-4&apos;-Phosphopantothenate" compartment="c" hasOnlySubstanceUnits="true" boundaryCondition="false" constant="false" fbc:chemicalFormula="C9H15NO8P">
        <annotation>
          <rdf:RDF xmlns:rdf="http://www.w3.org/1999/02/22-rdf-syntax-ns#" xmlns:dcterms="http://purl.org/dc/terms/" xmlns:vCard="http://www.w3.org/2001/vcard-rdf/3.0#" xmlns:vCard4="http://www.w3.org/2006/vcard/ns#" xmlns:bqbiol="http://biomodels.net/biology-qualifiers/" xmlns:bqmodel="http://biomodels.net/model-qualifiers/">
            <rdf:Description rdf:about="#meta_M_4ppan_c">
              <bqbiol:is>
                <rdf:Bag>
                  <rdf:li rdf:resource="http://identifiers.org/bigg.metabolite/4ppan"/>
                  <rdf:li rdf:resource="http://identifiers.org/biocyc/META:4-P-PANTOTHENATE"/>
                  <rdf:li rdf:resource="http://identifiers.org/chebi/CHEBI:20891"/>
                  <rdf:li rdf:resource="http://identifiers.org/chebi/CHEBI:15905"/>
                  <rdf:li rdf:resource="http://identifiers.org/chebi/CHEBI:4082"/>
                  <rdf:li rdf:resource="http://identifiers.org/chebi/CHEBI:12886"/>
                  <rdf:li rdf:resource="http://identifiers.org/chebi/CHEBI:18702"/>
                  <rdf:li rdf:resource="http://identifiers.org/chebi/CHEBI:10986"/>
                  <rdf:li rdf:resource="http://identifiers.org/hmdb/HMDB01016"/>
                  <rdf:li rdf:resource="http://identifiers.org/hmdb/HMDB62700"/>
                  <rdf:li rdf:resource="http://identifiers.org/inchi_key/XHFVGHPGDLDEQO-ZETCQYMHSA-K"/>
                  <rdf:li rdf:resource="http://identifiers.org/kegg.compound/C03492"/>
                  <rdf:li rdf:resource="http://identifiers.org/metanetx.chemical/MNXM415"/>
                  <rdf:li rdf:resource="http://identifiers.org/reactome.compound/196786"/>
                  <rdf:li rdf:resource="http://identifiers.org/sabiork/6663"/>
                  <rdf:li rdf:resource="http://identifiers.org/seed.compound/cpd02201"/>
                </rdf:Bag>
              </bqbiol:is>
            </rdf:Description>
          </rdf:RDF>
        </annotation>
      </species>
      <species metaid="meta_M_4ppcys_c" sboTerm="SBO:0000247" id="M_4ppcys_c" name="N-((R)-4-Phosphopantothenoyl)-L-cysteine" compartment="c" hasOnlySubstanceUnits="true" boundaryCondition="false" constant="false" fbc:chemicalFormula="C12H20N2O9PS">
        <annotation>
          <rdf:RDF xmlns:rdf="http://www.w3.org/1999/02/22-rdf-syntax-ns#" xmlns:dcterms="http://purl.org/dc/terms/" xmlns:vCard="http://www.w3.org/2001/vcard-rdf/3.0#" xmlns:vCard4="http://www.w3.org/2006/vcard/ns#" xmlns:bqbiol="http://biomodels.net/biology-qualifiers/" xmlns:bqmodel="http://biomodels.net/model-qualifiers/">
            <rdf:Description rdf:about="#meta_M_4ppcys_c">
              <bqbiol:is>
                <rdf:Bag>
                  <rdf:li rdf:resource="http://identifiers.org/bigg.metabolite/4ppcys"/>
                  <rdf:li rdf:resource="http://identifiers.org/biocyc/META:R-4-PHOSPHOPANTOTHENOYL-L-CYSTEINE"/>
                  <rdf:li rdf:resource="http://identifiers.org/chebi/CHEBI:15769"/>
                  <rdf:li rdf:resource="http://identifiers.org/chebi/CHEBI:12438"/>
                  <rdf:li rdf:resource="http://identifiers.org/chebi/CHEBI:10987"/>
                  <rdf:li rdf:resource="http://identifiers.org/chebi/CHEBI:57507"/>
                  <rdf:li rdf:resource="http://identifiers.org/chebi/CHEBI:59458"/>
                  <rdf:li rdf:resource="http://identifiers.org/chebi/CHEBI:328"/>
                  <rdf:li rdf:resource="http://identifiers.org/chebi/CHEBI:21461"/>
                  <rdf:li rdf:resource="http://identifiers.org/hmdb/HMDB01117"/>
                  <rdf:li rdf:resource="http://identifiers.org/inchi_key/XQYALQVLCNHCFT-CBAPKCEASA-K"/>
                  <rdf:li rdf:resource="http://identifiers.org/kegg.compound/C04352"/>
                  <rdf:li rdf:resource="http://identifiers.org/metanetx.chemical/MNXM483"/>
                  <rdf:li rdf:resource="http://identifiers.org/reactome.compound/196834"/>
                  <rdf:li rdf:resource="http://identifiers.org/sabiork/7255"/>
                  <rdf:li rdf:resource="http://identifiers.org/seed.compound/cpd02666"/>
                </rdf:Bag>
              </bqbiol:is>
            </rdf:Description>
          </rdf:RDF>
        </annotation>
      </species>
      <species metaid="meta_M_4r5au_c" sboTerm="SBO:0000247" id="M_4r5au_c" name="4-(1-D-Ribitylamino)-5-aminouracil" compartment="c" hasOnlySubstanceUnits="true" boundaryCondition="false" constant="false" fbc:chemicalFormula="C9H16N4O6">
        <annotation>
          <rdf:RDF xmlns:rdf="http://www.w3.org/1999/02/22-rdf-syntax-ns#" xmlns:dcterms="http://purl.org/dc/terms/" xmlns:vCard="http://www.w3.org/2001/vcard-rdf/3.0#" xmlns:vCard4="http://www.w3.org/2006/vcard/ns#" xmlns:bqbiol="http://biomodels.net/biology-qualifiers/" xmlns:bqmodel="http://biomodels.net/model-qualifiers/">
            <rdf:Description rdf:about="#meta_M_4r5au_c">
              <bqbiol:is>
                <rdf:Bag>
                  <rdf:li rdf:resource="http://identifiers.org/bigg.metabolite/4r5au"/>
                  <rdf:li rdf:resource="http://identifiers.org/biocyc/META:AMINO-RIBOSYLAMINO-1H-3H-PYR-DIONE"/>
                  <rdf:li rdf:resource="http://identifiers.org/chebi/CHEBI:20283"/>
                  <rdf:li rdf:resource="http://identifiers.org/chebi/CHEBI:11929"/>
                  <rdf:li rdf:resource="http://identifiers.org/chebi/CHEBI:57573"/>
                  <rdf:li rdf:resource="http://identifiers.org/chebi/CHEBI:1761"/>
                  <rdf:li rdf:resource="http://identifiers.org/chebi/CHEBI:15934"/>
                  <rdf:li rdf:resource="http://identifiers.org/chebi/CHEBI:52403"/>
                  <rdf:li rdf:resource="http://identifiers.org/inchi_key/XKQZIXVJVUPORE-RPDRRWSUSA-N"/>
                  <rdf:li rdf:resource="http://identifiers.org/kegg.compound/C04732"/>
                  <rdf:li rdf:resource="http://identifiers.org/metanetx.chemical/MNXM791"/>
                  <rdf:li rdf:resource="http://identifiers.org/sabiork/7525"/>
                  <rdf:li rdf:resource="http://identifiers.org/seed.compound/cpd29668"/>
                  <rdf:li rdf:resource="http://identifiers.org/seed.compound/cpd02882"/>
                </rdf:Bag>
              </bqbiol:is>
            </rdf:Description>
          </rdf:RDF>
        </annotation>
      </species>
      <species metaid="meta_M_5aizc_c" sboTerm="SBO:0000247" id="M_5aizc_c" name="5-amino-1-(5-phospho-D-ribosyl)imidazole-4-carboxylate" compartment="c" hasOnlySubstanceUnits="true" boundaryCondition="false" constant="false" fbc:chemicalFormula="C9H11N3O9P">
        <annotation>
          <rdf:RDF xmlns:rdf="http://www.w3.org/1999/02/22-rdf-syntax-ns#" xmlns:dcterms="http://purl.org/dc/terms/" xmlns:vCard="http://www.w3.org/2001/vcard-rdf/3.0#" xmlns:vCard4="http://www.w3.org/2006/vcard/ns#" xmlns:bqbiol="http://biomodels.net/biology-qualifiers/" xmlns:bqmodel="http://biomodels.net/model-qualifiers/">
            <rdf:Description rdf:about="#meta_M_5aizc_c">
              <bqbiol:is>
                <rdf:Bag>
                  <rdf:li rdf:resource="http://identifiers.org/bigg.metabolite/5aizc"/>
                  <rdf:li rdf:resource="http://identifiers.org/biocyc/META:PHOSPHORIBOSYL-CARBOXY-AMINOIMIDAZOLE"/>
                  <rdf:li rdf:resource="http://identifiers.org/chebi/CHEBI:77657"/>
                  <rdf:li rdf:resource="http://identifiers.org/chebi/CHEBI:12103"/>
                  <rdf:li rdf:resource="http://identifiers.org/chebi/CHEBI:575"/>
                  <rdf:li rdf:resource="http://identifiers.org/chebi/CHEBI:18968"/>
                  <rdf:li rdf:resource="http://identifiers.org/chebi/CHEBI:58564"/>
                  <rdf:li rdf:resource="http://identifiers.org/chebi/CHEBI:28413"/>
                  <rdf:li rdf:resource="http://identifiers.org/chebi/CHEBI:41336"/>
                  <rdf:li rdf:resource="http://identifiers.org/hmdb/HMDB06273"/>
                  <rdf:li rdf:resource="http://identifiers.org/hmdb/HMDB62424"/>
                  <rdf:li rdf:resource="http://identifiers.org/inchi_key/XFVULMDJZXYMSG-ZIYNGMLESA-L"/>
                  <rdf:li rdf:resource="http://identifiers.org/kegg.compound/C04751"/>
                  <rdf:li rdf:resource="http://identifiers.org/metanetx.chemical/MNXM507"/>
                  <rdf:li rdf:resource="http://identifiers.org/reactome.compound/111395"/>
                  <rdf:li rdf:resource="http://identifiers.org/seed.compound/cpd02893"/>
                </rdf:Bag>
              </bqbiol:is>
            </rdf:Description>
          </rdf:RDF>
        </annotation>
      </species>
      <species metaid="meta_M_5aprbu_c" sboTerm="SBO:0000247" id="M_5aprbu_c" name="5-Amino-6-(5&apos;-phosphoribitylamino)uracil" compartment="c" hasOnlySubstanceUnits="true" boundaryCondition="false" constant="false" fbc:chemicalFormula="C9H15N4O9P">
        <annotation>
          <rdf:RDF xmlns:rdf="http://www.w3.org/1999/02/22-rdf-syntax-ns#" xmlns:dcterms="http://purl.org/dc/terms/" xmlns:vCard="http://www.w3.org/2001/vcard-rdf/3.0#" xmlns:vCard4="http://www.w3.org/2006/vcard/ns#" xmlns:bqbiol="http://biomodels.net/biology-qualifiers/" xmlns:bqmodel="http://biomodels.net/model-qualifiers/">
            <rdf:Description rdf:about="#meta_M_5aprbu_c">
              <bqbiol:is>
                <rdf:Bag>
                  <rdf:li rdf:resource="http://identifiers.org/bigg.metabolite/5aprbu"/>
                  <rdf:li rdf:resource="http://identifiers.org/biocyc/META:CPD-1086"/>
                  <rdf:li rdf:resource="http://identifiers.org/chebi/CHEBI:2031"/>
                  <rdf:li rdf:resource="http://identifiers.org/chebi/CHEBI:58421"/>
                  <rdf:li rdf:resource="http://identifiers.org/chebi/CHEBI:12107"/>
                  <rdf:li rdf:resource="http://identifiers.org/chebi/CHEBI:18247"/>
                  <rdf:li rdf:resource="http://identifiers.org/hmdb/HMDB03841"/>
                  <rdf:li rdf:resource="http://identifiers.org/inchi_key/RQRINYISXYAZKL-RPDRRWSUSA-L"/>
                  <rdf:li rdf:resource="http://identifiers.org/kegg.compound/C04454"/>
                  <rdf:li rdf:resource="http://identifiers.org/metanetx.chemical/MNXM1178"/>
                  <rdf:li rdf:resource="http://identifiers.org/seed.compound/cpd02720"/>
                </rdf:Bag>
              </bqbiol:is>
            </rdf:Description>
          </rdf:RDF>
        </annotation>
      </species>
      <species metaid="meta_M_5apru_c" sboTerm="SBO:0000247" id="M_5apru_c" name="5-Amino-6-(5&apos;-phosphoribosylamino)uracil" compartment="c" hasOnlySubstanceUnits="true" boundaryCondition="false" constant="false" fbc:chemicalFormula="C9H13N4O9P">
        <annotation>
          <rdf:RDF xmlns:rdf="http://www.w3.org/1999/02/22-rdf-syntax-ns#" xmlns:dcterms="http://purl.org/dc/terms/" xmlns:vCard="http://www.w3.org/2001/vcard-rdf/3.0#" xmlns:vCard4="http://www.w3.org/2006/vcard/ns#" xmlns:bqbiol="http://biomodels.net/biology-qualifiers/" xmlns:bqmodel="http://biomodels.net/model-qualifiers/">
            <rdf:Description rdf:about="#meta_M_5apru_c">
              <bqbiol:is>
                <rdf:Bag>
                  <rdf:li rdf:resource="http://identifiers.org/bigg.metabolite/5apru"/>
                  <rdf:li rdf:resource="http://identifiers.org/biocyc/META:CPD-602"/>
                  <rdf:li rdf:resource="http://identifiers.org/chebi/CHEBI:12108"/>
                  <rdf:li rdf:resource="http://identifiers.org/chebi/CHEBI:58453"/>
                  <rdf:li rdf:resource="http://identifiers.org/chebi/CHEBI:18337"/>
                  <rdf:li rdf:resource="http://identifiers.org/chebi/CHEBI:2032"/>
                  <rdf:li rdf:resource="http://identifiers.org/chebi/CHEBI:20546"/>
                  <rdf:li rdf:resource="http://identifiers.org/chebi/CHEBI:59550"/>
                  <rdf:li rdf:resource="http://identifiers.org/chebi/CHEBI:59551"/>
                  <rdf:li rdf:resource="http://identifiers.org/inchi_key/LZEXYCAGPMYXLX-UMMCILCDSA-L"/>
                  <rdf:li rdf:resource="http://identifiers.org/kegg.compound/C01268"/>
                  <rdf:li rdf:resource="http://identifiers.org/metanetx.chemical/MNXM1532"/>
                  <rdf:li rdf:resource="http://identifiers.org/seed.compound/cpd00931"/>
                </rdf:Bag>
              </bqbiol:is>
            </rdf:Description>
          </rdf:RDF>
        </annotation>
      </species>
      <species metaid="meta_M_5caiz_c" sboTerm="SBO:0000247" id="M_5caiz_c" name="5-phosphoribosyl-5-carboxyaminoimidazole" compartment="c" hasOnlySubstanceUnits="true" boundaryCondition="false" constant="false" fbc:chemicalFormula="C9H11N3O9P">
        <annotation>
          <rdf:RDF xmlns:rdf="http://www.w3.org/1999/02/22-rdf-syntax-ns#" xmlns:dcterms="http://purl.org/dc/terms/" xmlns:vCard="http://www.w3.org/2001/vcard-rdf/3.0#" xmlns:vCard4="http://www.w3.org/2006/vcard/ns#" xmlns:bqbiol="http://biomodels.net/biology-qualifiers/" xmlns:bqmodel="http://biomodels.net/model-qualifiers/">
            <rdf:Description rdf:about="#meta_M_5caiz_c">
              <bqbiol:is>
                <rdf:Bag>
                  <rdf:li rdf:resource="http://identifiers.org/bigg.metabolite/5caiz"/>
                  <rdf:li rdf:resource="http://identifiers.org/biocyc/META:CPD0-181"/>
                  <rdf:li rdf:resource="http://identifiers.org/chebi/CHEBI:48000"/>
                  <rdf:li rdf:resource="http://identifiers.org/chebi/CHEBI:58730"/>
                  <rdf:li rdf:resource="http://identifiers.org/hmdb/HMDB12268"/>
                  <rdf:li rdf:resource="http://identifiers.org/inchi_key/JHLXDWGVSYMXPL-XVFCMESISA-K"/>
                  <rdf:li rdf:resource="http://identifiers.org/kegg.compound/C15667"/>
                  <rdf:li rdf:resource="http://identifiers.org/metanetx.chemical/MNXM1409"/>
                  <rdf:li rdf:resource="http://identifiers.org/seed.compound/cpd25523"/>
                  <rdf:li rdf:resource="http://identifiers.org/seed.compound/cpd11310"/>
                </rdf:Bag>
              </bqbiol:is>
            </rdf:Description>
          </rdf:RDF>
        </annotation>
      </species>
      <species metaid="meta_M_5mdr1p_c" sboTerm="SBO:0000247" id="M_5mdr1p_c" name="5-Methylthio-5-deoxy-D-ribose 1-phosphate" compartment="c" hasOnlySubstanceUnits="true" boundaryCondition="false" constant="false" fbc:chemicalFormula="C6H11O7PS">
        <annotation>
          <rdf:RDF xmlns:rdf="http://www.w3.org/1999/02/22-rdf-syntax-ns#" xmlns:dcterms="http://purl.org/dc/terms/" xmlns:vCard="http://www.w3.org/2001/vcard-rdf/3.0#" xmlns:vCard4="http://www.w3.org/2006/vcard/ns#" xmlns:bqbiol="http://biomodels.net/biology-qualifiers/" xmlns:bqmodel="http://biomodels.net/model-qualifiers/">
            <rdf:Description rdf:about="#meta_M_5mdr1p_c">
              <bqbiol:is>
                <rdf:Bag>
                  <rdf:li rdf:resource="http://identifiers.org/bigg.metabolite/5mdr1p"/>
                  <rdf:li rdf:resource="http://identifiers.org/biocyc/META:CPD-444"/>
                  <rdf:li rdf:resource="http://identifiers.org/chebi/CHEBI:20614"/>
                  <rdf:li rdf:resource="http://identifiers.org/chebi/CHEBI:12769"/>
                  <rdf:li rdf:resource="http://identifiers.org/chebi/CHEBI:12767"/>
                  <rdf:li rdf:resource="http://identifiers.org/chebi/CHEBI:20616"/>
                  <rdf:li rdf:resource="http://identifiers.org/chebi/CHEBI:30310"/>
                  <rdf:li rdf:resource="http://identifiers.org/chebi/CHEBI:30311"/>
                  <rdf:li rdf:resource="http://identifiers.org/chebi/CHEBI:58533"/>
                  <rdf:li rdf:resource="http://identifiers.org/chebi/CHEBI:2102"/>
                  <rdf:li rdf:resource="http://identifiers.org/chebi/CHEBI:27859"/>
                  <rdf:li rdf:resource="http://identifiers.org/chebi/CHEBI:12770"/>
                  <rdf:li rdf:resource="http://identifiers.org/chebi/CHEBI:30309"/>
                  <rdf:li rdf:resource="http://identifiers.org/inchi_key/JTFITTQBRJDSTL-KVTDHHQDSA-L"/>
                  <rdf:li rdf:resource="http://identifiers.org/kegg.compound/C04188"/>
                  <rdf:li rdf:resource="http://identifiers.org/metanetx.chemical/MNXM407"/>
                  <rdf:li rdf:resource="http://identifiers.org/reactome.compound/1237165"/>
                  <rdf:li rdf:resource="http://identifiers.org/sabiork/1642"/>
                  <rdf:li rdf:resource="http://identifiers.org/seed.compound/cpd02574"/>
                  <rdf:li rdf:resource="http://identifiers.org/seed.compound/cpd29669"/>
                </rdf:Bag>
              </bqbiol:is>
            </rdf:Description>
          </rdf:RDF>
        </annotation>
      </species>
      <species metaid="meta_M_5mdru1p_c" sboTerm="SBO:0000247" id="M_5mdru1p_c" name="5-Methylthio-5-deoxy-D-ribulose 1-phosphate" compartment="c" hasOnlySubstanceUnits="true" boundaryCondition="false" constant="false" fbc:chemicalFormula="C6H11O7PS">
        <annotation>
          <rdf:RDF xmlns:rdf="http://www.w3.org/1999/02/22-rdf-syntax-ns#" xmlns:dcterms="http://purl.org/dc/terms/" xmlns:vCard="http://www.w3.org/2001/vcard-rdf/3.0#" xmlns:vCard4="http://www.w3.org/2006/vcard/ns#" xmlns:bqbiol="http://biomodels.net/biology-qualifiers/" xmlns:bqmodel="http://biomodels.net/model-qualifiers/">
            <rdf:Description rdf:about="#meta_M_5mdru1p_c">
              <bqbiol:is>
                <rdf:Bag>
                  <rdf:li rdf:resource="http://identifiers.org/bigg.metabolite/5mdru1p"/>
                  <rdf:li rdf:resource="http://identifiers.org/biocyc/META:CPD-1063"/>
                  <rdf:li rdf:resource="http://identifiers.org/chebi/CHEBI:20615"/>
                  <rdf:li rdf:resource="http://identifiers.org/chebi/CHEBI:44141"/>
                  <rdf:li rdf:resource="http://identifiers.org/chebi/CHEBI:58548"/>
                  <rdf:li rdf:resource="http://identifiers.org/chebi/CHEBI:2100"/>
                  <rdf:li rdf:resource="http://identifiers.org/chebi/CHEBI:28096"/>
                  <rdf:li rdf:resource="http://identifiers.org/chebi/CHEBI:12768"/>
                  <rdf:li rdf:resource="http://identifiers.org/hmdb/HMDB62647"/>
                  <rdf:li rdf:resource="http://identifiers.org/hmdb/HMDB01299"/>
                  <rdf:li rdf:resource="http://identifiers.org/inchi_key/CNSJRYUMVMWNMC-RITPCOANSA-L"/>
                  <rdf:li rdf:resource="http://identifiers.org/kegg.compound/C04582"/>
                  <rdf:li rdf:resource="http://identifiers.org/metanetx.chemical/MNXM522"/>
                  <rdf:li rdf:resource="http://identifiers.org/reactome.compound/1237107"/>
                  <rdf:li rdf:resource="http://identifiers.org/seed.compound/cpd02791"/>
                </rdf:Bag>
              </bqbiol:is>
            </rdf:Description>
          </rdf:RDF>
        </annotation>
      </species>
      <species metaid="meta_M_5mta_c" sboTerm="SBO:0000247" id="M_5mta_c" name="5-Methylthioadenosine" compartment="c" hasOnlySubstanceUnits="true" boundaryCondition="false" constant="false" fbc:chemicalFormula="C11H15N5O3S">
        <annotation>
          <rdf:RDF xmlns:rdf="http://www.w3.org/1999/02/22-rdf-syntax-ns#" xmlns:dcterms="http://purl.org/dc/terms/" xmlns:vCard="http://www.w3.org/2001/vcard-rdf/3.0#" xmlns:vCard4="http://www.w3.org/2006/vcard/ns#" xmlns:bqbiol="http://biomodels.net/biology-qualifiers/" xmlns:bqmodel="http://biomodels.net/model-qualifiers/">
            <rdf:Description rdf:about="#meta_M_5mta_c">
              <bqbiol:is>
                <rdf:Bag>
                  <rdf:li rdf:resource="http://identifiers.org/bigg.metabolite/5mta"/>
                  <rdf:li rdf:resource="http://identifiers.org/biocyc/META:5-METHYLTHIOADENOSINE"/>
                  <rdf:li rdf:resource="http://identifiers.org/chebi/CHEBI:1966"/>
                  <rdf:li rdf:resource="http://identifiers.org/chebi/CHEBI:18175"/>
                  <rdf:li rdf:resource="http://identifiers.org/chebi/CHEBI:12064"/>
                  <rdf:li rdf:resource="http://identifiers.org/chebi/CHEBI:14605"/>
                  <rdf:li rdf:resource="http://identifiers.org/chebi/CHEBI:20494"/>
                  <rdf:li rdf:resource="http://identifiers.org/chebi/CHEBI:12055"/>
                  <rdf:li rdf:resource="http://identifiers.org/chebi/CHEBI:20491"/>
                  <rdf:li rdf:resource="http://identifiers.org/chebi/CHEBI:17509"/>
                  <rdf:li rdf:resource="http://identifiers.org/chebi/CHEBI:44181"/>
                  <rdf:li rdf:resource="http://identifiers.org/chebi/CHEBI:1986"/>
                  <rdf:li rdf:resource="http://identifiers.org/chebi/CHEBI:12771"/>
                  <rdf:li rdf:resource="http://identifiers.org/hmdb/HMDB01173"/>
                  <rdf:li rdf:resource="http://identifiers.org/inchi_key/WUUGFSXJNOTRMR-IOSLPCCCSA-N"/>
                  <rdf:li rdf:resource="http://identifiers.org/kegg.compound/C00170"/>
                  <rdf:li rdf:resource="http://identifiers.org/metanetx.chemical/MNXM150"/>
                  <rdf:li rdf:resource="http://identifiers.org/reactome.compound/5279412"/>
                  <rdf:li rdf:resource="http://identifiers.org/reactome.compound/353106"/>
                  <rdf:li rdf:resource="http://identifiers.org/sabiork/1960"/>
                  <rdf:li rdf:resource="http://identifiers.org/seed.compound/cpd00147"/>
                </rdf:Bag>
              </bqbiol:is>
            </rdf:Description>
          </rdf:RDF>
        </annotation>
      </species>
      <species metaid="meta_M_5mthf_c" sboTerm="SBO:0000247" id="M_5mthf_c" name="5-Methyltetrahydrofolate" compartment="c" hasOnlySubstanceUnits="true" boundaryCondition="false" constant="false" fbc:chemicalFormula="C20H24N7O6">
        <annotation>
          <rdf:RDF xmlns:rdf="http://www.w3.org/1999/02/22-rdf-syntax-ns#" xmlns:dcterms="http://purl.org/dc/terms/" xmlns:vCard="http://www.w3.org/2001/vcard-rdf/3.0#" xmlns:vCard4="http://www.w3.org/2006/vcard/ns#" xmlns:bqbiol="http://biomodels.net/biology-qualifiers/" xmlns:bqmodel="http://biomodels.net/model-qualifiers/">
            <rdf:Description rdf:about="#meta_M_5mthf_c">
              <bqbiol:is>
                <rdf:Bag>
                  <rdf:li rdf:resource="http://identifiers.org/bigg.metabolite/5mthf"/>
                  <rdf:li rdf:resource="http://identifiers.org/biocyc/META:5-METHYL-THF"/>
                  <rdf:li rdf:resource="http://identifiers.org/chebi/CHEBI:18608"/>
                  <rdf:li rdf:resource="http://identifiers.org/chebi/CHEBI:12146"/>
                  <rdf:li rdf:resource="http://identifiers.org/chebi/CHEBI:136009"/>
                  <rdf:li rdf:resource="http://identifiers.org/chebi/CHEBI:2097"/>
                  <rdf:li rdf:resource="http://identifiers.org/chebi/CHEBI:20612"/>
                  <rdf:li rdf:resource="http://identifiers.org/chebi/CHEBI:15641"/>
                  <rdf:li rdf:resource="http://identifiers.org/hmdb/HMDB01396"/>
                  <rdf:li rdf:resource="http://identifiers.org/inchi_key/ZNOVTXRBGFNYRX-STQMWFEESA-L"/>
                  <rdf:li rdf:resource="http://identifiers.org/kegg.compound/C00440"/>
                  <rdf:li rdf:resource="http://identifiers.org/kegg.drug/D09353"/>
                  <rdf:li rdf:resource="http://identifiers.org/metanetx.chemical/MNXM318"/>
                  <rdf:li rdf:resource="http://identifiers.org/reactome.compound/200709"/>
                  <rdf:li rdf:resource="http://identifiers.org/reactome.compound/200665"/>
                  <rdf:li rdf:resource="http://identifiers.org/sabiork/2051"/>
                  <rdf:li rdf:resource="http://identifiers.org/seed.compound/cpd00345"/>
                </rdf:Bag>
              </bqbiol:is>
            </rdf:Description>
          </rdf:RDF>
        </annotation>
      </species>
      <species metaid="meta_M_5mtr_c" sboTerm="SBO:0000247" id="M_5mtr_c" name="5-Methylthio-D-ribose" compartment="c" hasOnlySubstanceUnits="true" boundaryCondition="false" constant="false" fbc:chemicalFormula="C6H12O4S">
        <annotation>
          <rdf:RDF xmlns:rdf="http://www.w3.org/1999/02/22-rdf-syntax-ns#" xmlns:dcterms="http://purl.org/dc/terms/" xmlns:vCard="http://www.w3.org/2001/vcard-rdf/3.0#" xmlns:vCard4="http://www.w3.org/2006/vcard/ns#" xmlns:bqbiol="http://biomodels.net/biology-qualifiers/" xmlns:bqmodel="http://biomodels.net/model-qualifiers/">
            <rdf:Description rdf:about="#meta_M_5mtr_c">
              <bqbiol:is>
                <rdf:Bag>
                  <rdf:li rdf:resource="http://identifiers.org/bigg.metabolite/5mtr"/>
                  <rdf:li rdf:resource="http://identifiers.org/biocyc/META:CPD-560"/>
                  <rdf:li rdf:resource="http://identifiers.org/chebi/CHEBI:16895"/>
                  <rdf:li rdf:resource="http://identifiers.org/chebi/CHEBI:2101"/>
                  <rdf:li rdf:resource="http://identifiers.org/chebi/CHEBI:78440"/>
                  <rdf:li rdf:resource="http://identifiers.org/chebi/CHEBI:22007"/>
                  <rdf:li rdf:resource="http://identifiers.org/chebi/CHEBI:57941"/>
                  <rdf:li rdf:resource="http://identifiers.org/chebi/CHEBI:12148"/>
                  <rdf:li rdf:resource="http://identifiers.org/inchi_key/ACWASDPGAVYCNI-JKUQZMGJSA-N"/>
                  <rdf:li rdf:resource="http://identifiers.org/kegg.compound/C03089"/>
                  <rdf:li rdf:resource="http://identifiers.org/metanetx.chemical/MNXM1592"/>
                  <rdf:li rdf:resource="http://identifiers.org/sabiork/1638"/>
                  <rdf:li rdf:resource="http://identifiers.org/seed.compound/cpd01981"/>
                </rdf:Bag>
              </bqbiol:is>
            </rdf:Description>
          </rdf:RDF>
        </annotation>
      </species>
      <species metaid="meta_M_8aonn_c" sboTerm="SBO:0000247" id="M_8aonn_c" name="8-Amino-7-oxononanoate" compartment="c" hasOnlySubstanceUnits="true" boundaryCondition="false" constant="false" fbc:chemicalFormula="C9H17NO3">
        <annotation>
          <rdf:RDF xmlns:rdf="http://www.w3.org/1999/02/22-rdf-syntax-ns#" xmlns:dcterms="http://purl.org/dc/terms/" xmlns:vCard="http://www.w3.org/2001/vcard-rdf/3.0#" xmlns:vCard4="http://www.w3.org/2006/vcard/ns#" xmlns:bqbiol="http://biomodels.net/biology-qualifiers/" xmlns:bqmodel="http://biomodels.net/model-qualifiers/">
            <rdf:Description rdf:about="#meta_M_8aonn_c">
              <bqbiol:is>
                <rdf:Bag>
                  <rdf:li rdf:resource="http://identifiers.org/bigg.metabolite/8aonn"/>
                  <rdf:li rdf:resource="http://identifiers.org/biocyc/META:8-AMINO-7-OXONONANOATE"/>
                  <rdf:li rdf:resource="http://identifiers.org/chebi/CHEBI:57532"/>
                  <rdf:li rdf:resource="http://identifiers.org/chebi/CHEBI:15830"/>
                  <rdf:li rdf:resource="http://identifiers.org/chebi/CHEBI:12266"/>
                  <rdf:li rdf:resource="http://identifiers.org/chebi/CHEBI:20808"/>
                  <rdf:li rdf:resource="http://identifiers.org/chebi/CHEBI:2308"/>
                  <rdf:li rdf:resource="http://identifiers.org/hmdb/HMDB37790"/>
                  <rdf:li rdf:resource="http://identifiers.org/inchi_key/GUAHPAJOXVYFON-UHFFFAOYSA-N"/>
                  <rdf:li rdf:resource="http://identifiers.org/kegg.compound/C01092"/>
                  <rdf:li rdf:resource="http://identifiers.org/lipidmaps/LMFA01100058"/>
                  <rdf:li rdf:resource="http://identifiers.org/lipidmaps/LMFA01060168"/>
                  <rdf:li rdf:resource="http://identifiers.org/metanetx.chemical/MNXM1141"/>
                  <rdf:li rdf:resource="http://identifiers.org/sabiork/5387"/>
                  <rdf:li rdf:resource="http://identifiers.org/seed.compound/cpd00800"/>
                </rdf:Bag>
              </bqbiol:is>
            </rdf:Description>
          </rdf:RDF>
        </annotation>
      </species>
      <species metaid="meta_M_ACP_c" sboTerm="SBO:0000247" id="M_ACP_c" name="Acyl carrier protein" compartment="c" hasOnlySubstanceUnits="true" boundaryCondition="false" constant="false" fbc:chemicalFormula="C11H21N2O7PRS">
        <annotation>
          <rdf:RDF xmlns:rdf="http://www.w3.org/1999/02/22-rdf-syntax-ns#" xmlns:dcterms="http://purl.org/dc/terms/" xmlns:vCard="http://www.w3.org/2001/vcard-rdf/3.0#" xmlns:vCard4="http://www.w3.org/2006/vcard/ns#" xmlns:bqbiol="http://biomodels.net/biology-qualifiers/" xmlns:bqmodel="http://biomodels.net/model-qualifiers/">
            <rdf:Description rdf:about="#meta_M_ACP_c">
              <bqbiol:is>
                <rdf:Bag>
                  <rdf:li rdf:resource="http://identifiers.org/bigg.metabolite/ACP"/>
                  <rdf:li rdf:resource="http://identifiers.org/biocyc/META:ACP"/>
                  <rdf:li rdf:resource="http://identifiers.org/chebi/CHEBI:14405"/>
                  <rdf:li rdf:resource="http://identifiers.org/chebi/CHEBI:18359"/>
                  <rdf:li rdf:resource="http://identifiers.org/chebi/CHEBI:2458"/>
                  <rdf:li rdf:resource="http://identifiers.org/kegg.compound/C00229"/>
                  <rdf:li rdf:resource="http://identifiers.org/metanetx.chemical/MNXM925"/>
                  <rdf:li rdf:resource="http://identifiers.org/sabiork/2186"/>
                  <rdf:li rdf:resource="http://identifiers.org/seed.compound/cpd11493"/>
                </rdf:Bag>
              </bqbiol:is>
            </rdf:Description>
          </rdf:RDF>
        </annotation>
      </species>
      <species metaid="meta_M_ac_c" sboTerm="SBO:0000247" id="M_ac_c" name="Acetate" compartment="c" hasOnlySubstanceUnits="true" boundaryCondition="false" constant="false" fbc:chemicalFormula="C2H3O2">
        <annotation>
          <rdf:RDF xmlns:rdf="http://www.w3.org/1999/02/22-rdf-syntax-ns#" xmlns:dcterms="http://purl.org/dc/terms/" xmlns:vCard="http://www.w3.org/2001/vcard-rdf/3.0#" xmlns:vCard4="http://www.w3.org/2006/vcard/ns#" xmlns:bqbiol="http://biomodels.net/biology-qualifiers/" xmlns:bqmodel="http://biomodels.net/model-qualifiers/">
            <rdf:Description rdf:about="#meta_M_ac_c">
              <bqbiol:is>
                <rdf:Bag>
                  <rdf:li rdf:resource="http://identifiers.org/bigg.metabolite/ac"/>
                  <rdf:li rdf:resource="http://identifiers.org/biocyc/META:ACET"/>
                  <rdf:li rdf:resource="http://identifiers.org/chebi/CHEBI:13704"/>
                  <rdf:li rdf:resource="http://identifiers.org/chebi/CHEBI:22165"/>
                  <rdf:li rdf:resource="http://identifiers.org/chebi/CHEBI:22169"/>
                  <rdf:li rdf:resource="http://identifiers.org/chebi/CHEBI:40480"/>
                  <rdf:li rdf:resource="http://identifiers.org/chebi/CHEBI:15366"/>
                  <rdf:li rdf:resource="http://identifiers.org/chebi/CHEBI:2387"/>
                  <rdf:li rdf:resource="http://identifiers.org/chebi/CHEBI:30089"/>
                  <rdf:li rdf:resource="http://identifiers.org/chebi/CHEBI:40486"/>
                  <rdf:li rdf:resource="http://identifiers.org/envipath/5882df9c-dae1-4d80-a40e-db4724271456/compound/9e26dcbe-4db9-46a0-8614-9f03545032d2"/>
                  <rdf:li rdf:resource="http://identifiers.org/envipath/5882df9c-dae1-4d80-a40e-db4724271456/compound/5e4989fc-13d3-45d4-ad57-3be380a9d3c0"/>
                  <rdf:li rdf:resource="http://identifiers.org/envipath/650babc9-9d68-4b73-9332-11972ca26f7b/compound/a8f0be58-24e8-441b-8d81-a516a0ead4b3"/>
                  <rdf:li rdf:resource="http://identifiers.org/envipath/4fd7f3e0-dd25-43ac-9453-dda3e52396e4/compound/d45256fe-61fa-4f5b-bb16-91a3d615e3d8"/>
                  <rdf:li rdf:resource="http://identifiers.org/envipath/32de3cf4-e3e6-4168-956e-32fa5ddb0ce1/compound/b545cabc-8c9e-4b20-8848-efa015b481ea"/>
                  <rdf:li rdf:resource="http://identifiers.org/envipath/650babc9-9d68-4b73-9332-11972ca26f7b/compound/3e2d750f-df31-4445-9255-163c627e9b4a"/>
                  <rdf:li rdf:resource="http://identifiers.org/hmdb/HMDB00042"/>
                  <rdf:li rdf:resource="http://identifiers.org/inchi_key/QTBSBXVTEAMEQO-UHFFFAOYSA-M"/>
                  <rdf:li rdf:resource="http://identifiers.org/kegg.compound/C00033"/>
                  <rdf:li rdf:resource="http://identifiers.org/kegg.drug/D00010"/>
                  <rdf:li rdf:resource="http://identifiers.org/lipidmaps/LMFA01010002"/>
                  <rdf:li rdf:resource="http://identifiers.org/metanetx.chemical/MNXM26"/>
                  <rdf:li rdf:resource="http://identifiers.org/reactome.compound/1524044"/>
                  <rdf:li rdf:resource="http://identifiers.org/reactome.compound/390305"/>
                  <rdf:li rdf:resource="http://identifiers.org/reactome.compound/113539"/>
                  <rdf:li rdf:resource="http://identifiers.org/reactome.compound/2022890"/>
                  <rdf:li rdf:resource="http://identifiers.org/reactome.compound/29416"/>
                  <rdf:li rdf:resource="http://identifiers.org/sabiork/1278"/>
                  <rdf:li rdf:resource="http://identifiers.org/seed.compound/cpd00029"/>
                  <rdf:li rdf:resource="http://identifiers.org/slm/000000449"/>
                </rdf:Bag>
              </bqbiol:is>
            </rdf:Description>
          </rdf:RDF>
        </annotation>
      </species>
      <species metaid="meta_M_ac_e" sboTerm="SBO:0000247" id="M_ac_e" name="Acetate" compartment="e" hasOnlySubstanceUnits="true" boundaryCondition="false" constant="false" fbc:chemicalFormula="C2H3O2">
        <annotation>
          <rdf:RDF xmlns:rdf="http://www.w3.org/1999/02/22-rdf-syntax-ns#" xmlns:dcterms="http://purl.org/dc/terms/" xmlns:vCard="http://www.w3.org/2001/vcard-rdf/3.0#" xmlns:vCard4="http://www.w3.org/2006/vcard/ns#" xmlns:bqbiol="http://biomodels.net/biology-qualifiers/" xmlns:bqmodel="http://biomodels.net/model-qualifiers/">
            <rdf:Description rdf:about="#meta_M_ac_e">
              <bqbiol:is>
                <rdf:Bag>
                  <rdf:li rdf:resource="http://identifiers.org/bigg.metabolite/ac"/>
                  <rdf:li rdf:resource="http://identifiers.org/biocyc/META:ACET"/>
                  <rdf:li rdf:resource="http://identifiers.org/chebi/CHEBI:13704"/>
                  <rdf:li rdf:resource="http://identifiers.org/chebi/CHEBI:22165"/>
                  <rdf:li rdf:resource="http://identifiers.org/chebi/CHEBI:22169"/>
                  <rdf:li rdf:resource="http://identifiers.org/chebi/CHEBI:40480"/>
                  <rdf:li rdf:resource="http://identifiers.org/chebi/CHEBI:15366"/>
                  <rdf:li rdf:resource="http://identifiers.org/chebi/CHEBI:2387"/>
                  <rdf:li rdf:resource="http://identifiers.org/chebi/CHEBI:30089"/>
                  <rdf:li rdf:resource="http://identifiers.org/chebi/CHEBI:40486"/>
                  <rdf:li rdf:resource="http://identifiers.org/envipath/5882df9c-dae1-4d80-a40e-db4724271456/compound/9e26dcbe-4db9-46a0-8614-9f03545032d2"/>
                  <rdf:li rdf:resource="http://identifiers.org/envipath/5882df9c-dae1-4d80-a40e-db4724271456/compound/5e4989fc-13d3-45d4-ad57-3be380a9d3c0"/>
                  <rdf:li rdf:resource="http://identifiers.org/envipath/650babc9-9d68-4b73-9332-11972ca26f7b/compound/a8f0be58-24e8-441b-8d81-a516a0ead4b3"/>
                  <rdf:li rdf:resource="http://identifiers.org/envipath/4fd7f3e0-dd25-43ac-9453-dda3e52396e4/compound/d45256fe-61fa-4f5b-bb16-91a3d615e3d8"/>
                  <rdf:li rdf:resource="http://identifiers.org/envipath/32de3cf4-e3e6-4168-956e-32fa5ddb0ce1/compound/b545cabc-8c9e-4b20-8848-efa015b481ea"/>
                  <rdf:li rdf:resource="http://identifiers.org/envipath/650babc9-9d68-4b73-9332-11972ca26f7b/compound/3e2d750f-df31-4445-9255-163c627e9b4a"/>
                  <rdf:li rdf:resource="http://identifiers.org/hmdb/HMDB00042"/>
                  <rdf:li rdf:resource="http://identifiers.org/inchi_key/QTBSBXVTEAMEQO-UHFFFAOYSA-M"/>
                  <rdf:li rdf:resource="http://identifiers.org/kegg.compound/C00033"/>
                  <rdf:li rdf:resource="http://identifiers.org/kegg.drug/D00010"/>
                  <rdf:li rdf:resource="http://identifiers.org/lipidmaps/LMFA01010002"/>
                  <rdf:li rdf:resource="http://identifiers.org/metanetx.chemical/MNXM26"/>
                  <rdf:li rdf:resource="http://identifiers.org/reactome.compound/1524044"/>
                  <rdf:li rdf:resource="http://identifiers.org/reactome.compound/390305"/>
                  <rdf:li rdf:resource="http://identifiers.org/reactome.compound/113539"/>
                  <rdf:li rdf:resource="http://identifiers.org/reactome.compound/2022890"/>
                  <rdf:li rdf:resource="http://identifiers.org/reactome.compound/29416"/>
                  <rdf:li rdf:resource="http://identifiers.org/sabiork/1278"/>
                  <rdf:li rdf:resource="http://identifiers.org/seed.compound/cpd00029"/>
                  <rdf:li rdf:resource="http://identifiers.org/slm/000000449"/>
                </rdf:Bag>
              </bqbiol:is>
            </rdf:Description>
          </rdf:RDF>
        </annotation>
      </species>
      <species metaid="meta_M_accoa_c" sboTerm="SBO:0000247" id="M_accoa_c" name="Acetyl-CoA" compartment="c" hasOnlySubstanceUnits="true" boundaryCondition="false" constant="false" fbc:chemicalFormula="C23H34N7O17P3S">
        <annotation>
          <rdf:RDF xmlns:rdf="http://www.w3.org/1999/02/22-rdf-syntax-ns#" xmlns:dcterms="http://purl.org/dc/terms/" xmlns:vCard="http://www.w3.org/2001/vcard-rdf/3.0#" xmlns:vCard4="http://www.w3.org/2006/vcard/ns#" xmlns:bqbiol="http://biomodels.net/biology-qualifiers/" xmlns:bqmodel="http://biomodels.net/model-qualifiers/">
            <rdf:Description rdf:about="#meta_M_accoa_c">
              <bqbiol:is>
                <rdf:Bag>
                  <rdf:li rdf:resource="http://identifiers.org/bigg.metabolite/accoa"/>
                  <rdf:li rdf:resource="http://identifiers.org/biocyc/META:ACETYL-COA"/>
                  <rdf:li rdf:resource="http://identifiers.org/chebi/CHEBI:57288"/>
                  <rdf:li rdf:resource="http://identifiers.org/chebi/CHEBI:22192"/>
                  <rdf:li rdf:resource="http://identifiers.org/chebi/CHEBI:15351"/>
                  <rdf:li rdf:resource="http://identifiers.org/chebi/CHEBI:13712"/>
                  <rdf:li rdf:resource="http://identifiers.org/chebi/CHEBI:2408"/>
                  <rdf:li rdf:resource="http://identifiers.org/chebi/CHEBI:40470"/>
                  <rdf:li rdf:resource="http://identifiers.org/envipath/32de3cf4-e3e6-4168-956e-32fa5ddb0ce1/compound/57bd5e24-9d14-4b91-bc60-64c8ea6c2d11"/>
                  <rdf:li rdf:resource="http://identifiers.org/hmdb/HMDB01206"/>
                  <rdf:li rdf:resource="http://identifiers.org/inchi_key/ZSLZBFCDCINBPY-ZSJPKINUSA-J"/>
                  <rdf:li rdf:resource="http://identifiers.org/kegg.compound/C00024"/>
                  <rdf:li rdf:resource="http://identifiers.org/lipidmaps/LMFA07050029"/>
                  <rdf:li rdf:resource="http://identifiers.org/lipidmaps/LMFA07050281"/>
                  <rdf:li rdf:resource="http://identifiers.org/metanetx.chemical/MNXM21"/>
                  <rdf:li rdf:resource="http://identifiers.org/reactome.compound/727753"/>
                  <rdf:li rdf:resource="http://identifiers.org/reactome.compound/76183"/>
                  <rdf:li rdf:resource="http://identifiers.org/reactome.compound/113560"/>
                  <rdf:li rdf:resource="http://identifiers.org/reactome.compound/353123"/>
                  <rdf:li rdf:resource="http://identifiers.org/reactome.compound/113559"/>
                  <rdf:li rdf:resource="http://identifiers.org/sabiork/1276"/>
                  <rdf:li rdf:resource="http://identifiers.org/seed.compound/cpd00022"/>
                  <rdf:li rdf:resource="http://identifiers.org/slm/000000297"/>
                </rdf:Bag>
              </bqbiol:is>
            </rdf:Description>
          </rdf:RDF>
        </annotation>
      </species>
      <species metaid="meta_M_acgam1p_c" sboTerm="SBO:0000247" id="M_acgam1p_c" name="N-Acetyl-D-glucosamine 1-phosphate" compartment="c" hasOnlySubstanceUnits="true" boundaryCondition="false" constant="false" fbc:chemicalFormula="C8H14NO9P">
        <annotation>
          <rdf:RDF xmlns:rdf="http://www.w3.org/1999/02/22-rdf-syntax-ns#" xmlns:dcterms="http://purl.org/dc/terms/" xmlns:vCard="http://www.w3.org/2001/vcard-rdf/3.0#" xmlns:vCard4="http://www.w3.org/2006/vcard/ns#" xmlns:bqbiol="http://biomodels.net/biology-qualifiers/" xmlns:bqmodel="http://biomodels.net/model-qualifiers/">
            <rdf:Description rdf:about="#meta_M_acgam1p_c">
              <bqbiol:is>
                <rdf:Bag>
                  <rdf:li rdf:resource="http://identifiers.org/bigg.metabolite/acgam1p"/>
                  <rdf:li rdf:resource="http://identifiers.org/chebi/CHEBI:7125"/>
                  <rdf:li rdf:resource="http://identifiers.org/hmdb/HMDB01367"/>
                  <rdf:li rdf:resource="http://identifiers.org/inchi_key/FZLJPEPAYPUMMR-RTRLPJTCSA-L"/>
                  <rdf:li rdf:resource="http://identifiers.org/kegg.compound/C04256"/>
                  <rdf:li rdf:resource="http://identifiers.org/metanetx.chemical/MNXM91871"/>
                  <rdf:li rdf:resource="http://identifiers.org/reactome.compound/532204"/>
                  <rdf:li rdf:resource="http://identifiers.org/sabiork/1801"/>
                  <rdf:li rdf:resource="http://identifiers.org/sabiork/26400"/>
                  <rdf:li rdf:resource="http://identifiers.org/seed.compound/cpd02611"/>
                </rdf:Bag>
              </bqbiol:is>
            </rdf:Description>
          </rdf:RDF>
        </annotation>
      </species>
      <species metaid="meta_M_achms_c" sboTerm="SBO:0000247" id="M_achms_c" name="O Acetyl L homoserine C6H11NO4" compartment="c" hasOnlySubstanceUnits="true" boundaryCondition="false" constant="false" fbc:chemicalFormula="C6H11NO4">
        <annotation>
          <rdf:RDF xmlns:rdf="http://www.w3.org/1999/02/22-rdf-syntax-ns#" xmlns:dcterms="http://purl.org/dc/terms/" xmlns:vCard="http://www.w3.org/2001/vcard-rdf/3.0#" xmlns:vCard4="http://www.w3.org/2006/vcard/ns#" xmlns:bqbiol="http://biomodels.net/biology-qualifiers/" xmlns:bqmodel="http://biomodels.net/model-qualifiers/">
            <rdf:Description rdf:about="#meta_M_achms_c">
              <bqbiol:is>
                <rdf:Bag>
                  <rdf:li rdf:resource="http://identifiers.org/bigg.metabolite/achms"/>
                  <rdf:li rdf:resource="http://identifiers.org/biocyc/META:CPD-667"/>
                  <rdf:li rdf:resource="http://identifiers.org/chebi/CHEBI:12709"/>
                  <rdf:li rdf:resource="http://identifiers.org/chebi/CHEBI:21937"/>
                  <rdf:li rdf:resource="http://identifiers.org/chebi/CHEBI:16288"/>
                  <rdf:li rdf:resource="http://identifiers.org/chebi/CHEBI:7667"/>
                  <rdf:li rdf:resource="http://identifiers.org/chebi/CHEBI:12684"/>
                  <rdf:li rdf:resource="http://identifiers.org/chebi/CHEBI:57716"/>
                  <rdf:li rdf:resource="http://identifiers.org/inchi_key/FCXZBWSIAGGPCB-YFKPBYRVSA-N"/>
                  <rdf:li rdf:resource="http://identifiers.org/kegg.compound/C01077"/>
                  <rdf:li rdf:resource="http://identifiers.org/metanetx.chemical/MNXM699"/>
                  <rdf:li rdf:resource="http://identifiers.org/seed.compound/cpd00790"/>
                </rdf:Bag>
              </bqbiol:is>
            </rdf:Description>
          </rdf:RDF>
        </annotation>
      </species>
      <species metaid="meta_M_acser_c" sboTerm="SBO:0000247" id="M_acser_c" name="O-Acetyl-L-serine" compartment="c" hasOnlySubstanceUnits="true" boundaryCondition="false" constant="false" fbc:chemicalFormula="C5H9NO4">
        <annotation>
          <rdf:RDF xmlns:rdf="http://www.w3.org/1999/02/22-rdf-syntax-ns#" xmlns:dcterms="http://purl.org/dc/terms/" xmlns:vCard="http://www.w3.org/2001/vcard-rdf/3.0#" xmlns:vCard4="http://www.w3.org/2006/vcard/ns#" xmlns:bqbiol="http://biomodels.net/biology-qualifiers/" xmlns:bqmodel="http://biomodels.net/model-qualifiers/">
            <rdf:Description rdf:about="#meta_M_acser_c">
              <bqbiol:is>
                <rdf:Bag>
                  <rdf:li rdf:resource="http://identifiers.org/bigg.metabolite/acser"/>
                  <rdf:li rdf:resource="http://identifiers.org/biocyc/META:ACETYLSERINE"/>
                  <rdf:li rdf:resource="http://identifiers.org/chebi/CHEBI:44568"/>
                  <rdf:li rdf:resource="http://identifiers.org/chebi/CHEBI:58340"/>
                  <rdf:li rdf:resource="http://identifiers.org/chebi/CHEBI:7668"/>
                  <rdf:li rdf:resource="http://identifiers.org/chebi/CHEBI:21938"/>
                  <rdf:li rdf:resource="http://identifiers.org/chebi/CHEBI:12724"/>
                  <rdf:li rdf:resource="http://identifiers.org/chebi/CHEBI:17981"/>
                  <rdf:li rdf:resource="http://identifiers.org/chebi/CHEBI:12710"/>
                  <rdf:li rdf:resource="http://identifiers.org/chebi/CHEBI:12685"/>
                  <rdf:li rdf:resource="http://identifiers.org/hmdb/HMDB03011"/>
                  <rdf:li rdf:resource="http://identifiers.org/inchi_key/VZXPDPZARILFQX-BYPYZUCNSA-N"/>
                  <rdf:li rdf:resource="http://identifiers.org/kegg.compound/C00979"/>
                  <rdf:li rdf:resource="http://identifiers.org/metanetx.chemical/MNXM418"/>
                  <rdf:li rdf:resource="http://identifiers.org/reactome.compound/936709"/>
                  <rdf:li rdf:resource="http://identifiers.org/sabiork/2202"/>
                  <rdf:li rdf:resource="http://identifiers.org/seed.compound/cpd00722"/>
                </rdf:Bag>
              </bqbiol:is>
            </rdf:Description>
          </rdf:RDF>
        </annotation>
      </species>
      <species metaid="meta_M_actACP_c" sboTerm="SBO:0000247" id="M_actACP_c" name="Acetoacetyl-ACP" compartment="c" hasOnlySubstanceUnits="true" boundaryCondition="false" constant="false" fbc:chemicalFormula="C15H25N2O9PRS">
        <annotation>
          <rdf:RDF xmlns:rdf="http://www.w3.org/1999/02/22-rdf-syntax-ns#" xmlns:dcterms="http://purl.org/dc/terms/" xmlns:vCard="http://www.w3.org/2001/vcard-rdf/3.0#" xmlns:vCard4="http://www.w3.org/2006/vcard/ns#" xmlns:bqbiol="http://biomodels.net/biology-qualifiers/" xmlns:bqmodel="http://biomodels.net/model-qualifiers/">
            <rdf:Description rdf:about="#meta_M_actACP_c">
              <bqbiol:is>
                <rdf:Bag>
                  <rdf:li rdf:resource="http://identifiers.org/bigg.metabolite/actACP"/>
                  <rdf:li rdf:resource="http://identifiers.org/biocyc/META:Acetoacetyl-ACPs"/>
                  <rdf:li rdf:resource="http://identifiers.org/biocyc/META:Acetoacetyl-ACP"/>
                  <rdf:li rdf:resource="http://identifiers.org/chebi/CHEBI:2393"/>
                  <rdf:li rdf:resource="http://identifiers.org/kegg.compound/C05744"/>
                  <rdf:li rdf:resource="http://identifiers.org/metanetx.chemical/MNXM1223"/>
                  <rdf:li rdf:resource="http://identifiers.org/sabiork/8104"/>
                  <rdf:li rdf:resource="http://identifiers.org/seed.compound/cpd11488"/>
                </rdf:Bag>
              </bqbiol:is>
            </rdf:Description>
          </rdf:RDF>
        </annotation>
      </species>
      <species metaid="meta_M_actp_c" sboTerm="SBO:0000247" id="M_actp_c" name="Acetyl phosphate" compartment="c" hasOnlySubstanceUnits="true" boundaryCondition="false" constant="false" fbc:chemicalFormula="C2H3O5P">
        <annotation>
          <rdf:RDF xmlns:rdf="http://www.w3.org/1999/02/22-rdf-syntax-ns#" xmlns:dcterms="http://purl.org/dc/terms/" xmlns:vCard="http://www.w3.org/2001/vcard-rdf/3.0#" xmlns:vCard4="http://www.w3.org/2006/vcard/ns#" xmlns:bqbiol="http://biomodels.net/biology-qualifiers/" xmlns:bqmodel="http://biomodels.net/model-qualifiers/">
            <rdf:Description rdf:about="#meta_M_actp_c">
              <bqbiol:is>
                <rdf:Bag>
                  <rdf:li rdf:resource="http://identifiers.org/bigg.metabolite/actp"/>
                  <rdf:li rdf:resource="http://identifiers.org/biocyc/META:ACETYL-P"/>
                  <rdf:li rdf:resource="http://identifiers.org/chebi/CHEBI:13711"/>
                  <rdf:li rdf:resource="http://identifiers.org/chebi/CHEBI:46262"/>
                  <rdf:li rdf:resource="http://identifiers.org/chebi/CHEBI:15350"/>
                  <rdf:li rdf:resource="http://identifiers.org/chebi/CHEBI:22191"/>
                  <rdf:li rdf:resource="http://identifiers.org/chebi/CHEBI:2407"/>
                  <rdf:li rdf:resource="http://identifiers.org/hmdb/HMDB01494"/>
                  <rdf:li rdf:resource="http://identifiers.org/inchi_key/LIPOUNRJVLNBCD-UHFFFAOYSA-L"/>
                  <rdf:li rdf:resource="http://identifiers.org/kegg.compound/C00227"/>
                  <rdf:li rdf:resource="http://identifiers.org/metanetx.chemical/MNXM280"/>
                  <rdf:li rdf:resource="http://identifiers.org/sabiork/1316"/>
                  <rdf:li rdf:resource="http://identifiers.org/seed.compound/cpd00196"/>
                </rdf:Bag>
              </bqbiol:is>
            </rdf:Description>
          </rdf:RDF>
        </annotation>
      </species>
      <species metaid="meta_M_ade_c" sboTerm="SBO:0000247" id="M_ade_c" name="Adenine" compartment="c" hasOnlySubstanceUnits="true" boundaryCondition="false" constant="false" fbc:chemicalFormula="C5H5N5">
        <annotation>
          <rdf:RDF xmlns:rdf="http://www.w3.org/1999/02/22-rdf-syntax-ns#" xmlns:dcterms="http://purl.org/dc/terms/" xmlns:vCard="http://www.w3.org/2001/vcard-rdf/3.0#" xmlns:vCard4="http://www.w3.org/2006/vcard/ns#" xmlns:bqbiol="http://biomodels.net/biology-qualifiers/" xmlns:bqmodel="http://biomodels.net/model-qualifiers/">
            <rdf:Description rdf:about="#meta_M_ade_c">
              <bqbiol:is>
                <rdf:Bag>
                  <rdf:li rdf:resource="http://identifiers.org/bigg.metabolite/ade"/>
                  <rdf:li rdf:resource="http://identifiers.org/biocyc/META:ADENINE"/>
                  <rdf:li rdf:resource="http://identifiers.org/biocyc/META:ADENINE-RING"/>
                  <rdf:li rdf:resource="http://identifiers.org/chebi/CHEBI:16708"/>
                  <rdf:li rdf:resource="http://identifiers.org/chebi/CHEBI:22236"/>
                  <rdf:li rdf:resource="http://identifiers.org/chebi/CHEBI:40579"/>
                  <rdf:li rdf:resource="http://identifiers.org/chebi/CHEBI:13733"/>
                  <rdf:li rdf:resource="http://identifiers.org/chebi/CHEBI:2470"/>
                  <rdf:li rdf:resource="http://identifiers.org/hmdb/HMDB00034"/>
                  <rdf:li rdf:resource="http://identifiers.org/inchi_key/GFFGJBXGBJISGV-UHFFFAOYSA-N"/>
                  <rdf:li rdf:resource="http://identifiers.org/kegg.compound/C00147"/>
                  <rdf:li rdf:resource="http://identifiers.org/kegg.drug/D00034"/>
                  <rdf:li rdf:resource="http://identifiers.org/metanetx.chemical/MNXM168"/>
                  <rdf:li rdf:resource="http://identifiers.org/reactome.compound/83951"/>
                  <rdf:li rdf:resource="http://identifiers.org/sabiork/57"/>
                  <rdf:li rdf:resource="http://identifiers.org/seed.compound/cpd00128"/>
                  <rdf:li rdf:resource="http://identifiers.org/seed.compound/cpd22238"/>
                </rdf:Bag>
              </bqbiol:is>
            </rdf:Description>
          </rdf:RDF>
        </annotation>
      </species>
      <species metaid="meta_M_adp_c" sboTerm="SBO:0000247" id="M_adp_c" name="ADP C10H12N5O10P2" compartment="c" hasOnlySubstanceUnits="true" boundaryCondition="false" constant="false" fbc:chemicalFormula="C10H12N5O10P2">
        <annotation>
          <rdf:RDF xmlns:rdf="http://www.w3.org/1999/02/22-rdf-syntax-ns#" xmlns:dcterms="http://purl.org/dc/terms/" xmlns:vCard="http://www.w3.org/2001/vcard-rdf/3.0#" xmlns:vCard4="http://www.w3.org/2006/vcard/ns#" xmlns:bqbiol="http://biomodels.net/biology-qualifiers/" xmlns:bqmodel="http://biomodels.net/model-qualifiers/">
            <rdf:Description rdf:about="#meta_M_adp_c">
              <bqbiol:is>
                <rdf:Bag>
                  <rdf:li rdf:resource="http://identifiers.org/bigg.metabolite/adp"/>
                  <rdf:li rdf:resource="http://identifiers.org/biocyc/META:ADP"/>
                  <rdf:li rdf:resource="http://identifiers.org/chebi/CHEBI:2342"/>
                  <rdf:li rdf:resource="http://identifiers.org/chebi/CHEBI:16761"/>
                  <rdf:li rdf:resource="http://identifiers.org/chebi/CHEBI:456216"/>
                  <rdf:li rdf:resource="http://identifiers.org/chebi/CHEBI:40553"/>
                  <rdf:li rdf:resource="http://identifiers.org/chebi/CHEBI:22244"/>
                  <rdf:li rdf:resource="http://identifiers.org/chebi/CHEBI:87518"/>
                  <rdf:li rdf:resource="http://identifiers.org/chebi/CHEBI:13222"/>
                  <rdf:li rdf:resource="http://identifiers.org/hmdb/HMDB01341"/>
                  <rdf:li rdf:resource="http://identifiers.org/inchi_key/XTWYTFMLZFPYCI-KQYNXXCUSA-K"/>
                  <rdf:li rdf:resource="http://identifiers.org/kegg.compound/C00008"/>
                  <rdf:li rdf:resource="http://identifiers.org/kegg.glycan/G11113"/>
                  <rdf:li rdf:resource="http://identifiers.org/metanetx.chemical/MNXM7"/>
                  <rdf:li rdf:resource="http://identifiers.org/reactome.compound/114565"/>
                  <rdf:li rdf:resource="http://identifiers.org/reactome.compound/211606"/>
                  <rdf:li rdf:resource="http://identifiers.org/reactome.compound/114564"/>
                  <rdf:li rdf:resource="http://identifiers.org/reactome.compound/6798177"/>
                  <rdf:li rdf:resource="http://identifiers.org/reactome.compound/5632457"/>
                  <rdf:li rdf:resource="http://identifiers.org/reactome.compound/5696026"/>
                  <rdf:li rdf:resource="http://identifiers.org/reactome.compound/8869360"/>
                  <rdf:li rdf:resource="http://identifiers.org/reactome.compound/29370"/>
                  <rdf:li rdf:resource="http://identifiers.org/reactome.compound/113581"/>
                  <rdf:li rdf:resource="http://identifiers.org/reactome.compound/113582"/>
                  <rdf:li rdf:resource="http://identifiers.org/sabiork/35"/>
                  <rdf:li rdf:resource="http://identifiers.org/seed.compound/cpd00008"/>
                </rdf:Bag>
              </bqbiol:is>
            </rdf:Description>
          </rdf:RDF>
        </annotation>
      </species>
      <species metaid="meta_M_adphep7p_LD_c" sboTerm="SBO:0000247" id="M_adphep7p_LD_c" name="ADP-L-glycero-D-manno-heptose-7-phosphate" compartment="c" hasOnlySubstanceUnits="true" boundaryCondition="false" constant="false" fbc:chemicalFormula="C17H24N5O19P3">
        <annotation>
          <rdf:RDF xmlns:rdf="http://www.w3.org/1999/02/22-rdf-syntax-ns#" xmlns:dcterms="http://purl.org/dc/terms/" xmlns:vCard="http://www.w3.org/2001/vcard-rdf/3.0#" xmlns:vCard4="http://www.w3.org/2006/vcard/ns#" xmlns:bqbiol="http://biomodels.net/biology-qualifiers/" xmlns:bqmodel="http://biomodels.net/model-qualifiers/">
            <rdf:Description rdf:about="#meta_M_adphep7p_LD_c">
              <bqbiol:is>
                <rdf:Bag>
                  <rdf:li rdf:resource="http://identifiers.org/bigg.metabolite/adphep7p_LD"/>
                  <rdf:li rdf:resource="http://identifiers.org/metanetx.chemical/MNXM92093"/>
                  <rdf:li rdf:resource="http://identifiers.org/seed.compound/cpd16101"/>
                </rdf:Bag>
              </bqbiol:is>
            </rdf:Description>
          </rdf:RDF>
        </annotation>
      </species>
      <species metaid="meta_M_adphep_DD_c" sboTerm="SBO:0000247" id="M_adphep_DD_c" name="ADP-D-glycero-D-manno-heptose" compartment="c" hasOnlySubstanceUnits="true" boundaryCondition="false" constant="false" fbc:chemicalFormula="C17H25N5O16P2">
        <annotation>
          <rdf:RDF xmlns:rdf="http://www.w3.org/1999/02/22-rdf-syntax-ns#" xmlns:dcterms="http://purl.org/dc/terms/" xmlns:vCard="http://www.w3.org/2001/vcard-rdf/3.0#" xmlns:vCard4="http://www.w3.org/2006/vcard/ns#" xmlns:bqbiol="http://biomodels.net/biology-qualifiers/" xmlns:bqmodel="http://biomodels.net/model-qualifiers/">
            <rdf:Description rdf:about="#meta_M_adphep_DD_c">
              <bqbiol:is>
                <rdf:Bag>
                  <rdf:li rdf:resource="http://identifiers.org/bigg.metabolite/adphep_DD"/>
                  <rdf:li rdf:resource="http://identifiers.org/biocyc/META:ADP-D-GLYCERO-D-MANNO-HEPTOSE"/>
                  <rdf:li rdf:resource="http://identifiers.org/chebi/CHEBI:57863"/>
                  <rdf:li rdf:resource="http://identifiers.org/chebi/CHEBI:59966"/>
                  <rdf:li rdf:resource="http://identifiers.org/chebi/CHEBI:13223"/>
                  <rdf:li rdf:resource="http://identifiers.org/chebi/CHEBI:59967"/>
                  <rdf:li rdf:resource="http://identifiers.org/chebi/CHEBI:16693"/>
                  <rdf:li rdf:resource="http://identifiers.org/chebi/CHEBI:2343"/>
                  <rdf:li rdf:resource="http://identifiers.org/chebi/CHEBI:20842"/>
                  <rdf:li rdf:resource="http://identifiers.org/inchi_key/KMSFWBYFWSKGGR-FQBROAFUSA-L"/>
                  <rdf:li rdf:resource="http://identifiers.org/kegg.compound/C06397"/>
                  <rdf:li rdf:resource="http://identifiers.org/metanetx.chemical/MNXM1648"/>
                  <rdf:li rdf:resource="http://identifiers.org/sabiork/1588"/>
                  <rdf:li rdf:resource="http://identifiers.org/seed.compound/cpd03830"/>
                  <rdf:li rdf:resource="http://identifiers.org/seed.compound/cpd29671"/>
                </rdf:Bag>
              </bqbiol:is>
            </rdf:Description>
          </rdf:RDF>
        </annotation>
      </species>
      <species metaid="meta_M_adphep_LD_c" sboTerm="SBO:0000247" id="M_adphep_LD_c" name="ADP-L-glycero-D-manno-heptose" compartment="c" hasOnlySubstanceUnits="true" boundaryCondition="false" constant="false" fbc:chemicalFormula="C17H25N5O16P2">
        <annotation>
          <rdf:RDF xmlns:rdf="http://www.w3.org/1999/02/22-rdf-syntax-ns#" xmlns:dcterms="http://purl.org/dc/terms/" xmlns:vCard="http://www.w3.org/2001/vcard-rdf/3.0#" xmlns:vCard4="http://www.w3.org/2006/vcard/ns#" xmlns:bqbiol="http://biomodels.net/biology-qualifiers/" xmlns:bqmodel="http://biomodels.net/model-qualifiers/">
            <rdf:Description rdf:about="#meta_M_adphep_LD_c">
              <bqbiol:is>
                <rdf:Bag>
                  <rdf:li rdf:resource="http://identifiers.org/bigg.metabolite/adphep_LD"/>
                  <rdf:li rdf:resource="http://identifiers.org/biocyc/META:ADP-L-GLYCERO-D-MANNO-HEPTOSE"/>
                  <rdf:li rdf:resource="http://identifiers.org/chebi/CHEBI:57564"/>
                  <rdf:li rdf:resource="http://identifiers.org/chebi/CHEBI:15915"/>
                  <rdf:li rdf:resource="http://identifiers.org/chebi/CHEBI:61506"/>
                  <rdf:li rdf:resource="http://identifiers.org/chebi/CHEBI:20844"/>
                  <rdf:li rdf:resource="http://identifiers.org/chebi/CHEBI:2347"/>
                  <rdf:li rdf:resource="http://identifiers.org/chebi/CHEBI:61530"/>
                  <rdf:li rdf:resource="http://identifiers.org/chebi/CHEBI:13226"/>
                  <rdf:li rdf:resource="http://identifiers.org/inchi_key/KMSFWBYFWSKGGR-DTBZDYEHSA-L"/>
                  <rdf:li rdf:resource="http://identifiers.org/kegg.compound/C06398"/>
                  <rdf:li rdf:resource="http://identifiers.org/metanetx.chemical/MNXM857"/>
                  <rdf:li rdf:resource="http://identifiers.org/sabiork/1589"/>
                  <rdf:li rdf:resource="http://identifiers.org/seed.compound/cpd03831"/>
                </rdf:Bag>
              </bqbiol:is>
            </rdf:Description>
          </rdf:RDF>
        </annotation>
      </species>
      <species metaid="meta_M_agm_c" sboTerm="SBO:0000247" id="M_agm_c" name="Agmatine" compartment="c" hasOnlySubstanceUnits="true" boundaryCondition="false" constant="false" fbc:chemicalFormula="C5H16N4">
        <annotation>
          <rdf:RDF xmlns:rdf="http://www.w3.org/1999/02/22-rdf-syntax-ns#" xmlns:dcterms="http://purl.org/dc/terms/" xmlns:vCard="http://www.w3.org/2001/vcard-rdf/3.0#" xmlns:vCard4="http://www.w3.org/2006/vcard/ns#" xmlns:bqbiol="http://biomodels.net/biology-qualifiers/" xmlns:bqmodel="http://biomodels.net/model-qualifiers/">
            <rdf:Description rdf:about="#meta_M_agm_c">
              <bqbiol:is>
                <rdf:Bag>
                  <rdf:li rdf:resource="http://identifiers.org/bigg.metabolite/agm"/>
                  <rdf:li rdf:resource="http://identifiers.org/biocyc/META:AGMATHINE"/>
                  <rdf:li rdf:resource="http://identifiers.org/chebi/CHEBI:17431"/>
                  <rdf:li rdf:resource="http://identifiers.org/chebi/CHEBI:2514"/>
                  <rdf:li rdf:resource="http://identifiers.org/chebi/CHEBI:18576"/>
                  <rdf:li rdf:resource="http://identifiers.org/chebi/CHEBI:13747"/>
                  <rdf:li rdf:resource="http://identifiers.org/chebi/CHEBI:58145"/>
                  <rdf:li rdf:resource="http://identifiers.org/chebi/CHEBI:40556"/>
                  <rdf:li rdf:resource="http://identifiers.org/hmdb/HMDB60259"/>
                  <rdf:li rdf:resource="http://identifiers.org/hmdb/HMDB01432"/>
                  <rdf:li rdf:resource="http://identifiers.org/inchi_key/QYPPJABKJHAVHS-UHFFFAOYSA-P"/>
                  <rdf:li rdf:resource="http://identifiers.org/kegg.compound/C00179"/>
                  <rdf:li rdf:resource="http://identifiers.org/metanetx.chemical/MNXM328"/>
                  <rdf:li rdf:resource="http://identifiers.org/reactome.compound/351164"/>
                  <rdf:li rdf:resource="http://identifiers.org/sabiork/4059"/>
                  <rdf:li rdf:resource="http://identifiers.org/seed.compound/cpd00152"/>
                </rdf:Bag>
              </bqbiol:is>
            </rdf:Description>
          </rdf:RDF>
        </annotation>
      </species>
      <species metaid="meta_M_ahcys_c" sboTerm="SBO:0000247" id="M_ahcys_c" name="S-Adenosyl-L-homocysteine" compartment="c" hasOnlySubstanceUnits="true" boundaryCondition="false" constant="false" fbc:chemicalFormula="C14H20N6O5S">
        <annotation>
          <rdf:RDF xmlns:rdf="http://www.w3.org/1999/02/22-rdf-syntax-ns#" xmlns:dcterms="http://purl.org/dc/terms/" xmlns:vCard="http://www.w3.org/2001/vcard-rdf/3.0#" xmlns:vCard4="http://www.w3.org/2006/vcard/ns#" xmlns:bqbiol="http://biomodels.net/biology-qualifiers/" xmlns:bqmodel="http://biomodels.net/model-qualifiers/">
            <rdf:Description rdf:about="#meta_M_ahcys_c">
              <bqbiol:is>
                <rdf:Bag>
                  <rdf:li rdf:resource="http://identifiers.org/bigg.metabolite/ahcys"/>
                  <rdf:li rdf:resource="http://identifiers.org/biocyc/META:ADENOSYL-HOMO-CYS"/>
                  <rdf:li rdf:resource="http://identifiers.org/chebi/CHEBI:12741"/>
                  <rdf:li rdf:resource="http://identifiers.org/chebi/CHEBI:45495"/>
                  <rdf:li rdf:resource="http://identifiers.org/chebi/CHEBI:8945"/>
                  <rdf:li rdf:resource="http://identifiers.org/chebi/CHEBI:16680"/>
                  <rdf:li rdf:resource="http://identifiers.org/chebi/CHEBI:67009"/>
                  <rdf:li rdf:resource="http://identifiers.org/chebi/CHEBI:22034"/>
                  <rdf:li rdf:resource="http://identifiers.org/chebi/CHEBI:57856"/>
                  <rdf:li rdf:resource="http://identifiers.org/chebi/CHEBI:12761"/>
                  <rdf:li rdf:resource="http://identifiers.org/chebi/CHEBI:12759"/>
                  <rdf:li rdf:resource="http://identifiers.org/hmdb/HMDB00939"/>
                  <rdf:li rdf:resource="http://identifiers.org/inchi_key/ZJUKTBDSGOFHSH-WFMPWKQPSA-N"/>
                  <rdf:li rdf:resource="http://identifiers.org/kegg.compound/C00021"/>
                  <rdf:li rdf:resource="http://identifiers.org/metanetx.chemical/MNXM19"/>
                  <rdf:li rdf:resource="http://identifiers.org/reactome.compound/2162252"/>
                  <rdf:li rdf:resource="http://identifiers.org/reactome.compound/77502"/>
                  <rdf:li rdf:resource="http://identifiers.org/reactome.compound/5278409"/>
                  <rdf:li rdf:resource="http://identifiers.org/reactome.compound/71285"/>
                  <rdf:li rdf:resource="http://identifiers.org/sabiork/1274"/>
                  <rdf:li rdf:resource="http://identifiers.org/seed.compound/cpd00019"/>
                </rdf:Bag>
              </bqbiol:is>
            </rdf:Description>
          </rdf:RDF>
        </annotation>
      </species>
      <species metaid="meta_M_ahdt_c" sboTerm="SBO:0000247" id="M_ahdt_c" name="2-Amino-4-hydroxy-6-(erythro-1,2,3-trihydroxypropyl)dihydropteridine triphosphate" compartment="c" hasOnlySubstanceUnits="true" boundaryCondition="false" constant="false" fbc:chemicalFormula="C9H12N5O13P3">
        <annotation>
          <rdf:RDF xmlns:rdf="http://www.w3.org/1999/02/22-rdf-syntax-ns#" xmlns:dcterms="http://purl.org/dc/terms/" xmlns:vCard="http://www.w3.org/2001/vcard-rdf/3.0#" xmlns:vCard4="http://www.w3.org/2006/vcard/ns#" xmlns:bqbiol="http://biomodels.net/biology-qualifiers/" xmlns:bqmodel="http://biomodels.net/model-qualifiers/">
            <rdf:Description rdf:about="#meta_M_ahdt_c">
              <bqbiol:is>
                <rdf:Bag>
                  <rdf:li rdf:resource="http://identifiers.org/bigg.metabolite/ahdt"/>
                  <rdf:li rdf:resource="http://identifiers.org/biocyc/META:DIHYDRONEOPTERIN-P3"/>
                  <rdf:li rdf:resource="http://identifiers.org/chebi/CHEBI:19455"/>
                  <rdf:li rdf:resource="http://identifiers.org/chebi/CHEBI:18372"/>
                  <rdf:li rdf:resource="http://identifiers.org/chebi/CHEBI:20684"/>
                  <rdf:li rdf:resource="http://identifiers.org/chebi/CHEBI:28069"/>
                  <rdf:li rdf:resource="http://identifiers.org/chebi/CHEBI:58462"/>
                  <rdf:li rdf:resource="http://identifiers.org/chebi/CHEBI:1002"/>
                  <rdf:li rdf:resource="http://identifiers.org/chebi/CHEBI:11509"/>
                  <rdf:li rdf:resource="http://identifiers.org/chebi/CHEBI:12201"/>
                  <rdf:li rdf:resource="http://identifiers.org/hmdb/HMDB12181"/>
                  <rdf:li rdf:resource="http://identifiers.org/hmdb/HMDB01144"/>
                  <rdf:li rdf:resource="http://identifiers.org/hmdb/HMDB00980"/>
                  <rdf:li rdf:resource="http://identifiers.org/inchi_key/DGGUVLXVLHAAGT-XINAWCOVSA-J"/>
                  <rdf:li rdf:resource="http://identifiers.org/kegg.compound/C04895"/>
                  <rdf:li rdf:resource="http://identifiers.org/metanetx.chemical/MNXM397"/>
                  <rdf:li rdf:resource="http://identifiers.org/reactome.compound/1474124"/>
                  <rdf:li rdf:resource="http://identifiers.org/sabiork/7657"/>
                  <rdf:li rdf:resource="http://identifiers.org/sabiork/25345"/>
                  <rdf:li rdf:resource="http://identifiers.org/seed.compound/cpd02978"/>
                </rdf:Bag>
              </bqbiol:is>
            </rdf:Description>
          </rdf:RDF>
        </annotation>
      </species>
      <species metaid="meta_M_aicar_c" sboTerm="SBO:0000247" id="M_aicar_c" name="5-Amino-1-(5-Phospho-D-ribosyl)imidazole-4-carboxamide" compartment="c" hasOnlySubstanceUnits="true" boundaryCondition="false" constant="false" fbc:chemicalFormula="C9H13N4O8P">
        <annotation>
          <rdf:RDF xmlns:rdf="http://www.w3.org/1999/02/22-rdf-syntax-ns#" xmlns:dcterms="http://purl.org/dc/terms/" xmlns:vCard="http://www.w3.org/2001/vcard-rdf/3.0#" xmlns:vCard4="http://www.w3.org/2006/vcard/ns#" xmlns:bqbiol="http://biomodels.net/biology-qualifiers/" xmlns:bqmodel="http://biomodels.net/model-qualifiers/">
            <rdf:Description rdf:about="#meta_M_aicar_c">
              <bqbiol:is>
                <rdf:Bag>
                  <rdf:li rdf:resource="http://identifiers.org/bigg.metabolite/aicar"/>
                  <rdf:li rdf:resource="http://identifiers.org/biocyc/META:AICAR"/>
                  <rdf:li rdf:resource="http://identifiers.org/chebi/CHEBI:573"/>
                  <rdf:li rdf:resource="http://identifiers.org/chebi/CHEBI:12102"/>
                  <rdf:li rdf:resource="http://identifiers.org/chebi/CHEBI:40739"/>
                  <rdf:li rdf:resource="http://identifiers.org/chebi/CHEBI:58475"/>
                  <rdf:li rdf:resource="http://identifiers.org/chebi/CHEBI:18406"/>
                  <rdf:li rdf:resource="http://identifiers.org/chebi/CHEBI:18966"/>
                  <rdf:li rdf:resource="http://identifiers.org/hmdb/HMDB01517"/>
                  <rdf:li rdf:resource="http://identifiers.org/inchi_key/NOTGFIUVDGNKRI-UUOKFMHZSA-L"/>
                  <rdf:li rdf:resource="http://identifiers.org/kegg.compound/C04677"/>
                  <rdf:li rdf:resource="http://identifiers.org/metanetx.chemical/MNXM365"/>
                  <rdf:li rdf:resource="http://identifiers.org/reactome.compound/111409"/>
                  <rdf:li rdf:resource="http://identifiers.org/sabiork/1891"/>
                  <rdf:li rdf:resource="http://identifiers.org/seed.compound/cpd02851"/>
                </rdf:Bag>
              </bqbiol:is>
            </rdf:Description>
          </rdf:RDF>
        </annotation>
      </species>
      <species metaid="meta_M_air_c" sboTerm="SBO:0000247" id="M_air_c" name="5-amino-1-(5-phospho-D-ribosyl)imidazole" compartment="c" hasOnlySubstanceUnits="true" boundaryCondition="false" constant="false" fbc:chemicalFormula="C8H12N3O7P">
        <annotation>
          <rdf:RDF xmlns:rdf="http://www.w3.org/1999/02/22-rdf-syntax-ns#" xmlns:dcterms="http://purl.org/dc/terms/" xmlns:vCard="http://www.w3.org/2001/vcard-rdf/3.0#" xmlns:vCard4="http://www.w3.org/2006/vcard/ns#" xmlns:bqbiol="http://biomodels.net/biology-qualifiers/" xmlns:bqmodel="http://biomodels.net/model-qualifiers/">
            <rdf:Description rdf:about="#meta_M_air_c">
              <bqbiol:is>
                <rdf:Bag>
                  <rdf:li rdf:resource="http://identifiers.org/bigg.metabolite/air"/>
                  <rdf:li rdf:resource="http://identifiers.org/chebi/CHEBI:28843"/>
                  <rdf:li rdf:resource="http://identifiers.org/chebi/CHEBI:12101"/>
                  <rdf:li rdf:resource="http://identifiers.org/chebi/CHEBI:18969"/>
                  <rdf:li rdf:resource="http://identifiers.org/chebi/CHEBI:2655"/>
                  <rdf:li rdf:resource="http://identifiers.org/chebi/CHEBI:58592"/>
                  <rdf:li rdf:resource="http://identifiers.org/hmdb/HMDB62575"/>
                  <rdf:li rdf:resource="http://identifiers.org/inchi_key/PDACUKOKVHBVHJ-ZRTZXPPTSA-M"/>
                  <rdf:li rdf:resource="http://identifiers.org/metanetx.chemical/MNXM162266"/>
                </rdf:Bag>
              </bqbiol:is>
            </rdf:Description>
          </rdf:RDF>
        </annotation>
      </species>
      <species metaid="meta_M_akg_c" sboTerm="SBO:0000247" id="M_akg_c" name="2-Oxoglutarate" compartment="c" hasOnlySubstanceUnits="true" boundaryCondition="false" constant="false" fbc:chemicalFormula="C5H4O5">
        <annotation>
          <rdf:RDF xmlns:rdf="http://www.w3.org/1999/02/22-rdf-syntax-ns#" xmlns:dcterms="http://purl.org/dc/terms/" xmlns:vCard="http://www.w3.org/2001/vcard-rdf/3.0#" xmlns:vCard4="http://www.w3.org/2006/vcard/ns#" xmlns:bqbiol="http://biomodels.net/biology-qualifiers/" xmlns:bqmodel="http://biomodels.net/model-qualifiers/">
            <rdf:Description rdf:about="#meta_M_akg_c">
              <bqbiol:is>
                <rdf:Bag>
                  <rdf:li rdf:resource="http://identifiers.org/bigg.metabolite/akg"/>
                  <rdf:li rdf:resource="http://identifiers.org/biocyc/META:2-KETOGLUTARATE"/>
                  <rdf:li rdf:resource="http://identifiers.org/chebi/CHEBI:40661"/>
                  <rdf:li rdf:resource="http://identifiers.org/chebi/CHEBI:16810"/>
                  <rdf:li rdf:resource="http://identifiers.org/chebi/CHEBI:11638"/>
                  <rdf:li rdf:resource="http://identifiers.org/chebi/CHEBI:30916"/>
                  <rdf:li rdf:resource="http://identifiers.org/chebi/CHEBI:19749"/>
                  <rdf:li rdf:resource="http://identifiers.org/chebi/CHEBI:1253"/>
                  <rdf:li rdf:resource="http://identifiers.org/chebi/CHEBI:30915"/>
                  <rdf:li rdf:resource="http://identifiers.org/chebi/CHEBI:19748"/>
                  <rdf:li rdf:resource="http://identifiers.org/envipath/32de3cf4-e3e6-4168-956e-32fa5ddb0ce1/compound/5b0a94f6-d411-44fd-bcc1-fb79b4e697f5"/>
                  <rdf:li rdf:resource="http://identifiers.org/envipath/4fd7f3e0-dd25-43ac-9453-dda3e52396e4/compound/6557f3f2-0ab8-494b-a865-8ce0eae788a9"/>
                  <rdf:li rdf:resource="http://identifiers.org/hmdb/HMDB00208"/>
                  <rdf:li rdf:resource="http://identifiers.org/hmdb/HMDB02812"/>
                  <rdf:li rdf:resource="http://identifiers.org/hmdb/HMDB62781"/>
                  <rdf:li rdf:resource="http://identifiers.org/inchi_key/KPGXRSRHYNQIFN-UHFFFAOYSA-L"/>
                  <rdf:li rdf:resource="http://identifiers.org/kegg.compound/C00026"/>
                  <rdf:li rdf:resource="http://identifiers.org/metanetx.chemical/MNXM20"/>
                  <rdf:li rdf:resource="http://identifiers.org/reactome.compound/113594"/>
                  <rdf:li rdf:resource="http://identifiers.org/reactome.compound/561075"/>
                  <rdf:li rdf:resource="http://identifiers.org/reactome.compound/5278317"/>
                  <rdf:li rdf:resource="http://identifiers.org/reactome.compound/113671"/>
                  <rdf:li rdf:resource="http://identifiers.org/reactome.compound/29406"/>
                  <rdf:li rdf:resource="http://identifiers.org/reactome.compound/389537"/>
                  <rdf:li rdf:resource="http://identifiers.org/sabiork/1922"/>
                  <rdf:li rdf:resource="http://identifiers.org/seed.compound/cpd00024"/>
                </rdf:Bag>
              </bqbiol:is>
            </rdf:Description>
          </rdf:RDF>
        </annotation>
      </species>
      <species metaid="meta_M_ala_B_c" sboTerm="SBO:0000247" id="M_ala_B_c" name="Beta-Alanine" compartment="c" hasOnlySubstanceUnits="true" boundaryCondition="false" constant="false" fbc:chemicalFormula="C3H7NO2">
        <annotation>
          <rdf:RDF xmlns:rdf="http://www.w3.org/1999/02/22-rdf-syntax-ns#" xmlns:dcterms="http://purl.org/dc/terms/" xmlns:vCard="http://www.w3.org/2001/vcard-rdf/3.0#" xmlns:vCard4="http://www.w3.org/2006/vcard/ns#" xmlns:bqbiol="http://biomodels.net/biology-qualifiers/" xmlns:bqmodel="http://biomodels.net/model-qualifiers/">
            <rdf:Description rdf:about="#meta_M_ala_B_c">
              <bqbiol:is>
                <rdf:Bag>
                  <rdf:li rdf:resource="http://identifiers.org/bigg.metabolite/ala_B"/>
                  <rdf:li rdf:resource="http://identifiers.org/biocyc/META:B-ALANINE"/>
                  <rdf:li rdf:resource="http://identifiers.org/chebi/CHEBI:12389"/>
                  <rdf:li rdf:resource="http://identifiers.org/chebi/CHEBI:63070"/>
                  <rdf:li rdf:resource="http://identifiers.org/chebi/CHEBI:16958"/>
                  <rdf:li rdf:resource="http://identifiers.org/chebi/CHEBI:22821"/>
                  <rdf:li rdf:resource="http://identifiers.org/chebi/CHEBI:10343"/>
                  <rdf:li rdf:resource="http://identifiers.org/chebi/CHEBI:57966"/>
                  <rdf:li rdf:resource="http://identifiers.org/chebi/CHEBI:41050"/>
                  <rdf:li rdf:resource="http://identifiers.org/envipath/650babc9-9d68-4b73-9332-11972ca26f7b/compound/0352ab69-1208-420e-b7c9-87b5b436f4df"/>
                  <rdf:li rdf:resource="http://identifiers.org/hmdb/HMDB00056"/>
                  <rdf:li rdf:resource="http://identifiers.org/inchi_key/UCMIRNVEIXFBKS-UHFFFAOYSA-N"/>
                  <rdf:li rdf:resource="http://identifiers.org/kegg.compound/C00099"/>
                  <rdf:li rdf:resource="http://identifiers.org/kegg.drug/D07561"/>
                  <rdf:li rdf:resource="http://identifiers.org/metanetx.chemical/MNXM144"/>
                  <rdf:li rdf:resource="http://identifiers.org/reactome.compound/73590"/>
                  <rdf:li rdf:resource="http://identifiers.org/reactome.compound/909777"/>
                  <rdf:li rdf:resource="http://identifiers.org/sabiork/1932"/>
                  <rdf:li rdf:resource="http://identifiers.org/seed.compound/cpd00085"/>
                </rdf:Bag>
              </bqbiol:is>
            </rdf:Description>
          </rdf:RDF>
        </annotation>
      </species>
      <species metaid="meta_M_ala__D_c" sboTerm="SBO:0000247" id="M_ala__D_c" name="D-Alanine" compartment="c" hasOnlySubstanceUnits="true" boundaryCondition="false" constant="false" fbc:chemicalFormula="C3H7NO2">
        <annotation>
          <rdf:RDF xmlns:rdf="http://www.w3.org/1999/02/22-rdf-syntax-ns#" xmlns:dcterms="http://purl.org/dc/terms/" xmlns:vCard="http://www.w3.org/2001/vcard-rdf/3.0#" xmlns:vCard4="http://www.w3.org/2006/vcard/ns#" xmlns:bqbiol="http://biomodels.net/biology-qualifiers/" xmlns:bqmodel="http://biomodels.net/model-qualifiers/">
            <rdf:Description rdf:about="#meta_M_ala__D_c">
              <bqbiol:is>
                <rdf:Bag>
                  <rdf:li rdf:resource="http://identifiers.org/bigg.metabolite/ala__D"/>
                  <rdf:li rdf:resource="http://identifiers.org/biocyc/META:D-ALANINE"/>
                  <rdf:li rdf:resource="http://identifiers.org/chebi/CHEBI:12899"/>
                  <rdf:li rdf:resource="http://identifiers.org/chebi/CHEBI:57416"/>
                  <rdf:li rdf:resource="http://identifiers.org/chebi/CHEBI:41798"/>
                  <rdf:li rdf:resource="http://identifiers.org/chebi/CHEBI:10840"/>
                  <rdf:li rdf:resource="http://identifiers.org/chebi/CHEBI:20893"/>
                  <rdf:li rdf:resource="http://identifiers.org/chebi/CHEBI:4087"/>
                  <rdf:li rdf:resource="http://identifiers.org/chebi/CHEBI:32435"/>
                  <rdf:li rdf:resource="http://identifiers.org/chebi/CHEBI:41848"/>
                  <rdf:li rdf:resource="http://identifiers.org/chebi/CHEBI:41756"/>
                  <rdf:li rdf:resource="http://identifiers.org/chebi/CHEBI:41877"/>
                  <rdf:li rdf:resource="http://identifiers.org/chebi/CHEBI:15570"/>
                  <rdf:li rdf:resource="http://identifiers.org/chebi/CHEBI:32436"/>
                  <rdf:li rdf:resource="http://identifiers.org/hmdb/HMDB01310"/>
                  <rdf:li rdf:resource="http://identifiers.org/inchi_key/QNAYBMKLOCPYGJ-UWTATZPHSA-N"/>
                  <rdf:li rdf:resource="http://identifiers.org/kegg.compound/C00133"/>
                  <rdf:li rdf:resource="http://identifiers.org/metanetx.chemical/MNXM156"/>
                  <rdf:li rdf:resource="http://identifiers.org/sabiork/1940"/>
                  <rdf:li rdf:resource="http://identifiers.org/seed.compound/cpd00117"/>
                </rdf:Bag>
              </bqbiol:is>
            </rdf:Description>
          </rdf:RDF>
        </annotation>
      </species>
      <species metaid="meta_M_ala__D_e" sboTerm="SBO:0000247" id="M_ala__D_e" name="D-Alanine" compartment="e" hasOnlySubstanceUnits="true" boundaryCondition="false" constant="false" fbc:chemicalFormula="C3H7NO2">
        <annotation>
          <rdf:RDF xmlns:rdf="http://www.w3.org/1999/02/22-rdf-syntax-ns#" xmlns:dcterms="http://purl.org/dc/terms/" xmlns:vCard="http://www.w3.org/2001/vcard-rdf/3.0#" xmlns:vCard4="http://www.w3.org/2006/vcard/ns#" xmlns:bqbiol="http://biomodels.net/biology-qualifiers/" xmlns:bqmodel="http://biomodels.net/model-qualifiers/">
            <rdf:Description rdf:about="#meta_M_ala__D_e">
              <bqbiol:is>
                <rdf:Bag>
                  <rdf:li rdf:resource="http://identifiers.org/bigg.metabolite/ala__D"/>
                  <rdf:li rdf:resource="http://identifiers.org/biocyc/META:D-ALANINE"/>
                  <rdf:li rdf:resource="http://identifiers.org/chebi/CHEBI:12899"/>
                  <rdf:li rdf:resource="http://identifiers.org/chebi/CHEBI:57416"/>
                  <rdf:li rdf:resource="http://identifiers.org/chebi/CHEBI:41798"/>
                  <rdf:li rdf:resource="http://identifiers.org/chebi/CHEBI:10840"/>
                  <rdf:li rdf:resource="http://identifiers.org/chebi/CHEBI:20893"/>
                  <rdf:li rdf:resource="http://identifiers.org/chebi/CHEBI:4087"/>
                  <rdf:li rdf:resource="http://identifiers.org/chebi/CHEBI:32435"/>
                  <rdf:li rdf:resource="http://identifiers.org/chebi/CHEBI:41848"/>
                  <rdf:li rdf:resource="http://identifiers.org/chebi/CHEBI:41756"/>
                  <rdf:li rdf:resource="http://identifiers.org/chebi/CHEBI:41877"/>
                  <rdf:li rdf:resource="http://identifiers.org/chebi/CHEBI:15570"/>
                  <rdf:li rdf:resource="http://identifiers.org/chebi/CHEBI:32436"/>
                  <rdf:li rdf:resource="http://identifiers.org/hmdb/HMDB01310"/>
                  <rdf:li rdf:resource="http://identifiers.org/inchi_key/QNAYBMKLOCPYGJ-UWTATZPHSA-N"/>
                  <rdf:li rdf:resource="http://identifiers.org/kegg.compound/C00133"/>
                  <rdf:li rdf:resource="http://identifiers.org/metanetx.chemical/MNXM156"/>
                  <rdf:li rdf:resource="http://identifiers.org/sabiork/1940"/>
                  <rdf:li rdf:resource="http://identifiers.org/seed.compound/cpd00117"/>
                </rdf:Bag>
              </bqbiol:is>
            </rdf:Description>
          </rdf:RDF>
        </annotation>
      </species>
      <species metaid="meta_M_ala__L_c" sboTerm="SBO:0000247" id="M_ala__L_c" name="L-Alanine" compartment="c" hasOnlySubstanceUnits="true" boundaryCondition="false" constant="false" fbc:chemicalFormula="C3H7NO2">
        <annotation>
          <rdf:RDF xmlns:rdf="http://www.w3.org/1999/02/22-rdf-syntax-ns#" xmlns:dcterms="http://purl.org/dc/terms/" xmlns:vCard="http://www.w3.org/2001/vcard-rdf/3.0#" xmlns:vCard4="http://www.w3.org/2006/vcard/ns#" xmlns:bqbiol="http://biomodels.net/biology-qualifiers/" xmlns:bqmodel="http://biomodels.net/model-qualifiers/">
            <rdf:Description rdf:about="#meta_M_ala__L_c">
              <bqbiol:is>
                <rdf:Bag>
                  <rdf:li rdf:resource="http://identifiers.org/bigg.metabolite/ala__L"/>
                  <rdf:li rdf:resource="http://identifiers.org/biocyc/META:L-ALPHA-ALANINE"/>
                  <rdf:li rdf:resource="http://identifiers.org/chebi/CHEBI:21216"/>
                  <rdf:li rdf:resource="http://identifiers.org/chebi/CHEBI:32440"/>
                  <rdf:li rdf:resource="http://identifiers.org/chebi/CHEBI:2539"/>
                  <rdf:li rdf:resource="http://identifiers.org/chebi/CHEBI:46308"/>
                  <rdf:li rdf:resource="http://identifiers.org/chebi/CHEBI:40735"/>
                  <rdf:li rdf:resource="http://identifiers.org/chebi/CHEBI:16977"/>
                  <rdf:li rdf:resource="http://identifiers.org/chebi/CHEBI:22277"/>
                  <rdf:li rdf:resource="http://identifiers.org/chebi/CHEBI:32439"/>
                  <rdf:li rdf:resource="http://identifiers.org/chebi/CHEBI:57972"/>
                  <rdf:li rdf:resource="http://identifiers.org/chebi/CHEBI:6171"/>
                  <rdf:li rdf:resource="http://identifiers.org/chebi/CHEBI:16449"/>
                  <rdf:li rdf:resource="http://identifiers.org/chebi/CHEBI:32431"/>
                  <rdf:li rdf:resource="http://identifiers.org/chebi/CHEBI:32432"/>
                  <rdf:li rdf:resource="http://identifiers.org/chebi/CHEBI:66916"/>
                  <rdf:li rdf:resource="http://identifiers.org/chebi/CHEBI:40734"/>
                  <rdf:li rdf:resource="http://identifiers.org/chebi/CHEBI:13069"/>
                  <rdf:li rdf:resource="http://identifiers.org/chebi/CHEBI:76050"/>
                  <rdf:li rdf:resource="http://identifiers.org/chebi/CHEBI:13748"/>
                  <rdf:li rdf:resource="http://identifiers.org/envipath/650babc9-9d68-4b73-9332-11972ca26f7b/compound/d80739c7-acbe-4c00-8ea2-e3d19a191be2"/>
                  <rdf:li rdf:resource="http://identifiers.org/envipath/650babc9-9d68-4b73-9332-11972ca26f7b/compound/1aad160f-1c5e-48e0-9473-6305321b31ed"/>
                  <rdf:li rdf:resource="http://identifiers.org/hmdb/HMDB00161"/>
                  <rdf:li rdf:resource="http://identifiers.org/hmdb/HMDB62251"/>
                  <rdf:li rdf:resource="http://identifiers.org/inchi_key/QNAYBMKLOCPYGJ-REOHCLBHSA-N"/>
                  <rdf:li rdf:resource="http://identifiers.org/kegg.compound/C01401"/>
                  <rdf:li rdf:resource="http://identifiers.org/kegg.compound/C00041"/>
                  <rdf:li rdf:resource="http://identifiers.org/kegg.drug/D00012"/>
                  <rdf:li rdf:resource="http://identifiers.org/metanetx.chemical/MNXM32"/>
                  <rdf:li rdf:resource="http://identifiers.org/reactome.compound/389664"/>
                  <rdf:li rdf:resource="http://identifiers.org/reactome.compound/352036"/>
                  <rdf:li rdf:resource="http://identifiers.org/reactome.compound/29432"/>
                  <rdf:li rdf:resource="http://identifiers.org/reactome.compound/379697"/>
                  <rdf:li rdf:resource="http://identifiers.org/sabiork/2280"/>
                  <rdf:li rdf:resource="http://identifiers.org/sabiork/67"/>
                  <rdf:li rdf:resource="http://identifiers.org/seed.compound/cpd00035"/>
                  <rdf:li rdf:resource="http://identifiers.org/seed.compound/cpd01003"/>
                </rdf:Bag>
              </bqbiol:is>
            </rdf:Description>
          </rdf:RDF>
        </annotation>
      </species>
      <species metaid="meta_M_ala__L_e" sboTerm="SBO:0000247" id="M_ala__L_e" name="L-Alanine" compartment="e" hasOnlySubstanceUnits="true" boundaryCondition="false" constant="false" fbc:chemicalFormula="C3H7NO2">
        <annotation>
          <rdf:RDF xmlns:rdf="http://www.w3.org/1999/02/22-rdf-syntax-ns#" xmlns:dcterms="http://purl.org/dc/terms/" xmlns:vCard="http://www.w3.org/2001/vcard-rdf/3.0#" xmlns:vCard4="http://www.w3.org/2006/vcard/ns#" xmlns:bqbiol="http://biomodels.net/biology-qualifiers/" xmlns:bqmodel="http://biomodels.net/model-qualifiers/">
            <rdf:Description rdf:about="#meta_M_ala__L_e">
              <bqbiol:is>
                <rdf:Bag>
                  <rdf:li rdf:resource="http://identifiers.org/bigg.metabolite/ala__L"/>
                  <rdf:li rdf:resource="http://identifiers.org/biocyc/META:L-ALPHA-ALANINE"/>
                  <rdf:li rdf:resource="http://identifiers.org/chebi/CHEBI:21216"/>
                  <rdf:li rdf:resource="http://identifiers.org/chebi/CHEBI:32440"/>
                  <rdf:li rdf:resource="http://identifiers.org/chebi/CHEBI:2539"/>
                  <rdf:li rdf:resource="http://identifiers.org/chebi/CHEBI:46308"/>
                  <rdf:li rdf:resource="http://identifiers.org/chebi/CHEBI:40735"/>
                  <rdf:li rdf:resource="http://identifiers.org/chebi/CHEBI:16977"/>
                  <rdf:li rdf:resource="http://identifiers.org/chebi/CHEBI:22277"/>
                  <rdf:li rdf:resource="http://identifiers.org/chebi/CHEBI:32439"/>
                  <rdf:li rdf:resource="http://identifiers.org/chebi/CHEBI:57972"/>
                  <rdf:li rdf:resource="http://identifiers.org/chebi/CHEBI:6171"/>
                  <rdf:li rdf:resource="http://identifiers.org/chebi/CHEBI:16449"/>
                  <rdf:li rdf:resource="http://identifiers.org/chebi/CHEBI:32431"/>
                  <rdf:li rdf:resource="http://identifiers.org/chebi/CHEBI:32432"/>
                  <rdf:li rdf:resource="http://identifiers.org/chebi/CHEBI:66916"/>
                  <rdf:li rdf:resource="http://identifiers.org/chebi/CHEBI:40734"/>
                  <rdf:li rdf:resource="http://identifiers.org/chebi/CHEBI:13069"/>
                  <rdf:li rdf:resource="http://identifiers.org/chebi/CHEBI:76050"/>
                  <rdf:li rdf:resource="http://identifiers.org/chebi/CHEBI:13748"/>
                  <rdf:li rdf:resource="http://identifiers.org/envipath/650babc9-9d68-4b73-9332-11972ca26f7b/compound/d80739c7-acbe-4c00-8ea2-e3d19a191be2"/>
                  <rdf:li rdf:resource="http://identifiers.org/envipath/650babc9-9d68-4b73-9332-11972ca26f7b/compound/1aad160f-1c5e-48e0-9473-6305321b31ed"/>
                  <rdf:li rdf:resource="http://identifiers.org/hmdb/HMDB00161"/>
                  <rdf:li rdf:resource="http://identifiers.org/hmdb/HMDB62251"/>
                  <rdf:li rdf:resource="http://identifiers.org/inchi_key/QNAYBMKLOCPYGJ-REOHCLBHSA-N"/>
                  <rdf:li rdf:resource="http://identifiers.org/kegg.compound/C01401"/>
                  <rdf:li rdf:resource="http://identifiers.org/kegg.compound/C00041"/>
                  <rdf:li rdf:resource="http://identifiers.org/kegg.drug/D00012"/>
                  <rdf:li rdf:resource="http://identifiers.org/metanetx.chemical/MNXM32"/>
                  <rdf:li rdf:resource="http://identifiers.org/reactome.compound/389664"/>
                  <rdf:li rdf:resource="http://identifiers.org/reactome.compound/352036"/>
                  <rdf:li rdf:resource="http://identifiers.org/reactome.compound/29432"/>
                  <rdf:li rdf:resource="http://identifiers.org/reactome.compound/379697"/>
                  <rdf:li rdf:resource="http://identifiers.org/sabiork/2280"/>
                  <rdf:li rdf:resource="http://identifiers.org/sabiork/67"/>
                  <rdf:li rdf:resource="http://identifiers.org/seed.compound/cpd00035"/>
                  <rdf:li rdf:resource="http://identifiers.org/seed.compound/cpd01003"/>
                </rdf:Bag>
              </bqbiol:is>
            </rdf:Description>
          </rdf:RDF>
        </annotation>
      </species>
      <species metaid="meta_M_alaala_c" sboTerm="SBO:0000247" id="M_alaala_c" name="D-Alanyl-D-alanine" compartment="c" hasOnlySubstanceUnits="true" boundaryCondition="false" constant="false" fbc:chemicalFormula="C6H12N2O3">
        <annotation>
          <rdf:RDF xmlns:rdf="http://www.w3.org/1999/02/22-rdf-syntax-ns#" xmlns:dcterms="http://purl.org/dc/terms/" xmlns:vCard="http://www.w3.org/2001/vcard-rdf/3.0#" xmlns:vCard4="http://www.w3.org/2006/vcard/ns#" xmlns:bqbiol="http://biomodels.net/biology-qualifiers/" xmlns:bqmodel="http://biomodels.net/model-qualifiers/">
            <rdf:Description rdf:about="#meta_M_alaala_c">
              <bqbiol:is>
                <rdf:Bag>
                  <rdf:li rdf:resource="http://identifiers.org/bigg.metabolite/alaala"/>
                  <rdf:li rdf:resource="http://identifiers.org/biocyc/META:D-ALA-D-ALA"/>
                  <rdf:li rdf:resource="http://identifiers.org/chebi/CHEBI:13749"/>
                  <rdf:li rdf:resource="http://identifiers.org/chebi/CHEBI:4088"/>
                  <rdf:li rdf:resource="http://identifiers.org/chebi/CHEBI:16576"/>
                  <rdf:li rdf:resource="http://identifiers.org/chebi/CHEBI:57822"/>
                  <rdf:li rdf:resource="http://identifiers.org/chebi/CHEBI:12900"/>
                  <rdf:li rdf:resource="http://identifiers.org/chebi/CHEBI:20894"/>
                  <rdf:li rdf:resource="http://identifiers.org/hmdb/HMDB03459"/>
                  <rdf:li rdf:resource="http://identifiers.org/inchi_key/DEFJQIDDEAULHB-QWWZWVQMSA-N"/>
                  <rdf:li rdf:resource="http://identifiers.org/kegg.compound/C00993"/>
                  <rdf:li rdf:resource="http://identifiers.org/metanetx.chemical/MNXM669"/>
                  <rdf:li rdf:resource="http://identifiers.org/sabiork/2204"/>
                  <rdf:li rdf:resource="http://identifiers.org/seed.compound/cpd00731"/>
                </rdf:Bag>
              </bqbiol:is>
            </rdf:Description>
          </rdf:RDF>
        </annotation>
      </species>
      <species metaid="meta_M_amet_c" sboTerm="SBO:0000247" id="M_amet_c" name="S-Adenosyl-L-methionine" compartment="c" hasOnlySubstanceUnits="true" boundaryCondition="false" constant="false" fbc:chemicalFormula="C15H23N6O5S">
        <annotation>
          <rdf:RDF xmlns:rdf="http://www.w3.org/1999/02/22-rdf-syntax-ns#" xmlns:dcterms="http://purl.org/dc/terms/" xmlns:vCard="http://www.w3.org/2001/vcard-rdf/3.0#" xmlns:vCard4="http://www.w3.org/2006/vcard/ns#" xmlns:bqbiol="http://biomodels.net/biology-qualifiers/" xmlns:bqmodel="http://biomodels.net/model-qualifiers/">
            <rdf:Description rdf:about="#meta_M_amet_c">
              <bqbiol:is>
                <rdf:Bag>
                  <rdf:li rdf:resource="http://identifiers.org/bigg.metabolite/amet"/>
                  <rdf:li rdf:resource="http://identifiers.org/biocyc/META:S-ADENOSYLMETHIONINE"/>
                  <rdf:li rdf:resource="http://identifiers.org/chebi/CHEBI:33442"/>
                  <rdf:li rdf:resource="http://identifiers.org/chebi/CHEBI:12757"/>
                  <rdf:li rdf:resource="http://identifiers.org/chebi/CHEBI:10833"/>
                  <rdf:li rdf:resource="http://identifiers.org/chebi/CHEBI:59789"/>
                  <rdf:li rdf:resource="http://identifiers.org/chebi/CHEBI:67040"/>
                  <rdf:li rdf:resource="http://identifiers.org/chebi/CHEBI:8946"/>
                  <rdf:li rdf:resource="http://identifiers.org/chebi/CHEBI:12742"/>
                  <rdf:li rdf:resource="http://identifiers.org/chebi/CHEBI:12760"/>
                  <rdf:li rdf:resource="http://identifiers.org/chebi/CHEBI:10786"/>
                  <rdf:li rdf:resource="http://identifiers.org/chebi/CHEBI:22036"/>
                  <rdf:li rdf:resource="http://identifiers.org/chebi/CHEBI:527887"/>
                  <rdf:li rdf:resource="http://identifiers.org/chebi/CHEBI:15414"/>
                  <rdf:li rdf:resource="http://identifiers.org/chebi/CHEBI:45607"/>
                  <rdf:li rdf:resource="http://identifiers.org/hmdb/HMDB01185"/>
                  <rdf:li rdf:resource="http://identifiers.org/hmdb/HMDB62709"/>
                  <rdf:li rdf:resource="http://identifiers.org/inchi_key/MEFKEPWMEQBLKI-AIRLBKTGSA-O"/>
                  <rdf:li rdf:resource="http://identifiers.org/kegg.compound/C00019"/>
                  <rdf:li rdf:resource="http://identifiers.org/metanetx.chemical/MNXM16"/>
                  <rdf:li rdf:resource="http://identifiers.org/reactome.compound/2162265"/>
                  <rdf:li rdf:resource="http://identifiers.org/reactome.compound/5279190"/>
                  <rdf:li rdf:resource="http://identifiers.org/reactome.compound/77087"/>
                  <rdf:li rdf:resource="http://identifiers.org/reactome.compound/71284"/>
                  <rdf:li rdf:resource="http://identifiers.org/reactome.compound/353113"/>
                  <rdf:li rdf:resource="http://identifiers.org/sabiork/1272"/>
                  <rdf:li rdf:resource="http://identifiers.org/seed.compound/cpd00017"/>
                </rdf:Bag>
              </bqbiol:is>
            </rdf:Description>
          </rdf:RDF>
        </annotation>
      </species>
      <species metaid="meta_M_ametam_c" sboTerm="SBO:0000247" id="M_ametam_c" name="S-Adenosylmethioninamine" compartment="c" hasOnlySubstanceUnits="true" boundaryCondition="false" constant="false" fbc:chemicalFormula="C14H24N6O3S">
        <annotation>
          <rdf:RDF xmlns:rdf="http://www.w3.org/1999/02/22-rdf-syntax-ns#" xmlns:dcterms="http://purl.org/dc/terms/" xmlns:vCard="http://www.w3.org/2001/vcard-rdf/3.0#" xmlns:vCard4="http://www.w3.org/2006/vcard/ns#" xmlns:bqbiol="http://biomodels.net/biology-qualifiers/" xmlns:bqmodel="http://biomodels.net/model-qualifiers/">
            <rdf:Description rdf:about="#meta_M_ametam_c">
              <bqbiol:is>
                <rdf:Bag>
                  <rdf:li rdf:resource="http://identifiers.org/bigg.metabolite/ametam"/>
                  <rdf:li rdf:resource="http://identifiers.org/biocyc/META:S-ADENOSYLMETHIONINAMINE"/>
                  <rdf:li rdf:resource="http://identifiers.org/chebi/CHEBI:22035"/>
                  <rdf:li rdf:resource="http://identifiers.org/chebi/CHEBI:8947"/>
                  <rdf:li rdf:resource="http://identifiers.org/chebi/CHEBI:12743"/>
                  <rdf:li rdf:resource="http://identifiers.org/chebi/CHEBI:15625"/>
                  <rdf:li rdf:resource="http://identifiers.org/chebi/CHEBI:12762"/>
                  <rdf:li rdf:resource="http://identifiers.org/chebi/CHEBI:10906"/>
                  <rdf:li rdf:resource="http://identifiers.org/chebi/CHEBI:57443"/>
                  <rdf:li rdf:resource="http://identifiers.org/hmdb/HMDB00988"/>
                  <rdf:li rdf:resource="http://identifiers.org/inchi_key/ZUNBITIXDCPNSD-LSRJEVITSA-O"/>
                  <rdf:li rdf:resource="http://identifiers.org/kegg.compound/C01137"/>
                  <rdf:li rdf:resource="http://identifiers.org/metanetx.chemical/MNXM321"/>
                  <rdf:li rdf:resource="http://identifiers.org/sabiork/5404"/>
                  <rdf:li rdf:resource="http://identifiers.org/seed.compound/cpd00837"/>
                </rdf:Bag>
              </bqbiol:is>
            </rdf:Description>
          </rdf:RDF>
        </annotation>
      </species>
      <species metaid="meta_M_amob_c" sboTerm="SBO:0000247" id="M_amob_c" name="S-Adenosyl-4-methylthio-2-oxobutanoate" compartment="c" hasOnlySubstanceUnits="true" boundaryCondition="false" constant="false" fbc:chemicalFormula="C15H19N5O6S">
        <annotation>
          <rdf:RDF xmlns:rdf="http://www.w3.org/1999/02/22-rdf-syntax-ns#" xmlns:dcterms="http://purl.org/dc/terms/" xmlns:vCard="http://www.w3.org/2001/vcard-rdf/3.0#" xmlns:vCard4="http://www.w3.org/2006/vcard/ns#" xmlns:bqbiol="http://biomodels.net/biology-qualifiers/" xmlns:bqmodel="http://biomodels.net/model-qualifiers/">
            <rdf:Description rdf:about="#meta_M_amob_c">
              <bqbiol:is>
                <rdf:Bag>
                  <rdf:li rdf:resource="http://identifiers.org/bigg.metabolite/amob"/>
                  <rdf:li rdf:resource="http://identifiers.org/biocyc/META:S-ADENOSYL-4-METHYLTHIO-2-OXOBUTANOATE"/>
                  <rdf:li rdf:resource="http://identifiers.org/chebi/CHEBI:12758"/>
                  <rdf:li rdf:resource="http://identifiers.org/chebi/CHEBI:16490"/>
                  <rdf:li rdf:resource="http://identifiers.org/chebi/CHEBI:8944"/>
                  <rdf:li rdf:resource="http://identifiers.org/chebi/CHEBI:22033"/>
                  <rdf:li rdf:resource="http://identifiers.org/inchi_key/UOKVQQMBGVMXPU-CJPDYEHRSA-N"/>
                  <rdf:li rdf:resource="http://identifiers.org/kegg.compound/C04425"/>
                  <rdf:li rdf:resource="http://identifiers.org/metanetx.chemical/MNXM3090"/>
                  <rdf:li rdf:resource="http://identifiers.org/sabiork/7304"/>
                  <rdf:li rdf:resource="http://identifiers.org/seed.compound/cpd02701"/>
                </rdf:Bag>
              </bqbiol:is>
            </rdf:Description>
          </rdf:RDF>
        </annotation>
      </species>
      <species metaid="meta_M_amp_c" sboTerm="SBO:0000247" id="M_amp_c" name="AMP C10H12N5O7P" compartment="c" hasOnlySubstanceUnits="true" boundaryCondition="false" constant="false" fbc:chemicalFormula="C10H12N5O7P">
        <annotation>
          <rdf:RDF xmlns:rdf="http://www.w3.org/1999/02/22-rdf-syntax-ns#" xmlns:dcterms="http://purl.org/dc/terms/" xmlns:vCard="http://www.w3.org/2001/vcard-rdf/3.0#" xmlns:vCard4="http://www.w3.org/2006/vcard/ns#" xmlns:bqbiol="http://biomodels.net/biology-qualifiers/" xmlns:bqmodel="http://biomodels.net/model-qualifiers/">
            <rdf:Description rdf:about="#meta_M_amp_c">
              <bqbiol:is>
                <rdf:Bag>
                  <rdf:li rdf:resource="http://identifiers.org/bigg.metabolite/amp"/>
                  <rdf:li rdf:resource="http://identifiers.org/biocyc/META:AMP-GROUP"/>
                  <rdf:li rdf:resource="http://identifiers.org/biocyc/META:AMP"/>
                  <rdf:li rdf:resource="http://identifiers.org/chebi/CHEBI:13736"/>
                  <rdf:li rdf:resource="http://identifiers.org/chebi/CHEBI:2356"/>
                  <rdf:li rdf:resource="http://identifiers.org/chebi/CHEBI:13234"/>
                  <rdf:li rdf:resource="http://identifiers.org/chebi/CHEBI:22242"/>
                  <rdf:li rdf:resource="http://identifiers.org/chebi/CHEBI:40786"/>
                  <rdf:li rdf:resource="http://identifiers.org/chebi/CHEBI:16027"/>
                  <rdf:li rdf:resource="http://identifiers.org/chebi/CHEBI:40721"/>
                  <rdf:li rdf:resource="http://identifiers.org/chebi/CHEBI:40510"/>
                  <rdf:li rdf:resource="http://identifiers.org/chebi/CHEBI:456215"/>
                  <rdf:li rdf:resource="http://identifiers.org/chebi/CHEBI:13235"/>
                  <rdf:li rdf:resource="http://identifiers.org/chebi/CHEBI:22245"/>
                  <rdf:li rdf:resource="http://identifiers.org/chebi/CHEBI:40726"/>
                  <rdf:li rdf:resource="http://identifiers.org/chebi/CHEBI:47222"/>
                  <rdf:li rdf:resource="http://identifiers.org/chebi/CHEBI:13740"/>
                  <rdf:li rdf:resource="http://identifiers.org/chebi/CHEBI:40826"/>
                  <rdf:li rdf:resource="http://identifiers.org/chebi/CHEBI:12056"/>
                  <rdf:li rdf:resource="http://identifiers.org/hmdb/HMDB00045"/>
                  <rdf:li rdf:resource="http://identifiers.org/inchi_key/UDMBCSSLTHHNCD-KQYNXXCUSA-L"/>
                  <rdf:li rdf:resource="http://identifiers.org/kegg.compound/C00020"/>
                  <rdf:li rdf:resource="http://identifiers.org/kegg.drug/D02769"/>
                  <rdf:li rdf:resource="http://identifiers.org/metanetx.chemical/MNXM14"/>
                  <rdf:li rdf:resource="http://identifiers.org/reactome.compound/389620"/>
                  <rdf:li rdf:resource="http://identifiers.org/reactome.compound/159448"/>
                  <rdf:li rdf:resource="http://identifiers.org/reactome.compound/76577"/>
                  <rdf:li rdf:resource="http://identifiers.org/reactome.compound/109275"/>
                  <rdf:li rdf:resource="http://identifiers.org/reactome.compound/164121"/>
                  <rdf:li rdf:resource="http://identifiers.org/sabiork/1273"/>
                  <rdf:li rdf:resource="http://identifiers.org/seed.compound/cpd22272"/>
                  <rdf:li rdf:resource="http://identifiers.org/seed.compound/cpd00018"/>
                </rdf:Bag>
              </bqbiol:is>
            </rdf:Description>
          </rdf:RDF>
        </annotation>
      </species>
      <species metaid="meta_M_anth_c" sboTerm="SBO:0000247" id="M_anth_c" name="Anthranilate" compartment="c" hasOnlySubstanceUnits="true" boundaryCondition="false" constant="false" fbc:chemicalFormula="C7H6NO2">
        <annotation>
          <rdf:RDF xmlns:rdf="http://www.w3.org/1999/02/22-rdf-syntax-ns#" xmlns:dcterms="http://purl.org/dc/terms/" xmlns:vCard="http://www.w3.org/2001/vcard-rdf/3.0#" xmlns:vCard4="http://www.w3.org/2006/vcard/ns#" xmlns:bqbiol="http://biomodels.net/biology-qualifiers/" xmlns:bqmodel="http://biomodels.net/model-qualifiers/">
            <rdf:Description rdf:about="#meta_M_anth_c">
              <bqbiol:is>
                <rdf:Bag>
                  <rdf:li rdf:resource="http://identifiers.org/bigg.metabolite/anth"/>
                  <rdf:li rdf:resource="http://identifiers.org/biocyc/META:ANTHRANILATE"/>
                  <rdf:li rdf:resource="http://identifiers.org/chebi/CHEBI:30754"/>
                  <rdf:li rdf:resource="http://identifiers.org/chebi/CHEBI:22575"/>
                  <rdf:li rdf:resource="http://identifiers.org/chebi/CHEBI:16567"/>
                  <rdf:li rdf:resource="http://identifiers.org/chebi/CHEBI:40980"/>
                  <rdf:li rdf:resource="http://identifiers.org/chebi/CHEBI:22578"/>
                  <rdf:li rdf:resource="http://identifiers.org/chebi/CHEBI:13841"/>
                  <rdf:li rdf:resource="http://identifiers.org/chebi/CHEBI:22577"/>
                  <rdf:li rdf:resource="http://identifiers.org/chebi/CHEBI:2757"/>
                  <rdf:li rdf:resource="http://identifiers.org/envipath/32de3cf4-e3e6-4168-956e-32fa5ddb0ce1/compound/ec511e59-d2cf-482d-ae9f-7f4dd74818c2"/>
                  <rdf:li rdf:resource="http://identifiers.org/hmdb/HMDB01123"/>
                  <rdf:li rdf:resource="http://identifiers.org/inchi_key/RWZYAGGXGHYGMB-UHFFFAOYSA-M"/>
                  <rdf:li rdf:resource="http://identifiers.org/kegg.compound/C00108"/>
                  <rdf:li rdf:resource="http://identifiers.org/metanetx.chemical/MNXM188"/>
                  <rdf:li rdf:resource="http://identifiers.org/sabiork/5005"/>
                  <rdf:li rdf:resource="http://identifiers.org/seed.compound/cpd00093"/>
                </rdf:Bag>
              </bqbiol:is>
            </rdf:Description>
          </rdf:RDF>
        </annotation>
      </species>
      <species metaid="meta_M_ara5p_c" sboTerm="SBO:0000247" id="M_ara5p_c" name="D-Arabinose 5-phosphate" compartment="c" hasOnlySubstanceUnits="true" boundaryCondition="false" constant="false" fbc:chemicalFormula="C5H9O8P">
        <annotation>
          <rdf:RDF xmlns:rdf="http://www.w3.org/1999/02/22-rdf-syntax-ns#" xmlns:dcterms="http://purl.org/dc/terms/" xmlns:vCard="http://www.w3.org/2001/vcard-rdf/3.0#" xmlns:vCard4="http://www.w3.org/2006/vcard/ns#" xmlns:bqbiol="http://biomodels.net/biology-qualifiers/" xmlns:bqmodel="http://biomodels.net/model-qualifiers/">
            <rdf:Description rdf:about="#meta_M_ara5p_c">
              <bqbiol:is>
                <rdf:Bag>
                  <rdf:li rdf:resource="http://identifiers.org/bigg.metabolite/ara5p"/>
                  <rdf:li rdf:resource="http://identifiers.org/biocyc/META:ARABINOSE-5P"/>
                  <rdf:li rdf:resource="http://identifiers.org/chebi/CHEBI:12916"/>
                  <rdf:li rdf:resource="http://identifiers.org/chebi/CHEBI:79058"/>
                  <rdf:li rdf:resource="http://identifiers.org/chebi/CHEBI:57693"/>
                  <rdf:li rdf:resource="http://identifiers.org/chebi/CHEBI:16241"/>
                  <rdf:li rdf:resource="http://identifiers.org/chebi/CHEBI:4104"/>
                  <rdf:li rdf:resource="http://identifiers.org/chebi/CHEBI:20915"/>
                  <rdf:li rdf:resource="http://identifiers.org/hmdb/HMDB11734"/>
                  <rdf:li rdf:resource="http://identifiers.org/inchi_key/PPQRONHOSHZGFQ-WDCZJNDASA-L"/>
                  <rdf:li rdf:resource="http://identifiers.org/kegg.compound/C01112"/>
                  <rdf:li rdf:resource="http://identifiers.org/metanetx.chemical/MNXM1184"/>
                  <rdf:li rdf:resource="http://identifiers.org/sabiork/25303"/>
                  <rdf:li rdf:resource="http://identifiers.org/sabiork/1478"/>
                  <rdf:li rdf:resource="http://identifiers.org/seed.compound/cpd00817"/>
                </rdf:Bag>
              </bqbiol:is>
            </rdf:Description>
          </rdf:RDF>
        </annotation>
      </species>
      <species metaid="meta_M_arg__L_c" sboTerm="SBO:0000247" id="M_arg__L_c" name="L-Arginine" compartment="c" hasOnlySubstanceUnits="true" boundaryCondition="false" constant="false" fbc:chemicalFormula="C6H15N4O2">
        <annotation>
          <rdf:RDF xmlns:rdf="http://www.w3.org/1999/02/22-rdf-syntax-ns#" xmlns:dcterms="http://purl.org/dc/terms/" xmlns:vCard="http://www.w3.org/2001/vcard-rdf/3.0#" xmlns:vCard4="http://www.w3.org/2006/vcard/ns#" xmlns:bqbiol="http://biomodels.net/biology-qualifiers/" xmlns:bqmodel="http://biomodels.net/model-qualifiers/">
            <rdf:Description rdf:about="#meta_M_arg__L_c">
              <bqbiol:is>
                <rdf:Bag>
                  <rdf:li rdf:resource="http://identifiers.org/bigg.metabolite/arg__L"/>
                  <rdf:li rdf:resource="http://identifiers.org/biocyc/META:ARG"/>
                  <rdf:li rdf:resource="http://identifiers.org/chebi/CHEBI:32683"/>
                  <rdf:li rdf:resource="http://identifiers.org/chebi/CHEBI:22616"/>
                  <rdf:li rdf:resource="http://identifiers.org/chebi/CHEBI:2643"/>
                  <rdf:li rdf:resource="http://identifiers.org/chebi/CHEBI:32681"/>
                  <rdf:li rdf:resource="http://identifiers.org/chebi/CHEBI:13077"/>
                  <rdf:li rdf:resource="http://identifiers.org/chebi/CHEBI:32682"/>
                  <rdf:li rdf:resource="http://identifiers.org/chebi/CHEBI:16467"/>
                  <rdf:li rdf:resource="http://identifiers.org/chebi/CHEBI:21235"/>
                  <rdf:li rdf:resource="http://identifiers.org/chebi/CHEBI:42927"/>
                  <rdf:li rdf:resource="http://identifiers.org/chebi/CHEBI:6185"/>
                  <rdf:li rdf:resource="http://identifiers.org/chebi/CHEBI:32696"/>
                  <rdf:li rdf:resource="http://identifiers.org/chebi/CHEBI:32695"/>
                  <rdf:li rdf:resource="http://identifiers.org/chebi/CHEBI:29016"/>
                  <rdf:li rdf:resource="http://identifiers.org/chebi/CHEBI:32697"/>
                  <rdf:li rdf:resource="http://identifiers.org/chebi/CHEBI:133495"/>
                  <rdf:li rdf:resource="http://identifiers.org/hmdb/HMDB62762"/>
                  <rdf:li rdf:resource="http://identifiers.org/hmdb/HMDB00517"/>
                  <rdf:li rdf:resource="http://identifiers.org/inchi_key/ODKSFYDXXFIFQN-BYPYZUCNSA-O"/>
                  <rdf:li rdf:resource="http://identifiers.org/kegg.compound/C02385"/>
                  <rdf:li rdf:resource="http://identifiers.org/kegg.compound/C00062"/>
                  <rdf:li rdf:resource="http://identifiers.org/kegg.drug/D02982"/>
                  <rdf:li rdf:resource="http://identifiers.org/metanetx.chemical/MNXM70"/>
                  <rdf:li rdf:resource="http://identifiers.org/reactome.compound/351977"/>
                  <rdf:li rdf:resource="http://identifiers.org/reactome.compound/29468"/>
                  <rdf:li rdf:resource="http://identifiers.org/reactome.compound/374064"/>
                  <rdf:li rdf:resource="http://identifiers.org/reactome.compound/113530"/>
                  <rdf:li rdf:resource="http://identifiers.org/sabiork/2410"/>
                  <rdf:li rdf:resource="http://identifiers.org/sabiork/23080"/>
                  <rdf:li rdf:resource="http://identifiers.org/sabiork/80"/>
                  <rdf:li rdf:resource="http://identifiers.org/seed.compound/cpd00051"/>
                  <rdf:li rdf:resource="http://identifiers.org/seed.compound/cpd19021"/>
                </rdf:Bag>
              </bqbiol:is>
            </rdf:Description>
          </rdf:RDF>
        </annotation>
      </species>
      <species metaid="meta_M_arg__L_e" sboTerm="SBO:0000247" id="M_arg__L_e" name="L-Arginine" compartment="e" hasOnlySubstanceUnits="true" boundaryCondition="false" constant="false" fbc:chemicalFormula="C6H15N4O2">
        <annotation>
          <rdf:RDF xmlns:rdf="http://www.w3.org/1999/02/22-rdf-syntax-ns#" xmlns:dcterms="http://purl.org/dc/terms/" xmlns:vCard="http://www.w3.org/2001/vcard-rdf/3.0#" xmlns:vCard4="http://www.w3.org/2006/vcard/ns#" xmlns:bqbiol="http://biomodels.net/biology-qualifiers/" xmlns:bqmodel="http://biomodels.net/model-qualifiers/">
            <rdf:Description rdf:about="#meta_M_arg__L_e">
              <bqbiol:is>
                <rdf:Bag>
                  <rdf:li rdf:resource="http://identifiers.org/bigg.metabolite/arg__L"/>
                  <rdf:li rdf:resource="http://identifiers.org/biocyc/META:ARG"/>
                  <rdf:li rdf:resource="http://identifiers.org/chebi/CHEBI:32683"/>
                  <rdf:li rdf:resource="http://identifiers.org/chebi/CHEBI:22616"/>
                  <rdf:li rdf:resource="http://identifiers.org/chebi/CHEBI:2643"/>
                  <rdf:li rdf:resource="http://identifiers.org/chebi/CHEBI:32681"/>
                  <rdf:li rdf:resource="http://identifiers.org/chebi/CHEBI:13077"/>
                  <rdf:li rdf:resource="http://identifiers.org/chebi/CHEBI:32682"/>
                  <rdf:li rdf:resource="http://identifiers.org/chebi/CHEBI:16467"/>
                  <rdf:li rdf:resource="http://identifiers.org/chebi/CHEBI:21235"/>
                  <rdf:li rdf:resource="http://identifiers.org/chebi/CHEBI:42927"/>
                  <rdf:li rdf:resource="http://identifiers.org/chebi/CHEBI:6185"/>
                  <rdf:li rdf:resource="http://identifiers.org/chebi/CHEBI:32696"/>
                  <rdf:li rdf:resource="http://identifiers.org/chebi/CHEBI:32695"/>
                  <rdf:li rdf:resource="http://identifiers.org/chebi/CHEBI:29016"/>
                  <rdf:li rdf:resource="http://identifiers.org/chebi/CHEBI:32697"/>
                  <rdf:li rdf:resource="http://identifiers.org/chebi/CHEBI:133495"/>
                  <rdf:li rdf:resource="http://identifiers.org/hmdb/HMDB62762"/>
                  <rdf:li rdf:resource="http://identifiers.org/hmdb/HMDB00517"/>
                  <rdf:li rdf:resource="http://identifiers.org/inchi_key/ODKSFYDXXFIFQN-BYPYZUCNSA-O"/>
                  <rdf:li rdf:resource="http://identifiers.org/kegg.compound/C02385"/>
                  <rdf:li rdf:resource="http://identifiers.org/kegg.compound/C00062"/>
                  <rdf:li rdf:resource="http://identifiers.org/kegg.drug/D02982"/>
                  <rdf:li rdf:resource="http://identifiers.org/metanetx.chemical/MNXM70"/>
                  <rdf:li rdf:resource="http://identifiers.org/reactome.compound/351977"/>
                  <rdf:li rdf:resource="http://identifiers.org/reactome.compound/29468"/>
                  <rdf:li rdf:resource="http://identifiers.org/reactome.compound/374064"/>
                  <rdf:li rdf:resource="http://identifiers.org/reactome.compound/113530"/>
                  <rdf:li rdf:resource="http://identifiers.org/sabiork/2410"/>
                  <rdf:li rdf:resource="http://identifiers.org/sabiork/23080"/>
                  <rdf:li rdf:resource="http://identifiers.org/sabiork/80"/>
                  <rdf:li rdf:resource="http://identifiers.org/seed.compound/cpd00051"/>
                  <rdf:li rdf:resource="http://identifiers.org/seed.compound/cpd19021"/>
                </rdf:Bag>
              </bqbiol:is>
            </rdf:Description>
          </rdf:RDF>
        </annotation>
      </species>
      <species metaid="meta_M_asn__L_c" sboTerm="SBO:0000247" id="M_asn__L_c" name="L-Asparagine" compartment="c" hasOnlySubstanceUnits="true" boundaryCondition="false" constant="false" fbc:chemicalFormula="C4H8N2O3">
        <annotation>
          <rdf:RDF xmlns:rdf="http://www.w3.org/1999/02/22-rdf-syntax-ns#" xmlns:dcterms="http://purl.org/dc/terms/" xmlns:vCard="http://www.w3.org/2001/vcard-rdf/3.0#" xmlns:vCard4="http://www.w3.org/2006/vcard/ns#" xmlns:bqbiol="http://biomodels.net/biology-qualifiers/" xmlns:bqmodel="http://biomodels.net/model-qualifiers/">
            <rdf:Description rdf:about="#meta_M_asn__L_c">
              <bqbiol:is>
                <rdf:Bag>
                  <rdf:li rdf:resource="http://identifiers.org/bigg.metabolite/asn__L"/>
                  <rdf:li rdf:resource="http://identifiers.org/biocyc/META:ASN"/>
                  <rdf:li rdf:resource="http://identifiers.org/chebi/CHEBI:6191"/>
                  <rdf:li rdf:resource="http://identifiers.org/chebi/CHEBI:22653"/>
                  <rdf:li rdf:resource="http://identifiers.org/chebi/CHEBI:32651"/>
                  <rdf:li rdf:resource="http://identifiers.org/chebi/CHEBI:58048"/>
                  <rdf:li rdf:resource="http://identifiers.org/chebi/CHEBI:40902"/>
                  <rdf:li rdf:resource="http://identifiers.org/chebi/CHEBI:21242"/>
                  <rdf:li rdf:resource="http://identifiers.org/chebi/CHEBI:32661"/>
                  <rdf:li rdf:resource="http://identifiers.org/chebi/CHEBI:13083"/>
                  <rdf:li rdf:resource="http://identifiers.org/chebi/CHEBI:17196"/>
                  <rdf:li rdf:resource="http://identifiers.org/chebi/CHEBI:32660"/>
                  <rdf:li rdf:resource="http://identifiers.org/chebi/CHEBI:32650"/>
                  <rdf:li rdf:resource="http://identifiers.org/hmdb/HMDB00168"/>
                  <rdf:li rdf:resource="http://identifiers.org/inchi_key/DCXYFEDJOCDNAF-REOHCLBHSA-N"/>
                  <rdf:li rdf:resource="http://identifiers.org/kegg.compound/C16438"/>
                  <rdf:li rdf:resource="http://identifiers.org/kegg.compound/C00152"/>
                  <rdf:li rdf:resource="http://identifiers.org/metanetx.chemical/MNXM147"/>
                  <rdf:li rdf:resource="http://identifiers.org/reactome.compound/29642"/>
                  <rdf:li rdf:resource="http://identifiers.org/reactome.compound/379703"/>
                  <rdf:li rdf:resource="http://identifiers.org/sabiork/21052"/>
                  <rdf:li rdf:resource="http://identifiers.org/sabiork/72"/>
                  <rdf:li rdf:resource="http://identifiers.org/seed.compound/cpd00132"/>
                  <rdf:li rdf:resource="http://identifiers.org/seed.compound/cpd15142"/>
                </rdf:Bag>
              </bqbiol:is>
            </rdf:Description>
          </rdf:RDF>
        </annotation>
      </species>
      <species metaid="meta_M_asp__L_c" sboTerm="SBO:0000247" id="M_asp__L_c" name="L-Aspartate" compartment="c" hasOnlySubstanceUnits="true" boundaryCondition="false" constant="false" fbc:chemicalFormula="C4H6NO4">
        <annotation>
          <rdf:RDF xmlns:rdf="http://www.w3.org/1999/02/22-rdf-syntax-ns#" xmlns:dcterms="http://purl.org/dc/terms/" xmlns:vCard="http://www.w3.org/2001/vcard-rdf/3.0#" xmlns:vCard4="http://www.w3.org/2006/vcard/ns#" xmlns:bqbiol="http://biomodels.net/biology-qualifiers/" xmlns:bqmodel="http://biomodels.net/model-qualifiers/">
            <rdf:Description rdf:about="#meta_M_asp__L_c">
              <bqbiol:is>
                <rdf:Bag>
                  <rdf:li rdf:resource="http://identifiers.org/bigg.metabolite/asp__L"/>
                  <rdf:li rdf:resource="http://identifiers.org/biocyc/META:L-ASPARTATE"/>
                  <rdf:li rdf:resource="http://identifiers.org/chebi/CHEBI:17053"/>
                  <rdf:li rdf:resource="http://identifiers.org/chebi/CHEBI:22659"/>
                  <rdf:li rdf:resource="http://identifiers.org/chebi/CHEBI:6193"/>
                  <rdf:li rdf:resource="http://identifiers.org/chebi/CHEBI:21247"/>
                  <rdf:li rdf:resource="http://identifiers.org/chebi/CHEBI:29993"/>
                  <rdf:li rdf:resource="http://identifiers.org/chebi/CHEBI:40942"/>
                  <rdf:li rdf:resource="http://identifiers.org/chebi/CHEBI:29995"/>
                  <rdf:li rdf:resource="http://identifiers.org/chebi/CHEBI:22660"/>
                  <rdf:li rdf:resource="http://identifiers.org/chebi/CHEBI:29991"/>
                  <rdf:li rdf:resource="http://identifiers.org/chebi/CHEBI:132943"/>
                  <rdf:li rdf:resource="http://identifiers.org/chebi/CHEBI:35391"/>
                  <rdf:li rdf:resource="http://identifiers.org/chebi/CHEBI:13085"/>
                  <rdf:li rdf:resource="http://identifiers.org/chebi/CHEBI:40913"/>
                  <rdf:li rdf:resource="http://identifiers.org/chebi/CHEBI:21244"/>
                  <rdf:li rdf:resource="http://identifiers.org/chebi/CHEBI:40853"/>
                  <rdf:li rdf:resource="http://identifiers.org/chebi/CHEBI:29992"/>
                  <rdf:li rdf:resource="http://identifiers.org/chebi/CHEBI:40900"/>
                  <rdf:li rdf:resource="http://identifiers.org/envipath/32de3cf4-e3e6-4168-956e-32fa5ddb0ce1/compound/4b0cdcb0-137a-4ddc-8e5c-2b55ea238c15"/>
                  <rdf:li rdf:resource="http://identifiers.org/hmdb/HMDB62186"/>
                  <rdf:li rdf:resource="http://identifiers.org/hmdb/HMDB62501"/>
                  <rdf:li rdf:resource="http://identifiers.org/hmdb/HMDB00191"/>
                  <rdf:li rdf:resource="http://identifiers.org/inchi_key/CKLJMWTZIZZHCS-REOHCLBHSA-M"/>
                  <rdf:li rdf:resource="http://identifiers.org/kegg.compound/C00049"/>
                  <rdf:li rdf:resource="http://identifiers.org/kegg.compound/C16433"/>
                  <rdf:li rdf:resource="http://identifiers.org/kegg.drug/D00013"/>
                  <rdf:li rdf:resource="http://identifiers.org/metanetx.chemical/MNXM42"/>
                  <rdf:li rdf:resource="http://identifiers.org/reactome.compound/113553"/>
                  <rdf:li rdf:resource="http://identifiers.org/reactome.compound/29448"/>
                  <rdf:li rdf:resource="http://identifiers.org/sabiork/71"/>
                  <rdf:li rdf:resource="http://identifiers.org/seed.compound/cpd00041"/>
                  <rdf:li rdf:resource="http://identifiers.org/seed.compound/cpd19181"/>
                </rdf:Bag>
              </bqbiol:is>
            </rdf:Description>
          </rdf:RDF>
        </annotation>
      </species>
      <species metaid="meta_M_aspsa_c" sboTerm="SBO:0000247" id="M_aspsa_c" name="L-Aspartate 4-semialdehyde" compartment="c" hasOnlySubstanceUnits="true" boundaryCondition="false" constant="false" fbc:chemicalFormula="C4H7NO3">
        <annotation>
          <rdf:RDF xmlns:rdf="http://www.w3.org/1999/02/22-rdf-syntax-ns#" xmlns:dcterms="http://purl.org/dc/terms/" xmlns:vCard="http://www.w3.org/2001/vcard-rdf/3.0#" xmlns:vCard4="http://www.w3.org/2006/vcard/ns#" xmlns:bqbiol="http://biomodels.net/biology-qualifiers/" xmlns:bqmodel="http://biomodels.net/model-qualifiers/">
            <rdf:Description rdf:about="#meta_M_aspsa_c">
              <bqbiol:is>
                <rdf:Bag>
                  <rdf:li rdf:resource="http://identifiers.org/bigg.metabolite/aspsa"/>
                  <rdf:li rdf:resource="http://identifiers.org/biocyc/META:L-ASPARTATE-SEMIALDEHYDE"/>
                  <rdf:li rdf:resource="http://identifiers.org/chebi/CHEBI:40847"/>
                  <rdf:li rdf:resource="http://identifiers.org/chebi/CHEBI:18051"/>
                  <rdf:li rdf:resource="http://identifiers.org/chebi/CHEBI:13087"/>
                  <rdf:li rdf:resource="http://identifiers.org/chebi/CHEBI:13086"/>
                  <rdf:li rdf:resource="http://identifiers.org/chebi/CHEBI:21245"/>
                  <rdf:li rdf:resource="http://identifiers.org/chebi/CHEBI:6194"/>
                  <rdf:li rdf:resource="http://identifiers.org/chebi/CHEBI:537519"/>
                  <rdf:li rdf:resource="http://identifiers.org/hmdb/HMDB12249"/>
                  <rdf:li rdf:resource="http://identifiers.org/inchi_key/HOSWPDPVFBCLSY-VKHMYHEASA-N"/>
                  <rdf:li rdf:resource="http://identifiers.org/kegg.compound/C00441"/>
                  <rdf:li rdf:resource="http://identifiers.org/metanetx.chemical/MNXM361"/>
                  <rdf:li rdf:resource="http://identifiers.org/sabiork/2052"/>
                  <rdf:li rdf:resource="http://identifiers.org/seed.compound/cpd00346"/>
                </rdf:Bag>
              </bqbiol:is>
            </rdf:Description>
          </rdf:RDF>
        </annotation>
      </species>
      <species metaid="meta_M_atp_c" sboTerm="SBO:0000247" id="M_atp_c" name="ATP C10H12N5O13P3" compartment="c" hasOnlySubstanceUnits="true" boundaryCondition="false" constant="false" fbc:chemicalFormula="C10H12N5O13P3">
        <annotation>
          <rdf:RDF xmlns:rdf="http://www.w3.org/1999/02/22-rdf-syntax-ns#" xmlns:dcterms="http://purl.org/dc/terms/" xmlns:vCard="http://www.w3.org/2001/vcard-rdf/3.0#" xmlns:vCard4="http://www.w3.org/2006/vcard/ns#" xmlns:bqbiol="http://biomodels.net/biology-qualifiers/" xmlns:bqmodel="http://biomodels.net/model-qualifiers/">
            <rdf:Description rdf:about="#meta_M_atp_c">
              <bqbiol:is>
                <rdf:Bag>
                  <rdf:li rdf:resource="http://identifiers.org/bigg.metabolite/atp"/>
                  <rdf:li rdf:resource="http://identifiers.org/biocyc/META:ATP"/>
                  <rdf:li rdf:resource="http://identifiers.org/chebi/CHEBI:15422"/>
                  <rdf:li rdf:resource="http://identifiers.org/chebi/CHEBI:10789"/>
                  <rdf:li rdf:resource="http://identifiers.org/chebi/CHEBI:10841"/>
                  <rdf:li rdf:resource="http://identifiers.org/chebi/CHEBI:2359"/>
                  <rdf:li rdf:resource="http://identifiers.org/chebi/CHEBI:22249"/>
                  <rdf:li rdf:resource="http://identifiers.org/chebi/CHEBI:13236"/>
                  <rdf:li rdf:resource="http://identifiers.org/chebi/CHEBI:237958"/>
                  <rdf:li rdf:resource="http://identifiers.org/chebi/CHEBI:30616"/>
                  <rdf:li rdf:resource="http://identifiers.org/chebi/CHEBI:57299"/>
                  <rdf:li rdf:resource="http://identifiers.org/chebi/CHEBI:40938"/>
                  <rdf:li rdf:resource="http://identifiers.org/hmdb/HMDB00538"/>
                  <rdf:li rdf:resource="http://identifiers.org/inchi_key/ZKHQWZAMYRWXGA-KQYNXXCUSA-J"/>
                  <rdf:li rdf:resource="http://identifiers.org/kegg.compound/C00002"/>
                  <rdf:li rdf:resource="http://identifiers.org/kegg.drug/D08646"/>
                  <rdf:li rdf:resource="http://identifiers.org/metanetx.chemical/MNXM3"/>
                  <rdf:li rdf:resource="http://identifiers.org/reactome.compound/8878982"/>
                  <rdf:li rdf:resource="http://identifiers.org/reactome.compound/389573"/>
                  <rdf:li rdf:resource="http://identifiers.org/reactome.compound/8938081"/>
                  <rdf:li rdf:resource="http://identifiers.org/reactome.compound/211579"/>
                  <rdf:li rdf:resource="http://identifiers.org/reactome.compound/113593"/>
                  <rdf:li rdf:resource="http://identifiers.org/reactome.compound/113592"/>
                  <rdf:li rdf:resource="http://identifiers.org/reactome.compound/5632460"/>
                  <rdf:li rdf:resource="http://identifiers.org/reactome.compound/5696069"/>
                  <rdf:li rdf:resource="http://identifiers.org/reactome.compound/29358"/>
                  <rdf:li rdf:resource="http://identifiers.org/reactome.compound/8869363"/>
                  <rdf:li rdf:resource="http://identifiers.org/reactome.compound/6798184"/>
                  <rdf:li rdf:resource="http://identifiers.org/sabiork/34"/>
                  <rdf:li rdf:resource="http://identifiers.org/seed.compound/cpd00002"/>
                </rdf:Bag>
              </bqbiol:is>
            </rdf:Description>
          </rdf:RDF>
        </annotation>
      </species>
      <species metaid="meta_M_btn_c" sboTerm="SBO:0000247" id="M_btn_c" name="Biotin" compartment="c" hasOnlySubstanceUnits="true" boundaryCondition="false" constant="false" fbc:chemicalFormula="C10H15N2O3S">
        <annotation>
          <rdf:RDF xmlns:rdf="http://www.w3.org/1999/02/22-rdf-syntax-ns#" xmlns:dcterms="http://purl.org/dc/terms/" xmlns:vCard="http://www.w3.org/2001/vcard-rdf/3.0#" xmlns:vCard4="http://www.w3.org/2006/vcard/ns#" xmlns:bqbiol="http://biomodels.net/biology-qualifiers/" xmlns:bqmodel="http://biomodels.net/model-qualifiers/">
            <rdf:Description rdf:about="#meta_M_btn_c">
              <bqbiol:is>
                <rdf:Bag>
                  <rdf:li rdf:resource="http://identifiers.org/bigg.metabolite/btn"/>
                  <rdf:li rdf:resource="http://identifiers.org/biocyc/META:BIOTIN"/>
                  <rdf:li rdf:resource="http://identifiers.org/chebi/CHEBI:13905"/>
                  <rdf:li rdf:resource="http://identifiers.org/chebi/CHEBI:57586"/>
                  <rdf:li rdf:resource="http://identifiers.org/chebi/CHEBI:22884"/>
                  <rdf:li rdf:resource="http://identifiers.org/chebi/CHEBI:3108"/>
                  <rdf:li rdf:resource="http://identifiers.org/chebi/CHEBI:41236"/>
                  <rdf:li rdf:resource="http://identifiers.org/chebi/CHEBI:15956"/>
                  <rdf:li rdf:resource="http://identifiers.org/chebi/CHEBI:22882"/>
                  <rdf:li rdf:resource="http://identifiers.org/hmdb/HMDB00030"/>
                  <rdf:li rdf:resource="http://identifiers.org/inchi_key/YBJHBAHKTGYVGT-ZKWXMUAHSA-M"/>
                  <rdf:li rdf:resource="http://identifiers.org/kegg.compound/C00120"/>
                  <rdf:li rdf:resource="http://identifiers.org/kegg.drug/D00029"/>
                  <rdf:li rdf:resource="http://identifiers.org/metanetx.chemical/MNXM304"/>
                  <rdf:li rdf:resource="http://identifiers.org/reactome.compound/199238"/>
                  <rdf:li rdf:resource="http://identifiers.org/reactome.compound/29582"/>
                  <rdf:li rdf:resource="http://identifiers.org/reactome.compound/199207"/>
                  <rdf:li rdf:resource="http://identifiers.org/sabiork/1936"/>
                  <rdf:li rdf:resource="http://identifiers.org/seed.compound/cpd00104"/>
                </rdf:Bag>
              </bqbiol:is>
            </rdf:Description>
          </rdf:RDF>
        </annotation>
      </species>
      <species metaid="meta_M_c190cACP_c" sboTerm="SBO:0000247" id="M_c190cACP_c" name="19 carbon cyclopropane-ACP" compartment="c" hasOnlySubstanceUnits="true" boundaryCondition="false" constant="false" fbc:chemicalFormula="C30H55N2O8PRS">
        <annotation>
          <rdf:RDF xmlns:rdf="http://www.w3.org/1999/02/22-rdf-syntax-ns#" xmlns:dcterms="http://purl.org/dc/terms/" xmlns:vCard="http://www.w3.org/2001/vcard-rdf/3.0#" xmlns:vCard4="http://www.w3.org/2006/vcard/ns#" xmlns:bqbiol="http://biomodels.net/biology-qualifiers/" xmlns:bqmodel="http://biomodels.net/model-qualifiers/">
            <rdf:Description rdf:about="#meta_M_c190cACP_c">
              <bqbiol:is>
                <rdf:Bag>
                  <rdf:li rdf:resource="http://identifiers.org/bigg.metabolite/c190cACP"/>
                  <rdf:li rdf:resource="http://identifiers.org/metanetx.chemical/MNXM91847"/>
                  <rdf:li rdf:resource="http://identifiers.org/seed.compound/cpd16099"/>
                </rdf:Bag>
              </bqbiol:is>
            </rdf:Description>
          </rdf:RDF>
        </annotation>
      </species>
      <species metaid="meta_M_cbasp_c" sboTerm="SBO:0000247" id="M_cbasp_c" name="N-Carbamoyl-L-aspartate" compartment="c" hasOnlySubstanceUnits="true" boundaryCondition="false" constant="false" fbc:chemicalFormula="C5H6N2O5">
        <annotation>
          <rdf:RDF xmlns:rdf="http://www.w3.org/1999/02/22-rdf-syntax-ns#" xmlns:dcterms="http://purl.org/dc/terms/" xmlns:vCard="http://www.w3.org/2001/vcard-rdf/3.0#" xmlns:vCard4="http://www.w3.org/2006/vcard/ns#" xmlns:bqbiol="http://biomodels.net/biology-qualifiers/" xmlns:bqmodel="http://biomodels.net/model-qualifiers/">
            <rdf:Description rdf:about="#meta_M_cbasp_c">
              <bqbiol:is>
                <rdf:Bag>
                  <rdf:li rdf:resource="http://identifiers.org/bigg.metabolite/cbasp"/>
                  <rdf:li rdf:resource="http://identifiers.org/biocyc/META:CARBAMYUL-L-ASPARTATE"/>
                  <rdf:li rdf:resource="http://identifiers.org/chebi/CHEBI:12593"/>
                  <rdf:li rdf:resource="http://identifiers.org/chebi/CHEBI:21687"/>
                  <rdf:li rdf:resource="http://identifiers.org/chebi/CHEBI:21688"/>
                  <rdf:li rdf:resource="http://identifiers.org/chebi/CHEBI:44316"/>
                  <rdf:li rdf:resource="http://identifiers.org/chebi/CHEBI:12496"/>
                  <rdf:li rdf:resource="http://identifiers.org/chebi/CHEBI:7257"/>
                  <rdf:li rdf:resource="http://identifiers.org/chebi/CHEBI:32814"/>
                  <rdf:li rdf:resource="http://identifiers.org/chebi/CHEBI:15859"/>
                  <rdf:li rdf:resource="http://identifiers.org/hmdb/HMDB00828"/>
                  <rdf:li rdf:resource="http://identifiers.org/inchi_key/HLKXYZVTANABHZ-REOHCLBHSA-L"/>
                  <rdf:li rdf:resource="http://identifiers.org/kegg.compound/C00438"/>
                  <rdf:li rdf:resource="http://identifiers.org/metanetx.chemical/MNXM465"/>
                  <rdf:li rdf:resource="http://identifiers.org/reactome.compound/111628"/>
                  <rdf:li rdf:resource="http://identifiers.org/sabiork/2049"/>
                  <rdf:li rdf:resource="http://identifiers.org/seed.compound/cpd00343"/>
                </rdf:Bag>
              </bqbiol:is>
            </rdf:Description>
          </rdf:RDF>
        </annotation>
      </species>
      <species metaid="meta_M_cbp_c" sboTerm="SBO:0000247" id="M_cbp_c" name="Carbamoyl phosphate" compartment="c" hasOnlySubstanceUnits="true" boundaryCondition="false" constant="false" fbc:chemicalFormula="CH2NO5P">
        <annotation>
          <rdf:RDF xmlns:rdf="http://www.w3.org/1999/02/22-rdf-syntax-ns#" xmlns:dcterms="http://purl.org/dc/terms/" xmlns:vCard="http://www.w3.org/2001/vcard-rdf/3.0#" xmlns:vCard4="http://www.w3.org/2006/vcard/ns#" xmlns:bqbiol="http://biomodels.net/biology-qualifiers/" xmlns:bqmodel="http://biomodels.net/model-qualifiers/">
            <rdf:Description rdf:about="#meta_M_cbp_c">
              <bqbiol:is>
                <rdf:Bag>
                  <rdf:li rdf:resource="http://identifiers.org/bigg.metabolite/cbp"/>
                  <rdf:li rdf:resource="http://identifiers.org/biocyc/META:CARBAMOYL-P"/>
                  <rdf:li rdf:resource="http://identifiers.org/chebi/CHEBI:13942"/>
                  <rdf:li rdf:resource="http://identifiers.org/chebi/CHEBI:23005"/>
                  <rdf:li rdf:resource="http://identifiers.org/chebi/CHEBI:3389"/>
                  <rdf:li rdf:resource="http://identifiers.org/chebi/CHEBI:58228"/>
                  <rdf:li rdf:resource="http://identifiers.org/chebi/CHEBI:17672"/>
                  <rdf:li rdf:resource="http://identifiers.org/chebi/CHEBI:41567"/>
                  <rdf:li rdf:resource="http://identifiers.org/hmdb/HMDB01096"/>
                  <rdf:li rdf:resource="http://identifiers.org/inchi_key/FFQKYPRQEYGKAF-UHFFFAOYSA-L"/>
                  <rdf:li rdf:resource="http://identifiers.org/kegg.compound/C00169"/>
                  <rdf:li rdf:resource="http://identifiers.org/metanetx.chemical/MNXM138"/>
                  <rdf:li rdf:resource="http://identifiers.org/reactome.compound/29676"/>
                  <rdf:li rdf:resource="http://identifiers.org/reactome.compound/111647"/>
                  <rdf:li rdf:resource="http://identifiers.org/sabiork/1311"/>
                  <rdf:li rdf:resource="http://identifiers.org/seed.compound/cpd00146"/>
                </rdf:Bag>
              </bqbiol:is>
            </rdf:Description>
          </rdf:RDF>
        </annotation>
      </species>
      <species metaid="meta_M_cdp_c" sboTerm="SBO:0000247" id="M_cdp_c" name="CDP C9H12N3O11P2" compartment="c" hasOnlySubstanceUnits="true" boundaryCondition="false" constant="false" fbc:chemicalFormula="C9H12N3O11P2">
        <annotation>
          <rdf:RDF xmlns:rdf="http://www.w3.org/1999/02/22-rdf-syntax-ns#" xmlns:dcterms="http://purl.org/dc/terms/" xmlns:vCard="http://www.w3.org/2001/vcard-rdf/3.0#" xmlns:vCard4="http://www.w3.org/2006/vcard/ns#" xmlns:bqbiol="http://biomodels.net/biology-qualifiers/" xmlns:bqmodel="http://biomodels.net/model-qualifiers/">
            <rdf:Description rdf:about="#meta_M_cdp_c">
              <bqbiol:is>
                <rdf:Bag>
                  <rdf:li rdf:resource="http://identifiers.org/bigg.metabolite/cdp"/>
                  <rdf:li rdf:resource="http://identifiers.org/biocyc/META:CDP"/>
                  <rdf:li rdf:resource="http://identifiers.org/chebi/CHEBI:41451"/>
                  <rdf:li rdf:resource="http://identifiers.org/chebi/CHEBI:23519"/>
                  <rdf:li rdf:resource="http://identifiers.org/chebi/CHEBI:3260"/>
                  <rdf:li rdf:resource="http://identifiers.org/chebi/CHEBI:13254"/>
                  <rdf:li rdf:resource="http://identifiers.org/chebi/CHEBI:17239"/>
                  <rdf:li rdf:resource="http://identifiers.org/chebi/CHEBI:58069"/>
                  <rdf:li rdf:resource="http://identifiers.org/hmdb/HMDB01546"/>
                  <rdf:li rdf:resource="http://identifiers.org/inchi_key/ZWIADYZPOWUWEW-XVFCMESISA-K"/>
                  <rdf:li rdf:resource="http://identifiers.org/kegg.compound/C00112"/>
                  <rdf:li rdf:resource="http://identifiers.org/metanetx.chemical/MNXM220"/>
                  <rdf:li rdf:resource="http://identifiers.org/seed.compound/cpd00096"/>
                </rdf:Bag>
              </bqbiol:is>
            </rdf:Description>
          </rdf:RDF>
        </annotation>
      </species>
      <species metaid="meta_M_cdpdag_HP_c" sboTerm="SBO:0000247" id="M_cdpdag_HP_c" name="CDP-Diacylglycerol Hp specific" compartment="c" hasOnlySubstanceUnits="true" boundaryCondition="false" constant="false" fbc:chemicalFormula="C45H79N3O15P2">
        <annotation>
          <rdf:RDF xmlns:rdf="http://www.w3.org/1999/02/22-rdf-syntax-ns#" xmlns:dcterms="http://purl.org/dc/terms/" xmlns:vCard="http://www.w3.org/2001/vcard-rdf/3.0#" xmlns:vCard4="http://www.w3.org/2006/vcard/ns#" xmlns:bqbiol="http://biomodels.net/biology-qualifiers/" xmlns:bqmodel="http://biomodels.net/model-qualifiers/">
            <rdf:Description rdf:about="#meta_M_cdpdag_HP_c">
              <bqbiol:is>
                <rdf:Bag>
                  <rdf:li rdf:resource="http://identifiers.org/bigg.metabolite/cdpdag_HP"/>
                  <rdf:li rdf:resource="http://identifiers.org/metanetx.chemical/MNXM7157"/>
                  <rdf:li rdf:resource="http://identifiers.org/seed.compound/cpd16108"/>
                </rdf:Bag>
              </bqbiol:is>
            </rdf:Description>
          </rdf:RDF>
        </annotation>
      </species>
      <species metaid="meta_M_chor_c" sboTerm="SBO:0000247" id="M_chor_c" name="Chorismate" compartment="c" hasOnlySubstanceUnits="true" boundaryCondition="false" constant="false" fbc:chemicalFormula="C10H8O6">
        <annotation>
          <rdf:RDF xmlns:rdf="http://www.w3.org/1999/02/22-rdf-syntax-ns#" xmlns:dcterms="http://purl.org/dc/terms/" xmlns:vCard="http://www.w3.org/2001/vcard-rdf/3.0#" xmlns:vCard4="http://www.w3.org/2006/vcard/ns#" xmlns:bqbiol="http://biomodels.net/biology-qualifiers/" xmlns:bqmodel="http://biomodels.net/model-qualifiers/">
            <rdf:Description rdf:about="#meta_M_chor_c">
              <bqbiol:is>
                <rdf:Bag>
                  <rdf:li rdf:resource="http://identifiers.org/bigg.metabolite/chor"/>
                  <rdf:li rdf:resource="http://identifiers.org/biocyc/META:CHORISMATE"/>
                  <rdf:li rdf:resource="http://identifiers.org/chebi/CHEBI:23225"/>
                  <rdf:li rdf:resource="http://identifiers.org/chebi/CHEBI:3677"/>
                  <rdf:li rdf:resource="http://identifiers.org/chebi/CHEBI:23227"/>
                  <rdf:li rdf:resource="http://identifiers.org/chebi/CHEBI:17333"/>
                  <rdf:li rdf:resource="http://identifiers.org/chebi/CHEBI:29748"/>
                  <rdf:li rdf:resource="http://identifiers.org/chebi/CHEBI:13993"/>
                  <rdf:li rdf:resource="http://identifiers.org/hmdb/HMDB12199"/>
                  <rdf:li rdf:resource="http://identifiers.org/inchi_key/WTFXTQVDAKGDEY-HTQZYQBOSA-L"/>
                  <rdf:li rdf:resource="http://identifiers.org/kegg.compound/C00251"/>
                  <rdf:li rdf:resource="http://identifiers.org/metanetx.chemical/MNXM337"/>
                  <rdf:li rdf:resource="http://identifiers.org/reactome.compound/964856"/>
                  <rdf:li rdf:resource="http://identifiers.org/sabiork/1992"/>
                  <rdf:li rdf:resource="http://identifiers.org/seed.compound/cpd00216"/>
                </rdf:Bag>
              </bqbiol:is>
            </rdf:Description>
          </rdf:RDF>
        </annotation>
      </species>
      <species metaid="meta_M_ckdo_c" sboTerm="SBO:0000247" id="M_ckdo_c" name="CMP-3-deoxy-D-manno-octulosonate" compartment="c" hasOnlySubstanceUnits="true" boundaryCondition="false" constant="false" fbc:chemicalFormula="C17H24N3O15P">
        <annotation>
          <rdf:RDF xmlns:rdf="http://www.w3.org/1999/02/22-rdf-syntax-ns#" xmlns:dcterms="http://purl.org/dc/terms/" xmlns:vCard="http://www.w3.org/2001/vcard-rdf/3.0#" xmlns:vCard4="http://www.w3.org/2006/vcard/ns#" xmlns:bqbiol="http://biomodels.net/biology-qualifiers/" xmlns:bqmodel="http://biomodels.net/model-qualifiers/">
            <rdf:Description rdf:about="#meta_M_ckdo_c">
              <bqbiol:is>
                <rdf:Bag>
                  <rdf:li rdf:resource="http://identifiers.org/bigg.metabolite/ckdo"/>
                  <rdf:li rdf:resource="http://identifiers.org/biocyc/META:CMP-KDO"/>
                  <rdf:li rdf:resource="http://identifiers.org/chebi/CHEBI:59825"/>
                  <rdf:li rdf:resource="http://identifiers.org/chebi/CHEBI:86284"/>
                  <rdf:li rdf:resource="http://identifiers.org/chebi/CHEBI:18014"/>
                  <rdf:li rdf:resource="http://identifiers.org/chebi/CHEBI:20874"/>
                  <rdf:li rdf:resource="http://identifiers.org/chebi/CHEBI:13275"/>
                  <rdf:li rdf:resource="http://identifiers.org/chebi/CHEBI:85987"/>
                  <rdf:li rdf:resource="http://identifiers.org/chebi/CHEBI:41566"/>
                  <rdf:li rdf:resource="http://identifiers.org/chebi/CHEBI:3277"/>
                  <rdf:li rdf:resource="http://identifiers.org/inchi_key/YWWJKULNWGRYAS-UOVSKDHASA-L"/>
                  <rdf:li rdf:resource="http://identifiers.org/kegg.compound/C04121"/>
                  <rdf:li rdf:resource="http://identifiers.org/metanetx.chemical/MNXM535"/>
                  <rdf:li rdf:resource="http://identifiers.org/seed.compound/cpd02546"/>
                </rdf:Bag>
              </bqbiol:is>
            </rdf:Description>
          </rdf:RDF>
        </annotation>
      </species>
      <species metaid="meta_M_clpn_HP_c" sboTerm="SBO:0000247" id="M_clpn_HP_c" name="Cardiolipin (Hpylori)" compartment="c" hasOnlySubstanceUnits="true" boundaryCondition="false" constant="false" fbc:chemicalFormula="C75H140O17P2">
        <annotation>
          <rdf:RDF xmlns:rdf="http://www.w3.org/1999/02/22-rdf-syntax-ns#" xmlns:dcterms="http://purl.org/dc/terms/" xmlns:vCard="http://www.w3.org/2001/vcard-rdf/3.0#" xmlns:vCard4="http://www.w3.org/2006/vcard/ns#" xmlns:bqbiol="http://biomodels.net/biology-qualifiers/" xmlns:bqmodel="http://biomodels.net/model-qualifiers/">
            <rdf:Description rdf:about="#meta_M_clpn_HP_c">
              <bqbiol:is>
                <rdf:Bag>
                  <rdf:li rdf:resource="http://identifiers.org/bigg.metabolite/clpn_HP"/>
                  <rdf:li rdf:resource="http://identifiers.org/metanetx.chemical/MNXM8374"/>
                  <rdf:li rdf:resource="http://identifiers.org/seed.compound/cpd16096"/>
                </rdf:Bag>
              </bqbiol:is>
            </rdf:Description>
          </rdf:RDF>
        </annotation>
      </species>
      <species metaid="meta_M_cmp_c" sboTerm="SBO:0000247" id="M_cmp_c" name="CMP C9H12N3O8P" compartment="c" hasOnlySubstanceUnits="true" boundaryCondition="false" constant="false" fbc:chemicalFormula="C9H12N3O8P">
        <annotation>
          <rdf:RDF xmlns:rdf="http://www.w3.org/1999/02/22-rdf-syntax-ns#" xmlns:dcterms="http://purl.org/dc/terms/" xmlns:vCard="http://www.w3.org/2001/vcard-rdf/3.0#" xmlns:vCard4="http://www.w3.org/2006/vcard/ns#" xmlns:bqbiol="http://biomodels.net/biology-qualifiers/" xmlns:bqmodel="http://biomodels.net/model-qualifiers/">
            <rdf:Description rdf:about="#meta_M_cmp_c">
              <bqbiol:is>
                <rdf:Bag>
                  <rdf:li rdf:resource="http://identifiers.org/bigg.metabolite/cmp"/>
                  <rdf:li rdf:resource="http://identifiers.org/biocyc/META:CMP"/>
                  <rdf:li rdf:resource="http://identifiers.org/chebi/CHEBI:60377"/>
                  <rdf:li rdf:resource="http://identifiers.org/chebi/CHEBI:41312"/>
                  <rdf:li rdf:resource="http://identifiers.org/chebi/CHEBI:58120"/>
                  <rdf:li rdf:resource="http://identifiers.org/chebi/CHEBI:3275"/>
                  <rdf:li rdf:resource="http://identifiers.org/chebi/CHEBI:41691"/>
                  <rdf:li rdf:resource="http://identifiers.org/chebi/CHEBI:41319"/>
                  <rdf:li rdf:resource="http://identifiers.org/chebi/CHEBI:23520"/>
                  <rdf:li rdf:resource="http://identifiers.org/chebi/CHEBI:17361"/>
                  <rdf:li rdf:resource="http://identifiers.org/chebi/CHEBI:13274"/>
                  <rdf:li rdf:resource="http://identifiers.org/chebi/CHEBI:47362"/>
                  <rdf:li rdf:resource="http://identifiers.org/chebi/CHEBI:48799"/>
                  <rdf:li rdf:resource="http://identifiers.org/chebi/CHEBI:41666"/>
                  <rdf:li rdf:resource="http://identifiers.org/hmdb/HMDB00095"/>
                  <rdf:li rdf:resource="http://identifiers.org/inchi_key/IERHLVCPSMICTF-XVFCMESISA-L"/>
                  <rdf:li rdf:resource="http://identifiers.org/kegg.compound/C00055"/>
                  <rdf:li rdf:resource="http://identifiers.org/kegg.glycan/G10621"/>
                  <rdf:li rdf:resource="http://identifiers.org/metanetx.chemical/MNXM31"/>
                  <rdf:li rdf:resource="http://identifiers.org/reactome.compound/1524067"/>
                  <rdf:li rdf:resource="http://identifiers.org/reactome.compound/727810"/>
                  <rdf:li rdf:resource="http://identifiers.org/reactome.compound/109395"/>
                  <rdf:li rdf:resource="http://identifiers.org/sabiork/1284"/>
                  <rdf:li rdf:resource="http://identifiers.org/seed.compound/cpd00046"/>
                </rdf:Bag>
              </bqbiol:is>
            </rdf:Description>
          </rdf:RDF>
        </annotation>
      </species>
      <species metaid="meta_M_co2_c" sboTerm="SBO:0000247" id="M_co2_c" name="CO2 CO2" compartment="c" hasOnlySubstanceUnits="true" boundaryCondition="false" constant="false" fbc:chemicalFormula="CO2">
        <annotation>
          <rdf:RDF xmlns:rdf="http://www.w3.org/1999/02/22-rdf-syntax-ns#" xmlns:dcterms="http://purl.org/dc/terms/" xmlns:vCard="http://www.w3.org/2001/vcard-rdf/3.0#" xmlns:vCard4="http://www.w3.org/2006/vcard/ns#" xmlns:bqbiol="http://biomodels.net/biology-qualifiers/" xmlns:bqmodel="http://biomodels.net/model-qualifiers/">
            <rdf:Description rdf:about="#meta_M_co2_c">
              <bqbiol:is>
                <rdf:Bag>
                  <rdf:li rdf:resource="http://identifiers.org/bigg.metabolite/co2"/>
                  <rdf:li rdf:resource="http://identifiers.org/biocyc/META:CARBON-DIOXIDE"/>
                  <rdf:li rdf:resource="http://identifiers.org/chebi/CHEBI:23011"/>
                  <rdf:li rdf:resource="http://identifiers.org/chebi/CHEBI:3283"/>
                  <rdf:li rdf:resource="http://identifiers.org/chebi/CHEBI:48829"/>
                  <rdf:li rdf:resource="http://identifiers.org/chebi/CHEBI:16526"/>
                  <rdf:li rdf:resource="http://identifiers.org/chebi/CHEBI:13283"/>
                  <rdf:li rdf:resource="http://identifiers.org/chebi/CHEBI:13285"/>
                  <rdf:li rdf:resource="http://identifiers.org/chebi/CHEBI:13284"/>
                  <rdf:li rdf:resource="http://identifiers.org/chebi/CHEBI:13282"/>
                  <rdf:li rdf:resource="http://identifiers.org/envipath/650babc9-9d68-4b73-9332-11972ca26f7b/compound/2ec3da94-5f50-4525-81b1-5607c5c7a3d3"/>
                  <rdf:li rdf:resource="http://identifiers.org/envipath/32de3cf4-e3e6-4168-956e-32fa5ddb0ce1/compound/05f60af4-0a3f-4ead-9a29-33bb0f123379"/>
                  <rdf:li rdf:resource="http://identifiers.org/hmdb/HMDB01967"/>
                  <rdf:li rdf:resource="http://identifiers.org/inchi_key/CURLTUGMZLYLDI-UHFFFAOYSA-N"/>
                  <rdf:li rdf:resource="http://identifiers.org/kegg.compound/C00011"/>
                  <rdf:li rdf:resource="http://identifiers.org/kegg.drug/D00004"/>
                  <rdf:li rdf:resource="http://identifiers.org/metanetx.chemical/MNXM13"/>
                  <rdf:li rdf:resource="http://identifiers.org/reactome.compound/29376"/>
                  <rdf:li rdf:resource="http://identifiers.org/reactome.compound/5668565"/>
                  <rdf:li rdf:resource="http://identifiers.org/reactome.compound/189480"/>
                  <rdf:li rdf:resource="http://identifiers.org/reactome.compound/1132345"/>
                  <rdf:li rdf:resource="http://identifiers.org/reactome.compound/113528"/>
                  <rdf:li rdf:resource="http://identifiers.org/reactome.compound/1237009"/>
                  <rdf:li rdf:resource="http://identifiers.org/reactome.compound/159751"/>
                  <rdf:li rdf:resource="http://identifiers.org/reactome.compound/389536"/>
                  <rdf:li rdf:resource="http://identifiers.org/reactome.compound/159942"/>
                  <rdf:li rdf:resource="http://identifiers.org/sabiork/1266"/>
                  <rdf:li rdf:resource="http://identifiers.org/seed.compound/cpd00011"/>
                </rdf:Bag>
              </bqbiol:is>
            </rdf:Description>
          </rdf:RDF>
        </annotation>
      </species>
      <species metaid="meta_M_co2_e" sboTerm="SBO:0000247" id="M_co2_e" name="CO2 CO2" compartment="e" hasOnlySubstanceUnits="true" boundaryCondition="false" constant="false" fbc:chemicalFormula="CO2">
        <annotation>
          <rdf:RDF xmlns:rdf="http://www.w3.org/1999/02/22-rdf-syntax-ns#" xmlns:dcterms="http://purl.org/dc/terms/" xmlns:vCard="http://www.w3.org/2001/vcard-rdf/3.0#" xmlns:vCard4="http://www.w3.org/2006/vcard/ns#" xmlns:bqbiol="http://biomodels.net/biology-qualifiers/" xmlns:bqmodel="http://biomodels.net/model-qualifiers/">
            <rdf:Description rdf:about="#meta_M_co2_e">
              <bqbiol:is>
                <rdf:Bag>
                  <rdf:li rdf:resource="http://identifiers.org/bigg.metabolite/co2"/>
                  <rdf:li rdf:resource="http://identifiers.org/biocyc/META:CARBON-DIOXIDE"/>
                  <rdf:li rdf:resource="http://identifiers.org/chebi/CHEBI:23011"/>
                  <rdf:li rdf:resource="http://identifiers.org/chebi/CHEBI:3283"/>
                  <rdf:li rdf:resource="http://identifiers.org/chebi/CHEBI:48829"/>
                  <rdf:li rdf:resource="http://identifiers.org/chebi/CHEBI:16526"/>
                  <rdf:li rdf:resource="http://identifiers.org/chebi/CHEBI:13283"/>
                  <rdf:li rdf:resource="http://identifiers.org/chebi/CHEBI:13285"/>
                  <rdf:li rdf:resource="http://identifiers.org/chebi/CHEBI:13284"/>
                  <rdf:li rdf:resource="http://identifiers.org/chebi/CHEBI:13282"/>
                  <rdf:li rdf:resource="http://identifiers.org/envipath/650babc9-9d68-4b73-9332-11972ca26f7b/compound/2ec3da94-5f50-4525-81b1-5607c5c7a3d3"/>
                  <rdf:li rdf:resource="http://identifiers.org/envipath/32de3cf4-e3e6-4168-956e-32fa5ddb0ce1/compound/05f60af4-0a3f-4ead-9a29-33bb0f123379"/>
                  <rdf:li rdf:resource="http://identifiers.org/hmdb/HMDB01967"/>
                  <rdf:li rdf:resource="http://identifiers.org/inchi_key/CURLTUGMZLYLDI-UHFFFAOYSA-N"/>
                  <rdf:li rdf:resource="http://identifiers.org/kegg.compound/C00011"/>
                  <rdf:li rdf:resource="http://identifiers.org/kegg.drug/D00004"/>
                  <rdf:li rdf:resource="http://identifiers.org/metanetx.chemical/MNXM13"/>
                  <rdf:li rdf:resource="http://identifiers.org/reactome.compound/29376"/>
                  <rdf:li rdf:resource="http://identifiers.org/reactome.compound/5668565"/>
                  <rdf:li rdf:resource="http://identifiers.org/reactome.compound/189480"/>
                  <rdf:li rdf:resource="http://identifiers.org/reactome.compound/1132345"/>
                  <rdf:li rdf:resource="http://identifiers.org/reactome.compound/113528"/>
                  <rdf:li rdf:resource="http://identifiers.org/reactome.compound/1237009"/>
                  <rdf:li rdf:resource="http://identifiers.org/reactome.compound/159751"/>
                  <rdf:li rdf:resource="http://identifiers.org/reactome.compound/389536"/>
                  <rdf:li rdf:resource="http://identifiers.org/reactome.compound/159942"/>
                  <rdf:li rdf:resource="http://identifiers.org/sabiork/1266"/>
                  <rdf:li rdf:resource="http://identifiers.org/seed.compound/cpd00011"/>
                </rdf:Bag>
              </bqbiol:is>
            </rdf:Description>
          </rdf:RDF>
        </annotation>
      </species>
      <species metaid="meta_M_coa_c" sboTerm="SBO:0000247" id="M_coa_c" name="Coenzyme A" compartment="c" hasOnlySubstanceUnits="true" boundaryCondition="false" constant="false" fbc:chemicalFormula="C21H32N7O16P3S">
        <annotation>
          <rdf:RDF xmlns:rdf="http://www.w3.org/1999/02/22-rdf-syntax-ns#" xmlns:dcterms="http://purl.org/dc/terms/" xmlns:vCard="http://www.w3.org/2001/vcard-rdf/3.0#" xmlns:vCard4="http://www.w3.org/2006/vcard/ns#" xmlns:bqbiol="http://biomodels.net/biology-qualifiers/" xmlns:bqmodel="http://biomodels.net/model-qualifiers/">
            <rdf:Description rdf:about="#meta_M_coa_c">
              <bqbiol:is>
                <rdf:Bag>
                  <rdf:li rdf:resource="http://identifiers.org/bigg.metabolite/coa"/>
                  <rdf:li rdf:resource="http://identifiers.org/biocyc/META:COA-GROUP"/>
                  <rdf:li rdf:resource="http://identifiers.org/biocyc/META:CO-A"/>
                  <rdf:li rdf:resource="http://identifiers.org/chebi/CHEBI:41631"/>
                  <rdf:li rdf:resource="http://identifiers.org/chebi/CHEBI:41597"/>
                  <rdf:li rdf:resource="http://identifiers.org/chebi/CHEBI:741566"/>
                  <rdf:li rdf:resource="http://identifiers.org/chebi/CHEBI:23355"/>
                  <rdf:li rdf:resource="http://identifiers.org/chebi/CHEBI:13295"/>
                  <rdf:li rdf:resource="http://identifiers.org/chebi/CHEBI:13298"/>
                  <rdf:li rdf:resource="http://identifiers.org/chebi/CHEBI:57287"/>
                  <rdf:li rdf:resource="http://identifiers.org/chebi/CHEBI:15346"/>
                  <rdf:li rdf:resource="http://identifiers.org/chebi/CHEBI:3771"/>
                  <rdf:li rdf:resource="http://identifiers.org/chebi/CHEBI:13294"/>
                  <rdf:li rdf:resource="http://identifiers.org/envipath/32de3cf4-e3e6-4168-956e-32fa5ddb0ce1/compound/19310484-6aa5-4dcf-b1da-855a8c21ecfd"/>
                  <rdf:li rdf:resource="http://identifiers.org/hmdb/HMDB01423"/>
                  <rdf:li rdf:resource="http://identifiers.org/hmdb/HMDB62184"/>
                  <rdf:li rdf:resource="http://identifiers.org/inchi_key/RGJOEKWQDUBAIZ-IBOSZNHHSA-J"/>
                  <rdf:li rdf:resource="http://identifiers.org/kegg.compound/C00010"/>
                  <rdf:li rdf:resource="http://identifiers.org/metanetx.chemical/MNXM12"/>
                  <rdf:li rdf:resource="http://identifiers.org/reactome.compound/193514"/>
                  <rdf:li rdf:resource="http://identifiers.org/reactome.compound/162743"/>
                  <rdf:li rdf:resource="http://identifiers.org/reactome.compound/2485002"/>
                  <rdf:li rdf:resource="http://identifiers.org/reactome.compound/1678675"/>
                  <rdf:li rdf:resource="http://identifiers.org/reactome.compound/29374"/>
                  <rdf:li rdf:resource="http://identifiers.org/reactome.compound/76194"/>
                  <rdf:li rdf:resource="http://identifiers.org/reactome.compound/8939024"/>
                  <rdf:li rdf:resource="http://identifiers.org/sabiork/1265"/>
                  <rdf:li rdf:resource="http://identifiers.org/seed.compound/cpd22528"/>
                  <rdf:li rdf:resource="http://identifiers.org/seed.compound/cpd00010"/>
                </rdf:Bag>
              </bqbiol:is>
            </rdf:Description>
          </rdf:RDF>
        </annotation>
      </species>
      <species metaid="meta_M_core_lps_hp_c" sboTerm="SBO:0000247" id="M_core_lps_hp_c" name="Core lps hp" compartment="c" hasOnlySubstanceUnits="true" boundaryCondition="false" constant="false" fbc:chemicalFormula="C129H237N2O62P2">
        <annotation>
          <rdf:RDF xmlns:rdf="http://www.w3.org/1999/02/22-rdf-syntax-ns#" xmlns:dcterms="http://purl.org/dc/terms/" xmlns:vCard="http://www.w3.org/2001/vcard-rdf/3.0#" xmlns:vCard4="http://www.w3.org/2006/vcard/ns#" xmlns:bqbiol="http://biomodels.net/biology-qualifiers/" xmlns:bqmodel="http://biomodels.net/model-qualifiers/">
            <rdf:Description rdf:about="#meta_M_core_lps_hp_c">
              <bqbiol:is>
                <rdf:Bag>
                  <rdf:li rdf:resource="http://identifiers.org/bigg.metabolite/core_lps_hp"/>
                  <rdf:li rdf:resource="http://identifiers.org/metanetx.chemical/MNXM11157"/>
                  <rdf:li rdf:resource="http://identifiers.org/seed.compound/cpd16095"/>
                </rdf:Bag>
              </bqbiol:is>
            </rdf:Description>
          </rdf:RDF>
        </annotation>
      </species>
      <species metaid="meta_M_ctp_c" sboTerm="SBO:0000247" id="M_ctp_c" name="CTP C9H12N3O14P3" compartment="c" hasOnlySubstanceUnits="true" boundaryCondition="false" constant="false" fbc:chemicalFormula="C9H12N3O14P3">
        <annotation>
          <rdf:RDF xmlns:rdf="http://www.w3.org/1999/02/22-rdf-syntax-ns#" xmlns:dcterms="http://purl.org/dc/terms/" xmlns:vCard="http://www.w3.org/2001/vcard-rdf/3.0#" xmlns:vCard4="http://www.w3.org/2006/vcard/ns#" xmlns:bqbiol="http://biomodels.net/biology-qualifiers/" xmlns:bqmodel="http://biomodels.net/model-qualifiers/">
            <rdf:Description rdf:about="#meta_M_ctp_c">
              <bqbiol:is>
                <rdf:Bag>
                  <rdf:li rdf:resource="http://identifiers.org/bigg.metabolite/ctp"/>
                  <rdf:li rdf:resource="http://identifiers.org/biocyc/META:CTP"/>
                  <rdf:li rdf:resource="http://identifiers.org/chebi/CHEBI:3285"/>
                  <rdf:li rdf:resource="http://identifiers.org/chebi/CHEBI:23522"/>
                  <rdf:li rdf:resource="http://identifiers.org/chebi/CHEBI:41675"/>
                  <rdf:li rdf:resource="http://identifiers.org/chebi/CHEBI:58231"/>
                  <rdf:li rdf:resource="http://identifiers.org/chebi/CHEBI:37563"/>
                  <rdf:li rdf:resource="http://identifiers.org/chebi/CHEBI:13286"/>
                  <rdf:li rdf:resource="http://identifiers.org/chebi/CHEBI:17677"/>
                  <rdf:li rdf:resource="http://identifiers.org/hmdb/HMDB00082"/>
                  <rdf:li rdf:resource="http://identifiers.org/inchi_key/PCDQPRRSZKQHHS-XVFCMESISA-J"/>
                  <rdf:li rdf:resource="http://identifiers.org/kegg.compound/C00063"/>
                  <rdf:li rdf:resource="http://identifiers.org/metanetx.chemical/MNXM63"/>
                  <rdf:li rdf:resource="http://identifiers.org/reactome.compound/29470"/>
                  <rdf:li rdf:resource="http://identifiers.org/reactome.compound/110614"/>
                  <rdf:li rdf:resource="http://identifiers.org/reactome.compound/110577"/>
                  <rdf:li rdf:resource="http://identifiers.org/sabiork/1286"/>
                  <rdf:li rdf:resource="http://identifiers.org/seed.compound/cpd00052"/>
                </rdf:Bag>
              </bqbiol:is>
            </rdf:Description>
          </rdf:RDF>
        </annotation>
      </species>
      <species metaid="meta_M_cys__L_c" sboTerm="SBO:0000247" id="M_cys__L_c" name="L-Cysteine" compartment="c" hasOnlySubstanceUnits="true" boundaryCondition="false" constant="false" fbc:chemicalFormula="C3H7NO2S">
        <annotation>
          <rdf:RDF xmlns:rdf="http://www.w3.org/1999/02/22-rdf-syntax-ns#" xmlns:dcterms="http://purl.org/dc/terms/" xmlns:vCard="http://www.w3.org/2001/vcard-rdf/3.0#" xmlns:vCard4="http://www.w3.org/2006/vcard/ns#" xmlns:bqbiol="http://biomodels.net/biology-qualifiers/" xmlns:bqmodel="http://biomodels.net/model-qualifiers/">
            <rdf:Description rdf:about="#meta_M_cys__L_c">
              <bqbiol:is>
                <rdf:Bag>
                  <rdf:li rdf:resource="http://identifiers.org/bigg.metabolite/cys__L"/>
                  <rdf:li rdf:resource="http://identifiers.org/biocyc/META:CYS"/>
                  <rdf:li rdf:resource="http://identifiers.org/chebi/CHEBI:32457"/>
                  <rdf:li rdf:resource="http://identifiers.org/chebi/CHEBI:15356"/>
                  <rdf:li rdf:resource="http://identifiers.org/chebi/CHEBI:4050"/>
                  <rdf:li rdf:resource="http://identifiers.org/chebi/CHEBI:32456"/>
                  <rdf:li rdf:resource="http://identifiers.org/chebi/CHEBI:21261"/>
                  <rdf:li rdf:resource="http://identifiers.org/chebi/CHEBI:41811"/>
                  <rdf:li rdf:resource="http://identifiers.org/chebi/CHEBI:14061"/>
                  <rdf:li rdf:resource="http://identifiers.org/chebi/CHEBI:32443"/>
                  <rdf:li rdf:resource="http://identifiers.org/chebi/CHEBI:32458"/>
                  <rdf:li rdf:resource="http://identifiers.org/chebi/CHEBI:32442"/>
                  <rdf:li rdf:resource="http://identifiers.org/chebi/CHEBI:13095"/>
                  <rdf:li rdf:resource="http://identifiers.org/chebi/CHEBI:41768"/>
                  <rdf:li rdf:resource="http://identifiers.org/chebi/CHEBI:23508"/>
                  <rdf:li rdf:resource="http://identifiers.org/chebi/CHEBI:32445"/>
                  <rdf:li rdf:resource="http://identifiers.org/chebi/CHEBI:35235"/>
                  <rdf:li rdf:resource="http://identifiers.org/chebi/CHEBI:17561"/>
                  <rdf:li rdf:resource="http://identifiers.org/chebi/CHEBI:41700"/>
                  <rdf:li rdf:resource="http://identifiers.org/chebi/CHEBI:6207"/>
                  <rdf:li rdf:resource="http://identifiers.org/chebi/CHEBI:41781"/>
                  <rdf:li rdf:resource="http://identifiers.org/chebi/CHEBI:35237"/>
                  <rdf:li rdf:resource="http://identifiers.org/chebi/CHEBI:41227"/>
                  <rdf:li rdf:resource="http://identifiers.org/envipath/650babc9-9d68-4b73-9332-11972ca26f7b/compound/1271bedc-d0c8-4aa1-83dc-571304dd14a8"/>
                  <rdf:li rdf:resource="http://identifiers.org/envipath/650babc9-9d68-4b73-9332-11972ca26f7b/compound/02361658-c991-436f-ba62-fafbccfdae5e"/>
                  <rdf:li rdf:resource="http://identifiers.org/hmdb/HMDB00574"/>
                  <rdf:li rdf:resource="http://identifiers.org/inchi_key/XUJNEKJLAYXESH-REOHCLBHSA-N"/>
                  <rdf:li rdf:resource="http://identifiers.org/kegg.compound/C00736"/>
                  <rdf:li rdf:resource="http://identifiers.org/kegg.compound/C00097"/>
                  <rdf:li rdf:resource="http://identifiers.org/kegg.drug/D00026"/>
                  <rdf:li rdf:resource="http://identifiers.org/metanetx.chemical/MNXM55"/>
                  <rdf:li rdf:resource="http://identifiers.org/reactome.compound/352016"/>
                  <rdf:li rdf:resource="http://identifiers.org/reactome.compound/379721"/>
                  <rdf:li rdf:resource="http://identifiers.org/reactome.compound/111707"/>
                  <rdf:li rdf:resource="http://identifiers.org/reactome.compound/5668576"/>
                  <rdf:li rdf:resource="http://identifiers.org/sabiork/2142"/>
                  <rdf:li rdf:resource="http://identifiers.org/sabiork/78"/>
                  <rdf:li rdf:resource="http://identifiers.org/seed.compound/cpd00084"/>
                  <rdf:li rdf:resource="http://identifiers.org/seed.compound/cpd00547"/>
                </rdf:Bag>
              </bqbiol:is>
            </rdf:Description>
          </rdf:RDF>
        </annotation>
      </species>
      <species metaid="meta_M_cyst__L_c" sboTerm="SBO:0000247" id="M_cyst__L_c" name="L-Cystathionine" compartment="c" hasOnlySubstanceUnits="true" boundaryCondition="false" constant="false" fbc:chemicalFormula="C7H14N2O4S">
        <annotation>
          <rdf:RDF xmlns:rdf="http://www.w3.org/1999/02/22-rdf-syntax-ns#" xmlns:dcterms="http://purl.org/dc/terms/" xmlns:vCard="http://www.w3.org/2001/vcard-rdf/3.0#" xmlns:vCard4="http://www.w3.org/2006/vcard/ns#" xmlns:bqbiol="http://biomodels.net/biology-qualifiers/" xmlns:bqmodel="http://biomodels.net/model-qualifiers/">
            <rdf:Description rdf:about="#meta_M_cyst__L_c">
              <bqbiol:is>
                <rdf:Bag>
                  <rdf:li rdf:resource="http://identifiers.org/bigg.metabolite/cyst__L"/>
                  <rdf:li rdf:resource="http://identifiers.org/biocyc/META:L-CYSTATHIONINE"/>
                  <rdf:li rdf:resource="http://identifiers.org/chebi/CHEBI:13093"/>
                  <rdf:li rdf:resource="http://identifiers.org/chebi/CHEBI:17482"/>
                  <rdf:li rdf:resource="http://identifiers.org/chebi/CHEBI:6205"/>
                  <rdf:li rdf:resource="http://identifiers.org/chebi/CHEBI:21259"/>
                  <rdf:li rdf:resource="http://identifiers.org/chebi/CHEBI:58161"/>
                  <rdf:li rdf:resource="http://identifiers.org/hmdb/HMDB00099"/>
                  <rdf:li rdf:resource="http://identifiers.org/hmdb/HMDB03614"/>
                  <rdf:li rdf:resource="http://identifiers.org/inchi_key/ILRYLPWNYFXEMH-WHFBIAKZSA-N"/>
                  <rdf:li rdf:resource="http://identifiers.org/kegg.compound/C02291"/>
                  <rdf:li rdf:resource="http://identifiers.org/metanetx.chemical/MNXM319"/>
                  <rdf:li rdf:resource="http://identifiers.org/reactome.compound/1614518"/>
                  <rdf:li rdf:resource="http://identifiers.org/sabiork/6114"/>
                  <rdf:li rdf:resource="http://identifiers.org/seed.compound/cpd19019"/>
                </rdf:Bag>
              </bqbiol:is>
            </rdf:Description>
          </rdf:RDF>
        </annotation>
      </species>
      <species metaid="meta_M_dadp_c" sboTerm="SBO:0000247" id="M_dadp_c" name="DADP C10H12N5O9P2" compartment="c" hasOnlySubstanceUnits="true" boundaryCondition="false" constant="false" fbc:chemicalFormula="C10H12N5O9P2">
        <annotation>
          <rdf:RDF xmlns:rdf="http://www.w3.org/1999/02/22-rdf-syntax-ns#" xmlns:dcterms="http://purl.org/dc/terms/" xmlns:vCard="http://www.w3.org/2001/vcard-rdf/3.0#" xmlns:vCard4="http://www.w3.org/2006/vcard/ns#" xmlns:bqbiol="http://biomodels.net/biology-qualifiers/" xmlns:bqmodel="http://biomodels.net/model-qualifiers/">
            <rdf:Description rdf:about="#meta_M_dadp_c">
              <bqbiol:is>
                <rdf:Bag>
                  <rdf:li rdf:resource="http://identifiers.org/bigg.metabolite/dadp"/>
                  <rdf:li rdf:resource="http://identifiers.org/biocyc/META:DADP"/>
                  <rdf:li rdf:resource="http://identifiers.org/chebi/CHEBI:10489"/>
                  <rdf:li rdf:resource="http://identifiers.org/chebi/CHEBI:16174"/>
                  <rdf:li rdf:resource="http://identifiers.org/chebi/CHEBI:57667"/>
                  <rdf:li rdf:resource="http://identifiers.org/chebi/CHEBI:41890"/>
                  <rdf:li rdf:resource="http://identifiers.org/chebi/CHEBI:19235"/>
                  <rdf:li rdf:resource="http://identifiers.org/chebi/CHEBI:14067"/>
                  <rdf:li rdf:resource="http://identifiers.org/hmdb/HMDB01508"/>
                  <rdf:li rdf:resource="http://identifiers.org/inchi_key/DAEAPNUQQAICNR-RRKCRQDMSA-K"/>
                  <rdf:li rdf:resource="http://identifiers.org/kegg.compound/C00206"/>
                  <rdf:li rdf:resource="http://identifiers.org/metanetx.chemical/MNXM374"/>
                  <rdf:li rdf:resource="http://identifiers.org/reactome.compound/500087"/>
                  <rdf:li rdf:resource="http://identifiers.org/sabiork/1314"/>
                  <rdf:li rdf:resource="http://identifiers.org/seed.compound/cpd00177"/>
                </rdf:Bag>
              </bqbiol:is>
            </rdf:Description>
          </rdf:RDF>
        </annotation>
      </species>
      <species metaid="meta_M_dann_c" sboTerm="SBO:0000247" id="M_dann_c" name="7,8-Diaminononanoate" compartment="c" hasOnlySubstanceUnits="true" boundaryCondition="false" constant="false" fbc:chemicalFormula="C9H21N2O2">
        <annotation>
          <rdf:RDF xmlns:rdf="http://www.w3.org/1999/02/22-rdf-syntax-ns#" xmlns:dcterms="http://purl.org/dc/terms/" xmlns:vCard="http://www.w3.org/2001/vcard-rdf/3.0#" xmlns:vCard4="http://www.w3.org/2006/vcard/ns#" xmlns:bqbiol="http://biomodels.net/biology-qualifiers/" xmlns:bqmodel="http://biomodels.net/model-qualifiers/">
            <rdf:Description rdf:about="#meta_M_dann_c">
              <bqbiol:is>
                <rdf:Bag>
                  <rdf:li rdf:resource="http://identifiers.org/bigg.metabolite/dann"/>
                  <rdf:li rdf:resource="http://identifiers.org/biocyc/META:DIAMINONONANOATE"/>
                  <rdf:li rdf:resource="http://identifiers.org/chebi/CHEBI:12242"/>
                  <rdf:li rdf:resource="http://identifiers.org/chebi/CHEBI:17830"/>
                  <rdf:li rdf:resource="http://identifiers.org/chebi/CHEBI:20765"/>
                  <rdf:li rdf:resource="http://identifiers.org/chebi/CHEBI:2247"/>
                  <rdf:li rdf:resource="http://identifiers.org/chebi/CHEBI:58500"/>
                  <rdf:li rdf:resource="http://identifiers.org/inchi_key/KCEGBPIYGIWCDH-UHFFFAOYSA-O"/>
                  <rdf:li rdf:resource="http://identifiers.org/kegg.compound/C01037"/>
                  <rdf:li rdf:resource="http://identifiers.org/lipidmaps/LMFA01100062"/>
                  <rdf:li rdf:resource="http://identifiers.org/metanetx.chemical/MNXM1140"/>
                  <rdf:li rdf:resource="http://identifiers.org/sabiork/5370"/>
                  <rdf:li rdf:resource="http://identifiers.org/seed.compound/cpd00764"/>
                </rdf:Bag>
              </bqbiol:is>
            </rdf:Description>
          </rdf:RDF>
        </annotation>
      </species>
      <species metaid="meta_M_datp_c" sboTerm="SBO:0000247" id="M_datp_c" name="DATP C10H12N5O12P3" compartment="c" hasOnlySubstanceUnits="true" boundaryCondition="false" constant="false" fbc:chemicalFormula="C10H12N5O12P3">
        <annotation>
          <rdf:RDF xmlns:rdf="http://www.w3.org/1999/02/22-rdf-syntax-ns#" xmlns:dcterms="http://purl.org/dc/terms/" xmlns:vCard="http://www.w3.org/2001/vcard-rdf/3.0#" xmlns:vCard4="http://www.w3.org/2006/vcard/ns#" xmlns:bqbiol="http://biomodels.net/biology-qualifiers/" xmlns:bqmodel="http://biomodels.net/model-qualifiers/">
            <rdf:Description rdf:about="#meta_M_datp_c">
              <bqbiol:is>
                <rdf:Bag>
                  <rdf:li rdf:resource="http://identifiers.org/bigg.metabolite/datp"/>
                  <rdf:li rdf:resource="http://identifiers.org/biocyc/META:DATP"/>
                  <rdf:li rdf:resource="http://identifiers.org/chebi/CHEBI:495505"/>
                  <rdf:li rdf:resource="http://identifiers.org/chebi/CHEBI:19238"/>
                  <rdf:li rdf:resource="http://identifiers.org/chebi/CHEBI:42290"/>
                  <rdf:li rdf:resource="http://identifiers.org/chebi/CHEBI:10491"/>
                  <rdf:li rdf:resource="http://identifiers.org/chebi/CHEBI:61404"/>
                  <rdf:li rdf:resource="http://identifiers.org/chebi/CHEBI:16284"/>
                  <rdf:li rdf:resource="http://identifiers.org/chebi/CHEBI:14069"/>
                  <rdf:li rdf:resource="http://identifiers.org/hmdb/HMDB01532"/>
                  <rdf:li rdf:resource="http://identifiers.org/inchi_key/SUYVUBYJARFZHO-RRKCRQDMSA-J"/>
                  <rdf:li rdf:resource="http://identifiers.org/kegg.compound/C00131"/>
                  <rdf:li rdf:resource="http://identifiers.org/metanetx.chemical/MNXM286"/>
                  <rdf:li rdf:resource="http://identifiers.org/reactome.compound/110644"/>
                  <rdf:li rdf:resource="http://identifiers.org/sabiork/1307"/>
                  <rdf:li rdf:resource="http://identifiers.org/seed.compound/cpd00115"/>
                </rdf:Bag>
              </bqbiol:is>
            </rdf:Description>
          </rdf:RDF>
        </annotation>
      </species>
      <species metaid="meta_M_db4p_c" sboTerm="SBO:0000247" id="M_db4p_c" name="3,4-dihydroxy-2-butanone 4-phosphate" compartment="c" hasOnlySubstanceUnits="true" boundaryCondition="false" constant="false" fbc:chemicalFormula="C4H7O6P">
        <annotation>
          <rdf:RDF xmlns:rdf="http://www.w3.org/1999/02/22-rdf-syntax-ns#" xmlns:dcterms="http://purl.org/dc/terms/" xmlns:vCard="http://www.w3.org/2001/vcard-rdf/3.0#" xmlns:vCard4="http://www.w3.org/2006/vcard/ns#" xmlns:bqbiol="http://biomodels.net/biology-qualifiers/" xmlns:bqmodel="http://biomodels.net/model-qualifiers/">
            <rdf:Description rdf:about="#meta_M_db4p_c">
              <bqbiol:is>
                <rdf:Bag>
                  <rdf:li rdf:resource="http://identifiers.org/bigg.metabolite/db4p"/>
                  <rdf:li rdf:resource="http://identifiers.org/chebi/CHEBI:50606"/>
                  <rdf:li rdf:resource="http://identifiers.org/inchi_key/OKYHYXLCTGGOLM-UHFFFAOYSA-L"/>
                  <rdf:li rdf:resource="http://identifiers.org/kegg.compound/C15556"/>
                  <rdf:li rdf:resource="http://identifiers.org/metanetx.chemical/MNXM2323"/>
                  <rdf:li rdf:resource="http://identifiers.org/sabiork/23254"/>
                  <rdf:li rdf:resource="http://identifiers.org/seed.compound/cpd11225"/>
                </rdf:Bag>
              </bqbiol:is>
            </rdf:Description>
          </rdf:RDF>
        </annotation>
      </species>
      <species metaid="meta_M_dcamp_c" sboTerm="SBO:0000247" id="M_dcamp_c" name="N6-(1,2-Dicarboxyethyl)-AMP" compartment="c" hasOnlySubstanceUnits="true" boundaryCondition="false" constant="false" fbc:chemicalFormula="C14H14N5O11P">
        <annotation>
          <rdf:RDF xmlns:rdf="http://www.w3.org/1999/02/22-rdf-syntax-ns#" xmlns:dcterms="http://purl.org/dc/terms/" xmlns:vCard="http://www.w3.org/2001/vcard-rdf/3.0#" xmlns:vCard4="http://www.w3.org/2006/vcard/ns#" xmlns:bqbiol="http://biomodels.net/biology-qualifiers/" xmlns:bqmodel="http://biomodels.net/model-qualifiers/">
            <rdf:Description rdf:about="#meta_M_dcamp_c">
              <bqbiol:is>
                <rdf:Bag>
                  <rdf:li rdf:resource="http://identifiers.org/bigg.metabolite/dcamp"/>
                  <rdf:li rdf:resource="http://identifiers.org/biocyc/META:ADENYLOSUCC"/>
                  <rdf:li rdf:resource="http://identifiers.org/chebi/CHEBI:12657"/>
                  <rdf:li rdf:resource="http://identifiers.org/chebi/CHEBI:39869"/>
                  <rdf:li rdf:resource="http://identifiers.org/chebi/CHEBI:57567"/>
                  <rdf:li rdf:resource="http://identifiers.org/chebi/CHEBI:21857"/>
                  <rdf:li rdf:resource="http://identifiers.org/chebi/CHEBI:7405"/>
                  <rdf:li rdf:resource="http://identifiers.org/chebi/CHEBI:12656"/>
                  <rdf:li rdf:resource="http://identifiers.org/chebi/CHEBI:22262"/>
                  <rdf:li rdf:resource="http://identifiers.org/chebi/CHEBI:15919"/>
                  <rdf:li rdf:resource="http://identifiers.org/hmdb/HMDB01332"/>
                  <rdf:li rdf:resource="http://identifiers.org/hmdb/HMDB11633"/>
                  <rdf:li rdf:resource="http://identifiers.org/hmdb/HMDB59653"/>
                  <rdf:li rdf:resource="http://identifiers.org/hmdb/HMDB00536"/>
                  <rdf:li rdf:resource="http://identifiers.org/inchi_key/OFBHPPMPBOJXRT-DPXQIYNJSA-J"/>
                  <rdf:li rdf:resource="http://identifiers.org/kegg.compound/C03794"/>
                  <rdf:li rdf:resource="http://identifiers.org/metanetx.chemical/MNXM565"/>
                  <rdf:li rdf:resource="http://identifiers.org/reactome.compound/35141"/>
                  <rdf:li rdf:resource="http://identifiers.org/sabiork/1886"/>
                  <rdf:li rdf:resource="http://identifiers.org/seed.compound/cpd02375"/>
                </rdf:Bag>
              </bqbiol:is>
            </rdf:Description>
          </rdf:RDF>
        </annotation>
      </species>
      <species metaid="meta_M_dcdp_c" sboTerm="SBO:0000247" id="M_dcdp_c" name="DCDP C9H12N3O10P2" compartment="c" hasOnlySubstanceUnits="true" boundaryCondition="false" constant="false" fbc:chemicalFormula="C9H12N3O10P2">
        <annotation>
          <rdf:RDF xmlns:rdf="http://www.w3.org/1999/02/22-rdf-syntax-ns#" xmlns:dcterms="http://purl.org/dc/terms/" xmlns:vCard="http://www.w3.org/2001/vcard-rdf/3.0#" xmlns:vCard4="http://www.w3.org/2006/vcard/ns#" xmlns:bqbiol="http://biomodels.net/biology-qualifiers/" xmlns:bqmodel="http://biomodels.net/model-qualifiers/">
            <rdf:Description rdf:about="#meta_M_dcdp_c">
              <bqbiol:is>
                <rdf:Bag>
                  <rdf:li rdf:resource="http://identifiers.org/bigg.metabolite/dcdp"/>
                  <rdf:li rdf:resource="http://identifiers.org/biocyc/META:DCDP"/>
                  <rdf:li rdf:resource="http://identifiers.org/chebi/CHEBI:19241"/>
                  <rdf:li rdf:resource="http://identifiers.org/chebi/CHEBI:28846"/>
                  <rdf:li rdf:resource="http://identifiers.org/chebi/CHEBI:58593"/>
                  <rdf:li rdf:resource="http://identifiers.org/chebi/CHEBI:10492"/>
                  <rdf:li rdf:resource="http://identifiers.org/chebi/CHEBI:49966"/>
                  <rdf:li rdf:resource="http://identifiers.org/hmdb/HMDB01245"/>
                  <rdf:li rdf:resource="http://identifiers.org/inchi_key/FTDHDKPUHBLBTL-SHYZEUOFSA-K"/>
                  <rdf:li rdf:resource="http://identifiers.org/kegg.compound/C00705"/>
                  <rdf:li rdf:resource="http://identifiers.org/metanetx.chemical/MNXM411"/>
                  <rdf:li rdf:resource="http://identifiers.org/sabiork/1347"/>
                  <rdf:li rdf:resource="http://identifiers.org/seed.compound/cpd00533"/>
                </rdf:Bag>
              </bqbiol:is>
            </rdf:Description>
          </rdf:RDF>
        </annotation>
      </species>
      <species metaid="meta_M_dctp_c" sboTerm="SBO:0000247" id="M_dctp_c" name="DCTP C9H12N3O13P3" compartment="c" hasOnlySubstanceUnits="true" boundaryCondition="false" constant="false" fbc:chemicalFormula="C9H12N3O13P3">
        <annotation>
          <rdf:RDF xmlns:rdf="http://www.w3.org/1999/02/22-rdf-syntax-ns#" xmlns:dcterms="http://purl.org/dc/terms/" xmlns:vCard="http://www.w3.org/2001/vcard-rdf/3.0#" xmlns:vCard4="http://www.w3.org/2006/vcard/ns#" xmlns:bqbiol="http://biomodels.net/biology-qualifiers/" xmlns:bqmodel="http://biomodels.net/model-qualifiers/">
            <rdf:Description rdf:about="#meta_M_dctp_c">
              <bqbiol:is>
                <rdf:Bag>
                  <rdf:li rdf:resource="http://identifiers.org/bigg.metabolite/dctp"/>
                  <rdf:li rdf:resource="http://identifiers.org/biocyc/META:DCTP"/>
                  <rdf:li rdf:resource="http://identifiers.org/chebi/CHEBI:19243"/>
                  <rdf:li rdf:resource="http://identifiers.org/chebi/CHEBI:10494"/>
                  <rdf:li rdf:resource="http://identifiers.org/chebi/CHEBI:61481"/>
                  <rdf:li rdf:resource="http://identifiers.org/chebi/CHEBI:16311"/>
                  <rdf:li rdf:resource="http://identifiers.org/chebi/CHEBI:14072"/>
                  <rdf:li rdf:resource="http://identifiers.org/chebi/CHEBI:57724"/>
                  <rdf:li rdf:resource="http://identifiers.org/hmdb/HMDB00998"/>
                  <rdf:li rdf:resource="http://identifiers.org/inchi_key/RGWHQCVHVJXOKC-SHYZEUOFSA-J"/>
                  <rdf:li rdf:resource="http://identifiers.org/kegg.compound/C00458"/>
                  <rdf:li rdf:resource="http://identifiers.org/metanetx.chemical/MNXM360"/>
                  <rdf:li rdf:resource="http://identifiers.org/sabiork/1678"/>
                  <rdf:li rdf:resource="http://identifiers.org/seed.compound/cpd00356"/>
                </rdf:Bag>
              </bqbiol:is>
            </rdf:Description>
          </rdf:RDF>
        </annotation>
      </species>
      <species metaid="meta_M_dgdp_c" sboTerm="SBO:0000247" id="M_dgdp_c" name="DGDP C10H12N5O10P2" compartment="c" hasOnlySubstanceUnits="true" boundaryCondition="false" constant="false" fbc:chemicalFormula="C10H12N5O10P2">
        <annotation>
          <rdf:RDF xmlns:rdf="http://www.w3.org/1999/02/22-rdf-syntax-ns#" xmlns:dcterms="http://purl.org/dc/terms/" xmlns:vCard="http://www.w3.org/2001/vcard-rdf/3.0#" xmlns:vCard4="http://www.w3.org/2006/vcard/ns#" xmlns:bqbiol="http://biomodels.net/biology-qualifiers/" xmlns:bqmodel="http://biomodels.net/model-qualifiers/">
            <rdf:Description rdf:about="#meta_M_dgdp_c">
              <bqbiol:is>
                <rdf:Bag>
                  <rdf:li rdf:resource="http://identifiers.org/bigg.metabolite/dgdp"/>
                  <rdf:li rdf:resource="http://identifiers.org/biocyc/META:DGDP"/>
                  <rdf:li rdf:resource="http://identifiers.org/chebi/CHEBI:58595"/>
                  <rdf:li rdf:resource="http://identifiers.org/chebi/CHEBI:19245"/>
                  <rdf:li rdf:resource="http://identifiers.org/chebi/CHEBI:41949"/>
                  <rdf:li rdf:resource="http://identifiers.org/chebi/CHEBI:28862"/>
                  <rdf:li rdf:resource="http://identifiers.org/chebi/CHEBI:10495"/>
                  <rdf:li rdf:resource="http://identifiers.org/hmdb/HMDB00960"/>
                  <rdf:li rdf:resource="http://identifiers.org/inchi_key/CIKGWCTVFSRMJU-KVQBGUIXSA-K"/>
                  <rdf:li rdf:resource="http://identifiers.org/kegg.compound/C00361"/>
                  <rdf:li rdf:resource="http://identifiers.org/metanetx.chemical/MNXM436"/>
                  <rdf:li rdf:resource="http://identifiers.org/reactome.compound/500077"/>
                  <rdf:li rdf:resource="http://identifiers.org/sabiork/1677"/>
                  <rdf:li rdf:resource="http://identifiers.org/seed.compound/cpd00295"/>
                </rdf:Bag>
              </bqbiol:is>
            </rdf:Description>
          </rdf:RDF>
        </annotation>
      </species>
      <species metaid="meta_M_dgtp_c" sboTerm="SBO:0000247" id="M_dgtp_c" name="DGTP C10H12N5O13P3" compartment="c" hasOnlySubstanceUnits="true" boundaryCondition="false" constant="false" fbc:chemicalFormula="C10H12N5O13P3">
        <annotation>
          <rdf:RDF xmlns:rdf="http://www.w3.org/1999/02/22-rdf-syntax-ns#" xmlns:dcterms="http://purl.org/dc/terms/" xmlns:vCard="http://www.w3.org/2001/vcard-rdf/3.0#" xmlns:vCard4="http://www.w3.org/2006/vcard/ns#" xmlns:bqbiol="http://biomodels.net/biology-qualifiers/" xmlns:bqmodel="http://biomodels.net/model-qualifiers/">
            <rdf:Description rdf:about="#meta_M_dgtp_c">
              <bqbiol:is>
                <rdf:Bag>
                  <rdf:li rdf:resource="http://identifiers.org/bigg.metabolite/dgtp"/>
                  <rdf:li rdf:resource="http://identifiers.org/biocyc/META:DGTP"/>
                  <rdf:li rdf:resource="http://identifiers.org/chebi/CHEBI:16497"/>
                  <rdf:li rdf:resource="http://identifiers.org/chebi/CHEBI:57794"/>
                  <rdf:li rdf:resource="http://identifiers.org/chebi/CHEBI:61429"/>
                  <rdf:li rdf:resource="http://identifiers.org/chebi/CHEBI:10497"/>
                  <rdf:li rdf:resource="http://identifiers.org/chebi/CHEBI:19247"/>
                  <rdf:li rdf:resource="http://identifiers.org/chebi/CHEBI:14076"/>
                  <rdf:li rdf:resource="http://identifiers.org/hmdb/HMDB01440"/>
                  <rdf:li rdf:resource="http://identifiers.org/inchi_key/HAAZLUGHYHWQIW-KVQBGUIXSA-J"/>
                  <rdf:li rdf:resource="http://identifiers.org/kegg.compound/C00286"/>
                  <rdf:li rdf:resource="http://identifiers.org/metanetx.chemical/MNXM344"/>
                  <rdf:li rdf:resource="http://identifiers.org/sabiork/1675"/>
                  <rdf:li rdf:resource="http://identifiers.org/seed.compound/cpd00241"/>
                </rdf:Bag>
              </bqbiol:is>
            </rdf:Description>
          </rdf:RDF>
        </annotation>
      </species>
      <species metaid="meta_M_dhap_c" sboTerm="SBO:0000247" id="M_dhap_c" name="Dihydroxyacetone phosphate" compartment="c" hasOnlySubstanceUnits="true" boundaryCondition="false" constant="false" fbc:chemicalFormula="C3H5O6P">
        <annotation>
          <rdf:RDF xmlns:rdf="http://www.w3.org/1999/02/22-rdf-syntax-ns#" xmlns:dcterms="http://purl.org/dc/terms/" xmlns:vCard="http://www.w3.org/2001/vcard-rdf/3.0#" xmlns:vCard4="http://www.w3.org/2006/vcard/ns#" xmlns:bqbiol="http://biomodels.net/biology-qualifiers/" xmlns:bqmodel="http://biomodels.net/model-qualifiers/">
            <rdf:Description rdf:about="#meta_M_dhap_c">
              <bqbiol:is>
                <rdf:Bag>
                  <rdf:li rdf:resource="http://identifiers.org/bigg.metabolite/dhap"/>
                  <rdf:li rdf:resource="http://identifiers.org/biocyc/META:DIHYDROXY-ACETONE-PHOSPHATE"/>
                  <rdf:li rdf:resource="http://identifiers.org/chebi/CHEBI:14341"/>
                  <rdf:li rdf:resource="http://identifiers.org/chebi/CHEBI:5454"/>
                  <rdf:li rdf:resource="http://identifiers.org/chebi/CHEBI:16108"/>
                  <rdf:li rdf:resource="http://identifiers.org/chebi/CHEBI:14342"/>
                  <rdf:li rdf:resource="http://identifiers.org/chebi/CHEBI:24355"/>
                  <rdf:li rdf:resource="http://identifiers.org/chebi/CHEBI:39571"/>
                  <rdf:li rdf:resource="http://identifiers.org/chebi/CHEBI:57642"/>
                  <rdf:li rdf:resource="http://identifiers.org/hmdb/HMDB11735"/>
                  <rdf:li rdf:resource="http://identifiers.org/hmdb/HMDB01473"/>
                  <rdf:li rdf:resource="http://identifiers.org/inchi_key/GNGACRATGGDKBX-UHFFFAOYSA-L"/>
                  <rdf:li rdf:resource="http://identifiers.org/kegg.compound/C00111"/>
                  <rdf:li rdf:resource="http://identifiers.org/metanetx.chemical/MNXM77"/>
                  <rdf:li rdf:resource="http://identifiers.org/reactome.compound/390404"/>
                  <rdf:li rdf:resource="http://identifiers.org/reactome.compound/75970"/>
                  <rdf:li rdf:resource="http://identifiers.org/reactome.compound/188451"/>
                  <rdf:li rdf:resource="http://identifiers.org/sabiork/28"/>
                  <rdf:li rdf:resource="http://identifiers.org/seed.compound/cpd00095"/>
                </rdf:Bag>
              </bqbiol:is>
            </rdf:Description>
          </rdf:RDF>
        </annotation>
      </species>
      <species metaid="meta_M_dhf_c" sboTerm="SBO:0000247" id="M_dhf_c" name="7,8-Dihydrofolate" compartment="c" hasOnlySubstanceUnits="true" boundaryCondition="false" constant="false" fbc:chemicalFormula="C19H19N7O6">
        <annotation>
          <rdf:RDF xmlns:rdf="http://www.w3.org/1999/02/22-rdf-syntax-ns#" xmlns:dcterms="http://purl.org/dc/terms/" xmlns:vCard="http://www.w3.org/2001/vcard-rdf/3.0#" xmlns:vCard4="http://www.w3.org/2006/vcard/ns#" xmlns:bqbiol="http://biomodels.net/biology-qualifiers/" xmlns:bqmodel="http://biomodels.net/model-qualifiers/">
            <rdf:Description rdf:about="#meta_M_dhf_c">
              <bqbiol:is>
                <rdf:Bag>
                  <rdf:li rdf:resource="http://identifiers.org/bigg.metabolite/dhf"/>
                  <rdf:li rdf:resource="http://identifiers.org/biocyc/META:DIHYDROFOLATE"/>
                  <rdf:li rdf:resource="http://identifiers.org/chebi/CHEBI:42000"/>
                  <rdf:li rdf:resource="http://identifiers.org/chebi/CHEBI:15633"/>
                  <rdf:li rdf:resource="http://identifiers.org/chebi/CHEBI:12245"/>
                  <rdf:li rdf:resource="http://identifiers.org/chebi/CHEBI:20768"/>
                  <rdf:li rdf:resource="http://identifiers.org/chebi/CHEBI:57451"/>
                  <rdf:li rdf:resource="http://identifiers.org/chebi/CHEBI:14150"/>
                  <rdf:li rdf:resource="http://identifiers.org/chebi/CHEBI:4564"/>
                  <rdf:li rdf:resource="http://identifiers.org/hmdb/HMDB01056"/>
                  <rdf:li rdf:resource="http://identifiers.org/inchi_key/OZRNSSUDZOLUSN-LBPRGKRZSA-L"/>
                  <rdf:li rdf:resource="http://identifiers.org/kegg.compound/C00415"/>
                  <rdf:li rdf:resource="http://identifiers.org/metanetx.chemical/MNXM281"/>
                  <rdf:li rdf:resource="http://identifiers.org/reactome.compound/73604"/>
                  <rdf:li rdf:resource="http://identifiers.org/sabiork/1336"/>
                  <rdf:li rdf:resource="http://identifiers.org/seed.compound/cpd00330"/>
                </rdf:Bag>
              </bqbiol:is>
            </rdf:Description>
          </rdf:RDF>
        </annotation>
      </species>
      <species metaid="meta_M_dhna_c" sboTerm="SBO:0000247" id="M_dhna_c" name="1,4-Dihydroxy-2-naphthoate" compartment="c" hasOnlySubstanceUnits="true" boundaryCondition="false" constant="false" fbc:chemicalFormula="C11H7O4">
        <annotation>
          <rdf:RDF xmlns:rdf="http://www.w3.org/1999/02/22-rdf-syntax-ns#" xmlns:dcterms="http://purl.org/dc/terms/" xmlns:vCard="http://www.w3.org/2001/vcard-rdf/3.0#" xmlns:vCard4="http://www.w3.org/2006/vcard/ns#" xmlns:bqbiol="http://biomodels.net/biology-qualifiers/" xmlns:bqmodel="http://biomodels.net/model-qualifiers/">
            <rdf:Description rdf:about="#meta_M_dhna_c">
              <bqbiol:is>
                <rdf:Bag>
                  <rdf:li rdf:resource="http://identifiers.org/bigg.metabolite/dhna"/>
                  <rdf:li rdf:resource="http://identifiers.org/biocyc/META:DIHYDROXYNAPHTHOATE"/>
                  <rdf:li rdf:resource="http://identifiers.org/chebi/CHEBI:11173"/>
                  <rdf:li rdf:resource="http://identifiers.org/chebi/CHEBI:539"/>
                  <rdf:li rdf:resource="http://identifiers.org/chebi/CHEBI:18933"/>
                  <rdf:li rdf:resource="http://identifiers.org/chebi/CHEBI:18094"/>
                  <rdf:li rdf:resource="http://identifiers.org/inchi_key/VOJUXHHACRXLTD-UHFFFAOYSA-M"/>
                  <rdf:li rdf:resource="http://identifiers.org/kegg.compound/C03657"/>
                  <rdf:li rdf:resource="http://identifiers.org/metanetx.chemical/MNXM552"/>
                  <rdf:li rdf:resource="http://identifiers.org/seed.compound/cpd02295"/>
                </rdf:Bag>
              </bqbiol:is>
            </rdf:Description>
          </rdf:RDF>
        </annotation>
      </species>
      <species metaid="meta_M_dhnpt_c" sboTerm="SBO:0000247" id="M_dhnpt_c" name="Dihydroneopterin" compartment="c" hasOnlySubstanceUnits="true" boundaryCondition="false" constant="false" fbc:chemicalFormula="C9H13N5O4">
        <annotation>
          <rdf:RDF xmlns:rdf="http://www.w3.org/1999/02/22-rdf-syntax-ns#" xmlns:dcterms="http://purl.org/dc/terms/" xmlns:vCard="http://www.w3.org/2001/vcard-rdf/3.0#" xmlns:vCard4="http://www.w3.org/2006/vcard/ns#" xmlns:bqbiol="http://biomodels.net/biology-qualifiers/" xmlns:bqmodel="http://biomodels.net/model-qualifiers/">
            <rdf:Description rdf:about="#meta_M_dhnpt_c">
              <bqbiol:is>
                <rdf:Bag>
                  <rdf:li rdf:resource="http://identifiers.org/bigg.metabolite/dhnpt"/>
                  <rdf:li rdf:resource="http://identifiers.org/biocyc/META:DIHYDRO-NEO-PTERIN"/>
                  <rdf:li rdf:resource="http://identifiers.org/chebi/CHEBI:30567"/>
                  <rdf:li rdf:resource="http://identifiers.org/chebi/CHEBI:11510"/>
                  <rdf:li rdf:resource="http://identifiers.org/chebi/CHEBI:17001"/>
                  <rdf:li rdf:resource="http://identifiers.org/chebi/CHEBI:44427"/>
                  <rdf:li rdf:resource="http://identifiers.org/chebi/CHEBI:1001"/>
                  <rdf:li rdf:resource="http://identifiers.org/chebi/CHEBI:19454"/>
                  <rdf:li rdf:resource="http://identifiers.org/hmdb/HMDB02275"/>
                  <rdf:li rdf:resource="http://identifiers.org/inchi_key/YQIFAMYNGGOTFB-XINAWCOVSA-N"/>
                  <rdf:li rdf:resource="http://identifiers.org/kegg.compound/C04874"/>
                  <rdf:li rdf:resource="http://identifiers.org/metanetx.chemical/MNXM162359"/>
                  <rdf:li rdf:resource="http://identifiers.org/sabiork/7637"/>
                  <rdf:li rdf:resource="http://identifiers.org/seed.compound/cpd02961"/>
                </rdf:Bag>
              </bqbiol:is>
            </rdf:Description>
          </rdf:RDF>
        </annotation>
      </species>
      <species metaid="meta_M_dhor__S_c" sboTerm="SBO:0000247" id="M_dhor__S_c" name="(S)-Dihydroorotate" compartment="c" hasOnlySubstanceUnits="true" boundaryCondition="false" constant="false" fbc:chemicalFormula="C5H5N2O4">
        <annotation>
          <rdf:RDF xmlns:rdf="http://www.w3.org/1999/02/22-rdf-syntax-ns#" xmlns:dcterms="http://purl.org/dc/terms/" xmlns:vCard="http://www.w3.org/2001/vcard-rdf/3.0#" xmlns:vCard4="http://www.w3.org/2006/vcard/ns#" xmlns:bqbiol="http://biomodels.net/biology-qualifiers/" xmlns:bqmodel="http://biomodels.net/model-qualifiers/">
            <rdf:Description rdf:about="#meta_M_dhor__S_c">
              <bqbiol:is>
                <rdf:Bag>
                  <rdf:li rdf:resource="http://identifiers.org/bigg.metabolite/dhor__S"/>
                  <rdf:li rdf:resource="http://identifiers.org/biocyc/META:DI-H-OROTATE"/>
                  <rdf:li rdf:resource="http://identifiers.org/chebi/CHEBI:417"/>
                  <rdf:li rdf:resource="http://identifiers.org/chebi/CHEBI:11063"/>
                  <rdf:li rdf:resource="http://identifiers.org/chebi/CHEBI:17025"/>
                  <rdf:li rdf:resource="http://identifiers.org/chebi/CHEBI:30864"/>
                  <rdf:li rdf:resource="http://identifiers.org/chebi/CHEBI:42132"/>
                  <rdf:li rdf:resource="http://identifiers.org/chebi/CHEBI:18777"/>
                  <rdf:li rdf:resource="http://identifiers.org/chebi/CHEBI:18778"/>
                  <rdf:li rdf:resource="http://identifiers.org/hmdb/HMDB03349"/>
                  <rdf:li rdf:resource="http://identifiers.org/inchi_key/UFIVEPVSAGBUSI-REOHCLBHSA-M"/>
                  <rdf:li rdf:resource="http://identifiers.org/kegg.compound/C00337"/>
                  <rdf:li rdf:resource="http://identifiers.org/metanetx.chemical/MNXM252"/>
                  <rdf:li rdf:resource="http://identifiers.org/reactome.compound/76630"/>
                  <rdf:li rdf:resource="http://identifiers.org/sabiork/2022"/>
                  <rdf:li rdf:resource="http://identifiers.org/seed.compound/cpd00282"/>
                </rdf:Bag>
              </bqbiol:is>
            </rdf:Description>
          </rdf:RDF>
        </annotation>
      </species>
      <species metaid="meta_M_dhpmp_c" sboTerm="SBO:0000247" id="M_dhpmp_c" name="Dihydroneopterin monophosphate" compartment="c" hasOnlySubstanceUnits="true" boundaryCondition="false" constant="false" fbc:chemicalFormula="C9H12N5O7P">
        <annotation>
          <rdf:RDF xmlns:rdf="http://www.w3.org/1999/02/22-rdf-syntax-ns#" xmlns:dcterms="http://purl.org/dc/terms/" xmlns:vCard="http://www.w3.org/2001/vcard-rdf/3.0#" xmlns:vCard4="http://www.w3.org/2006/vcard/ns#" xmlns:bqbiol="http://biomodels.net/biology-qualifiers/" xmlns:bqmodel="http://biomodels.net/model-qualifiers/">
            <rdf:Description rdf:about="#meta_M_dhpmp_c">
              <bqbiol:is>
                <rdf:Bag>
                  <rdf:li rdf:resource="http://identifiers.org/bigg.metabolite/dhpmp"/>
                  <rdf:li rdf:resource="http://identifiers.org/biocyc/META:DIHYDRONEOPTERIN-P"/>
                  <rdf:li rdf:resource="http://identifiers.org/chebi/CHEBI:48954"/>
                  <rdf:li rdf:resource="http://identifiers.org/chebi/CHEBI:58762"/>
                  <rdf:li rdf:resource="http://identifiers.org/chebi/CHEBI:4577"/>
                  <rdf:li rdf:resource="http://identifiers.org/chebi/CHEBI:23756"/>
                  <rdf:li rdf:resource="http://identifiers.org/hmdb/HMDB06824"/>
                  <rdf:li rdf:resource="http://identifiers.org/inchi_key/PLSQMGZYOGSOCE-XINAWCOVSA-L"/>
                  <rdf:li rdf:resource="http://identifiers.org/kegg.compound/C05925"/>
                  <rdf:li rdf:resource="http://identifiers.org/metanetx.chemical/MNXM1645"/>
                  <rdf:li rdf:resource="http://identifiers.org/sabiork/8272"/>
                  <rdf:li rdf:resource="http://identifiers.org/seed.compound/cpd03521"/>
                  <rdf:li rdf:resource="http://identifiers.org/seed.compound/cpd29676"/>
                </rdf:Bag>
              </bqbiol:is>
            </rdf:Description>
          </rdf:RDF>
        </annotation>
      </species>
      <species metaid="meta_M_dhpt_c" sboTerm="SBO:0000247" id="M_dhpt_c" name="Dihydropteroate" compartment="c" hasOnlySubstanceUnits="true" boundaryCondition="false" constant="false" fbc:chemicalFormula="C14H13N6O3">
        <annotation>
          <rdf:RDF xmlns:rdf="http://www.w3.org/1999/02/22-rdf-syntax-ns#" xmlns:dcterms="http://purl.org/dc/terms/" xmlns:vCard="http://www.w3.org/2001/vcard-rdf/3.0#" xmlns:vCard4="http://www.w3.org/2006/vcard/ns#" xmlns:bqbiol="http://biomodels.net/biology-qualifiers/" xmlns:bqmodel="http://biomodels.net/model-qualifiers/">
            <rdf:Description rdf:about="#meta_M_dhpt_c">
              <bqbiol:is>
                <rdf:Bag>
                  <rdf:li rdf:resource="http://identifiers.org/bigg.metabolite/dhpt"/>
                  <rdf:li rdf:resource="http://identifiers.org/biocyc/META:7-8-DIHYDROPTEROATE"/>
                  <rdf:li rdf:resource="http://identifiers.org/chebi/CHEBI:23762"/>
                  <rdf:li rdf:resource="http://identifiers.org/chebi/CHEBI:17839"/>
                  <rdf:li rdf:resource="http://identifiers.org/chebi/CHEBI:14160"/>
                  <rdf:li rdf:resource="http://identifiers.org/chebi/CHEBI:4581"/>
                  <rdf:li rdf:resource="http://identifiers.org/hmdb/HMDB01412"/>
                  <rdf:li rdf:resource="http://identifiers.org/inchi_key/WBFYVDCHGVNRBH-UHFFFAOYSA-M"/>
                  <rdf:li rdf:resource="http://identifiers.org/kegg.compound/C00921"/>
                  <rdf:li rdf:resource="http://identifiers.org/metanetx.chemical/MNXM722728"/>
                  <rdf:li rdf:resource="http://identifiers.org/sabiork/5318"/>
                  <rdf:li rdf:resource="http://identifiers.org/seed.compound/cpd28675"/>
                  <rdf:li rdf:resource="http://identifiers.org/seed.compound/cpd00683"/>
                  <rdf:li rdf:resource="http://identifiers.org/seed.compound/cpd28673"/>
                </rdf:Bag>
              </bqbiol:is>
            </rdf:Description>
          </rdf:RDF>
        </annotation>
      </species>
      <species metaid="meta_M_dhptd_c" sboTerm="SBO:0000247" id="M_dhptd_c" name="4,5-dihydroxy-2,3-pentanedione" compartment="c" hasOnlySubstanceUnits="true" boundaryCondition="false" constant="false" fbc:chemicalFormula="C5H8O4">
        <annotation>
          <rdf:RDF xmlns:rdf="http://www.w3.org/1999/02/22-rdf-syntax-ns#" xmlns:dcterms="http://purl.org/dc/terms/" xmlns:vCard="http://www.w3.org/2001/vcard-rdf/3.0#" xmlns:vCard4="http://www.w3.org/2006/vcard/ns#" xmlns:bqbiol="http://biomodels.net/biology-qualifiers/" xmlns:bqmodel="http://biomodels.net/model-qualifiers/">
            <rdf:Description rdf:about="#meta_M_dhptd_c">
              <bqbiol:is>
                <rdf:Bag>
                  <rdf:li rdf:resource="http://identifiers.org/bigg.metabolite/dhptd"/>
                  <rdf:li rdf:resource="http://identifiers.org/biocyc/META:DIHYDROXYPENTANEDIONE"/>
                  <rdf:li rdf:resource="http://identifiers.org/chebi/CHEBI:29484"/>
                  <rdf:li rdf:resource="http://identifiers.org/inchi_key/UYTRITJAZOPLCZ-BYPYZUCNSA-N"/>
                  <rdf:li rdf:resource="http://identifiers.org/kegg.compound/C11838"/>
                  <rdf:li rdf:resource="http://identifiers.org/metanetx.chemical/MNXM2449"/>
                  <rdf:li rdf:resource="http://identifiers.org/sabiork/13894"/>
                  <rdf:li rdf:resource="http://identifiers.org/seed.compound/cpd08636"/>
                  <rdf:li rdf:resource="http://identifiers.org/seed.compound/cpd08638"/>
                </rdf:Bag>
              </bqbiol:is>
            </rdf:Description>
          </rdf:RDF>
        </annotation>
      </species>
      <species metaid="meta_M_dkmpp_c" sboTerm="SBO:0000247" id="M_dkmpp_c" name="2,3-diketo-5-methylthio-1-phosphopentane" compartment="c" hasOnlySubstanceUnits="true" boundaryCondition="false" constant="false" fbc:chemicalFormula="C6H9O6PS">
        <annotation>
          <rdf:RDF xmlns:rdf="http://www.w3.org/1999/02/22-rdf-syntax-ns#" xmlns:dcterms="http://purl.org/dc/terms/" xmlns:vCard="http://www.w3.org/2001/vcard-rdf/3.0#" xmlns:vCard4="http://www.w3.org/2006/vcard/ns#" xmlns:bqbiol="http://biomodels.net/biology-qualifiers/" xmlns:bqmodel="http://biomodels.net/model-qualifiers/">
            <rdf:Description rdf:about="#meta_M_dkmpp_c">
              <bqbiol:is>
                <rdf:Bag>
                  <rdf:li rdf:resource="http://identifiers.org/bigg.metabolite/dkmpp"/>
                  <rdf:li rdf:resource="http://identifiers.org/biocyc/META:CPD-8999"/>
                  <rdf:li rdf:resource="http://identifiers.org/chebi/CHEBI:58828"/>
                  <rdf:li rdf:resource="http://identifiers.org/chebi/CHEBI:50604"/>
                  <rdf:li rdf:resource="http://identifiers.org/hmdb/HMDB62750"/>
                  <rdf:li rdf:resource="http://identifiers.org/hmdb/HMDB59620"/>
                  <rdf:li rdf:resource="http://identifiers.org/hmdb/HMDB60266"/>
                  <rdf:li rdf:resource="http://identifiers.org/inchi_key/HKEAOVFNWRDVAJ-UHFFFAOYSA-L"/>
                  <rdf:li rdf:resource="http://identifiers.org/kegg.compound/C15650"/>
                  <rdf:li rdf:resource="http://identifiers.org/metanetx.chemical/MNXM162358"/>
                  <rdf:li rdf:resource="http://identifiers.org/reactome.compound/1237176"/>
                  <rdf:li rdf:resource="http://identifiers.org/seed.compound/cpd11295"/>
                </rdf:Bag>
              </bqbiol:is>
            </rdf:Description>
          </rdf:RDF>
        </annotation>
      </species>
      <species metaid="meta_M_dmlz_c" sboTerm="SBO:0000247" id="M_dmlz_c" name="6,7-Dimethyl-8-(1-D-ribityl)lumazine" compartment="c" hasOnlySubstanceUnits="true" boundaryCondition="false" constant="false" fbc:chemicalFormula="C13H18N4O6">
        <annotation>
          <rdf:RDF xmlns:rdf="http://www.w3.org/1999/02/22-rdf-syntax-ns#" xmlns:dcterms="http://purl.org/dc/terms/" xmlns:vCard="http://www.w3.org/2001/vcard-rdf/3.0#" xmlns:vCard4="http://www.w3.org/2006/vcard/ns#" xmlns:bqbiol="http://biomodels.net/biology-qualifiers/" xmlns:bqmodel="http://biomodels.net/model-qualifiers/">
            <rdf:Description rdf:about="#meta_M_dmlz_c">
              <bqbiol:is>
                <rdf:Bag>
                  <rdf:li rdf:resource="http://identifiers.org/bigg.metabolite/dmlz"/>
                  <rdf:li rdf:resource="http://identifiers.org/biocyc/META:DIMETHYL-D-RIBITYL-LUMAZINE"/>
                  <rdf:li rdf:resource="http://identifiers.org/chebi/CHEBI:20682"/>
                  <rdf:li rdf:resource="http://identifiers.org/chebi/CHEBI:58201"/>
                  <rdf:li rdf:resource="http://identifiers.org/chebi/CHEBI:17601"/>
                  <rdf:li rdf:resource="http://identifiers.org/chebi/CHEBI:2154"/>
                  <rdf:li rdf:resource="http://identifiers.org/chebi/CHEBI:12185"/>
                  <rdf:li rdf:resource="http://identifiers.org/hmdb/HMDB03826"/>
                  <rdf:li rdf:resource="http://identifiers.org/inchi_key/SXDXRJZUAJBNFL-XKSSXDPKSA-M"/>
                  <rdf:li rdf:resource="http://identifiers.org/kegg.compound/C04332"/>
                  <rdf:li rdf:resource="http://identifiers.org/metanetx.chemical/MNXM1313"/>
                  <rdf:li rdf:resource="http://identifiers.org/sabiork/7240"/>
                  <rdf:li rdf:resource="http://identifiers.org/seed.compound/cpd02656"/>
                </rdf:Bag>
              </bqbiol:is>
            </rdf:Description>
          </rdf:RDF>
        </annotation>
      </species>
      <species metaid="meta_M_dmpp_c" sboTerm="SBO:0000247" id="M_dmpp_c" name="Dimethylallyl diphosphate" compartment="c" hasOnlySubstanceUnits="true" boundaryCondition="false" constant="false" fbc:chemicalFormula="C5H9O7P2">
        <annotation>
          <rdf:RDF xmlns:rdf="http://www.w3.org/1999/02/22-rdf-syntax-ns#" xmlns:dcterms="http://purl.org/dc/terms/" xmlns:vCard="http://www.w3.org/2001/vcard-rdf/3.0#" xmlns:vCard4="http://www.w3.org/2006/vcard/ns#" xmlns:bqbiol="http://biomodels.net/biology-qualifiers/" xmlns:bqmodel="http://biomodels.net/model-qualifiers/">
            <rdf:Description rdf:about="#meta_M_dmpp_c">
              <bqbiol:is>
                <rdf:Bag>
                  <rdf:li rdf:resource="http://identifiers.org/bigg.metabolite/dmpp"/>
                  <rdf:li rdf:resource="http://identifiers.org/biocyc/META:CPD-4211"/>
                  <rdf:li rdf:resource="http://identifiers.org/chebi/CHEBI:14883"/>
                  <rdf:li rdf:resource="http://identifiers.org/chebi/CHEBI:57623"/>
                  <rdf:li rdf:resource="http://identifiers.org/chebi/CHEBI:8394"/>
                  <rdf:li rdf:resource="http://identifiers.org/chebi/CHEBI:12280"/>
                  <rdf:li rdf:resource="http://identifiers.org/chebi/CHEBI:4616"/>
                  <rdf:li rdf:resource="http://identifiers.org/chebi/CHEBI:23803"/>
                  <rdf:li rdf:resource="http://identifiers.org/chebi/CHEBI:16057"/>
                  <rdf:li rdf:resource="http://identifiers.org/chebi/CHEBI:26245"/>
                  <rdf:li rdf:resource="http://identifiers.org/chebi/CHEBI:341937"/>
                  <rdf:li rdf:resource="http://identifiers.org/chebi/CHEBI:14169"/>
                  <rdf:li rdf:resource="http://identifiers.org/chebi/CHEBI:42074"/>
                  <rdf:li rdf:resource="http://identifiers.org/chebi/CHEBI:18108"/>
                  <rdf:li rdf:resource="http://identifiers.org/hmdb/HMDB02101"/>
                  <rdf:li rdf:resource="http://identifiers.org/hmdb/HMDB01120"/>
                  <rdf:li rdf:resource="http://identifiers.org/inchi_key/CBIDRCWHNCKSTO-UHFFFAOYSA-K"/>
                  <rdf:li rdf:resource="http://identifiers.org/kegg.compound/C00235"/>
                  <rdf:li rdf:resource="http://identifiers.org/lipidmaps/LMPR01010001"/>
                  <rdf:li rdf:resource="http://identifiers.org/metanetx.chemical/MNXM132"/>
                  <rdf:li rdf:resource="http://identifiers.org/reactome.compound/1132235"/>
                  <rdf:li rdf:resource="http://identifiers.org/reactome.compound/6787596"/>
                  <rdf:li rdf:resource="http://identifiers.org/reactome.compound/191324"/>
                  <rdf:li rdf:resource="http://identifiers.org/sabiork/1986"/>
                  <rdf:li rdf:resource="http://identifiers.org/seed.compound/cpd00202"/>
                </rdf:Bag>
              </bqbiol:is>
            </rdf:Description>
          </rdf:RDF>
        </annotation>
      </species>
      <species metaid="meta_M_dnad_c" sboTerm="SBO:0000247" id="M_dnad_c" name="Deamino-NAD+" compartment="c" hasOnlySubstanceUnits="true" boundaryCondition="false" constant="false" fbc:chemicalFormula="C21H24N6O15P2">
        <annotation>
          <rdf:RDF xmlns:rdf="http://www.w3.org/1999/02/22-rdf-syntax-ns#" xmlns:dcterms="http://purl.org/dc/terms/" xmlns:vCard="http://www.w3.org/2001/vcard-rdf/3.0#" xmlns:vCard4="http://www.w3.org/2006/vcard/ns#" xmlns:bqbiol="http://biomodels.net/biology-qualifiers/" xmlns:bqmodel="http://biomodels.net/model-qualifiers/">
            <rdf:Description rdf:about="#meta_M_dnad_c">
              <bqbiol:is>
                <rdf:Bag>
                  <rdf:li rdf:resource="http://identifiers.org/bigg.metabolite/dnad"/>
                  <rdf:li rdf:resource="http://identifiers.org/biocyc/META:DEAMIDO-NAD"/>
                  <rdf:li rdf:resource="http://identifiers.org/chebi/CHEBI:14104"/>
                  <rdf:li rdf:resource="http://identifiers.org/chebi/CHEBI:58437"/>
                  <rdf:li rdf:resource="http://identifiers.org/chebi/CHEBI:14103"/>
                  <rdf:li rdf:resource="http://identifiers.org/chebi/CHEBI:4340"/>
                  <rdf:li rdf:resource="http://identifiers.org/chebi/CHEBI:14105"/>
                  <rdf:li rdf:resource="http://identifiers.org/chebi/CHEBI:18304"/>
                  <rdf:li rdf:resource="http://identifiers.org/chebi/CHEBI:23567"/>
                  <rdf:li rdf:resource="http://identifiers.org/hmdb/HMDB01179"/>
                  <rdf:li rdf:resource="http://identifiers.org/inchi_key/SENPVEZBRZQVST-HISDBWNOSA-L"/>
                  <rdf:li rdf:resource="http://identifiers.org/kegg.compound/C00857"/>
                  <rdf:li rdf:resource="http://identifiers.org/metanetx.chemical/MNXM309"/>
                  <rdf:li rdf:resource="http://identifiers.org/reactome.compound/8938090"/>
                  <rdf:li rdf:resource="http://identifiers.org/reactome.compound/200499"/>
                  <rdf:li rdf:resource="http://identifiers.org/reactome.compound/197256"/>
                  <rdf:li rdf:resource="http://identifiers.org/sabiork/1349"/>
                  <rdf:li rdf:resource="http://identifiers.org/seed.compound/cpd00638"/>
                </rdf:Bag>
              </bqbiol:is>
            </rdf:Description>
          </rdf:RDF>
        </annotation>
      </species>
      <species metaid="meta_M_dpcoa_c" sboTerm="SBO:0000247" id="M_dpcoa_c" name="Dephospho-CoA" compartment="c" hasOnlySubstanceUnits="true" boundaryCondition="false" constant="false" fbc:chemicalFormula="C21H33N7O13P2S">
        <annotation>
          <rdf:RDF xmlns:rdf="http://www.w3.org/1999/02/22-rdf-syntax-ns#" xmlns:dcterms="http://purl.org/dc/terms/" xmlns:vCard="http://www.w3.org/2001/vcard-rdf/3.0#" xmlns:vCard4="http://www.w3.org/2006/vcard/ns#" xmlns:bqbiol="http://biomodels.net/biology-qualifiers/" xmlns:bqmodel="http://biomodels.net/model-qualifiers/">
            <rdf:Description rdf:about="#meta_M_dpcoa_c">
              <bqbiol:is>
                <rdf:Bag>
                  <rdf:li rdf:resource="http://identifiers.org/bigg.metabolite/dpcoa"/>
                  <rdf:li rdf:resource="http://identifiers.org/biocyc/META:DEPHOSPHO-COA"/>
                  <rdf:li rdf:resource="http://identifiers.org/chebi/CHEBI:14124"/>
                  <rdf:li rdf:resource="http://identifiers.org/chebi/CHEBI:41614"/>
                  <rdf:li rdf:resource="http://identifiers.org/chebi/CHEBI:23642"/>
                  <rdf:li rdf:resource="http://identifiers.org/chebi/CHEBI:15468"/>
                  <rdf:li rdf:resource="http://identifiers.org/chebi/CHEBI:11793"/>
                  <rdf:li rdf:resource="http://identifiers.org/chebi/CHEBI:57328"/>
                  <rdf:li rdf:resource="http://identifiers.org/chebi/CHEBI:4436"/>
                  <rdf:li rdf:resource="http://identifiers.org/hmdb/HMDB01373"/>
                  <rdf:li rdf:resource="http://identifiers.org/inchi_key/KDTSHFARGAKYJN-IBOSZNHHSA-L"/>
                  <rdf:li rdf:resource="http://identifiers.org/kegg.compound/C00882"/>
                  <rdf:li rdf:resource="http://identifiers.org/lipidmaps/LMFA07050315"/>
                  <rdf:li rdf:resource="http://identifiers.org/metanetx.chemical/MNXM481"/>
                  <rdf:li rdf:resource="http://identifiers.org/reactome.compound/196778"/>
                  <rdf:li rdf:resource="http://identifiers.org/sabiork/27337"/>
                  <rdf:li rdf:resource="http://identifiers.org/sabiork/1400"/>
                  <rdf:li rdf:resource="http://identifiers.org/seed.compound/cpd00655"/>
                </rdf:Bag>
              </bqbiol:is>
            </rdf:Description>
          </rdf:RDF>
        </annotation>
      </species>
      <species metaid="meta_M_dtbt_c" sboTerm="SBO:0000247" id="M_dtbt_c" name="Dethiobiotin" compartment="c" hasOnlySubstanceUnits="true" boundaryCondition="false" constant="false" fbc:chemicalFormula="C10H17N2O3">
        <annotation>
          <rdf:RDF xmlns:rdf="http://www.w3.org/1999/02/22-rdf-syntax-ns#" xmlns:dcterms="http://purl.org/dc/terms/" xmlns:vCard="http://www.w3.org/2001/vcard-rdf/3.0#" xmlns:vCard4="http://www.w3.org/2006/vcard/ns#" xmlns:bqbiol="http://biomodels.net/biology-qualifiers/" xmlns:bqmodel="http://biomodels.net/model-qualifiers/">
            <rdf:Description rdf:about="#meta_M_dtbt_c">
              <bqbiol:is>
                <rdf:Bag>
                  <rdf:li rdf:resource="http://identifiers.org/bigg.metabolite/dtbt"/>
                  <rdf:li rdf:resource="http://identifiers.org/biocyc/META:DETHIOBIOTIN"/>
                  <rdf:li rdf:resource="http://identifiers.org/chebi/CHEBI:42280"/>
                  <rdf:li rdf:resource="http://identifiers.org/chebi/CHEBI:14132"/>
                  <rdf:li rdf:resource="http://identifiers.org/chebi/CHEBI:36990"/>
                  <rdf:li rdf:resource="http://identifiers.org/chebi/CHEBI:16691"/>
                  <rdf:li rdf:resource="http://identifiers.org/chebi/CHEBI:42279"/>
                  <rdf:li rdf:resource="http://identifiers.org/chebi/CHEBI:23649"/>
                  <rdf:li rdf:resource="http://identifiers.org/chebi/CHEBI:4457"/>
                  <rdf:li rdf:resource="http://identifiers.org/chebi/CHEBI:57861"/>
                  <rdf:li rdf:resource="http://identifiers.org/hmdb/HMDB03581"/>
                  <rdf:li rdf:resource="http://identifiers.org/inchi_key/AUTOLBMXDDTRRT-UHFFFAOYSA-M"/>
                  <rdf:li rdf:resource="http://identifiers.org/kegg.compound/C01909"/>
                  <rdf:li rdf:resource="http://identifiers.org/metanetx.chemical/MNXM1020"/>
                  <rdf:li rdf:resource="http://identifiers.org/sabiork/5879"/>
                  <rdf:li rdf:resource="http://identifiers.org/seed.compound/cpd01311"/>
                </rdf:Bag>
              </bqbiol:is>
            </rdf:Description>
          </rdf:RDF>
        </annotation>
      </species>
      <species metaid="meta_M_dtdp_c" sboTerm="SBO:0000247" id="M_dtdp_c" name="DTDP C10H13N2O11P2" compartment="c" hasOnlySubstanceUnits="true" boundaryCondition="false" constant="false" fbc:chemicalFormula="C10H13N2O11P2">
        <annotation>
          <rdf:RDF xmlns:rdf="http://www.w3.org/1999/02/22-rdf-syntax-ns#" xmlns:dcterms="http://purl.org/dc/terms/" xmlns:vCard="http://www.w3.org/2001/vcard-rdf/3.0#" xmlns:vCard4="http://www.w3.org/2006/vcard/ns#" xmlns:bqbiol="http://biomodels.net/biology-qualifiers/" xmlns:bqmodel="http://biomodels.net/model-qualifiers/">
            <rdf:Description rdf:about="#meta_M_dtdp_c">
              <bqbiol:is>
                <rdf:Bag>
                  <rdf:li rdf:resource="http://identifiers.org/bigg.metabolite/dtdp"/>
                  <rdf:li rdf:resource="http://identifiers.org/biocyc/META:TDP"/>
                  <rdf:li rdf:resource="http://identifiers.org/chebi/CHEBI:58369"/>
                  <rdf:li rdf:resource="http://identifiers.org/chebi/CHEBI:26998"/>
                  <rdf:li rdf:resource="http://identifiers.org/chebi/CHEBI:14077"/>
                  <rdf:li rdf:resource="http://identifiers.org/chebi/CHEBI:10500"/>
                  <rdf:li rdf:resource="http://identifiers.org/chebi/CHEBI:18075"/>
                  <rdf:li rdf:resource="http://identifiers.org/chebi/CHEBI:46061"/>
                  <rdf:li rdf:resource="http://identifiers.org/hmdb/HMDB01274"/>
                  <rdf:li rdf:resource="http://identifiers.org/inchi_key/UJLXYODCHAELLY-XLPZGREQSA-K"/>
                  <rdf:li rdf:resource="http://identifiers.org/kegg.compound/C00363"/>
                  <rdf:li rdf:resource="http://identifiers.org/metanetx.chemical/MNXM152"/>
                  <rdf:li rdf:resource="http://identifiers.org/sabiork/1333"/>
                  <rdf:li rdf:resource="http://identifiers.org/seed.compound/cpd00297"/>
                </rdf:Bag>
              </bqbiol:is>
            </rdf:Description>
          </rdf:RDF>
        </annotation>
      </species>
      <species metaid="meta_M_dtmp_c" sboTerm="SBO:0000247" id="M_dtmp_c" name="DTMP C10H13N2O8P" compartment="c" hasOnlySubstanceUnits="true" boundaryCondition="false" constant="false" fbc:chemicalFormula="C10H13N2O8P">
        <annotation>
          <rdf:RDF xmlns:rdf="http://www.w3.org/1999/02/22-rdf-syntax-ns#" xmlns:dcterms="http://purl.org/dc/terms/" xmlns:vCard="http://www.w3.org/2001/vcard-rdf/3.0#" xmlns:vCard4="http://www.w3.org/2006/vcard/ns#" xmlns:bqbiol="http://biomodels.net/biology-qualifiers/" xmlns:bqmodel="http://biomodels.net/model-qualifiers/">
            <rdf:Description rdf:about="#meta_M_dtmp_c">
              <bqbiol:is>
                <rdf:Bag>
                  <rdf:li rdf:resource="http://identifiers.org/bigg.metabolite/dtmp"/>
                  <rdf:li rdf:resource="http://identifiers.org/biocyc/META:TMP"/>
                  <rdf:li rdf:resource="http://identifiers.org/chebi/CHEBI:47711"/>
                  <rdf:li rdf:resource="http://identifiers.org/chebi/CHEBI:26999"/>
                  <rdf:li rdf:resource="http://identifiers.org/chebi/CHEBI:63549"/>
                  <rdf:li rdf:resource="http://identifiers.org/chebi/CHEBI:17013"/>
                  <rdf:li rdf:resource="http://identifiers.org/chebi/CHEBI:63528"/>
                  <rdf:li rdf:resource="http://identifiers.org/chebi/CHEBI:45772"/>
                  <rdf:li rdf:resource="http://identifiers.org/chebi/CHEBI:45762"/>
                  <rdf:li rdf:resource="http://identifiers.org/chebi/CHEBI:46960"/>
                  <rdf:li rdf:resource="http://identifiers.org/chebi/CHEBI:45759"/>
                  <rdf:li rdf:resource="http://identifiers.org/chebi/CHEBI:10529"/>
                  <rdf:li rdf:resource="http://identifiers.org/chebi/CHEBI:45926"/>
                  <rdf:li rdf:resource="http://identifiers.org/chebi/CHEBI:14092"/>
                  <rdf:li rdf:resource="http://identifiers.org/chebi/CHEBI:46013"/>
                  <rdf:li rdf:resource="http://identifiers.org/chebi/CHEBI:15246"/>
                  <rdf:li rdf:resource="http://identifiers.org/chebi/CHEBI:46036"/>
                  <rdf:li rdf:resource="http://identifiers.org/hmdb/HMDB01227"/>
                  <rdf:li rdf:resource="http://identifiers.org/inchi_key/GYOZYWVXFNDGLU-XLPZGREQSA-L"/>
                  <rdf:li rdf:resource="http://identifiers.org/kegg.compound/C00364"/>
                  <rdf:li rdf:resource="http://identifiers.org/metanetx.chemical/MNXM257"/>
                  <rdf:li rdf:resource="http://identifiers.org/reactome.compound/109366"/>
                  <rdf:li rdf:resource="http://identifiers.org/sabiork/65"/>
                  <rdf:li rdf:resource="http://identifiers.org/seed.compound/cpd00298"/>
                </rdf:Bag>
              </bqbiol:is>
            </rdf:Description>
          </rdf:RDF>
        </annotation>
      </species>
      <species metaid="meta_M_dttp_c" sboTerm="SBO:0000247" id="M_dttp_c" name="DTTP C10H13N2O14P3" compartment="c" hasOnlySubstanceUnits="true" boundaryCondition="false" constant="false" fbc:chemicalFormula="C10H13N2O14P3">
        <annotation>
          <rdf:RDF xmlns:rdf="http://www.w3.org/1999/02/22-rdf-syntax-ns#" xmlns:dcterms="http://purl.org/dc/terms/" xmlns:vCard="http://www.w3.org/2001/vcard-rdf/3.0#" xmlns:vCard4="http://www.w3.org/2006/vcard/ns#" xmlns:bqbiol="http://biomodels.net/biology-qualifiers/" xmlns:bqmodel="http://biomodels.net/model-qualifiers/">
            <rdf:Description rdf:about="#meta_M_dttp_c">
              <bqbiol:is>
                <rdf:Bag>
                  <rdf:li rdf:resource="http://identifiers.org/bigg.metabolite/dttp"/>
                  <rdf:li rdf:resource="http://identifiers.org/biocyc/META:TTP"/>
                  <rdf:li rdf:resource="http://identifiers.org/chebi/CHEBI:27000"/>
                  <rdf:li rdf:resource="http://identifiers.org/chebi/CHEBI:37568"/>
                  <rdf:li rdf:resource="http://identifiers.org/chebi/CHEBI:10530"/>
                  <rdf:li rdf:resource="http://identifiers.org/chebi/CHEBI:58370"/>
                  <rdf:li rdf:resource="http://identifiers.org/chebi/CHEBI:14093"/>
                  <rdf:li rdf:resource="http://identifiers.org/chebi/CHEBI:46175"/>
                  <rdf:li rdf:resource="http://identifiers.org/chebi/CHEBI:18077"/>
                  <rdf:li rdf:resource="http://identifiers.org/hmdb/HMDB01342"/>
                  <rdf:li rdf:resource="http://identifiers.org/inchi_key/NHVNXKFIZYSCEB-XLPZGREQSA-J"/>
                  <rdf:li rdf:resource="http://identifiers.org/kegg.compound/C00459"/>
                  <rdf:li rdf:resource="http://identifiers.org/metanetx.chemical/MNXM394"/>
                  <rdf:li rdf:resource="http://identifiers.org/sabiork/1679"/>
                  <rdf:li rdf:resource="http://identifiers.org/seed.compound/cpd00357"/>
                </rdf:Bag>
              </bqbiol:is>
            </rdf:Description>
          </rdf:RDF>
        </annotation>
      </species>
      <species metaid="meta_M_dudp_c" sboTerm="SBO:0000247" id="M_dudp_c" name="DUDP C9H11N2O11P2" compartment="c" hasOnlySubstanceUnits="true" boundaryCondition="false" constant="false" fbc:chemicalFormula="C9H11N2O11P2">
        <annotation>
          <rdf:RDF xmlns:rdf="http://www.w3.org/1999/02/22-rdf-syntax-ns#" xmlns:dcterms="http://purl.org/dc/terms/" xmlns:vCard="http://www.w3.org/2001/vcard-rdf/3.0#" xmlns:vCard4="http://www.w3.org/2006/vcard/ns#" xmlns:bqbiol="http://biomodels.net/biology-qualifiers/" xmlns:bqmodel="http://biomodels.net/model-qualifiers/">
            <rdf:Description rdf:about="#meta_M_dudp_c">
              <bqbiol:is>
                <rdf:Bag>
                  <rdf:li rdf:resource="http://identifiers.org/bigg.metabolite/dudp"/>
                  <rdf:li rdf:resource="http://identifiers.org/biocyc/META:DUDP"/>
                  <rdf:li rdf:resource="http://identifiers.org/chebi/CHEBI:60471"/>
                  <rdf:li rdf:resource="http://identifiers.org/chebi/CHEBI:19262"/>
                  <rdf:li rdf:resource="http://identifiers.org/chebi/CHEBI:10531"/>
                  <rdf:li rdf:resource="http://identifiers.org/chebi/CHEBI:28850"/>
                  <rdf:li rdf:resource="http://identifiers.org/hmdb/HMDB01000"/>
                  <rdf:li rdf:resource="http://identifiers.org/inchi_key/QHWZTVCCBMIIKE-SHYZEUOFSA-K"/>
                  <rdf:li rdf:resource="http://identifiers.org/kegg.compound/C01346"/>
                  <rdf:li rdf:resource="http://identifiers.org/metanetx.chemical/MNXM572"/>
                  <rdf:li rdf:resource="http://identifiers.org/sabiork/1714"/>
                  <rdf:li rdf:resource="http://identifiers.org/seed.compound/cpd00978"/>
                </rdf:Bag>
              </bqbiol:is>
            </rdf:Description>
          </rdf:RDF>
        </annotation>
      </species>
      <species metaid="meta_M_dump_c" sboTerm="SBO:0000247" id="M_dump_c" name="DUMP C9H11N2O8P" compartment="c" hasOnlySubstanceUnits="true" boundaryCondition="false" constant="false" fbc:chemicalFormula="C9H11N2O8P">
        <annotation>
          <rdf:RDF xmlns:rdf="http://www.w3.org/1999/02/22-rdf-syntax-ns#" xmlns:dcterms="http://purl.org/dc/terms/" xmlns:vCard="http://www.w3.org/2001/vcard-rdf/3.0#" xmlns:vCard4="http://www.w3.org/2006/vcard/ns#" xmlns:bqbiol="http://biomodels.net/biology-qualifiers/" xmlns:bqmodel="http://biomodels.net/model-qualifiers/">
            <rdf:Description rdf:about="#meta_M_dump_c">
              <bqbiol:is>
                <rdf:Bag>
                  <rdf:li rdf:resource="http://identifiers.org/bigg.metabolite/dump"/>
                  <rdf:li rdf:resource="http://identifiers.org/biocyc/META:DUMP"/>
                  <rdf:li rdf:resource="http://identifiers.org/chebi/CHEBI:19263"/>
                  <rdf:li rdf:resource="http://identifiers.org/chebi/CHEBI:14094"/>
                  <rdf:li rdf:resource="http://identifiers.org/chebi/CHEBI:46288"/>
                  <rdf:li rdf:resource="http://identifiers.org/chebi/CHEBI:246422"/>
                  <rdf:li rdf:resource="http://identifiers.org/chebi/CHEBI:47722"/>
                  <rdf:li rdf:resource="http://identifiers.org/chebi/CHEBI:17622"/>
                  <rdf:li rdf:resource="http://identifiers.org/chebi/CHEBI:42245"/>
                  <rdf:li rdf:resource="http://identifiers.org/chebi/CHEBI:46286"/>
                  <rdf:li rdf:resource="http://identifiers.org/chebi/CHEBI:10532"/>
                  <rdf:li rdf:resource="http://identifiers.org/hmdb/HMDB01409"/>
                  <rdf:li rdf:resource="http://identifiers.org/inchi_key/JSRLJPSBLDHEIO-SHYZEUOFSA-L"/>
                  <rdf:li rdf:resource="http://identifiers.org/kegg.compound/C00365"/>
                  <rdf:li rdf:resource="http://identifiers.org/metanetx.chemical/MNXM234"/>
                  <rdf:li rdf:resource="http://identifiers.org/reactome.compound/109382"/>
                  <rdf:li rdf:resource="http://identifiers.org/reactome.compound/500742"/>
                  <rdf:li rdf:resource="http://identifiers.org/sabiork/1334"/>
                  <rdf:li rdf:resource="http://identifiers.org/seed.compound/cpd00299"/>
                </rdf:Bag>
              </bqbiol:is>
            </rdf:Description>
          </rdf:RDF>
        </annotation>
      </species>
      <species metaid="meta_M_dxyl5p_c" sboTerm="SBO:0000247" id="M_dxyl5p_c" name="1-deoxy-D-xylulose 5-phosphate" compartment="c" hasOnlySubstanceUnits="true" boundaryCondition="false" constant="false" fbc:chemicalFormula="C5H9O7P">
        <annotation>
          <rdf:RDF xmlns:rdf="http://www.w3.org/1999/02/22-rdf-syntax-ns#" xmlns:dcterms="http://purl.org/dc/terms/" xmlns:vCard="http://www.w3.org/2001/vcard-rdf/3.0#" xmlns:vCard4="http://www.w3.org/2006/vcard/ns#" xmlns:bqbiol="http://biomodels.net/biology-qualifiers/" xmlns:bqmodel="http://biomodels.net/model-qualifiers/">
            <rdf:Description rdf:about="#meta_M_dxyl5p_c">
              <bqbiol:is>
                <rdf:Bag>
                  <rdf:li rdf:resource="http://identifiers.org/bigg.metabolite/dxyl5p"/>
                  <rdf:li rdf:resource="http://identifiers.org/biocyc/META:DEOXYXYLULOSE-5P"/>
                  <rdf:li rdf:resource="http://identifiers.org/chebi/CHEBI:57792"/>
                  <rdf:li rdf:resource="http://identifiers.org/chebi/CHEBI:11254"/>
                  <rdf:li rdf:resource="http://identifiers.org/chebi/CHEBI:16493"/>
                  <rdf:li rdf:resource="http://identifiers.org/chebi/CHEBI:622"/>
                  <rdf:li rdf:resource="http://identifiers.org/hmdb/HMDB01213"/>
                  <rdf:li rdf:resource="http://identifiers.org/inchi_key/AJPADPZSRRUGHI-RFZPGFLSSA-L"/>
                  <rdf:li rdf:resource="http://identifiers.org/kegg.compound/C11437"/>
                  <rdf:li rdf:resource="http://identifiers.org/metanetx.chemical/MNXM622"/>
                  <rdf:li rdf:resource="http://identifiers.org/sabiork/13504"/>
                  <rdf:li rdf:resource="http://identifiers.org/seed.compound/cpd08289"/>
                </rdf:Bag>
              </bqbiol:is>
            </rdf:Description>
          </rdf:RDF>
        </annotation>
      </species>
      <species metaid="meta_M_e4p_c" sboTerm="SBO:0000247" id="M_e4p_c" name="D-Erythrose 4-phosphate" compartment="c" hasOnlySubstanceUnits="true" boundaryCondition="false" constant="false" fbc:chemicalFormula="C4H7O7P">
        <annotation>
          <rdf:RDF xmlns:rdf="http://www.w3.org/1999/02/22-rdf-syntax-ns#" xmlns:dcterms="http://purl.org/dc/terms/" xmlns:vCard="http://www.w3.org/2001/vcard-rdf/3.0#" xmlns:vCard4="http://www.w3.org/2006/vcard/ns#" xmlns:bqbiol="http://biomodels.net/biology-qualifiers/" xmlns:bqmodel="http://biomodels.net/model-qualifiers/">
            <rdf:Description rdf:about="#meta_M_e4p_c">
              <bqbiol:is>
                <rdf:Bag>
                  <rdf:li rdf:resource="http://identifiers.org/bigg.metabolite/e4p"/>
                  <rdf:li rdf:resource="http://identifiers.org/biocyc/META:ERYTHROSE-4P"/>
                  <rdf:li rdf:resource="http://identifiers.org/chebi/CHEBI:4114"/>
                  <rdf:li rdf:resource="http://identifiers.org/chebi/CHEBI:20927"/>
                  <rdf:li rdf:resource="http://identifiers.org/chebi/CHEBI:12921"/>
                  <rdf:li rdf:resource="http://identifiers.org/chebi/CHEBI:48153"/>
                  <rdf:li rdf:resource="http://identifiers.org/chebi/CHEBI:16897"/>
                  <rdf:li rdf:resource="http://identifiers.org/chebi/CHEBI:42349"/>
                  <rdf:li rdf:resource="http://identifiers.org/hmdb/HMDB01321"/>
                  <rdf:li rdf:resource="http://identifiers.org/inchi_key/NGHMDNPXVRFFGS-IUYQGCFVSA-L"/>
                  <rdf:li rdf:resource="http://identifiers.org/kegg.compound/C00279"/>
                  <rdf:li rdf:resource="http://identifiers.org/metanetx.chemical/MNXM258"/>
                  <rdf:li rdf:resource="http://identifiers.org/reactome.compound/29878"/>
                  <rdf:li rdf:resource="http://identifiers.org/sabiork/1324"/>
                  <rdf:li rdf:resource="http://identifiers.org/seed.compound/cpd00236"/>
                </rdf:Bag>
              </bqbiol:is>
            </rdf:Description>
          </rdf:RDF>
        </annotation>
      </species>
      <species metaid="meta_M_f6p_c" sboTerm="SBO:0000247" id="M_f6p_c" name="D-Fructose 6-phosphate" compartment="c" hasOnlySubstanceUnits="true" boundaryCondition="false" constant="false" fbc:chemicalFormula="C6H11O9P">
        <annotation>
          <rdf:RDF xmlns:rdf="http://www.w3.org/1999/02/22-rdf-syntax-ns#" xmlns:dcterms="http://purl.org/dc/terms/" xmlns:vCard="http://www.w3.org/2001/vcard-rdf/3.0#" xmlns:vCard4="http://www.w3.org/2006/vcard/ns#" xmlns:bqbiol="http://biomodels.net/biology-qualifiers/" xmlns:bqmodel="http://biomodels.net/model-qualifiers/">
            <rdf:Description rdf:about="#meta_M_f6p_c">
              <bqbiol:is>
                <rdf:Bag>
                  <rdf:li rdf:resource="http://identifiers.org/bigg.metabolite/f6p"/>
                  <rdf:li rdf:resource="http://identifiers.org/biocyc/META:FRUCTOSE-6P"/>
                  <rdf:li rdf:resource="http://identifiers.org/chebi/CHEBI:16084"/>
                  <rdf:li rdf:resource="http://identifiers.org/chebi/CHEBI:12352"/>
                  <rdf:li rdf:resource="http://identifiers.org/chebi/CHEBI:57634"/>
                  <rdf:li rdf:resource="http://identifiers.org/chebi/CHEBI:22768"/>
                  <rdf:li rdf:resource="http://identifiers.org/chebi/CHEBI:10375"/>
                  <rdf:li rdf:resource="http://identifiers.org/chebi/CHEBI:42378"/>
                  <rdf:li rdf:resource="http://identifiers.org/hmdb/HMDB03971"/>
                  <rdf:li rdf:resource="http://identifiers.org/inchi_key/BGWGXPAPYGQALX-ARQDHWQXSA-L"/>
                  <rdf:li rdf:resource="http://identifiers.org/kegg.compound/C05345"/>
                  <rdf:li rdf:resource="http://identifiers.org/metanetx.chemical/MNXM89621"/>
                  <rdf:li rdf:resource="http://identifiers.org/sabiork/25"/>
                  <rdf:li rdf:resource="http://identifiers.org/seed.compound/cpd19035"/>
                </rdf:Bag>
              </bqbiol:is>
            </rdf:Description>
          </rdf:RDF>
        </annotation>
      </species>
      <species metaid="meta_M_fad_c" sboTerm="SBO:0000247" id="M_fad_c" name="Flavin adenine dinucleotide oxidized" compartment="c" hasOnlySubstanceUnits="true" boundaryCondition="false" constant="false" fbc:chemicalFormula="C27H31N9O15P2">
        <annotation>
          <rdf:RDF xmlns:rdf="http://www.w3.org/1999/02/22-rdf-syntax-ns#" xmlns:dcterms="http://purl.org/dc/terms/" xmlns:vCard="http://www.w3.org/2001/vcard-rdf/3.0#" xmlns:vCard4="http://www.w3.org/2006/vcard/ns#" xmlns:bqbiol="http://biomodels.net/biology-qualifiers/" xmlns:bqmodel="http://biomodels.net/model-qualifiers/">
            <rdf:Description rdf:about="#meta_M_fad_c">
              <bqbiol:is>
                <rdf:Bag>
                  <rdf:li rdf:resource="http://identifiers.org/bigg.metabolite/fad"/>
                  <rdf:li rdf:resource="http://identifiers.org/biocyc/META:FAD"/>
                  <rdf:li rdf:resource="http://identifiers.org/chebi/CHEBI:16238"/>
                  <rdf:li rdf:resource="http://identifiers.org/chebi/CHEBI:42388"/>
                  <rdf:li rdf:resource="http://identifiers.org/chebi/CHEBI:21125"/>
                  <rdf:li rdf:resource="http://identifiers.org/chebi/CHEBI:57692"/>
                  <rdf:li rdf:resource="http://identifiers.org/chebi/CHEBI:13315"/>
                  <rdf:li rdf:resource="http://identifiers.org/chebi/CHEBI:4956"/>
                  <rdf:li rdf:resource="http://identifiers.org/hmdb/HMDB01248"/>
                  <rdf:li rdf:resource="http://identifiers.org/inchi_key/IMGVNJNCCGXBHD-UYBVJOGSSA-K"/>
                  <rdf:li rdf:resource="http://identifiers.org/kegg.compound/C00016"/>
                  <rdf:li rdf:resource="http://identifiers.org/kegg.drug/D00005"/>
                  <rdf:li rdf:resource="http://identifiers.org/metanetx.chemical/MNXM33"/>
                  <rdf:li rdf:resource="http://identifiers.org/reactome.compound/113596"/>
                  <rdf:li rdf:resource="http://identifiers.org/reactome.compound/29386"/>
                  <rdf:li rdf:resource="http://identifiers.org/reactome.compound/113597"/>
                  <rdf:li rdf:resource="http://identifiers.org/sabiork/1270"/>
                  <rdf:li rdf:resource="http://identifiers.org/seed.compound/cpd00015"/>
                </rdf:Bag>
              </bqbiol:is>
            </rdf:Description>
          </rdf:RDF>
        </annotation>
      </species>
      <species metaid="meta_M_fdp_c" sboTerm="SBO:0000247" id="M_fdp_c" name="D-Fructose 1,6-bisphosphate" compartment="c" hasOnlySubstanceUnits="true" boundaryCondition="false" constant="false" fbc:chemicalFormula="C6H10O12P2">
        <annotation>
          <rdf:RDF xmlns:rdf="http://www.w3.org/1999/02/22-rdf-syntax-ns#" xmlns:dcterms="http://purl.org/dc/terms/" xmlns:vCard="http://www.w3.org/2001/vcard-rdf/3.0#" xmlns:vCard4="http://www.w3.org/2006/vcard/ns#" xmlns:bqbiol="http://biomodels.net/biology-qualifiers/" xmlns:bqmodel="http://biomodels.net/model-qualifiers/">
            <rdf:Description rdf:about="#meta_M_fdp_c">
              <bqbiol:is>
                <rdf:Bag>
                  <rdf:li rdf:resource="http://identifiers.org/bigg.metabolite/fdp"/>
                  <rdf:li rdf:resource="http://identifiers.org/chebi/CHEBI:37736"/>
                  <rdf:li rdf:resource="http://identifiers.org/chebi/CHEBI:49299"/>
                  <rdf:li rdf:resource="http://identifiers.org/inchi_key/RNBGYGVWRKECFJ-VRPWFDPXSA-J"/>
                  <rdf:li rdf:resource="http://identifiers.org/kegg.compound/C00354"/>
                  <rdf:li rdf:resource="http://identifiers.org/metanetx.chemical/MNXM417"/>
                  <rdf:li rdf:resource="http://identifiers.org/sabiork/1465"/>
                  <rdf:li rdf:resource="http://identifiers.org/seed.compound/cpd00290"/>
                </rdf:Bag>
              </bqbiol:is>
            </rdf:Description>
          </rdf:RDF>
        </annotation>
      </species>
      <species metaid="meta_M_fdxox_c" sboTerm="SBO:0000247" id="M_fdxox_c" name="Oxidized ferredoxin" compartment="c" hasOnlySubstanceUnits="true" boundaryCondition="false" constant="false" fbc:chemicalFormula="X">
        <annotation>
          <rdf:RDF xmlns:rdf="http://www.w3.org/1999/02/22-rdf-syntax-ns#" xmlns:dcterms="http://purl.org/dc/terms/" xmlns:vCard="http://www.w3.org/2001/vcard-rdf/3.0#" xmlns:vCard4="http://www.w3.org/2006/vcard/ns#" xmlns:bqbiol="http://biomodels.net/biology-qualifiers/" xmlns:bqmodel="http://biomodels.net/model-qualifiers/">
            <rdf:Description rdf:about="#meta_M_fdxox_c">
              <bqbiol:is>
                <rdf:Bag>
                  <rdf:li rdf:resource="http://identifiers.org/bigg.metabolite/fdxox"/>
                  <rdf:li rdf:resource="http://identifiers.org/biocyc/META:Oxidized-ferredoxins"/>
                  <rdf:li rdf:resource="http://identifiers.org/chebi/CHEBI:7836"/>
                  <rdf:li rdf:resource="http://identifiers.org/chebi/CHEBI:14717"/>
                  <rdf:li rdf:resource="http://identifiers.org/chebi/CHEBI:17908"/>
                  <rdf:li rdf:resource="http://identifiers.org/kegg.compound/C00139"/>
                  <rdf:li rdf:resource="http://identifiers.org/metanetx.chemical/MNXM178"/>
                  <rdf:li rdf:resource="http://identifiers.org/sabiork/1944"/>
                  <rdf:li rdf:resource="http://identifiers.org/seed.compound/cpd11621"/>
                </rdf:Bag>
              </bqbiol:is>
            </rdf:Description>
          </rdf:RDF>
        </annotation>
      </species>
      <species metaid="meta_M_fdxrd_c" sboTerm="SBO:0000247" id="M_fdxrd_c" name="Reduced ferredoxin" compartment="c" hasOnlySubstanceUnits="true" boundaryCondition="false" constant="false" fbc:chemicalFormula="XH2">
        <annotation>
          <rdf:RDF xmlns:rdf="http://www.w3.org/1999/02/22-rdf-syntax-ns#" xmlns:dcterms="http://purl.org/dc/terms/" xmlns:vCard="http://www.w3.org/2001/vcard-rdf/3.0#" xmlns:vCard4="http://www.w3.org/2006/vcard/ns#" xmlns:bqbiol="http://biomodels.net/biology-qualifiers/" xmlns:bqmodel="http://biomodels.net/model-qualifiers/">
            <rdf:Description rdf:about="#meta_M_fdxrd_c">
              <bqbiol:is>
                <rdf:Bag>
                  <rdf:li rdf:resource="http://identifiers.org/bigg.metabolite/fdxrd"/>
                  <rdf:li rdf:resource="http://identifiers.org/biocyc/META:Reduced-ferredoxins"/>
                  <rdf:li rdf:resource="http://identifiers.org/chebi/CHEBI:8792"/>
                  <rdf:li rdf:resource="http://identifiers.org/chebi/CHEBI:17513"/>
                  <rdf:li rdf:resource="http://identifiers.org/chebi/CHEBI:15024"/>
                  <rdf:li rdf:resource="http://identifiers.org/kegg.compound/C00138"/>
                  <rdf:li rdf:resource="http://identifiers.org/metanetx.chemical/MNXM169"/>
                  <rdf:li rdf:resource="http://identifiers.org/sabiork/1943"/>
                  <rdf:li rdf:resource="http://identifiers.org/seed.compound/cpd11620"/>
                </rdf:Bag>
              </bqbiol:is>
            </rdf:Description>
          </rdf:RDF>
        </annotation>
      </species>
      <species metaid="meta_M_fgam_c" sboTerm="SBO:0000247" id="M_fgam_c" name="N2-Formyl-N1-(5-phospho-D-ribosyl)glycinamide" compartment="c" hasOnlySubstanceUnits="true" boundaryCondition="false" constant="false" fbc:chemicalFormula="C8H13N2O9P">
        <annotation>
          <rdf:RDF xmlns:rdf="http://www.w3.org/1999/02/22-rdf-syntax-ns#" xmlns:dcterms="http://purl.org/dc/terms/" xmlns:vCard="http://www.w3.org/2001/vcard-rdf/3.0#" xmlns:vCard4="http://www.w3.org/2006/vcard/ns#" xmlns:bqbiol="http://biomodels.net/biology-qualifiers/" xmlns:bqmodel="http://biomodels.net/model-qualifiers/">
            <rdf:Description rdf:about="#meta_M_fgam_c">
              <bqbiol:is>
                <rdf:Bag>
                  <rdf:li rdf:resource="http://identifiers.org/bigg.metabolite/fgam"/>
                  <rdf:li rdf:resource="http://identifiers.org/biocyc/META:5-P-RIBOSYL-N-FORMYLGLYCINEAMIDE"/>
                  <rdf:li rdf:resource="http://identifiers.org/chebi/CHEBI:12635"/>
                  <rdf:li rdf:resource="http://identifiers.org/chebi/CHEBI:42411"/>
                  <rdf:li rdf:resource="http://identifiers.org/chebi/CHEBI:58426"/>
                  <rdf:li rdf:resource="http://identifiers.org/chebi/CHEBI:18272"/>
                  <rdf:li rdf:resource="http://identifiers.org/chebi/CHEBI:20498"/>
                  <rdf:li rdf:resource="http://identifiers.org/chebi/CHEBI:1982"/>
                  <rdf:li rdf:resource="http://identifiers.org/hmdb/HMDB01308"/>
                  <rdf:li rdf:resource="http://identifiers.org/hmdb/HMDB06476"/>
                  <rdf:li rdf:resource="http://identifiers.org/inchi_key/VDXLUNDMVKSKHO-ZRTZXPPTSA-L"/>
                  <rdf:li rdf:resource="http://identifiers.org/kegg.compound/C04376"/>
                  <rdf:li rdf:resource="http://identifiers.org/metanetx.chemical/MNXM453"/>
                  <rdf:li rdf:resource="http://identifiers.org/reactome.compound/111354"/>
                  <rdf:li rdf:resource="http://identifiers.org/sabiork/1889"/>
                  <rdf:li rdf:resource="http://identifiers.org/seed.compound/cpd02678"/>
                </rdf:Bag>
              </bqbiol:is>
            </rdf:Description>
          </rdf:RDF>
        </annotation>
      </species>
      <species metaid="meta_M_ficytcc553_c" sboTerm="SBO:0000247" id="M_ficytcc553_c" name="Ferricytochrome c-553" compartment="c" hasOnlySubstanceUnits="true" boundaryCondition="false" constant="false" fbc:chemicalFormula="C42H54FeN8O6S2">
        <annotation>
          <rdf:RDF xmlns:rdf="http://www.w3.org/1999/02/22-rdf-syntax-ns#" xmlns:dcterms="http://purl.org/dc/terms/" xmlns:vCard="http://www.w3.org/2001/vcard-rdf/3.0#" xmlns:vCard4="http://www.w3.org/2006/vcard/ns#" xmlns:bqbiol="http://biomodels.net/biology-qualifiers/" xmlns:bqmodel="http://biomodels.net/model-qualifiers/">
            <rdf:Description rdf:about="#meta_M_ficytcc553_c">
              <bqbiol:is>
                <rdf:Bag>
                  <rdf:li rdf:resource="http://identifiers.org/bigg.metabolite/ficytcc553"/>
                  <rdf:li rdf:resource="http://identifiers.org/biocyc/META:Oxidized-cytochromes-c553"/>
                  <rdf:li rdf:resource="http://identifiers.org/chebi/CHEBI:5028"/>
                  <rdf:li rdf:resource="http://identifiers.org/chebi/CHEBI:14235"/>
                  <rdf:li rdf:resource="http://identifiers.org/chebi/CHEBI:14245"/>
                  <rdf:li rdf:resource="http://identifiers.org/chebi/CHEBI:16951"/>
                  <rdf:li rdf:resource="http://identifiers.org/chebi/CHEBI:15991"/>
                  <rdf:li rdf:resource="http://identifiers.org/chebi/CHEBI:5026"/>
                  <rdf:li rdf:resource="http://identifiers.org/chebi/CHEBI:15719"/>
                  <rdf:li rdf:resource="http://identifiers.org/chebi/CHEBI:5021"/>
                  <rdf:li rdf:resource="http://identifiers.org/chebi/CHEBI:14239"/>
                  <rdf:li rdf:resource="http://identifiers.org/chebi/CHEBI:14240"/>
                  <rdf:li rdf:resource="http://identifiers.org/kegg.compound/C00125"/>
                  <rdf:li rdf:resource="http://identifiers.org/kegg.compound/C00923"/>
                  <rdf:li rdf:resource="http://identifiers.org/kegg.compound/C01070"/>
                  <rdf:li rdf:resource="http://identifiers.org/metanetx.chemical/MNXM5749"/>
                  <rdf:li rdf:resource="http://identifiers.org/sabiork/1937"/>
                  <rdf:li rdf:resource="http://identifiers.org/seed.compound/cpd00109"/>
                  <rdf:li rdf:resource="http://identifiers.org/seed.compound/cpd19010"/>
                  <rdf:li rdf:resource="http://identifiers.org/seed.compound/cpd27756"/>
                </rdf:Bag>
              </bqbiol:is>
            </rdf:Description>
          </rdf:RDF>
        </annotation>
      </species>
      <species metaid="meta_M_fmn_c" sboTerm="SBO:0000247" id="M_fmn_c" name="FMN C17H19N4O9P" compartment="c" hasOnlySubstanceUnits="true" boundaryCondition="false" constant="false" fbc:chemicalFormula="C17H19N4O9P">
        <annotation>
          <rdf:RDF xmlns:rdf="http://www.w3.org/1999/02/22-rdf-syntax-ns#" xmlns:dcterms="http://purl.org/dc/terms/" xmlns:vCard="http://www.w3.org/2001/vcard-rdf/3.0#" xmlns:vCard4="http://www.w3.org/2006/vcard/ns#" xmlns:bqbiol="http://biomodels.net/biology-qualifiers/" xmlns:bqmodel="http://biomodels.net/model-qualifiers/">
            <rdf:Description rdf:about="#meta_M_fmn_c">
              <bqbiol:is>
                <rdf:Bag>
                  <rdf:li rdf:resource="http://identifiers.org/bigg.metabolite/fmn"/>
                  <rdf:li rdf:resource="http://identifiers.org/biocyc/META:FMN"/>
                  <rdf:li rdf:resource="http://identifiers.org/chebi/CHEBI:58210"/>
                  <rdf:li rdf:resource="http://identifiers.org/chebi/CHEBI:4960"/>
                  <rdf:li rdf:resource="http://identifiers.org/chebi/CHEBI:42587"/>
                  <rdf:li rdf:resource="http://identifiers.org/chebi/CHEBI:17621"/>
                  <rdf:li rdf:resource="http://identifiers.org/chebi/CHEBI:21127"/>
                  <rdf:li rdf:resource="http://identifiers.org/chebi/CHEBI:13317"/>
                  <rdf:li rdf:resource="http://identifiers.org/hmdb/HMDB01520"/>
                  <rdf:li rdf:resource="http://identifiers.org/inchi_key/ANKZYBDXHMZBDK-SCRDCRAPSA-K"/>
                  <rdf:li rdf:resource="http://identifiers.org/kegg.compound/C00061"/>
                  <rdf:li rdf:resource="http://identifiers.org/metanetx.chemical/MNXM119"/>
                  <rdf:li rdf:resource="http://identifiers.org/reactome.compound/73524"/>
                  <rdf:li rdf:resource="http://identifiers.org/sabiork/1673"/>
                  <rdf:li rdf:resource="http://identifiers.org/seed.compound/cpd00050"/>
                </rdf:Bag>
              </bqbiol:is>
            </rdf:Description>
          </rdf:RDF>
        </annotation>
      </species>
      <species metaid="meta_M_fmnh2_c" sboTerm="SBO:0000247" id="M_fmnh2_c" name="Reduced FMN" compartment="c" hasOnlySubstanceUnits="true" boundaryCondition="false" constant="false" fbc:chemicalFormula="C17H21N4O9P">
        <annotation>
          <rdf:RDF xmlns:rdf="http://www.w3.org/1999/02/22-rdf-syntax-ns#" xmlns:dcterms="http://purl.org/dc/terms/" xmlns:vCard="http://www.w3.org/2001/vcard-rdf/3.0#" xmlns:vCard4="http://www.w3.org/2006/vcard/ns#" xmlns:bqbiol="http://biomodels.net/biology-qualifiers/" xmlns:bqmodel="http://biomodels.net/model-qualifiers/">
            <rdf:Description rdf:about="#meta_M_fmnh2_c">
              <bqbiol:is>
                <rdf:Bag>
                  <rdf:li rdf:resource="http://identifiers.org/bigg.metabolite/fmnh2"/>
                  <rdf:li rdf:resource="http://identifiers.org/biocyc/META:FMNH2"/>
                  <rdf:li rdf:resource="http://identifiers.org/chebi/CHEBI:133886"/>
                  <rdf:li rdf:resource="http://identifiers.org/chebi/CHEBI:21128"/>
                  <rdf:li rdf:resource="http://identifiers.org/chebi/CHEBI:8782"/>
                  <rdf:li rdf:resource="http://identifiers.org/chebi/CHEBI:13318"/>
                  <rdf:li rdf:resource="http://identifiers.org/chebi/CHEBI:42517"/>
                  <rdf:li rdf:resource="http://identifiers.org/chebi/CHEBI:57618"/>
                  <rdf:li rdf:resource="http://identifiers.org/chebi/CHEBI:16048"/>
                  <rdf:li rdf:resource="http://identifiers.org/chebi/CHEBI:15017"/>
                  <rdf:li rdf:resource="http://identifiers.org/hmdb/HMDB01142"/>
                  <rdf:li rdf:resource="http://identifiers.org/inchi_key/YTNIXZGTHTVJBW-SCRDCRAPSA-L"/>
                  <rdf:li rdf:resource="http://identifiers.org/kegg.compound/C01847"/>
                  <rdf:li rdf:resource="http://identifiers.org/metanetx.chemical/MNXM208"/>
                  <rdf:li rdf:resource="http://identifiers.org/sabiork/2325"/>
                  <rdf:li rdf:resource="http://identifiers.org/seed.compound/cpd01270"/>
                </rdf:Bag>
              </bqbiol:is>
            </rdf:Description>
          </rdf:RDF>
        </annotation>
      </species>
      <species metaid="meta_M_focytcc553_c" sboTerm="SBO:0000247" id="M_focytcc553_c" name="Ferrocytochrome c-553" compartment="c" hasOnlySubstanceUnits="true" boundaryCondition="false" constant="false" fbc:chemicalFormula="C42H54FeN8O6S2">
        <annotation>
          <rdf:RDF xmlns:rdf="http://www.w3.org/1999/02/22-rdf-syntax-ns#" xmlns:dcterms="http://purl.org/dc/terms/" xmlns:vCard="http://www.w3.org/2001/vcard-rdf/3.0#" xmlns:vCard4="http://www.w3.org/2006/vcard/ns#" xmlns:bqbiol="http://biomodels.net/biology-qualifiers/" xmlns:bqmodel="http://biomodels.net/model-qualifiers/">
            <rdf:Description rdf:about="#meta_M_focytcc553_c">
              <bqbiol:is>
                <rdf:Bag>
                  <rdf:li rdf:resource="http://identifiers.org/bigg.metabolite/focytcc553"/>
                  <rdf:li rdf:resource="http://identifiers.org/biocyc/META:Cytochromes-C-Reduced"/>
                  <rdf:li rdf:resource="http://identifiers.org/biocyc/META:Reduced-cytochromes-c553"/>
                  <rdf:li rdf:resource="http://identifiers.org/chebi/CHEBI:15856"/>
                  <rdf:li rdf:resource="http://identifiers.org/chebi/CHEBI:5038"/>
                  <rdf:li rdf:resource="http://identifiers.org/chebi/CHEBI:14256"/>
                  <rdf:li rdf:resource="http://identifiers.org/chebi/CHEBI:16928"/>
                  <rdf:li rdf:resource="http://identifiers.org/chebi/CHEBI:8789"/>
                  <rdf:li rdf:resource="http://identifiers.org/chebi/CHEBI:5040"/>
                  <rdf:li rdf:resource="http://identifiers.org/chebi/CHEBI:14252"/>
                  <rdf:li rdf:resource="http://identifiers.org/chebi/CHEBI:14253"/>
                  <rdf:li rdf:resource="http://identifiers.org/kegg.compound/C00126"/>
                  <rdf:li rdf:resource="http://identifiers.org/kegg.compound/C01071"/>
                  <rdf:li rdf:resource="http://identifiers.org/metanetx.chemical/MNXM746"/>
                  <rdf:li rdf:resource="http://identifiers.org/sabiork/2881"/>
                  <rdf:li rdf:resource="http://identifiers.org/sabiork/1938"/>
                  <rdf:li rdf:resource="http://identifiers.org/seed.compound/cpd19011"/>
                  <rdf:li rdf:resource="http://identifiers.org/seed.compound/cpd28081"/>
                  <rdf:li rdf:resource="http://identifiers.org/seed.compound/cpd00110"/>
                </rdf:Bag>
              </bqbiol:is>
            </rdf:Description>
          </rdf:RDF>
        </annotation>
      </species>
      <species metaid="meta_M_for_c" sboTerm="SBO:0000247" id="M_for_c" name="Formate" compartment="c" hasOnlySubstanceUnits="true" boundaryCondition="false" constant="false" fbc:chemicalFormula="CH1O2">
        <annotation>
          <rdf:RDF xmlns:rdf="http://www.w3.org/1999/02/22-rdf-syntax-ns#" xmlns:dcterms="http://purl.org/dc/terms/" xmlns:vCard="http://www.w3.org/2001/vcard-rdf/3.0#" xmlns:vCard4="http://www.w3.org/2006/vcard/ns#" xmlns:bqbiol="http://biomodels.net/biology-qualifiers/" xmlns:bqmodel="http://biomodels.net/model-qualifiers/">
            <rdf:Description rdf:about="#meta_M_for_c">
              <bqbiol:is>
                <rdf:Bag>
                  <rdf:li rdf:resource="http://identifiers.org/bigg.metabolite/for"/>
                  <rdf:li rdf:resource="http://identifiers.org/biocyc/META:CPD1G-1532"/>
                  <rdf:li rdf:resource="http://identifiers.org/biocyc/META:CPD1G-1535"/>
                  <rdf:li rdf:resource="http://identifiers.org/biocyc/META:FORMATE"/>
                  <rdf:li rdf:resource="http://identifiers.org/biocyc/META:CPD-9845"/>
                  <rdf:li rdf:resource="http://identifiers.org/biocyc/META:CPD1G-1534"/>
                  <rdf:li rdf:resource="http://identifiers.org/biocyc/META:CARBOXYL-GROUP"/>
                  <rdf:li rdf:resource="http://identifiers.org/biocyc/META:CPD1G-1533"/>
                  <rdf:li rdf:resource="http://identifiers.org/chebi/CHEBI:24081"/>
                  <rdf:li rdf:resource="http://identifiers.org/chebi/CHEBI:30751"/>
                  <rdf:li rdf:resource="http://identifiers.org/chebi/CHEBI:15740"/>
                  <rdf:li rdf:resource="http://identifiers.org/chebi/CHEBI:5145"/>
                  <rdf:li rdf:resource="http://identifiers.org/chebi/CHEBI:42460"/>
                  <rdf:li rdf:resource="http://identifiers.org/chebi/CHEBI:14276"/>
                  <rdf:li rdf:resource="http://identifiers.org/chebi/CHEBI:24082"/>
                  <rdf:li rdf:resource="http://identifiers.org/envipath/650babc9-9d68-4b73-9332-11972ca26f7b/compound/9a9d20ae-b6ec-40a9-93ca-1de20597b1ed"/>
                  <rdf:li rdf:resource="http://identifiers.org/envipath/32de3cf4-e3e6-4168-956e-32fa5ddb0ce1/compound/09c1ad08-016e-4477-8840-b97a031eae23"/>
                  <rdf:li rdf:resource="http://identifiers.org/envipath/4fd7f3e0-dd25-43ac-9453-dda3e52396e4/compound/bf16ab32-cb3c-4427-a65a-089ab754823e"/>
                  <rdf:li rdf:resource="http://identifiers.org/envipath/5882df9c-dae1-4d80-a40e-db4724271456/compound/34fe3cd9-9b0b-46b0-a1c5-8a66509f1919"/>
                  <rdf:li rdf:resource="http://identifiers.org/envipath/650babc9-9d68-4b73-9332-11972ca26f7b/compound/1d077cf2-3f9f-4163-aa49-0fca1b2b3ab3"/>
                  <rdf:li rdf:resource="http://identifiers.org/hmdb/HMDB00142"/>
                  <rdf:li rdf:resource="http://identifiers.org/inchi_key/BDAGIHXWWSANSR-UHFFFAOYSA-M"/>
                  <rdf:li rdf:resource="http://identifiers.org/kegg.compound/C00058"/>
                  <rdf:li rdf:resource="http://identifiers.org/metanetx.chemical/MNXM39"/>
                  <rdf:li rdf:resource="http://identifiers.org/reactome.compound/29460"/>
                  <rdf:li rdf:resource="http://identifiers.org/reactome.compound/194712"/>
                  <rdf:li rdf:resource="http://identifiers.org/reactome.compound/389585"/>
                  <rdf:li rdf:resource="http://identifiers.org/reactome.compound/6801451"/>
                  <rdf:li rdf:resource="http://identifiers.org/sabiork/1285"/>
                  <rdf:li rdf:resource="http://identifiers.org/seed.compound/cpd00047"/>
                  <rdf:li rdf:resource="http://identifiers.org/seed.compound/cpd22511"/>
                </rdf:Bag>
              </bqbiol:is>
            </rdf:Description>
          </rdf:RDF>
        </annotation>
      </species>
      <species metaid="meta_M_for_e" sboTerm="SBO:0000247" id="M_for_e" name="Formate" compartment="e" hasOnlySubstanceUnits="true" boundaryCondition="false" constant="false" fbc:chemicalFormula="CH1O2">
        <annotation>
          <rdf:RDF xmlns:rdf="http://www.w3.org/1999/02/22-rdf-syntax-ns#" xmlns:dcterms="http://purl.org/dc/terms/" xmlns:vCard="http://www.w3.org/2001/vcard-rdf/3.0#" xmlns:vCard4="http://www.w3.org/2006/vcard/ns#" xmlns:bqbiol="http://biomodels.net/biology-qualifiers/" xmlns:bqmodel="http://biomodels.net/model-qualifiers/">
            <rdf:Description rdf:about="#meta_M_for_e">
              <bqbiol:is>
                <rdf:Bag>
                  <rdf:li rdf:resource="http://identifiers.org/bigg.metabolite/for"/>
                  <rdf:li rdf:resource="http://identifiers.org/biocyc/META:CPD1G-1532"/>
                  <rdf:li rdf:resource="http://identifiers.org/biocyc/META:CPD1G-1535"/>
                  <rdf:li rdf:resource="http://identifiers.org/biocyc/META:FORMATE"/>
                  <rdf:li rdf:resource="http://identifiers.org/biocyc/META:CPD-9845"/>
                  <rdf:li rdf:resource="http://identifiers.org/biocyc/META:CPD1G-1534"/>
                  <rdf:li rdf:resource="http://identifiers.org/biocyc/META:CARBOXYL-GROUP"/>
                  <rdf:li rdf:resource="http://identifiers.org/biocyc/META:CPD1G-1533"/>
                  <rdf:li rdf:resource="http://identifiers.org/chebi/CHEBI:24081"/>
                  <rdf:li rdf:resource="http://identifiers.org/chebi/CHEBI:30751"/>
                  <rdf:li rdf:resource="http://identifiers.org/chebi/CHEBI:15740"/>
                  <rdf:li rdf:resource="http://identifiers.org/chebi/CHEBI:5145"/>
                  <rdf:li rdf:resource="http://identifiers.org/chebi/CHEBI:42460"/>
                  <rdf:li rdf:resource="http://identifiers.org/chebi/CHEBI:14276"/>
                  <rdf:li rdf:resource="http://identifiers.org/chebi/CHEBI:24082"/>
                  <rdf:li rdf:resource="http://identifiers.org/envipath/650babc9-9d68-4b73-9332-11972ca26f7b/compound/9a9d20ae-b6ec-40a9-93ca-1de20597b1ed"/>
                  <rdf:li rdf:resource="http://identifiers.org/envipath/32de3cf4-e3e6-4168-956e-32fa5ddb0ce1/compound/09c1ad08-016e-4477-8840-b97a031eae23"/>
                  <rdf:li rdf:resource="http://identifiers.org/envipath/4fd7f3e0-dd25-43ac-9453-dda3e52396e4/compound/bf16ab32-cb3c-4427-a65a-089ab754823e"/>
                  <rdf:li rdf:resource="http://identifiers.org/envipath/5882df9c-dae1-4d80-a40e-db4724271456/compound/34fe3cd9-9b0b-46b0-a1c5-8a66509f1919"/>
                  <rdf:li rdf:resource="http://identifiers.org/envipath/650babc9-9d68-4b73-9332-11972ca26f7b/compound/1d077cf2-3f9f-4163-aa49-0fca1b2b3ab3"/>
                  <rdf:li rdf:resource="http://identifiers.org/hmdb/HMDB00142"/>
                  <rdf:li rdf:resource="http://identifiers.org/inchi_key/BDAGIHXWWSANSR-UHFFFAOYSA-M"/>
                  <rdf:li rdf:resource="http://identifiers.org/kegg.compound/C00058"/>
                  <rdf:li rdf:resource="http://identifiers.org/metanetx.chemical/MNXM39"/>
                  <rdf:li rdf:resource="http://identifiers.org/reactome.compound/29460"/>
                  <rdf:li rdf:resource="http://identifiers.org/reactome.compound/194712"/>
                  <rdf:li rdf:resource="http://identifiers.org/reactome.compound/389585"/>
                  <rdf:li rdf:resource="http://identifiers.org/reactome.compound/6801451"/>
                  <rdf:li rdf:resource="http://identifiers.org/sabiork/1285"/>
                  <rdf:li rdf:resource="http://identifiers.org/seed.compound/cpd00047"/>
                  <rdf:li rdf:resource="http://identifiers.org/seed.compound/cpd22511"/>
                </rdf:Bag>
              </bqbiol:is>
            </rdf:Description>
          </rdf:RDF>
        </annotation>
      </species>
      <species metaid="meta_M_fpram_c" sboTerm="SBO:0000247" id="M_fpram_c" name="2-(Formamido)-N1-(5-phospho-D-ribosyl)acetamidine" compartment="c" hasOnlySubstanceUnits="true" boundaryCondition="false" constant="false" fbc:chemicalFormula="C8H15N3O8P">
        <annotation>
          <rdf:RDF xmlns:rdf="http://www.w3.org/1999/02/22-rdf-syntax-ns#" xmlns:dcterms="http://purl.org/dc/terms/" xmlns:vCard="http://www.w3.org/2001/vcard-rdf/3.0#" xmlns:vCard4="http://www.w3.org/2006/vcard/ns#" xmlns:bqbiol="http://biomodels.net/biology-qualifiers/" xmlns:bqmodel="http://biomodels.net/model-qualifiers/">
            <rdf:Description rdf:about="#meta_M_fpram_c">
              <bqbiol:is>
                <rdf:Bag>
                  <rdf:li rdf:resource="http://identifiers.org/bigg.metabolite/fpram"/>
                  <rdf:li rdf:resource="http://identifiers.org/chebi/CHEBI:18413"/>
                  <rdf:li rdf:resource="http://identifiers.org/chebi/CHEBI:58478"/>
                  <rdf:li rdf:resource="http://identifiers.org/chebi/CHEBI:971"/>
                  <rdf:li rdf:resource="http://identifiers.org/chebi/CHEBI:11474"/>
                  <rdf:li rdf:resource="http://identifiers.org/hmdb/HMDB06211"/>
                  <rdf:li rdf:resource="http://identifiers.org/inchi_key/PMCOGCVKOAOZQM-ZRTZXPPTSA-M"/>
                  <rdf:li rdf:resource="http://identifiers.org/metanetx.chemical/MNXM479745"/>
                  <rdf:li rdf:resource="http://identifiers.org/reactome.compound/111369"/>
                </rdf:Bag>
              </bqbiol:is>
            </rdf:Description>
          </rdf:RDF>
        </annotation>
      </species>
      <species metaid="meta_M_fprica_c" sboTerm="SBO:0000247" id="M_fprica_c" name="5-Formamido-1-(5-phospho-D-ribosyl)imidazole-4-carboxamide" compartment="c" hasOnlySubstanceUnits="true" boundaryCondition="false" constant="false" fbc:chemicalFormula="C10H13N4O9P">
        <annotation>
          <rdf:RDF xmlns:rdf="http://www.w3.org/1999/02/22-rdf-syntax-ns#" xmlns:dcterms="http://purl.org/dc/terms/" xmlns:vCard="http://www.w3.org/2001/vcard-rdf/3.0#" xmlns:vCard4="http://www.w3.org/2006/vcard/ns#" xmlns:bqbiol="http://biomodels.net/biology-qualifiers/" xmlns:bqmodel="http://biomodels.net/model-qualifiers/">
            <rdf:Description rdf:about="#meta_M_fprica_c">
              <bqbiol:is>
                <rdf:Bag>
                  <rdf:li rdf:resource="http://identifiers.org/bigg.metabolite/fprica"/>
                  <rdf:li rdf:resource="http://identifiers.org/biocyc/META:PHOSPHORIBOSYL-FORMAMIDO-CARBOXAMIDE"/>
                  <rdf:li rdf:resource="http://identifiers.org/chebi/CHEBI:18967"/>
                  <rdf:li rdf:resource="http://identifiers.org/chebi/CHEBI:12125"/>
                  <rdf:li rdf:resource="http://identifiers.org/chebi/CHEBI:574"/>
                  <rdf:li rdf:resource="http://identifiers.org/chebi/CHEBI:58467"/>
                  <rdf:li rdf:resource="http://identifiers.org/chebi/CHEBI:18381"/>
                  <rdf:li rdf:resource="http://identifiers.org/hmdb/HMDB62708"/>
                  <rdf:li rdf:resource="http://identifiers.org/hmdb/HMDB01439"/>
                  <rdf:li rdf:resource="http://identifiers.org/inchi_key/ABCOOORLYAOBOZ-KQYNXXCUSA-L"/>
                  <rdf:li rdf:resource="http://identifiers.org/kegg.compound/C04734"/>
                  <rdf:li rdf:resource="http://identifiers.org/metanetx.chemical/MNXM456"/>
                  <rdf:li rdf:resource="http://identifiers.org/reactome.compound/111427"/>
                  <rdf:li rdf:resource="http://identifiers.org/sabiork/1892"/>
                  <rdf:li rdf:resource="http://identifiers.org/seed.compound/cpd02884"/>
                </rdf:Bag>
              </bqbiol:is>
            </rdf:Description>
          </rdf:RDF>
        </annotation>
      </species>
      <species metaid="meta_M_frdp_c" sboTerm="SBO:0000247" id="M_frdp_c" name="Farnesyl diphosphate" compartment="c" hasOnlySubstanceUnits="true" boundaryCondition="false" constant="false" fbc:chemicalFormula="C15H25O7P2">
        <annotation>
          <rdf:RDF xmlns:rdf="http://www.w3.org/1999/02/22-rdf-syntax-ns#" xmlns:dcterms="http://purl.org/dc/terms/" xmlns:vCard="http://www.w3.org/2001/vcard-rdf/3.0#" xmlns:vCard4="http://www.w3.org/2006/vcard/ns#" xmlns:bqbiol="http://biomodels.net/biology-qualifiers/" xmlns:bqmodel="http://biomodels.net/model-qualifiers/">
            <rdf:Description rdf:about="#meta_M_frdp_c">
              <bqbiol:is>
                <rdf:Bag>
                  <rdf:li rdf:resource="http://identifiers.org/bigg.metabolite/frdp"/>
                  <rdf:li rdf:resource="http://identifiers.org/biocyc/META:FARNESYL-PP"/>
                  <rdf:li rdf:resource="http://identifiers.org/chebi/CHEBI:50277"/>
                  <rdf:li rdf:resource="http://identifiers.org/chebi/CHEBI:19789"/>
                  <rdf:li rdf:resource="http://identifiers.org/chebi/CHEBI:24016"/>
                  <rdf:li rdf:resource="http://identifiers.org/chebi/CHEBI:12874"/>
                  <rdf:li rdf:resource="http://identifiers.org/chebi/CHEBI:12854"/>
                  <rdf:li rdf:resource="http://identifiers.org/chebi/CHEBI:10700"/>
                  <rdf:li rdf:resource="http://identifiers.org/chebi/CHEBI:42496"/>
                  <rdf:li rdf:resource="http://identifiers.org/chebi/CHEBI:175763"/>
                  <rdf:li rdf:resource="http://identifiers.org/chebi/CHEBI:11488"/>
                  <rdf:li rdf:resource="http://identifiers.org/chebi/CHEBI:11491"/>
                  <rdf:li rdf:resource="http://identifiers.org/chebi/CHEBI:17407"/>
                  <rdf:li rdf:resource="http://identifiers.org/chebi/CHEBI:14231"/>
                  <rdf:li rdf:resource="http://identifiers.org/hmdb/HMDB04201"/>
                  <rdf:li rdf:resource="http://identifiers.org/hmdb/HMDB00961"/>
                  <rdf:li rdf:resource="http://identifiers.org/inchi_key/VWFJDQUYCIWHTN-YFVJMOTDSA-K"/>
                  <rdf:li rdf:resource="http://identifiers.org/kegg.compound/C00448"/>
                  <rdf:li rdf:resource="http://identifiers.org/lipidmaps/LMPR0103010002"/>
                  <rdf:li rdf:resource="http://identifiers.org/metanetx.chemical/MNXM34"/>
                  <rdf:li rdf:resource="http://identifiers.org/reactome.compound/191385"/>
                  <rdf:li rdf:resource="http://identifiers.org/reactome.compound/2162257"/>
                  <rdf:li rdf:resource="http://identifiers.org/reactome.compound/4419987"/>
                  <rdf:li rdf:resource="http://identifiers.org/sabiork/5095"/>
                  <rdf:li rdf:resource="http://identifiers.org/seed.compound/cpd00350"/>
                </rdf:Bag>
              </bqbiol:is>
            </rdf:Description>
          </rdf:RDF>
        </annotation>
      </species>
      <species metaid="meta_M_fum_c" sboTerm="SBO:0000247" id="M_fum_c" name="Fumarate" compartment="c" hasOnlySubstanceUnits="true" boundaryCondition="false" constant="false" fbc:chemicalFormula="C4H2O4">
        <annotation>
          <rdf:RDF xmlns:rdf="http://www.w3.org/1999/02/22-rdf-syntax-ns#" xmlns:dcterms="http://purl.org/dc/terms/" xmlns:vCard="http://www.w3.org/2001/vcard-rdf/3.0#" xmlns:vCard4="http://www.w3.org/2006/vcard/ns#" xmlns:bqbiol="http://biomodels.net/biology-qualifiers/" xmlns:bqmodel="http://biomodels.net/model-qualifiers/">
            <rdf:Description rdf:about="#meta_M_fum_c">
              <bqbiol:is>
                <rdf:Bag>
                  <rdf:li rdf:resource="http://identifiers.org/bigg.metabolite/fum"/>
                  <rdf:li rdf:resource="http://identifiers.org/biocyc/META:FUM"/>
                  <rdf:li rdf:resource="http://identifiers.org/chebi/CHEBI:36180"/>
                  <rdf:li rdf:resource="http://identifiers.org/chebi/CHEBI:37155"/>
                  <rdf:li rdf:resource="http://identifiers.org/chebi/CHEBI:42511"/>
                  <rdf:li rdf:resource="http://identifiers.org/chebi/CHEBI:5190"/>
                  <rdf:li rdf:resource="http://identifiers.org/chebi/CHEBI:18012"/>
                  <rdf:li rdf:resource="http://identifiers.org/chebi/CHEBI:42743"/>
                  <rdf:li rdf:resource="http://identifiers.org/chebi/CHEBI:22956"/>
                  <rdf:li rdf:resource="http://identifiers.org/chebi/CHEBI:22957"/>
                  <rdf:li rdf:resource="http://identifiers.org/chebi/CHEBI:24124"/>
                  <rdf:li rdf:resource="http://identifiers.org/chebi/CHEBI:14284"/>
                  <rdf:li rdf:resource="http://identifiers.org/chebi/CHEBI:37154"/>
                  <rdf:li rdf:resource="http://identifiers.org/chebi/CHEBI:29806"/>
                  <rdf:li rdf:resource="http://identifiers.org/chebi/CHEBI:22958"/>
                  <rdf:li rdf:resource="http://identifiers.org/chebi/CHEBI:24122"/>
                  <rdf:li rdf:resource="http://identifiers.org/envipath/32de3cf4-e3e6-4168-956e-32fa5ddb0ce1/compound/709035ec-4868-4de8-9095-06428f6be14b"/>
                  <rdf:li rdf:resource="http://identifiers.org/hmdb/HMDB00134"/>
                  <rdf:li rdf:resource="http://identifiers.org/inchi_key/VZCYOOQTPOCHFL-OWOJBTEDSA-L"/>
                  <rdf:li rdf:resource="http://identifiers.org/kegg.compound/C00122"/>
                  <rdf:li rdf:resource="http://identifiers.org/kegg.drug/D02308"/>
                  <rdf:li rdf:resource="http://identifiers.org/metanetx.chemical/MNXM93"/>
                  <rdf:li rdf:resource="http://identifiers.org/reactome.compound/113588"/>
                  <rdf:li rdf:resource="http://identifiers.org/reactome.compound/29586"/>
                  <rdf:li rdf:resource="http://identifiers.org/sabiork/1910"/>
                  <rdf:li rdf:resource="http://identifiers.org/seed.compound/cpd00106"/>
                </rdf:Bag>
              </bqbiol:is>
            </rdf:Description>
          </rdf:RDF>
        </annotation>
      </species>
      <species metaid="meta_M_g1p_c" sboTerm="SBO:0000247" id="M_g1p_c" name="D-Glucose 1-phosphate" compartment="c" hasOnlySubstanceUnits="true" boundaryCondition="false" constant="false" fbc:chemicalFormula="C6H11O9P">
        <annotation>
          <rdf:RDF xmlns:rdf="http://www.w3.org/1999/02/22-rdf-syntax-ns#" xmlns:dcterms="http://purl.org/dc/terms/" xmlns:vCard="http://www.w3.org/2001/vcard-rdf/3.0#" xmlns:vCard4="http://www.w3.org/2006/vcard/ns#" xmlns:bqbiol="http://biomodels.net/biology-qualifiers/" xmlns:bqmodel="http://biomodels.net/model-qualifiers/">
            <rdf:Description rdf:about="#meta_M_g1p_c">
              <bqbiol:is>
                <rdf:Bag>
                  <rdf:li rdf:resource="http://identifiers.org/bigg.metabolite/g1p"/>
                  <rdf:li rdf:resource="http://identifiers.org/biocyc/META:D-glucose-1-phosphates"/>
                  <rdf:li rdf:resource="http://identifiers.org/biocyc/META:GLC-1-P"/>
                  <rdf:li rdf:resource="http://identifiers.org/chebi/CHEBI:10246"/>
                  <rdf:li rdf:resource="http://identifiers.org/chebi/CHEBI:42623"/>
                  <rdf:li rdf:resource="http://identifiers.org/chebi/CHEBI:12967"/>
                  <rdf:li rdf:resource="http://identifiers.org/chebi/CHEBI:12320"/>
                  <rdf:li rdf:resource="http://identifiers.org/chebi/CHEBI:29042"/>
                  <rdf:li rdf:resource="http://identifiers.org/chebi/CHEBI:4169"/>
                  <rdf:li rdf:resource="http://identifiers.org/chebi/CHEBI:58601"/>
                  <rdf:li rdf:resource="http://identifiers.org/chebi/CHEBI:57629"/>
                  <rdf:li rdf:resource="http://identifiers.org/chebi/CHEBI:16077"/>
                  <rdf:li rdf:resource="http://identifiers.org/chebi/CHEBI:21001"/>
                  <rdf:li rdf:resource="http://identifiers.org/chebi/CHEBI:12970"/>
                  <rdf:li rdf:resource="http://identifiers.org/chebi/CHEBI:21004"/>
                  <rdf:li rdf:resource="http://identifiers.org/hmdb/HMDB01586"/>
                  <rdf:li rdf:resource="http://identifiers.org/hmdb/HMDB01306"/>
                  <rdf:li rdf:resource="http://identifiers.org/inchi_key/HXXFSFRBOHSIMQ-GASJEMHNSA-L"/>
                  <rdf:li rdf:resource="http://identifiers.org/kegg.compound/C00103"/>
                  <rdf:li rdf:resource="http://identifiers.org/metanetx.chemical/MNXM89588"/>
                  <rdf:li rdf:resource="http://identifiers.org/reactome.compound/29548"/>
                  <rdf:li rdf:resource="http://identifiers.org/sabiork/1450"/>
                  <rdf:li rdf:resource="http://identifiers.org/sabiork/23742"/>
                  <rdf:li rdf:resource="http://identifiers.org/sabiork/1298"/>
                  <rdf:li rdf:resource="http://identifiers.org/seed.compound/cpd00089"/>
                  <rdf:li rdf:resource="http://identifiers.org/seed.compound/cpd28817"/>
                </rdf:Bag>
              </bqbiol:is>
            </rdf:Description>
          </rdf:RDF>
        </annotation>
      </species>
      <species metaid="meta_M_g3p_c" sboTerm="SBO:0000247" id="M_g3p_c" name="Glyceraldehyde 3-phosphate" compartment="c" hasOnlySubstanceUnits="true" boundaryCondition="false" constant="false" fbc:chemicalFormula="C3H5O6P">
        <annotation>
          <rdf:RDF xmlns:rdf="http://www.w3.org/1999/02/22-rdf-syntax-ns#" xmlns:dcterms="http://purl.org/dc/terms/" xmlns:vCard="http://www.w3.org/2001/vcard-rdf/3.0#" xmlns:vCard4="http://www.w3.org/2006/vcard/ns#" xmlns:bqbiol="http://biomodels.net/biology-qualifiers/" xmlns:bqmodel="http://biomodels.net/model-qualifiers/">
            <rdf:Description rdf:about="#meta_M_g3p_c">
              <bqbiol:is>
                <rdf:Bag>
                  <rdf:li rdf:resource="http://identifiers.org/bigg.metabolite/g3p"/>
                  <rdf:li rdf:resource="http://identifiers.org/biocyc/META:GAP"/>
                  <rdf:li rdf:resource="http://identifiers.org/chebi/CHEBI:5446"/>
                  <rdf:li rdf:resource="http://identifiers.org/chebi/CHEBI:14333"/>
                  <rdf:li rdf:resource="http://identifiers.org/chebi/CHEBI:12984"/>
                  <rdf:li rdf:resource="http://identifiers.org/chebi/CHEBI:181"/>
                  <rdf:li rdf:resource="http://identifiers.org/chebi/CHEBI:17138"/>
                  <rdf:li rdf:resource="http://identifiers.org/chebi/CHEBI:21026"/>
                  <rdf:li rdf:resource="http://identifiers.org/chebi/CHEBI:12983"/>
                  <rdf:li rdf:resource="http://identifiers.org/chebi/CHEBI:18324"/>
                  <rdf:li rdf:resource="http://identifiers.org/chebi/CHEBI:58027"/>
                  <rdf:li rdf:resource="http://identifiers.org/chebi/CHEBI:59776"/>
                  <rdf:li rdf:resource="http://identifiers.org/chebi/CHEBI:29052"/>
                  <rdf:li rdf:resource="http://identifiers.org/hmdb/HMDB01112"/>
                  <rdf:li rdf:resource="http://identifiers.org/inchi_key/LXJXRIRHZLFYRP-VKHMYHEASA-L"/>
                  <rdf:li rdf:resource="http://identifiers.org/kegg.compound/C00661"/>
                  <rdf:li rdf:resource="http://identifiers.org/kegg.compound/C00118"/>
                  <rdf:li rdf:resource="http://identifiers.org/metanetx.chemical/MNXM74"/>
                  <rdf:li rdf:resource="http://identifiers.org/reactome.compound/29578"/>
                  <rdf:li rdf:resource="http://identifiers.org/sabiork/27"/>
                  <rdf:li rdf:resource="http://identifiers.org/sabiork/1687"/>
                  <rdf:li rdf:resource="http://identifiers.org/seed.compound/cpd00102"/>
                  <rdf:li rdf:resource="http://identifiers.org/seed.compound/cpd19005"/>
                </rdf:Bag>
              </bqbiol:is>
            </rdf:Description>
          </rdf:RDF>
        </annotation>
      </species>
      <species metaid="meta_M_g6p_c" sboTerm="SBO:0000247" id="M_g6p_c" name="D-Glucose 6-phosphate" compartment="c" hasOnlySubstanceUnits="true" boundaryCondition="false" constant="false" fbc:chemicalFormula="C6H11O9P">
        <annotation>
          <rdf:RDF xmlns:rdf="http://www.w3.org/1999/02/22-rdf-syntax-ns#" xmlns:dcterms="http://purl.org/dc/terms/" xmlns:vCard="http://www.w3.org/2001/vcard-rdf/3.0#" xmlns:vCard4="http://www.w3.org/2006/vcard/ns#" xmlns:bqbiol="http://biomodels.net/biology-qualifiers/" xmlns:bqmodel="http://biomodels.net/model-qualifiers/">
            <rdf:Description rdf:about="#meta_M_g6p_c">
              <bqbiol:is>
                <rdf:Bag>
                  <rdf:li rdf:resource="http://identifiers.org/bigg.metabolite/g6p"/>
                  <rdf:li rdf:resource="http://identifiers.org/biocyc/META:D-glucopyranose-6-phosphate"/>
                  <rdf:li rdf:resource="http://identifiers.org/chebi/CHEBI:61548"/>
                  <rdf:li rdf:resource="http://identifiers.org/chebi/CHEBI:14314"/>
                  <rdf:li rdf:resource="http://identifiers.org/chebi/CHEBI:4170"/>
                  <rdf:li rdf:resource="http://identifiers.org/hmdb/HMDB01549"/>
                  <rdf:li rdf:resource="http://identifiers.org/hmdb/HMDB01401"/>
                  <rdf:li rdf:resource="http://identifiers.org/hmdb/HMDB06793"/>
                  <rdf:li rdf:resource="http://identifiers.org/inchi_key/NBSCHQHZLSJFNQ-GASJEMHNSA-L"/>
                  <rdf:li rdf:resource="http://identifiers.org/kegg.compound/C00092"/>
                  <rdf:li rdf:resource="http://identifiers.org/metanetx.chemical/MNXM160"/>
                  <rdf:li rdf:resource="http://identifiers.org/reactome.compound/1629756"/>
                  <rdf:li rdf:resource="http://identifiers.org/sabiork/1404"/>
                  <rdf:li rdf:resource="http://identifiers.org/sabiork/1405"/>
                  <rdf:li rdf:resource="http://identifiers.org/seed.compound/cpd00079"/>
                  <rdf:li rdf:resource="http://identifiers.org/seed.compound/cpd26836"/>
                </rdf:Bag>
              </bqbiol:is>
            </rdf:Description>
          </rdf:RDF>
        </annotation>
      </species>
      <species metaid="meta_M_gam1p_c" sboTerm="SBO:0000247" id="M_gam1p_c" name="D-Glucosamine 1-phosphate" compartment="c" hasOnlySubstanceUnits="true" boundaryCondition="false" constant="false" fbc:chemicalFormula="C6H13NO8P">
        <annotation>
          <rdf:RDF xmlns:rdf="http://www.w3.org/1999/02/22-rdf-syntax-ns#" xmlns:dcterms="http://purl.org/dc/terms/" xmlns:vCard="http://www.w3.org/2001/vcard-rdf/3.0#" xmlns:vCard4="http://www.w3.org/2006/vcard/ns#" xmlns:bqbiol="http://biomodels.net/biology-qualifiers/" xmlns:bqmodel="http://biomodels.net/model-qualifiers/">
            <rdf:Description rdf:about="#meta_M_gam1p_c">
              <bqbiol:is>
                <rdf:Bag>
                  <rdf:li rdf:resource="http://identifiers.org/bigg.metabolite/gam1p"/>
                  <rdf:li rdf:resource="http://identifiers.org/biocyc/META:GLUCOSAMINE-1P"/>
                  <rdf:li rdf:resource="http://identifiers.org/chebi/CHEBI:12316"/>
                  <rdf:li rdf:resource="http://identifiers.org/chebi/CHEBI:4163"/>
                  <rdf:li rdf:resource="http://identifiers.org/chebi/CHEBI:42868"/>
                  <rdf:li rdf:resource="http://identifiers.org/chebi/CHEBI:20994"/>
                  <rdf:li rdf:resource="http://identifiers.org/chebi/CHEBI:27625"/>
                  <rdf:li rdf:resource="http://identifiers.org/chebi/CHEBI:58516"/>
                  <rdf:li rdf:resource="http://identifiers.org/inchi_key/YMJBYRVFGYXULK-QZABAPFNSA-M"/>
                  <rdf:li rdf:resource="http://identifiers.org/kegg.compound/C06156"/>
                  <rdf:li rdf:resource="http://identifiers.org/metanetx.chemical/MNXM969"/>
                  <rdf:li rdf:resource="http://identifiers.org/sabiork/1854"/>
                  <rdf:li rdf:resource="http://identifiers.org/seed.compound/cpd03671"/>
                </rdf:Bag>
              </bqbiol:is>
            </rdf:Description>
          </rdf:RDF>
        </annotation>
      </species>
      <species metaid="meta_M_gam6p_c" sboTerm="SBO:0000247" id="M_gam6p_c" name="D-Glucosamine 6-phosphate" compartment="c" hasOnlySubstanceUnits="true" boundaryCondition="false" constant="false" fbc:chemicalFormula="C6H13NO8P">
        <annotation>
          <rdf:RDF xmlns:rdf="http://www.w3.org/1999/02/22-rdf-syntax-ns#" xmlns:dcterms="http://purl.org/dc/terms/" xmlns:vCard="http://www.w3.org/2001/vcard-rdf/3.0#" xmlns:vCard4="http://www.w3.org/2006/vcard/ns#" xmlns:bqbiol="http://biomodels.net/biology-qualifiers/" xmlns:bqmodel="http://biomodels.net/model-qualifiers/">
            <rdf:Description rdf:about="#meta_M_gam6p_c">
              <bqbiol:is>
                <rdf:Bag>
                  <rdf:li rdf:resource="http://identifiers.org/bigg.metabolite/gam6p"/>
                  <rdf:li rdf:resource="http://identifiers.org/biocyc/META:D-GLUCOSAMINE-6-P"/>
                  <rdf:li rdf:resource="http://identifiers.org/chebi/CHEBI:12962"/>
                  <rdf:li rdf:resource="http://identifiers.org/chebi/CHEBI:47987"/>
                  <rdf:li rdf:resource="http://identifiers.org/chebi/CHEBI:58725"/>
                  <rdf:li rdf:resource="http://identifiers.org/inchi_key/XHMJOUIAFHJHBW-IVMDWMLBSA-M"/>
                  <rdf:li rdf:resource="http://identifiers.org/kegg.compound/C00352"/>
                  <rdf:li rdf:resource="http://identifiers.org/metanetx.chemical/MNXM370"/>
                  <rdf:li rdf:resource="http://identifiers.org/sabiork/1372"/>
                  <rdf:li rdf:resource="http://identifiers.org/seed.compound/cpd00288"/>
                </rdf:Bag>
              </bqbiol:is>
            </rdf:Description>
          </rdf:RDF>
        </annotation>
      </species>
      <species metaid="meta_M_gar_c" sboTerm="SBO:0000247" id="M_gar_c" name="N1-(5-Phospho-D-ribosyl)glycinamide" compartment="c" hasOnlySubstanceUnits="true" boundaryCondition="false" constant="false" fbc:chemicalFormula="C7H14N2O8P">
        <annotation>
          <rdf:RDF xmlns:rdf="http://www.w3.org/1999/02/22-rdf-syntax-ns#" xmlns:dcterms="http://purl.org/dc/terms/" xmlns:vCard="http://www.w3.org/2001/vcard-rdf/3.0#" xmlns:vCard4="http://www.w3.org/2006/vcard/ns#" xmlns:bqbiol="http://biomodels.net/biology-qualifiers/" xmlns:bqmodel="http://biomodels.net/model-qualifiers/">
            <rdf:Description rdf:about="#meta_M_gar_c">
              <bqbiol:is>
                <rdf:Bag>
                  <rdf:li rdf:resource="http://identifiers.org/bigg.metabolite/gar"/>
                  <rdf:li rdf:resource="http://identifiers.org/biocyc/META:5-PHOSPHO-RIBOSYL-GLYCINEAMIDE"/>
                  <rdf:li rdf:resource="http://identifiers.org/chebi/CHEBI:20499"/>
                  <rdf:li rdf:resource="http://identifiers.org/chebi/CHEBI:12623"/>
                  <rdf:li rdf:resource="http://identifiers.org/chebi/CHEBI:58457"/>
                  <rdf:li rdf:resource="http://identifiers.org/chebi/CHEBI:18349"/>
                  <rdf:li rdf:resource="http://identifiers.org/chebi/CHEBI:1983"/>
                  <rdf:li rdf:resource="http://identifiers.org/hmdb/HMDB02022"/>
                  <rdf:li rdf:resource="http://identifiers.org/inchi_key/OBQMLSFOUZUIOB-HJZCUYRDSA-M"/>
                  <rdf:li rdf:resource="http://identifiers.org/kegg.compound/C03838"/>
                  <rdf:li rdf:resource="http://identifiers.org/metanetx.chemical/MNXM463"/>
                  <rdf:li rdf:resource="http://identifiers.org/sabiork/1887"/>
                  <rdf:li rdf:resource="http://identifiers.org/seed.compound/cpd02394"/>
                </rdf:Bag>
              </bqbiol:is>
            </rdf:Description>
          </rdf:RDF>
        </annotation>
      </species>
      <species metaid="meta_M_gcald_c" sboTerm="SBO:0000247" id="M_gcald_c" name="Glycolaldehyde" compartment="c" hasOnlySubstanceUnits="true" boundaryCondition="false" constant="false" fbc:chemicalFormula="C2H4O2">
        <annotation>
          <rdf:RDF xmlns:rdf="http://www.w3.org/1999/02/22-rdf-syntax-ns#" xmlns:dcterms="http://purl.org/dc/terms/" xmlns:vCard="http://www.w3.org/2001/vcard-rdf/3.0#" xmlns:vCard4="http://www.w3.org/2006/vcard/ns#" xmlns:bqbiol="http://biomodels.net/biology-qualifiers/" xmlns:bqmodel="http://biomodels.net/model-qualifiers/">
            <rdf:Description rdf:about="#meta_M_gcald_c">
              <bqbiol:is>
                <rdf:Bag>
                  <rdf:li rdf:resource="http://identifiers.org/bigg.metabolite/gcald"/>
                  <rdf:li rdf:resource="http://identifiers.org/biocyc/META:GLYCOLALDEHYDE"/>
                  <rdf:li rdf:resource="http://identifiers.org/chebi/CHEBI:17071"/>
                  <rdf:li rdf:resource="http://identifiers.org/chebi/CHEBI:14347"/>
                  <rdf:li rdf:resource="http://identifiers.org/chebi/CHEBI:5474"/>
                  <rdf:li rdf:resource="http://identifiers.org/chebi/CHEBI:24386"/>
                  <rdf:li rdf:resource="http://identifiers.org/chebi/CHEBI:131198"/>
                  <rdf:li rdf:resource="http://identifiers.org/envipath/32de3cf4-e3e6-4168-956e-32fa5ddb0ce1/compound/e2dfc2d7-7e7a-4d56-be42-e908339482d8"/>
                  <rdf:li rdf:resource="http://identifiers.org/envipath/5882df9c-dae1-4d80-a40e-db4724271456/compound/63cc62ab-fc6a-445b-95c3-063343133b84"/>
                  <rdf:li rdf:resource="http://identifiers.org/envipath/650babc9-9d68-4b73-9332-11972ca26f7b/compound/ce61ea61-b391-41cd-91ac-507b44085575"/>
                  <rdf:li rdf:resource="http://identifiers.org/hmdb/HMDB02165"/>
                  <rdf:li rdf:resource="http://identifiers.org/hmdb/HMDB03344"/>
                  <rdf:li rdf:resource="http://identifiers.org/inchi_key/WGCNASOHLSPBMP-UHFFFAOYSA-N"/>
                  <rdf:li rdf:resource="http://identifiers.org/kegg.compound/C00266"/>
                  <rdf:li rdf:resource="http://identifiers.org/metanetx.chemical/MNXM349"/>
                  <rdf:li rdf:resource="http://identifiers.org/sabiork/2004"/>
                  <rdf:li rdf:resource="http://identifiers.org/seed.compound/cpd00229"/>
                </rdf:Bag>
              </bqbiol:is>
            </rdf:Description>
          </rdf:RDF>
        </annotation>
      </species>
      <species metaid="meta_M_gdp_c" sboTerm="SBO:0000247" id="M_gdp_c" name="GDP C10H12N5O11P2" compartment="c" hasOnlySubstanceUnits="true" boundaryCondition="false" constant="false" fbc:chemicalFormula="C10H12N5O11P2">
        <annotation>
          <rdf:RDF xmlns:rdf="http://www.w3.org/1999/02/22-rdf-syntax-ns#" xmlns:dcterms="http://purl.org/dc/terms/" xmlns:vCard="http://www.w3.org/2001/vcard-rdf/3.0#" xmlns:vCard4="http://www.w3.org/2006/vcard/ns#" xmlns:bqbiol="http://biomodels.net/biology-qualifiers/" xmlns:bqmodel="http://biomodels.net/model-qualifiers/">
            <rdf:Description rdf:about="#meta_M_gdp_c">
              <bqbiol:is>
                <rdf:Bag>
                  <rdf:li rdf:resource="http://identifiers.org/bigg.metabolite/gdp"/>
                  <rdf:li rdf:resource="http://identifiers.org/biocyc/META:GDP"/>
                  <rdf:li rdf:resource="http://identifiers.org/chebi/CHEBI:5212"/>
                  <rdf:li rdf:resource="http://identifiers.org/chebi/CHEBI:17552"/>
                  <rdf:li rdf:resource="http://identifiers.org/chebi/CHEBI:58189"/>
                  <rdf:li rdf:resource="http://identifiers.org/chebi/CHEBI:13327"/>
                  <rdf:li rdf:resource="http://identifiers.org/chebi/CHEBI:42738"/>
                  <rdf:li rdf:resource="http://identifiers.org/chebi/CHEBI:14379"/>
                  <rdf:li rdf:resource="http://identifiers.org/chebi/CHEBI:24448"/>
                  <rdf:li rdf:resource="http://identifiers.org/chebi/CHEBI:65180"/>
                  <rdf:li rdf:resource="http://identifiers.org/hmdb/HMDB01201"/>
                  <rdf:li rdf:resource="http://identifiers.org/inchi_key/QGWNDRXFNXRZMB-UUOKFMHZSA-K"/>
                  <rdf:li rdf:resource="http://identifiers.org/kegg.compound/C00035"/>
                  <rdf:li rdf:resource="http://identifiers.org/kegg.glycan/G10620"/>
                  <rdf:li rdf:resource="http://identifiers.org/metanetx.chemical/MNXM30"/>
                  <rdf:li rdf:resource="http://identifiers.org/reactome.compound/113525"/>
                  <rdf:li rdf:resource="http://identifiers.org/reactome.compound/29420"/>
                  <rdf:li rdf:resource="http://identifiers.org/reactome.compound/205689"/>
                  <rdf:li rdf:resource="http://identifiers.org/reactome.compound/111349"/>
                  <rdf:li rdf:resource="http://identifiers.org/sabiork/1280"/>
                  <rdf:li rdf:resource="http://identifiers.org/seed.compound/cpd00031"/>
                </rdf:Bag>
              </bqbiol:is>
            </rdf:Description>
          </rdf:RDF>
        </annotation>
      </species>
      <species metaid="meta_M_gdpddman_c" sboTerm="SBO:0000247" id="M_gdpddman_c" name="GDP-4-dehydro-6-deoxy-D-mannose" compartment="c" hasOnlySubstanceUnits="true" boundaryCondition="false" constant="false" fbc:chemicalFormula="C16H21N5O15P2">
        <annotation>
          <rdf:RDF xmlns:rdf="http://www.w3.org/1999/02/22-rdf-syntax-ns#" xmlns:dcterms="http://purl.org/dc/terms/" xmlns:vCard="http://www.w3.org/2001/vcard-rdf/3.0#" xmlns:vCard4="http://www.w3.org/2006/vcard/ns#" xmlns:bqbiol="http://biomodels.net/biology-qualifiers/" xmlns:bqmodel="http://biomodels.net/model-qualifiers/">
            <rdf:Description rdf:about="#meta_M_gdpddman_c">
              <bqbiol:is>
                <rdf:Bag>
                  <rdf:li rdf:resource="http://identifiers.org/bigg.metabolite/gdpddman"/>
                  <rdf:li rdf:resource="http://identifiers.org/biocyc/META:GDP-4-DEHYDRO-6-DEOXY-D-MANNOSE"/>
                  <rdf:li rdf:resource="http://identifiers.org/chebi/CHEBI:13329"/>
                  <rdf:li rdf:resource="http://identifiers.org/chebi/CHEBI:57964"/>
                  <rdf:li rdf:resource="http://identifiers.org/chebi/CHEBI:5214"/>
                  <rdf:li rdf:resource="http://identifiers.org/chebi/CHEBI:21153"/>
                  <rdf:li rdf:resource="http://identifiers.org/chebi/CHEBI:16955"/>
                  <rdf:li rdf:resource="http://identifiers.org/inchi_key/PNHLMHWWFOPQLK-BKUUWRAGSA-L"/>
                  <rdf:li rdf:resource="http://identifiers.org/kegg.compound/C01222"/>
                  <rdf:li rdf:resource="http://identifiers.org/metanetx.chemical/MNXM516"/>
                  <rdf:li rdf:resource="http://identifiers.org/reactome.compound/6787618"/>
                  <rdf:li rdf:resource="http://identifiers.org/sabiork/1566"/>
                  <rdf:li rdf:resource="http://identifiers.org/seed.compound/cpd00900"/>
                </rdf:Bag>
              </bqbiol:is>
            </rdf:Description>
          </rdf:RDF>
        </annotation>
      </species>
      <species metaid="meta_M_gdpfuc_c" sboTerm="SBO:0000247" id="M_gdpfuc_c" name="GDP-L-fucose" compartment="c" hasOnlySubstanceUnits="true" boundaryCondition="false" constant="false" fbc:chemicalFormula="C16H23N5O15P2">
        <annotation>
          <rdf:RDF xmlns:rdf="http://www.w3.org/1999/02/22-rdf-syntax-ns#" xmlns:dcterms="http://purl.org/dc/terms/" xmlns:vCard="http://www.w3.org/2001/vcard-rdf/3.0#" xmlns:vCard4="http://www.w3.org/2006/vcard/ns#" xmlns:bqbiol="http://biomodels.net/biology-qualifiers/" xmlns:bqmodel="http://biomodels.net/model-qualifiers/">
            <rdf:Description rdf:about="#meta_M_gdpfuc_c">
              <bqbiol:is>
                <rdf:Bag>
                  <rdf:li rdf:resource="http://identifiers.org/bigg.metabolite/gdpfuc"/>
                  <rdf:li rdf:resource="http://identifiers.org/biocyc/META:CPD-13118"/>
                  <rdf:li rdf:resource="http://identifiers.org/biocyc/META:GUANOSINE_DIPHOSPHATE_FUCOSE"/>
                  <rdf:li rdf:resource="http://identifiers.org/chebi/CHEBI:13335"/>
                  <rdf:li rdf:resource="http://identifiers.org/chebi/CHEBI:57984"/>
                  <rdf:li rdf:resource="http://identifiers.org/chebi/CHEBI:13332"/>
                  <rdf:li rdf:resource="http://identifiers.org/chebi/CHEBI:17009"/>
                  <rdf:li rdf:resource="http://identifiers.org/chebi/CHEBI:57273"/>
                  <rdf:li rdf:resource="http://identifiers.org/chebi/CHEBI:5221"/>
                  <rdf:li rdf:resource="http://identifiers.org/chebi/CHEBI:21162"/>
                  <rdf:li rdf:resource="http://identifiers.org/hmdb/HMDB01095"/>
                  <rdf:li rdf:resource="http://identifiers.org/inchi_key/LQEBEXMHBLQMDB-JGQUBWHWSA-L"/>
                  <rdf:li rdf:resource="http://identifiers.org/kegg.compound/C00325"/>
                  <rdf:li rdf:resource="http://identifiers.org/kegg.glycan/G10615"/>
                  <rdf:li rdf:resource="http://identifiers.org/metanetx.chemical/MNXM193"/>
                  <rdf:li rdf:resource="http://identifiers.org/reactome.compound/742368"/>
                  <rdf:li rdf:resource="http://identifiers.org/reactome.compound/205683"/>
                  <rdf:li rdf:resource="http://identifiers.org/sabiork/1562"/>
                  <rdf:li rdf:resource="http://identifiers.org/seed.compound/cpd23744"/>
                  <rdf:li rdf:resource="http://identifiers.org/seed.compound/cpd27127"/>
                  <rdf:li rdf:resource="http://identifiers.org/seed.compound/cpd00272"/>
                </rdf:Bag>
              </bqbiol:is>
            </rdf:Description>
          </rdf:RDF>
        </annotation>
      </species>
      <species metaid="meta_M_gdpmann_c" sboTerm="SBO:0000247" id="M_gdpmann_c" name="GDP-D-mannose" compartment="c" hasOnlySubstanceUnits="true" boundaryCondition="false" constant="false" fbc:chemicalFormula="C16H23N5O16P2">
        <annotation>
          <rdf:RDF xmlns:rdf="http://www.w3.org/1999/02/22-rdf-syntax-ns#" xmlns:dcterms="http://purl.org/dc/terms/" xmlns:vCard="http://www.w3.org/2001/vcard-rdf/3.0#" xmlns:vCard4="http://www.w3.org/2006/vcard/ns#" xmlns:bqbiol="http://biomodels.net/biology-qualifiers/" xmlns:bqmodel="http://biomodels.net/model-qualifiers/">
            <rdf:Description rdf:about="#meta_M_gdpmann_c">
              <bqbiol:is>
                <rdf:Bag>
                  <rdf:li rdf:resource="http://identifiers.org/bigg.metabolite/gdpmann"/>
                  <rdf:li rdf:resource="http://identifiers.org/biocyc/META:GDP-MANNOSE"/>
                  <rdf:li rdf:resource="http://identifiers.org/chebi/CHEBI:13328"/>
                  <rdf:li rdf:resource="http://identifiers.org/chebi/CHEBI:5225"/>
                  <rdf:li rdf:resource="http://identifiers.org/chebi/CHEBI:42729"/>
                  <rdf:li rdf:resource="http://identifiers.org/chebi/CHEBI:84881"/>
                  <rdf:li rdf:resource="http://identifiers.org/chebi/CHEBI:21159"/>
                  <rdf:li rdf:resource="http://identifiers.org/chebi/CHEBI:57527"/>
                  <rdf:li rdf:resource="http://identifiers.org/chebi/CHEBI:13333"/>
                  <rdf:li rdf:resource="http://identifiers.org/chebi/CHEBI:84880"/>
                  <rdf:li rdf:resource="http://identifiers.org/chebi/CHEBI:15820"/>
                  <rdf:li rdf:resource="http://identifiers.org/chebi/CHEBI:13340"/>
                  <rdf:li rdf:resource="http://identifiers.org/hmdb/HMDB01163"/>
                  <rdf:li rdf:resource="http://identifiers.org/inchi_key/MVMSCBBUIHUTGJ-GDJBGNAASA-L"/>
                  <rdf:li rdf:resource="http://identifiers.org/kegg.compound/C00096"/>
                  <rdf:li rdf:resource="http://identifiers.org/kegg.glycan/G10614"/>
                  <rdf:li rdf:resource="http://identifiers.org/metanetx.chemical/MNXM82"/>
                  <rdf:li rdf:resource="http://identifiers.org/sabiork/1559"/>
                  <rdf:li rdf:resource="http://identifiers.org/sabiork/3925"/>
                  <rdf:li rdf:resource="http://identifiers.org/seed.compound/cpd00083"/>
                </rdf:Bag>
              </bqbiol:is>
            </rdf:Description>
          </rdf:RDF>
        </annotation>
      </species>
      <species metaid="meta_M_gln__L_c" sboTerm="SBO:0000247" id="M_gln__L_c" name="L-Glutamine" compartment="c" hasOnlySubstanceUnits="true" boundaryCondition="false" constant="false" fbc:chemicalFormula="C5H10N2O3">
        <annotation>
          <rdf:RDF xmlns:rdf="http://www.w3.org/1999/02/22-rdf-syntax-ns#" xmlns:dcterms="http://purl.org/dc/terms/" xmlns:vCard="http://www.w3.org/2001/vcard-rdf/3.0#" xmlns:vCard4="http://www.w3.org/2006/vcard/ns#" xmlns:bqbiol="http://biomodels.net/biology-qualifiers/" xmlns:bqmodel="http://biomodels.net/model-qualifiers/">
            <rdf:Description rdf:about="#meta_M_gln__L_c">
              <bqbiol:is>
                <rdf:Bag>
                  <rdf:li rdf:resource="http://identifiers.org/bigg.metabolite/gln__L"/>
                  <rdf:li rdf:resource="http://identifiers.org/biocyc/META:GLN"/>
                  <rdf:li rdf:resource="http://identifiers.org/chebi/CHEBI:42943"/>
                  <rdf:li rdf:resource="http://identifiers.org/chebi/CHEBI:42899"/>
                  <rdf:li rdf:resource="http://identifiers.org/chebi/CHEBI:32679"/>
                  <rdf:li rdf:resource="http://identifiers.org/chebi/CHEBI:32678"/>
                  <rdf:li rdf:resource="http://identifiers.org/chebi/CHEBI:58359"/>
                  <rdf:li rdf:resource="http://identifiers.org/chebi/CHEBI:28300"/>
                  <rdf:li rdf:resource="http://identifiers.org/chebi/CHEBI:42812"/>
                  <rdf:li rdf:resource="http://identifiers.org/chebi/CHEBI:13110"/>
                  <rdf:li rdf:resource="http://identifiers.org/chebi/CHEBI:18050"/>
                  <rdf:li rdf:resource="http://identifiers.org/chebi/CHEBI:32666"/>
                  <rdf:li rdf:resource="http://identifiers.org/chebi/CHEBI:6227"/>
                  <rdf:li rdf:resource="http://identifiers.org/chebi/CHEBI:32665"/>
                  <rdf:li rdf:resource="http://identifiers.org/chebi/CHEBI:21308"/>
                  <rdf:li rdf:resource="http://identifiers.org/chebi/CHEBI:42814"/>
                  <rdf:li rdf:resource="http://identifiers.org/chebi/CHEBI:5432"/>
                  <rdf:li rdf:resource="http://identifiers.org/chebi/CHEBI:24316"/>
                  <rdf:li rdf:resource="http://identifiers.org/hmdb/HMDB00641"/>
                  <rdf:li rdf:resource="http://identifiers.org/inchi_key/ZDXPYRJPNDTMRX-VKHMYHEASA-N"/>
                  <rdf:li rdf:resource="http://identifiers.org/kegg.compound/C00064"/>
                  <rdf:li rdf:resource="http://identifiers.org/kegg.compound/C00303"/>
                  <rdf:li rdf:resource="http://identifiers.org/kegg.drug/D00015"/>
                  <rdf:li rdf:resource="http://identifiers.org/metanetx.chemical/MNXM37"/>
                  <rdf:li rdf:resource="http://identifiers.org/reactome.compound/113522"/>
                  <rdf:li rdf:resource="http://identifiers.org/reactome.compound/212615"/>
                  <rdf:li rdf:resource="http://identifiers.org/reactome.compound/29472"/>
                  <rdf:li rdf:resource="http://identifiers.org/sabiork/2011"/>
                  <rdf:li rdf:resource="http://identifiers.org/sabiork/74"/>
                  <rdf:li rdf:resource="http://identifiers.org/seed.compound/cpd00253"/>
                  <rdf:li rdf:resource="http://identifiers.org/seed.compound/cpd00053"/>
                </rdf:Bag>
              </bqbiol:is>
            </rdf:Description>
          </rdf:RDF>
        </annotation>
      </species>
      <species metaid="meta_M_glu5sa_c" sboTerm="SBO:0000247" id="M_glu5sa_c" name="L-Glutamate 5-semialdehyde" compartment="c" hasOnlySubstanceUnits="true" boundaryCondition="false" constant="false" fbc:chemicalFormula="C5H9NO3">
        <annotation>
          <rdf:RDF xmlns:rdf="http://www.w3.org/1999/02/22-rdf-syntax-ns#" xmlns:dcterms="http://purl.org/dc/terms/" xmlns:vCard="http://www.w3.org/2001/vcard-rdf/3.0#" xmlns:vCard4="http://www.w3.org/2006/vcard/ns#" xmlns:bqbiol="http://biomodels.net/biology-qualifiers/" xmlns:bqmodel="http://biomodels.net/model-qualifiers/">
            <rdf:Description rdf:about="#meta_M_glu5sa_c">
              <bqbiol:is>
                <rdf:Bag>
                  <rdf:li rdf:resource="http://identifiers.org/bigg.metabolite/glu5sa"/>
                  <rdf:li rdf:resource="http://identifiers.org/biocyc/META:L-GLUTAMATE_GAMMA-SEMIALDEHYDE"/>
                  <rdf:li rdf:resource="http://identifiers.org/chebi/CHEBI:21302"/>
                  <rdf:li rdf:resource="http://identifiers.org/chebi/CHEBI:58066"/>
                  <rdf:li rdf:resource="http://identifiers.org/chebi/CHEBI:17232"/>
                  <rdf:li rdf:resource="http://identifiers.org/chebi/CHEBI:13109"/>
                  <rdf:li rdf:resource="http://identifiers.org/chebi/CHEBI:6225"/>
                  <rdf:li rdf:resource="http://identifiers.org/hmdb/HMDB02104"/>
                  <rdf:li rdf:resource="http://identifiers.org/inchi_key/KABXUUFDPUOJMW-BYPYZUCNSA-N"/>
                  <rdf:li rdf:resource="http://identifiers.org/kegg.compound/C01165"/>
                  <rdf:li rdf:resource="http://identifiers.org/metanetx.chemical/MNXM245"/>
                  <rdf:li rdf:resource="http://identifiers.org/reactome.compound/31339"/>
                  <rdf:li rdf:resource="http://identifiers.org/sabiork/2262"/>
                  <rdf:li rdf:resource="http://identifiers.org/seed.compound/cpd00858"/>
                </rdf:Bag>
              </bqbiol:is>
            </rdf:Description>
          </rdf:RDF>
        </annotation>
      </species>
      <species metaid="meta_M_glu__D_c" sboTerm="SBO:0000247" id="M_glu__D_c" name="D-Glutamate" compartment="c" hasOnlySubstanceUnits="true" boundaryCondition="false" constant="false" fbc:chemicalFormula="C5H8NO4">
        <annotation>
          <rdf:RDF xmlns:rdf="http://www.w3.org/1999/02/22-rdf-syntax-ns#" xmlns:dcterms="http://purl.org/dc/terms/" xmlns:vCard="http://www.w3.org/2001/vcard-rdf/3.0#" xmlns:vCard4="http://www.w3.org/2006/vcard/ns#" xmlns:bqbiol="http://biomodels.net/biology-qualifiers/" xmlns:bqmodel="http://biomodels.net/model-qualifiers/">
            <rdf:Description rdf:about="#meta_M_glu__D_c">
              <bqbiol:is>
                <rdf:Bag>
                  <rdf:li rdf:resource="http://identifiers.org/bigg.metabolite/glu__D"/>
                  <rdf:li rdf:resource="http://identifiers.org/biocyc/META:D-GLT"/>
                  <rdf:li rdf:resource="http://identifiers.org/chebi/CHEBI:29986"/>
                  <rdf:li rdf:resource="http://identifiers.org/chebi/CHEBI:12979"/>
                  <rdf:li rdf:resource="http://identifiers.org/chebi/CHEBI:21023"/>
                  <rdf:li rdf:resource="http://identifiers.org/chebi/CHEBI:4183"/>
                  <rdf:li rdf:resource="http://identifiers.org/chebi/CHEBI:29989"/>
                  <rdf:li rdf:resource="http://identifiers.org/chebi/CHEBI:21022"/>
                  <rdf:li rdf:resource="http://identifiers.org/chebi/CHEBI:15966"/>
                  <rdf:li rdf:resource="http://identifiers.org/hmdb/HMDB03339"/>
                  <rdf:li rdf:resource="http://identifiers.org/inchi_key/WHUUTDBJXJRKMK-GSVOUGTGSA-M"/>
                  <rdf:li rdf:resource="http://identifiers.org/kegg.compound/C00217"/>
                  <rdf:li rdf:resource="http://identifiers.org/metanetx.chemical/MNXM331"/>
                  <rdf:li rdf:resource="http://identifiers.org/sabiork/1978"/>
                  <rdf:li rdf:resource="http://identifiers.org/seed.compound/cpd00186"/>
                </rdf:Bag>
              </bqbiol:is>
            </rdf:Description>
          </rdf:RDF>
        </annotation>
      </species>
      <species metaid="meta_M_glu__L_c" sboTerm="SBO:0000247" id="M_glu__L_c" name="L-Glutamate" compartment="c" hasOnlySubstanceUnits="true" boundaryCondition="false" constant="false" fbc:chemicalFormula="C5H8NO4">
        <annotation>
          <rdf:RDF xmlns:rdf="http://www.w3.org/1999/02/22-rdf-syntax-ns#" xmlns:dcterms="http://purl.org/dc/terms/" xmlns:vCard="http://www.w3.org/2001/vcard-rdf/3.0#" xmlns:vCard4="http://www.w3.org/2006/vcard/ns#" xmlns:bqbiol="http://biomodels.net/biology-qualifiers/" xmlns:bqmodel="http://biomodels.net/model-qualifiers/">
            <rdf:Description rdf:about="#meta_M_glu__L_c">
              <bqbiol:is>
                <rdf:Bag>
                  <rdf:li rdf:resource="http://identifiers.org/bigg.metabolite/glu__L"/>
                  <rdf:li rdf:resource="http://identifiers.org/biocyc/META:Glutamates"/>
                  <rdf:li rdf:resource="http://identifiers.org/biocyc/META:GLT"/>
                  <rdf:li rdf:resource="http://identifiers.org/chebi/CHEBI:76051"/>
                  <rdf:li rdf:resource="http://identifiers.org/chebi/CHEBI:21301"/>
                  <rdf:li rdf:resource="http://identifiers.org/chebi/CHEBI:29985"/>
                  <rdf:li rdf:resource="http://identifiers.org/chebi/CHEBI:42825"/>
                  <rdf:li rdf:resource="http://identifiers.org/chebi/CHEBI:29987"/>
                  <rdf:li rdf:resource="http://identifiers.org/chebi/CHEBI:18237"/>
                  <rdf:li rdf:resource="http://identifiers.org/chebi/CHEBI:24314"/>
                  <rdf:li rdf:resource="http://identifiers.org/chebi/CHEBI:16015"/>
                  <rdf:li rdf:resource="http://identifiers.org/chebi/CHEBI:13107"/>
                  <rdf:li rdf:resource="http://identifiers.org/chebi/CHEBI:5431"/>
                  <rdf:li rdf:resource="http://identifiers.org/chebi/CHEBI:21304"/>
                  <rdf:li rdf:resource="http://identifiers.org/chebi/CHEBI:6224"/>
                  <rdf:li rdf:resource="http://identifiers.org/chebi/CHEBI:14321"/>
                  <rdf:li rdf:resource="http://identifiers.org/chebi/CHEBI:29988"/>
                  <rdf:li rdf:resource="http://identifiers.org/hmdb/HMDB00148"/>
                  <rdf:li rdf:resource="http://identifiers.org/hmdb/HMDB60475"/>
                  <rdf:li rdf:resource="http://identifiers.org/inchi_key/WHUUTDBJXJRKMK-VKHMYHEASA-M"/>
                  <rdf:li rdf:resource="http://identifiers.org/kegg.compound/C00025"/>
                  <rdf:li rdf:resource="http://identifiers.org/kegg.compound/C00302"/>
                  <rdf:li rdf:resource="http://identifiers.org/kegg.drug/D00007"/>
                  <rdf:li rdf:resource="http://identifiers.org/kegg.drug/D04341"/>
                  <rdf:li rdf:resource="http://identifiers.org/metanetx.chemical/MNXM89557"/>
                  <rdf:li rdf:resource="http://identifiers.org/reactome.compound/428614"/>
                  <rdf:li rdf:resource="http://identifiers.org/reactome.compound/29404"/>
                  <rdf:li rdf:resource="http://identifiers.org/reactome.compound/113552"/>
                  <rdf:li rdf:resource="http://identifiers.org/reactome.compound/210382"/>
                  <rdf:li rdf:resource="http://identifiers.org/sabiork/73"/>
                  <rdf:li rdf:resource="http://identifiers.org/sabiork/2010"/>
                  <rdf:li rdf:resource="http://identifiers.org/seed.compound/cpd27177"/>
                  <rdf:li rdf:resource="http://identifiers.org/seed.compound/cpd00023"/>
                  <rdf:li rdf:resource="http://identifiers.org/seed.compound/cpd19002"/>
                </rdf:Bag>
              </bqbiol:is>
            </rdf:Description>
          </rdf:RDF>
        </annotation>
      </species>
      <species metaid="meta_M_glx_c" sboTerm="SBO:0000247" id="M_glx_c" name="Glyoxylate" compartment="c" hasOnlySubstanceUnits="true" boundaryCondition="false" constant="false" fbc:chemicalFormula="C2H1O3">
        <annotation>
          <rdf:RDF xmlns:rdf="http://www.w3.org/1999/02/22-rdf-syntax-ns#" xmlns:dcterms="http://purl.org/dc/terms/" xmlns:vCard="http://www.w3.org/2001/vcard-rdf/3.0#" xmlns:vCard4="http://www.w3.org/2006/vcard/ns#" xmlns:bqbiol="http://biomodels.net/biology-qualifiers/" xmlns:bqmodel="http://biomodels.net/model-qualifiers/">
            <rdf:Description rdf:about="#meta_M_glx_c">
              <bqbiol:is>
                <rdf:Bag>
                  <rdf:li rdf:resource="http://identifiers.org/bigg.metabolite/glx"/>
                  <rdf:li rdf:resource="http://identifiers.org/biocyc/META:GLYOX"/>
                  <rdf:li rdf:resource="http://identifiers.org/chebi/CHEBI:24420"/>
                  <rdf:li rdf:resource="http://identifiers.org/chebi/CHEBI:36655"/>
                  <rdf:li rdf:resource="http://identifiers.org/chebi/CHEBI:14368"/>
                  <rdf:li rdf:resource="http://identifiers.org/chebi/CHEBI:24421"/>
                  <rdf:li rdf:resource="http://identifiers.org/chebi/CHEBI:42767"/>
                  <rdf:li rdf:resource="http://identifiers.org/chebi/CHEBI:16891"/>
                  <rdf:li rdf:resource="http://identifiers.org/chebi/CHEBI:35977"/>
                  <rdf:li rdf:resource="http://identifiers.org/chebi/CHEBI:5509"/>
                  <rdf:li rdf:resource="http://identifiers.org/envipath/32de3cf4-e3e6-4168-956e-32fa5ddb0ce1/compound/cdffdb1a-3322-4cc1-9171-d857bfaa198a"/>
                  <rdf:li rdf:resource="http://identifiers.org/envipath/4fd7f3e0-dd25-43ac-9453-dda3e52396e4/compound/aecbda66-6e98-4c11-aeaf-6a072f4f963c"/>
                  <rdf:li rdf:resource="http://identifiers.org/envipath/5882df9c-dae1-4d80-a40e-db4724271456/compound/9dc0aa3b-447a-4b5d-8157-501b036f9626"/>
                  <rdf:li rdf:resource="http://identifiers.org/envipath/650babc9-9d68-4b73-9332-11972ca26f7b/compound/43b74f4f-bc8a-4b8b-b587-c97d8e9eed48"/>
                  <rdf:li rdf:resource="http://identifiers.org/hmdb/HMDB00119"/>
                  <rdf:li rdf:resource="http://identifiers.org/inchi_key/HHLFWLYXYJOTON-UHFFFAOYSA-M"/>
                  <rdf:li rdf:resource="http://identifiers.org/kegg.compound/C00048"/>
                  <rdf:li rdf:resource="http://identifiers.org/metanetx.chemical/MNXM69"/>
                  <rdf:li rdf:resource="http://identifiers.org/reactome.compound/904849"/>
                  <rdf:li rdf:resource="http://identifiers.org/reactome.compound/389678"/>
                  <rdf:li rdf:resource="http://identifiers.org/sabiork/1838"/>
                  <rdf:li rdf:resource="http://identifiers.org/seed.compound/cpd00040"/>
                </rdf:Bag>
              </bqbiol:is>
            </rdf:Description>
          </rdf:RDF>
        </annotation>
      </species>
      <species metaid="meta_M_gly_c" sboTerm="SBO:0000247" id="M_gly_c" name="Glycine" compartment="c" hasOnlySubstanceUnits="true" boundaryCondition="false" constant="false" fbc:chemicalFormula="C2H5NO2">
        <annotation>
          <rdf:RDF xmlns:rdf="http://www.w3.org/1999/02/22-rdf-syntax-ns#" xmlns:dcterms="http://purl.org/dc/terms/" xmlns:vCard="http://www.w3.org/2001/vcard-rdf/3.0#" xmlns:vCard4="http://www.w3.org/2006/vcard/ns#" xmlns:bqbiol="http://biomodels.net/biology-qualifiers/" xmlns:bqmodel="http://biomodels.net/model-qualifiers/">
            <rdf:Description rdf:about="#meta_M_gly_c">
              <bqbiol:is>
                <rdf:Bag>
                  <rdf:li rdf:resource="http://identifiers.org/bigg.metabolite/gly"/>
                  <rdf:li rdf:resource="http://identifiers.org/biocyc/META:GLY"/>
                  <rdf:li rdf:resource="http://identifiers.org/chebi/CHEBI:32508"/>
                  <rdf:li rdf:resource="http://identifiers.org/chebi/CHEBI:32507"/>
                  <rdf:li rdf:resource="http://identifiers.org/chebi/CHEBI:15428"/>
                  <rdf:li rdf:resource="http://identifiers.org/chebi/CHEBI:42964"/>
                  <rdf:li rdf:resource="http://identifiers.org/chebi/CHEBI:14344"/>
                  <rdf:li rdf:resource="http://identifiers.org/chebi/CHEBI:24368"/>
                  <rdf:li rdf:resource="http://identifiers.org/chebi/CHEBI:10792"/>
                  <rdf:li rdf:resource="http://identifiers.org/chebi/CHEBI:5460"/>
                  <rdf:li rdf:resource="http://identifiers.org/chebi/CHEBI:57305"/>
                  <rdf:li rdf:resource="http://identifiers.org/envipath/32de3cf4-e3e6-4168-956e-32fa5ddb0ce1/compound/19441357-44af-48e1-b5ac-0e48c8dcbb87"/>
                  <rdf:li rdf:resource="http://identifiers.org/envipath/650babc9-9d68-4b73-9332-11972ca26f7b/compound/870d7ca5-6659-40eb-8b5d-858bd29cddaa"/>
                  <rdf:li rdf:resource="http://identifiers.org/hmdb/HMDB00123"/>
                  <rdf:li rdf:resource="http://identifiers.org/inchi_key/DHMQDGOQFOQNFH-UHFFFAOYSA-N"/>
                  <rdf:li rdf:resource="http://identifiers.org/kegg.compound/C00037"/>
                  <rdf:li rdf:resource="http://identifiers.org/kegg.drug/D00011"/>
                  <rdf:li rdf:resource="http://identifiers.org/metanetx.chemical/MNXM29"/>
                  <rdf:li rdf:resource="http://identifiers.org/reactome.compound/29424"/>
                  <rdf:li rdf:resource="http://identifiers.org/reactome.compound/193446"/>
                  <rdf:li rdf:resource="http://identifiers.org/reactome.compound/113545"/>
                  <rdf:li rdf:resource="http://identifiers.org/reactome.compound/159549"/>
                  <rdf:li rdf:resource="http://identifiers.org/reactome.compound/266029"/>
                  <rdf:li rdf:resource="http://identifiers.org/sabiork/66"/>
                  <rdf:li rdf:resource="http://identifiers.org/seed.compound/cpd00033"/>
                </rdf:Bag>
              </bqbiol:is>
            </rdf:Description>
          </rdf:RDF>
        </annotation>
      </species>
      <species metaid="meta_M_glyc3p_c" sboTerm="SBO:0000247" id="M_glyc3p_c" name="Glycerol 3-phosphate" compartment="c" hasOnlySubstanceUnits="true" boundaryCondition="false" constant="false" fbc:chemicalFormula="C3H7O6P">
        <annotation>
          <rdf:RDF xmlns:rdf="http://www.w3.org/1999/02/22-rdf-syntax-ns#" xmlns:dcterms="http://purl.org/dc/terms/" xmlns:vCard="http://www.w3.org/2001/vcard-rdf/3.0#" xmlns:vCard4="http://www.w3.org/2006/vcard/ns#" xmlns:bqbiol="http://biomodels.net/biology-qualifiers/" xmlns:bqmodel="http://biomodels.net/model-qualifiers/">
            <rdf:Description rdf:about="#meta_M_glyc3p_c">
              <bqbiol:is>
                <rdf:Bag>
                  <rdf:li rdf:resource="http://identifiers.org/bigg.metabolite/glyc3p"/>
                  <rdf:li rdf:resource="http://identifiers.org/biocyc/META:GLYCEROL-3P"/>
                  <rdf:li rdf:resource="http://identifiers.org/chebi/CHEBI:12843"/>
                  <rdf:li rdf:resource="http://identifiers.org/chebi/CHEBI:26705"/>
                  <rdf:li rdf:resource="http://identifiers.org/chebi/CHEBI:57597"/>
                  <rdf:li rdf:resource="http://identifiers.org/chebi/CHEBI:12848"/>
                  <rdf:li rdf:resource="http://identifiers.org/chebi/CHEBI:42793"/>
                  <rdf:li rdf:resource="http://identifiers.org/chebi/CHEBI:10648"/>
                  <rdf:li rdf:resource="http://identifiers.org/chebi/CHEBI:15978"/>
                  <rdf:li rdf:resource="http://identifiers.org/hmdb/HMDB02722"/>
                  <rdf:li rdf:resource="http://identifiers.org/hmdb/HMDB00126"/>
                  <rdf:li rdf:resource="http://identifiers.org/inchi_key/AWUCVROLDVIAJX-GSVOUGTGSA-L"/>
                  <rdf:li rdf:resource="http://identifiers.org/kegg.compound/C00093"/>
                  <rdf:li rdf:resource="http://identifiers.org/metanetx.chemical/MNXM66"/>
                  <rdf:li rdf:resource="http://identifiers.org/reactome.compound/188458"/>
                  <rdf:li rdf:resource="http://identifiers.org/reactome.compound/76114"/>
                  <rdf:li rdf:resource="http://identifiers.org/sabiork/1296"/>
                  <rdf:li rdf:resource="http://identifiers.org/seed.compound/cpd00080"/>
                </rdf:Bag>
              </bqbiol:is>
            </rdf:Description>
          </rdf:RDF>
        </annotation>
      </species>
      <species metaid="meta_M_glyc_c" sboTerm="SBO:0000247" id="M_glyc_c" name="Glycerol" compartment="c" hasOnlySubstanceUnits="true" boundaryCondition="false" constant="false" fbc:chemicalFormula="C3H8O3">
        <annotation>
          <rdf:RDF xmlns:rdf="http://www.w3.org/1999/02/22-rdf-syntax-ns#" xmlns:dcterms="http://purl.org/dc/terms/" xmlns:vCard="http://www.w3.org/2001/vcard-rdf/3.0#" xmlns:vCard4="http://www.w3.org/2006/vcard/ns#" xmlns:bqbiol="http://biomodels.net/biology-qualifiers/" xmlns:bqmodel="http://biomodels.net/model-qualifiers/">
            <rdf:Description rdf:about="#meta_M_glyc_c">
              <bqbiol:is>
                <rdf:Bag>
                  <rdf:li rdf:resource="http://identifiers.org/bigg.metabolite/glyc"/>
                  <rdf:li rdf:resource="http://identifiers.org/biocyc/META:GLYCEROL"/>
                  <rdf:li rdf:resource="http://identifiers.org/chebi/CHEBI:5448"/>
                  <rdf:li rdf:resource="http://identifiers.org/chebi/CHEBI:14334"/>
                  <rdf:li rdf:resource="http://identifiers.org/chebi/CHEBI:42998"/>
                  <rdf:li rdf:resource="http://identifiers.org/chebi/CHEBI:17754"/>
                  <rdf:li rdf:resource="http://identifiers.org/chebi/CHEBI:24351"/>
                  <rdf:li rdf:resource="http://identifiers.org/chebi/CHEBI:131422"/>
                  <rdf:li rdf:resource="http://identifiers.org/envipath/32de3cf4-e3e6-4168-956e-32fa5ddb0ce1/compound/48edd8a9-6a4a-4900-b0cf-97b1ccaa1125"/>
                  <rdf:li rdf:resource="http://identifiers.org/envipath/650babc9-9d68-4b73-9332-11972ca26f7b/compound/2e8c8093-3269-46b3-be2e-f1df9fdde25c"/>
                  <rdf:li rdf:resource="http://identifiers.org/hmdb/HMDB00131"/>
                  <rdf:li rdf:resource="http://identifiers.org/inchi_key/PEDCQBHIVMGVHV-UHFFFAOYSA-N"/>
                  <rdf:li rdf:resource="http://identifiers.org/kegg.compound/C00116"/>
                  <rdf:li rdf:resource="http://identifiers.org/kegg.drug/D00028"/>
                  <rdf:li rdf:resource="http://identifiers.org/metanetx.chemical/MNXM89612"/>
                  <rdf:li rdf:resource="http://identifiers.org/reactome.compound/192438"/>
                  <rdf:li rdf:resource="http://identifiers.org/reactome.compound/76116"/>
                  <rdf:li rdf:resource="http://identifiers.org/sabiork/1303"/>
                  <rdf:li rdf:resource="http://identifiers.org/seed.compound/cpd00100"/>
                </rdf:Bag>
              </bqbiol:is>
            </rdf:Description>
          </rdf:RDF>
        </annotation>
      </species>
      <species metaid="meta_M_glyclt_c" sboTerm="SBO:0000247" id="M_glyclt_c" name="Glycolate C2H3O3" compartment="c" hasOnlySubstanceUnits="true" boundaryCondition="false" constant="false" fbc:chemicalFormula="C2H3O3">
        <annotation>
          <rdf:RDF xmlns:rdf="http://www.w3.org/1999/02/22-rdf-syntax-ns#" xmlns:dcterms="http://purl.org/dc/terms/" xmlns:vCard="http://www.w3.org/2001/vcard-rdf/3.0#" xmlns:vCard4="http://www.w3.org/2006/vcard/ns#" xmlns:bqbiol="http://biomodels.net/biology-qualifiers/" xmlns:bqmodel="http://biomodels.net/model-qualifiers/">
            <rdf:Description rdf:about="#meta_M_glyclt_c">
              <bqbiol:is>
                <rdf:Bag>
                  <rdf:li rdf:resource="http://identifiers.org/bigg.metabolite/glyclt"/>
                  <rdf:li rdf:resource="http://identifiers.org/biocyc/META:GLYCOLLATE"/>
                  <rdf:li rdf:resource="http://identifiers.org/chebi/CHEBI:24388"/>
                  <rdf:li rdf:resource="http://identifiers.org/chebi/CHEBI:5475"/>
                  <rdf:li rdf:resource="http://identifiers.org/chebi/CHEBI:17497"/>
                  <rdf:li rdf:resource="http://identifiers.org/chebi/CHEBI:14348"/>
                  <rdf:li rdf:resource="http://identifiers.org/chebi/CHEBI:24390"/>
                  <rdf:li rdf:resource="http://identifiers.org/chebi/CHEBI:29805"/>
                  <rdf:li rdf:resource="http://identifiers.org/chebi/CHEBI:42865"/>
                  <rdf:li rdf:resource="http://identifiers.org/envipath/32de3cf4-e3e6-4168-956e-32fa5ddb0ce1/compound/65f8bf08-1b83-49cd-8f44-8591a6b78f5f"/>
                  <rdf:li rdf:resource="http://identifiers.org/envipath/5882df9c-dae1-4d80-a40e-db4724271456/compound/fadcee01-99f5-4203-9a94-43ad453f2124"/>
                  <rdf:li rdf:resource="http://identifiers.org/envipath/650babc9-9d68-4b73-9332-11972ca26f7b/compound/9a241561-612f-4e82-99c8-d4ce30c862bf"/>
                  <rdf:li rdf:resource="http://identifiers.org/envipath/4fd7f3e0-dd25-43ac-9453-dda3e52396e4/compound/8b8341da-ab0c-4974-87a5-7515166e2965"/>
                  <rdf:li rdf:resource="http://identifiers.org/hmdb/HMDB03035"/>
                  <rdf:li rdf:resource="http://identifiers.org/hmdb/HMDB00115"/>
                  <rdf:li rdf:resource="http://identifiers.org/inchi_key/AEMRFAOFKBGASW-UHFFFAOYSA-M"/>
                  <rdf:li rdf:resource="http://identifiers.org/kegg.compound/C00160"/>
                  <rdf:li rdf:resource="http://identifiers.org/metanetx.chemical/MNXM222"/>
                  <rdf:li rdf:resource="http://identifiers.org/reactome.compound/389822"/>
                  <rdf:li rdf:resource="http://identifiers.org/sabiork/1953"/>
                  <rdf:li rdf:resource="http://identifiers.org/seed.compound/cpd12347"/>
                  <rdf:li rdf:resource="http://identifiers.org/seed.compound/cpd00139"/>
                </rdf:Bag>
              </bqbiol:is>
            </rdf:Description>
          </rdf:RDF>
        </annotation>
      </species>
      <species metaid="meta_M_gmhep17bp_c" sboTerm="SBO:0000247" id="M_gmhep17bp_c" name="D-Glycero-D-manno-heptose 1,7-bisphosphate" compartment="c" hasOnlySubstanceUnits="true" boundaryCondition="false" constant="false" fbc:chemicalFormula="C7H12O13P2">
        <annotation>
          <rdf:RDF xmlns:rdf="http://www.w3.org/1999/02/22-rdf-syntax-ns#" xmlns:dcterms="http://purl.org/dc/terms/" xmlns:vCard="http://www.w3.org/2001/vcard-rdf/3.0#" xmlns:vCard4="http://www.w3.org/2006/vcard/ns#" xmlns:bqbiol="http://biomodels.net/biology-qualifiers/" xmlns:bqmodel="http://biomodels.net/model-qualifiers/">
            <rdf:Description rdf:about="#meta_M_gmhep17bp_c">
              <bqbiol:is>
                <rdf:Bag>
                  <rdf:li rdf:resource="http://identifiers.org/bigg.metabolite/gmhep17bp"/>
                  <rdf:li rdf:resource="http://identifiers.org/chebi/CHEBI:59957"/>
                  <rdf:li rdf:resource="http://identifiers.org/chebi/CHEBI:4188"/>
                  <rdf:li rdf:resource="http://identifiers.org/inchi_key/LMTGTTLGDUACSJ-NNPWBXLPSA-J"/>
                  <rdf:li rdf:resource="http://identifiers.org/metanetx.chemical/MNXM48518"/>
                  <rdf:li rdf:resource="http://identifiers.org/seed.compound/cpd29677"/>
                </rdf:Bag>
              </bqbiol:is>
            </rdf:Description>
          </rdf:RDF>
        </annotation>
      </species>
      <species metaid="meta_M_gmhep1p_c" sboTerm="SBO:0000247" id="M_gmhep1p_c" name="D-Glycero-D-manno-heptose 1-phosphate" compartment="c" hasOnlySubstanceUnits="true" boundaryCondition="false" constant="false" fbc:chemicalFormula="C7H13O10P">
        <annotation>
          <rdf:RDF xmlns:rdf="http://www.w3.org/1999/02/22-rdf-syntax-ns#" xmlns:dcterms="http://purl.org/dc/terms/" xmlns:vCard="http://www.w3.org/2001/vcard-rdf/3.0#" xmlns:vCard4="http://www.w3.org/2006/vcard/ns#" xmlns:bqbiol="http://biomodels.net/biology-qualifiers/" xmlns:bqmodel="http://biomodels.net/model-qualifiers/">
            <rdf:Description rdf:about="#meta_M_gmhep1p_c">
              <bqbiol:is>
                <rdf:Bag>
                  <rdf:li rdf:resource="http://identifiers.org/bigg.metabolite/gmhep1p"/>
                  <rdf:li rdf:resource="http://identifiers.org/biocyc/META:D-BETA-D-HEPTOSE-1-P"/>
                  <rdf:li rdf:resource="http://identifiers.org/chebi/CHEBI:21031"/>
                  <rdf:li rdf:resource="http://identifiers.org/chebi/CHEBI:60002"/>
                  <rdf:li rdf:resource="http://identifiers.org/chebi/CHEBI:28137"/>
                  <rdf:li rdf:resource="http://identifiers.org/chebi/CHEBI:61593"/>
                  <rdf:li rdf:resource="http://identifiers.org/chebi/CHEBI:4189"/>
                  <rdf:li rdf:resource="http://identifiers.org/inchi_key/KMEJCSKJXSBBAN-QTNLNCNHSA-L"/>
                  <rdf:li rdf:resource="http://identifiers.org/kegg.compound/C07838"/>
                  <rdf:li rdf:resource="http://identifiers.org/metanetx.chemical/MNXM1661"/>
                  <rdf:li rdf:resource="http://identifiers.org/seed.compound/cpd04920"/>
                </rdf:Bag>
              </bqbiol:is>
            </rdf:Description>
          </rdf:RDF>
        </annotation>
      </species>
      <species metaid="meta_M_gmhep7p_c" sboTerm="SBO:0000247" id="M_gmhep7p_c" name="D-Glycero-D-manno-heptose 7-phosphate" compartment="c" hasOnlySubstanceUnits="true" boundaryCondition="false" constant="false" fbc:chemicalFormula="C7H13O10P">
        <annotation>
          <rdf:RDF xmlns:rdf="http://www.w3.org/1999/02/22-rdf-syntax-ns#" xmlns:dcterms="http://purl.org/dc/terms/" xmlns:vCard="http://www.w3.org/2001/vcard-rdf/3.0#" xmlns:vCard4="http://www.w3.org/2006/vcard/ns#" xmlns:bqbiol="http://biomodels.net/biology-qualifiers/" xmlns:bqmodel="http://biomodels.net/model-qualifiers/">
            <rdf:Description rdf:about="#meta_M_gmhep7p_c">
              <bqbiol:is>
                <rdf:Bag>
                  <rdf:li rdf:resource="http://identifiers.org/bigg.metabolite/gmhep7p"/>
                  <rdf:li rdf:resource="http://identifiers.org/biocyc/META:D-ALPHABETA-D-HEPTOSE-7-PHOSPHATE"/>
                  <rdf:li rdf:resource="http://identifiers.org/biocyc/META:CPD-12543"/>
                  <rdf:li rdf:resource="http://identifiers.org/chebi/CHEBI:28723"/>
                  <rdf:li rdf:resource="http://identifiers.org/chebi/CHEBI:4190"/>
                  <rdf:li rdf:resource="http://identifiers.org/chebi/CHEBI:59955"/>
                  <rdf:li rdf:resource="http://identifiers.org/chebi/CHEBI:60202"/>
                  <rdf:li rdf:resource="http://identifiers.org/chebi/CHEBI:21032"/>
                  <rdf:li rdf:resource="http://identifiers.org/chebi/CHEBI:60204"/>
                  <rdf:li rdf:resource="http://identifiers.org/inchi_key/SDADNVAZGVDAIM-ZUHYCWGWSA-L"/>
                  <rdf:li rdf:resource="http://identifiers.org/kegg.compound/C07836"/>
                  <rdf:li rdf:resource="http://identifiers.org/kegg.compound/C19882"/>
                  <rdf:li rdf:resource="http://identifiers.org/metanetx.chemical/MNXM722761"/>
                  <rdf:li rdf:resource="http://identifiers.org/seed.compound/cpd21122"/>
                  <rdf:li rdf:resource="http://identifiers.org/seed.compound/cpd26805"/>
                  <rdf:li rdf:resource="http://identifiers.org/seed.compound/cpd04918"/>
                </rdf:Bag>
              </bqbiol:is>
            </rdf:Description>
          </rdf:RDF>
        </annotation>
      </species>
      <species metaid="meta_M_gmp_c" sboTerm="SBO:0000247" id="M_gmp_c" name="GMP C10H12N5O8P" compartment="c" hasOnlySubstanceUnits="true" boundaryCondition="false" constant="false" fbc:chemicalFormula="C10H12N5O8P">
        <annotation>
          <rdf:RDF xmlns:rdf="http://www.w3.org/1999/02/22-rdf-syntax-ns#" xmlns:dcterms="http://purl.org/dc/terms/" xmlns:vCard="http://www.w3.org/2001/vcard-rdf/3.0#" xmlns:vCard4="http://www.w3.org/2006/vcard/ns#" xmlns:bqbiol="http://biomodels.net/biology-qualifiers/" xmlns:bqmodel="http://biomodels.net/model-qualifiers/">
            <rdf:Description rdf:about="#meta_M_gmp_c">
              <bqbiol:is>
                <rdf:Bag>
                  <rdf:li rdf:resource="http://identifiers.org/bigg.metabolite/gmp"/>
                  <rdf:li rdf:resource="http://identifiers.org/biocyc/META:GMP"/>
                  <rdf:li rdf:resource="http://identifiers.org/chebi/CHEBI:24449"/>
                  <rdf:li rdf:resource="http://identifiers.org/chebi/CHEBI:47450"/>
                  <rdf:li rdf:resource="http://identifiers.org/chebi/CHEBI:58115"/>
                  <rdf:li rdf:resource="http://identifiers.org/chebi/CHEBI:17345"/>
                  <rdf:li rdf:resource="http://identifiers.org/chebi/CHEBI:29058"/>
                  <rdf:li rdf:resource="http://identifiers.org/chebi/CHEBI:13341"/>
                  <rdf:li rdf:resource="http://identifiers.org/chebi/CHEBI:42979"/>
                  <rdf:li rdf:resource="http://identifiers.org/chebi/CHEBI:40119"/>
                  <rdf:li rdf:resource="http://identifiers.org/chebi/CHEBI:42615"/>
                  <rdf:li rdf:resource="http://identifiers.org/chebi/CHEBI:14381"/>
                  <rdf:li rdf:resource="http://identifiers.org/chebi/CHEBI:24450"/>
                  <rdf:li rdf:resource="http://identifiers.org/chebi/CHEBI:42892"/>
                  <rdf:li rdf:resource="http://identifiers.org/chebi/CHEBI:5228"/>
                  <rdf:li rdf:resource="http://identifiers.org/chebi/CHEBI:42831"/>
                  <rdf:li rdf:resource="http://identifiers.org/chebi/CHEBI:42887"/>
                  <rdf:li rdf:resource="http://identifiers.org/chebi/CHEBI:42647"/>
                  <rdf:li rdf:resource="http://identifiers.org/hmdb/HMDB01397"/>
                  <rdf:li rdf:resource="http://identifiers.org/inchi_key/RQFCJASXJCIDSX-UUOKFMHZSA-L"/>
                  <rdf:li rdf:resource="http://identifiers.org/kegg.compound/C00144"/>
                  <rdf:li rdf:resource="http://identifiers.org/metanetx.chemical/MNXM113"/>
                  <rdf:li rdf:resource="http://identifiers.org/sabiork/1309"/>
                  <rdf:li rdf:resource="http://identifiers.org/seed.compound/cpd00126"/>
                </rdf:Bag>
              </bqbiol:is>
            </rdf:Description>
          </rdf:RDF>
        </annotation>
      </species>
      <species metaid="meta_M_grdp_c" sboTerm="SBO:0000247" id="M_grdp_c" name="Geranyl diphosphate" compartment="c" hasOnlySubstanceUnits="true" boundaryCondition="false" constant="false" fbc:chemicalFormula="C10H17O7P2">
        <annotation>
[truncated: 1,554,007 more chars]
