# Supplementary material for: Unlocking Elementary Conversion Modes: ecmtool Unveils All Capabilities of Metabolic Networks
Source: Patterns (N Y). 2020 Dec 29;2(1):100177. doi: 10.1016/j.patter.2020.100177 (PMC7815953; doi:10.1016/j.patter.2020.100177)
Supplement: Data S3. Zip Folder with Some Python Scripts Used for Comparison of Number of ECMs and EFMs in Various Subnetworks of the e_coli_core-Network [file mmc4.zip › models/LactisFULLWOGlycolysis.xml]

<?xml version="1.0" encoding="utf-8"?>
<!-- SBML created with CBMPy (0.7.21.660) on Tue, 07 Apr 2020 11:37:54 -->
<sbml xmlns="http://www.sbml.org/sbml/level3/version1/core" xmlns:fbc="http://www.sbml.org/sbml/level3/version1/fbc/version1" xmlns:html="http://www.w3.org/1999/xhtml" level="3" version="1" fbc:required="false">
  <model metaid="meta_iNF517" id="iNF517" substanceUnits="mmol_per_gdw" timeUnits="hour" extentUnits="mmol_per_gdw">
    <notes>
      <html:p>
        <html:br/>
        <html:span size="small">Model &quot;<html:strong>iNF517</html:strong>&quot; (cbmpy_fbc_model) generated with <html:a href="http://cbmpy.sourceforge.net">CBMPy</html:a> (0.7.21.660) on Tue, 07 Apr 2020 11:37:54.</html:span>
      </html:p>
    </notes>
    <annotation>
      <listOfGeneAssociations xmlns="http://www.sbml.org/sbml/level3/version1/fbc/version1">
        <geneAssociation id="R_AMALT1_gpr" reaction="R_AMALT1">
          <gene reference="llmg_1875"/>
        </geneAssociation>
        <geneAssociation id="R_AMALT2_gpr" reaction="R_AMALT2">
          <gene reference="llmg_1875"/>
        </geneAssociation>
        <geneAssociation id="R_AMALT3_gpr" reaction="R_AMALT3">
          <gene reference="llmg_1875"/>
        </geneAssociation>
        <geneAssociation id="R_AMALT4_gpr" reaction="R_AMALT4">
          <gene reference="llmg_1875"/>
        </geneAssociation>
        <geneAssociation id="R_ACGAMT_gpr" reaction="R_ACGAMT">
          <gene reference="LLMG_RS09905"/>
        </geneAssociation>
        <geneAssociation id="R_ACGK_gpr" reaction="R_ACGK">
          <gene reference="LLMG_RS08820"/>
        </geneAssociation>
        <geneAssociation id="R_ACHBS_gpr" reaction="R_ACHBS">
          <gene reference="LLMG_RS06630"/>
        </geneAssociation>
        <geneAssociation id="R_ACOATA_gpr" reaction="R_ACOATA">
          <gene reference="LLMG_RS08965"/>
        </geneAssociation>
        <geneAssociation id="R_ACLS_gpr" reaction="R_ACLS">
          <or>
            <gene reference="LLMG_RS06480"/>
            <gene reference="LLMG_RS06485"/>
            <gene reference="LLMG_RS06470"/>
            <gene reference="LLMG_RS06630"/>
          </or>
        </geneAssociation>
        <geneAssociation id="R_ACLDC_gpr" reaction="R_ACLDC">
          <or>
            <gene reference="LLMG_RS07390"/>
            <gene reference="LLMG_RS06465"/>
          </or>
        </geneAssociation>
        <geneAssociation id="R_ACODA_1_gpr" reaction="R_ACODA_1">
          <gene reference="LLMG_RS02810"/>
        </geneAssociation>
        <geneAssociation id="R_ACONT_gpr" reaction="R_ACONT">
          <gene reference="LLMG_RS03320"/>
        </geneAssociation>
        <geneAssociation id="R_ACKILE_gpr" reaction="R_ACKILE">
          <or>
            <gene reference="LLMG_RS11480"/>
            <gene reference="LLMG_RS11485"/>
          </or>
        </geneAssociation>
        <geneAssociation id="R_ACKLEU_gpr" reaction="R_ACKLEU">
          <or>
            <gene reference="LLMG_RS11480"/>
            <gene reference="LLMG_RS11485"/>
          </or>
        </geneAssociation>
        <geneAssociation id="R_2S6HCCi_gpr" reaction="R_2S6HCCi">
          <gene reference="LLMG_RS09160"/>
        </geneAssociation>
        <geneAssociation id="R_ACKVAL_gpr" reaction="R_ACKVAL">
          <or>
            <gene reference="LLMG_RS11480"/>
            <gene reference="LLMG_RS11485"/>
          </or>
        </geneAssociation>
        <geneAssociation id="R_AALDH_gpr" reaction="R_AALDH">
          <gene reference="LLMG_RS09975"/>
        </geneAssociation>
        <geneAssociation id="R_ACKr_gpr" reaction="R_ACKr">
          <or>
            <gene reference="LLMG_RS11480"/>
            <gene reference="LLMG_RS11485"/>
          </or>
        </geneAssociation>
        <geneAssociation id="R_ACOTA_gpr" reaction="R_ACOTA">
          <gene reference="LLMG_RS08825"/>
        </geneAssociation>
        <geneAssociation id="R_ACTD_gpr" reaction="R_ACTD">
          <gene reference="LLMG_RS08260"/>
        </geneAssociation>
        <geneAssociation id="R_AB6PGH_gpr" reaction="R_AB6PGH">
          <or>
            <gene reference="LLMG_RS02245"/>
            <gene reference="LLMG_RS07345"/>
          </or>
        </geneAssociation>
        <geneAssociation id="R_ACACT1r_gpr" reaction="R_ACACT1r">
          <gene reference="LLMG_RS04745"/>
        </geneAssociation>
        <geneAssociation id="R_ACPS2_gpr" reaction="R_ACPS2">
          <and>
            <gene reference="LLMG_RS08960"/>
            <gene reference="LLMG_RS08575"/>
          </and>
        </geneAssociation>
        <geneAssociation id="R_ACPSc_gpr" reaction="R_ACPSc">
          <or>
            <gene reference="LLMG_RS02035"/>
            <gene reference="LLMG_RS00655"/>
          </or>
        </geneAssociation>
        <geneAssociation id="R_ADADir_gpr" reaction="R_ADADir">
          <gene reference="LLMG_RS03940"/>
        </geneAssociation>
        <geneAssociation id="R_ADA_gpr" reaction="R_ADA">
          <or>
            <gene reference="LLMG_RS09230"/>
            <gene reference="LLMG_RS01565"/>
          </or>
        </geneAssociation>
        <geneAssociation id="R_ADK2_gpr" reaction="R_ADK2">
          <gene reference="LLMG_RS11835"/>
        </geneAssociation>
        <geneAssociation id="R_ADK1_gpr" reaction="R_ADK1">
          <gene reference="LLMG_RS11835"/>
        </geneAssociation>
        <geneAssociation id="R_ADCL_gpr" reaction="R_ADCL">
          <and>
            <gene reference="LLMG_RS05855"/>
            <gene reference="LLMG_RS05860"/>
          </and>
        </geneAssociation>
        <geneAssociation id="R_ADCS_gpr" reaction="R_ADCS">
          <and>
            <gene reference="LLMG_RS05855"/>
            <gene reference="LLMG_RS05860"/>
          </and>
        </geneAssociation>
        <geneAssociation id="R_ADPDS_gpr" reaction="R_ADPDS">
          <gene reference="LLMG_RS01525"/>
        </geneAssociation>
        <geneAssociation id="R_ADPT_gpr" reaction="R_ADPT">
          <gene reference="LLMG_RS03160"/>
        </geneAssociation>
        <geneAssociation id="R_ADPRDP_gpr" reaction="R_ADPRDP">
          <or>
            <gene reference="LLMG_RS10355"/>
            <gene reference="LLMG_RS10755"/>
          </or>
        </geneAssociation>
        <geneAssociation id="R_ADSL1r_gpr" reaction="R_ADSL1r">
          <gene reference="LLMG_RS04040"/>
        </geneAssociation>
        <geneAssociation id="R_CSND_gpr" reaction="R_CSND">
          <gene reference="LLMG_RS09230"/>
        </geneAssociation>
        <geneAssociation id="R_ADSL2r_gpr" reaction="R_ADSL2r">
          <gene reference="LLMG_RS04040"/>
        </geneAssociation>
        <geneAssociation id="R_DADA_gpr" reaction="R_DADA">
          <gene reference="LLMG_RS01565"/>
        </geneAssociation>
        <geneAssociation id="R_ADSS_gpr" reaction="R_ADSS">
          <gene reference="LLMG_RS11055"/>
        </geneAssociation>
        <geneAssociation id="R_AGAT_LLA_gpr" reaction="R_AGAT_LLA">
          <gene reference="LLMG_RS00635"/>
        </geneAssociation>
        <geneAssociation id="R_CYTDK1_gpr" reaction="R_CYTDK1">
          <gene reference="LLMG_RS03940"/>
        </geneAssociation>
        <geneAssociation id="R_AEPabc_gpr" reaction="R_AEPabc">
          <or>
            <and>
              <gene reference="LLMG_RS01625"/>
              <gene reference="LLMG_RS01620"/>
              <gene reference="LLMG_RS01635"/>
            </and>
            <and>
              <gene reference="LLMG_RS01625"/>
              <gene reference="LLMG_RS01620"/>
              <gene reference="LLMG_RS01630"/>
            </and>
          </or>
        </geneAssociation>
        <geneAssociation id="R_CYTDK2_gpr" reaction="R_CYTDK2">
          <gene reference="LLMG_RS03940"/>
        </geneAssociation>
        <geneAssociation id="R_DADK_gpr" reaction="R_DADK">
          <gene reference="LLMG_RS11835"/>
        </geneAssociation>
        <geneAssociation id="R_ASPTRS_1_gpr" reaction="R_ASPTRS_1">
          <gene reference="LLMG_RS11115"/>
        </geneAssociation>
        <geneAssociation id="R_AGDC_gpr" reaction="R_AGDC">
          <gene reference="LLMG_RS05670"/>
        </geneAssociation>
        <geneAssociation id="R_ATPPRT_gpr" reaction="R_ATPPRT">
          <gene reference="LLMG_RS06570"/>
        </geneAssociation>
        <geneAssociation id="R_ARGSL_gpr" reaction="R_ARGSL">
          <gene reference="LLMG_RS00755"/>
        </geneAssociation>
        <geneAssociation id="R_ARGSS_gpr" reaction="R_ARGSS">
          <gene reference="LLMG_RS00750"/>
        </geneAssociation>
        <geneAssociation id="R_ARGTRS_1_gpr" reaction="R_ARGTRS_1">
          <gene reference="LLMG_RS11600"/>
        </geneAssociation>
        <geneAssociation id="R_AGPR_gpr" reaction="R_AGPR">
          <gene reference="LLMG_RS08835"/>
        </geneAssociation>
        <geneAssociation id="R_AHCYSNS_gpr" reaction="R_AHCYSNS">
          <gene reference="LLMG_RS10345"/>
        </geneAssociation>
        <geneAssociation id="R_ARGabc_gpr" reaction="R_ARGabc">
          <and>
            <gene reference="LLMG_RS09920"/>
            <gene reference="LLMG_RS09915"/>
            <gene reference="LLMG_RS02805"/>
          </and>
        </geneAssociation>
        <geneAssociation id="R_ASAD_gpr" reaction="R_ASAD">
          <gene reference="LLMG_RS04455"/>
        </geneAssociation>
        <geneAssociation id="R_AICART_gpr" reaction="R_AICART">
          <gene reference="LLMG_RS05055"/>
        </geneAssociation>
        <geneAssociation id="R_ASNN_gpr" reaction="R_ASNN">
          <gene reference="LLMG_RS09135"/>
        </geneAssociation>
        <geneAssociation id="R_AHMMPS_1_gpr" reaction="R_AHMMPS_1">
          <or>
            <gene reference="LLMG_RS07320"/>
            <gene reference="LLMG_RS01990"/>
          </or>
        </geneAssociation>
        <geneAssociation id="R_TRPTA_gpr" reaction="R_TRPTA">
          <gene reference="LLMG_RS00370"/>
        </geneAssociation>
        <geneAssociation id="R_AIRCr_gpr" reaction="R_AIRCr">
          <and>
            <gene reference="LLMG_RS05085"/>
            <gene reference="LLMG_RS05090"/>
          </and>
        </geneAssociation>
        <geneAssociation id="R_ASNTRS_1_gpr" reaction="R_ASNTRS_1">
          <gene reference="LLMG_RS10095"/>
        </geneAssociation>
        <geneAssociation id="R_ASNS1_gpr" reaction="R_ASNS1">
          <or>
            <gene reference="LLMG_RS01910"/>
            <gene reference="LLMG_RS12590"/>
          </or>
        </geneAssociation>
        <geneAssociation id="R_ASPCT_gpr" reaction="R_ASPCT">
          <gene reference="LLMG_RS04560"/>
        </geneAssociation>
        <geneAssociation id="R_ALAALAr_gpr" reaction="R_ALAALAr">
          <gene reference="LLMG_RS01855"/>
        </geneAssociation>
        <geneAssociation id="R_ASPK_gpr" reaction="R_ASPK">
          <gene reference="LLMG_RS09120"/>
        </geneAssociation>
        <geneAssociation id="R_ALAR_gpr" reaction="R_ALAR">
          <gene reference="LLMG_RS08570"/>
        </geneAssociation>
        <geneAssociation id="R_ALATA_L_gpr" reaction="R_ALATA_L">
          <gene reference="LLMG_RS00920"/>
        </geneAssociation>
        <geneAssociation id="R_ASPR_gpr" reaction="R_ASPR">
          <gene reference="LLMG_RS12580"/>
        </geneAssociation>
        <geneAssociation id="R_ASPTA_gpr" reaction="R_ASPTA">
          <gene reference="LLMG_RS10105"/>
        </geneAssociation>
        <geneAssociation id="R_ASPTA2_gpr" reaction="R_ASPTA2">
          <gene reference="LLMG_RS10105"/>
        </geneAssociation>
        <geneAssociation id="R_ALATRS_1_gpr" reaction="R_ALATRS_1">
          <gene reference="LLMG_RS09540"/>
        </geneAssociation>
        <geneAssociation id="R_ALCD19_gpr" reaction="R_ALCD19">
          <gene reference="LLMG_RS04865"/>
        </geneAssociation>
        <geneAssociation id="R_BG_CELLB_gpr" reaction="R_BG_CELLB">
          <gene reference="LLMG_RS01005"/>
        </geneAssociation>
        <geneAssociation id="R_ATPS3r_gpr" reaction="R_ATPS3r">
          <and>
            <gene reference="LLMG_RS09730"/>
            <gene reference="LLMG_RS09735"/>
            <gene reference="LLMG_RS09740"/>
            <gene reference="LLMG_RS09745"/>
            <gene reference="LLMG_RS09750"/>
            <gene reference="LLMG_RS09755"/>
            <gene reference="LLMG_RS09760"/>
            <gene reference="LLMG_RS09765"/>
          </and>
        </geneAssociation>
        <geneAssociation id="R_BTDD_RR_gpr" reaction="R_BTDD_RR">
          <gene reference="LLMG_RS08265"/>
        </geneAssociation>
        <geneAssociation id="R_BTMAT1_gpr" reaction="R_BTMAT1">
          <gene reference="LLMG_RS02820"/>
        </geneAssociation>
        <geneAssociation id="R_ALKP_gpr" reaction="R_ALKP">
          <gene reference="LLMG_RS09290"/>
        </geneAssociation>
        <geneAssociation id="R_CARORSr_gpr" reaction="R_CARORSr">
          <gene reference="LLMG_RS06255"/>
        </geneAssociation>
        <geneAssociation id="R_DALAt2r_gpr" reaction="R_DALAt2r">
          <or>
            <gene reference="LLMG_RS01925"/>
            <gene reference="LLMG_RS01930"/>
          </or>
        </geneAssociation>
        <geneAssociation id="R_CFAS180_gpr" reaction="R_CFAS180">
          <gene reference="LLMG_RS10800"/>
        </geneAssociation>
        <geneAssociation id="R_CBMKr_copy2_gpr" reaction="R_CBMKr_copy2">
          <or>
            <gene reference="LLMG_RS11580"/>
            <gene reference="LLMG_RS11575"/>
          </or>
        </geneAssociation>
        <geneAssociation id="R_CBPS_gpr" reaction="R_CBPS">
          <and>
            <gene reference="LLMG_RS04565"/>
            <gene reference="LLMG_RS05530"/>
          </and>
        </geneAssociation>
        <geneAssociation id="R_CGPT_gpr" reaction="R_CGPT">
          <gene reference="LLMG_RS08075"/>
        </geneAssociation>
        <geneAssociation id="R_ALAt2r_copy1_gpr" reaction="R_ALAt2r_copy1">
          <or>
            <gene reference="LLMG_RS01925"/>
            <gene reference="LLMG_RS01930"/>
          </or>
        </geneAssociation>
        <geneAssociation id="R_CHITN1_gpr" reaction="R_CHITN1">
          <gene reference="LLMG_RS11045"/>
        </geneAssociation>
        <geneAssociation id="R_CHORM_gpr" reaction="R_CHORM">
          <gene reference="LLMG_RS12465"/>
        </geneAssociation>
        <geneAssociation id="R_AMANAPEr_gpr" reaction="R_AMANAPEr">
          <gene reference="LLMG_RS06665"/>
        </geneAssociation>
        <geneAssociation id="R_CHLabc_gpr" reaction="R_CHLabc">
          <and>
            <gene reference="LLMG_RS08550"/>
            <gene reference="LLMG_RS08555"/>
          </and>
        </geneAssociation>
        <geneAssociation id="R_CHORS_gpr" reaction="R_CHORS">
          <gene reference="LLMG_RS09680"/>
        </geneAssociation>
        <geneAssociation id="R_CLPNS_LLA_gpr" reaction="R_CLPNS_LLA">
          <gene reference="LLMG_RS07830"/>
        </geneAssociation>
        <geneAssociation id="R_AMMQT8_2_gpr" reaction="R_AMMQT8_2">
          <gene reference="LLMG_RS03890"/>
        </geneAssociation>
        <geneAssociation id="R_CPPPGO_gpr" reaction="R_CPPPGO">
          <gene reference="LLMG_RS07160"/>
        </geneAssociation>
        <geneAssociation id="R_ANPRT_gpr" reaction="R_ANPRT">
          <gene reference="LLMG_RS05245"/>
        </geneAssociation>
        <geneAssociation id="R_CMLDC_gpr" reaction="R_CMLDC">
          <or>
            <gene reference="LLMG_RS11185"/>
            <gene reference="LLMG_RS04935"/>
          </or>
        </geneAssociation>
        <geneAssociation id="R_APATi_gpr" reaction="R_APATi">
          <gene reference="LLMG_RS01520"/>
        </geneAssociation>
        <geneAssociation id="R_CRPT_25_gpr" reaction="R_CRPT_25">
          <and>
            <gene reference="LLMG_RS08070"/>
            <gene reference="LLMG_RS08165"/>
            <gene reference="LLMG_RS08170"/>
          </and>
        </geneAssociation>
        <geneAssociation id="R_CS_gpr" reaction="R_CS">
          <gene reference="LLMG_RS03315"/>
        </geneAssociation>
        <geneAssociation id="R_CTPS1_gpr" reaction="R_CTPS1">
          <gene reference="LLMG_RS02375"/>
        </geneAssociation>
        <geneAssociation id="R_ANS_gpr" reaction="R_ANS">
          <and>
            <gene reference="LLMG_RS05235"/>
            <gene reference="LLMG_RS05240"/>
          </and>
        </geneAssociation>
        <geneAssociation id="R_CTPS2_gpr" reaction="R_CTPS2">
          <gene reference="LLMG_RS02375"/>
        </geneAssociation>
        <geneAssociation id="R_CYSTGL_gpr" reaction="R_CYSTGL">
          <gene reference="LLMG_RS08915"/>
        </geneAssociation>
        <geneAssociation id="R_APRAUR_gpr" reaction="R_APRAUR">
          <gene reference="LLMG_RS07710"/>
        </geneAssociation>
        <geneAssociation id="R_CYSS_gpr" reaction="R_CYSS">
          <or>
            <gene reference="LLMG_RS02585"/>
            <gene reference="LLMG_RS08910"/>
          </or>
        </geneAssociation>
        <geneAssociation id="R_DHPPDA_gpr" reaction="R_DHPPDA">
          <gene reference="LLMG_RS07710"/>
        </geneAssociation>
        <geneAssociation id="R_CYSTL_gpr" reaction="R_CYSTL">
          <gene reference="LLMG_RS08915"/>
        </geneAssociation>
        <geneAssociation id="R_DHDPRy_gpr" reaction="R_DHDPRy">
          <gene reference="LLMG_RS04795"/>
        </geneAssociation>
        <geneAssociation id="R_CYSTRS_1_gpr" reaction="R_CYSTRS_1">
          <gene reference="LLMG_RS10195"/>
        </geneAssociation>
        <geneAssociation id="R_ARGDI_1_gpr" reaction="R_ARGDI_1">
          <gene reference="LLMG_RS11595"/>
        </geneAssociation>
        <geneAssociation id="R_CYTD_gpr" reaction="R_CYTD">
          <gene reference="LLMG_RS05395"/>
        </geneAssociation>
        <geneAssociation id="R_CYTB_B2_gpr" reaction="R_CYTB_B2">
          <and>
            <gene reference="LLMG_RS09330"/>
            <gene reference="LLMG_RS09335"/>
            <gene reference="LLMG_RS09325"/>
            <gene reference="LLMG_RS09320"/>
          </and>
        </geneAssociation>
        <geneAssociation id="R_DDMAT5_gpr" reaction="R_DDMAT5">
          <gene reference="LLMG_RS02820"/>
        </geneAssociation>
        <geneAssociation id="R_DEMAT4_gpr" reaction="R_DEMAT4">
          <gene reference="LLMG_RS02820"/>
        </geneAssociation>
        <geneAssociation id="R_CYTK2_gpr" reaction="R_CYTK2">
          <gene reference="LLMG_RS03780"/>
        </geneAssociation>
        <geneAssociation id="R_ARGORNt3_gpr" reaction="R_ARGORNt3">
          <or>
            <gene reference="LLMG_RS11565"/>
            <gene reference="LLMG_RS11585"/>
          </or>
        </geneAssociation>
        <geneAssociation id="R_CYTK1_gpr" reaction="R_CYTK1">
          <gene reference="LLMG_RS03780"/>
        </geneAssociation>
        <geneAssociation id="R_DAGK_LLA_gpr" reaction="R_DAGK_LLA">
          <gene reference="LLMG_RS07495"/>
        </geneAssociation>
        <geneAssociation id="R_DCYTD_gpr" reaction="R_DCYTD">
          <gene reference="LLMG_RS05395"/>
        </geneAssociation>
        <geneAssociation id="R_DAPDC_gpr" reaction="R_DAPDC">
          <gene reference="LLMG_RS06000"/>
        </geneAssociation>
        <geneAssociation id="R_DGNSK_gpr" reaction="R_DGNSK">
          <or>
            <gene reference="LLMG_RS02445"/>
            <gene reference="LLMG_RS06755"/>
          </or>
        </geneAssociation>
        <geneAssociation id="R_DINSK_gpr" reaction="R_DINSK">
          <gene reference="LLMG_RS02445"/>
        </geneAssociation>
        <geneAssociation id="R_DASYN_LLA_gpr" reaction="R_DASYN_LLA">
          <gene reference="LLMG_RS12105"/>
        </geneAssociation>
        <geneAssociation id="R_DB4PS_gpr" reaction="R_DB4PS">
          <gene reference="LLMG_RS07700"/>
        </geneAssociation>
        <geneAssociation id="R_DADNK_gpr" reaction="R_DADNK">
          <or>
            <gene reference="LLMG_RS06755"/>
            <gene reference="LLMG_RS02445"/>
          </or>
        </geneAssociation>
        <geneAssociation id="R_DAGGT_LLA_gpr" reaction="R_DAGGT_LLA">
          <and>
            <gene reference="LLMG_RS12135"/>
            <gene reference="LLMG_RS12140"/>
          </and>
        </geneAssociation>
        <geneAssociation id="R_DDPA_gpr" reaction="R_DDPA">
          <or>
            <gene reference="LLMG_RS00665"/>
            <gene reference="LLMG_RS06200"/>
          </or>
        </geneAssociation>
        <geneAssociation id="R_DALTAL_LLA_gpr" reaction="R_DALTAL_LLA">
          <and>
            <gene reference="LLMG_RS06160"/>
            <gene reference="LLMG_RS06165"/>
            <gene reference="LLMG_RS06170"/>
            <gene reference="LLMG_RS06175"/>
          </and>
        </geneAssociation>
        <geneAssociation id="R_DCMPDA_1_gpr" reaction="R_DCMPDA_1">
          <gene reference="LLMG_RS07150"/>
        </geneAssociation>
        <geneAssociation id="R_DHAD1_gpr" reaction="R_DHAD1">
          <gene reference="LLMG_RS06490"/>
        </geneAssociation>
        <geneAssociation id="R_DHAD2_gpr" reaction="R_DHAD2">
          <gene reference="LLMG_RS06490"/>
        </geneAssociation>
        <geneAssociation id="R_DHAPT_gpr" reaction="R_DHAPT">
          <and>
            <gene reference="LLMG_RS01335"/>
            <gene reference="LLMG_RS01350"/>
            <gene reference="LLMG_RS01355"/>
            <gene reference="LLMG_RS00670"/>
            <gene reference="LLMG_RS00675"/>
          </and>
        </geneAssociation>
        <geneAssociation id="R_DHDPS_gpr" reaction="R_DHDPS">
          <gene reference="LLMG_RS04470"/>
        </geneAssociation>
        <geneAssociation id="R_DHFR_gpr" reaction="R_DHFR">
          <gene reference="LLMG_RS06800"/>
        </geneAssociation>
        <geneAssociation id="R_FOLR2_gpr" reaction="R_FOLR2">
          <gene reference="LLMG_RS06800"/>
        </geneAssociation>
        <geneAssociation id="R_DHFS_gpr" reaction="R_DHFS">
          <gene reference="LLMG_RS06760"/>
        </geneAssociation>
        <geneAssociation id="R_DHNAOT_1_gpr" reaction="R_DHNAOT_1">
          <gene reference="LLMG_RS01040"/>
        </geneAssociation>
        <geneAssociation id="R_DHNPA_1_gpr" reaction="R_DHNPA_1">
          <gene reference="LLMG_RS06780"/>
        </geneAssociation>
        <geneAssociation id="R_DHORDi_gpr" reaction="R_DHORDi">
          <or>
            <and>
              <gene reference="LLMG_RS05610"/>
              <gene reference="LLMG_RS05615"/>
            </and>
            <gene reference="LLMG_RS04850"/>
          </or>
        </geneAssociation>
        <geneAssociation id="R_DHORTS_gpr" reaction="R_DHORTS">
          <gene reference="LLMG_RS07600"/>
        </geneAssociation>
        <geneAssociation id="R_FOLD3_gpr" reaction="R_FOLD3">
          <gene reference="LLMG_RS06770"/>
        </geneAssociation>
        <geneAssociation id="R_FE2abc_gpr" reaction="R_FE2abc">
          <gene reference="LLMG_RS01055"/>
        </geneAssociation>
        <geneAssociation id="R_DHQTi_gpr" reaction="R_DHQTi">
          <gene reference="LLMG_RS04035"/>
        </geneAssociation>
        <geneAssociation id="R_DHQS_gpr" reaction="R_DHQS">
          <gene reference="LLMG_RS09700"/>
        </geneAssociation>
        <geneAssociation id="R_DMATT_gpr" reaction="R_DMATT">
          <gene reference="LLMG_RS08500"/>
        </geneAssociation>
        <geneAssociation id="R_DPCOAK_gpr" reaction="R_DPCOAK">
          <gene reference="LLMG_RS03290"/>
        </geneAssociation>
        <geneAssociation id="R_GLYt2r_copy2_gpr" reaction="R_GLYt2r_copy2">
          <or>
            <gene reference="LLMG_RS01925"/>
            <gene reference="LLMG_RS01930"/>
          </or>
        </geneAssociation>
        <geneAssociation id="R_GLUabc_gpr" reaction="R_GLUabc">
          <and>
            <gene reference="LLMG_RS09920"/>
            <gene reference="LLMG_RS09915"/>
          </and>
        </geneAssociation>
        <geneAssociation id="R_DPMVD_gpr" reaction="R_DPMVD">
          <gene reference="LLMG_RS02175"/>
        </geneAssociation>
        <geneAssociation id="R_DRBK_gpr" reaction="R_DRBK">
          <gene reference="LLMG_RS04050"/>
        </geneAssociation>
        <geneAssociation id="R_DRPA_gpr" reaction="R_DRPA">
          <gene reference="LLMG_RS05390"/>
        </geneAssociation>
        <geneAssociation id="R_GLYBabc_gpr" reaction="R_GLYBabc">
          <or>
            <and>
              <gene reference="LLMG_RS08550"/>
              <gene reference="LLMG_RS08555"/>
            </and>
            <and>
              <gene reference="LLMG_RS05325"/>
              <gene reference="LLMG_RS05330"/>
            </and>
          </or>
        </geneAssociation>
        <geneAssociation id="R_FE3abc_gpr" reaction="R_FE3abc">
          <and>
            <gene reference="LLMG_RS01785"/>
            <gene reference="LLMG_RS01790"/>
            <gene reference="LLMG_RS01795"/>
            <gene reference="LLMG_RS01800"/>
          </and>
        </geneAssociation>
        <geneAssociation id="R_DTMPK_gpr" reaction="R_DTMPK">
          <gene reference="LLMG_RS02125"/>
        </geneAssociation>
        <geneAssociation id="R_DURIK1_gpr" reaction="R_DURIK1">
          <gene reference="LLMG_RS02890"/>
        </geneAssociation>
        <geneAssociation id="R_DURIPP_gpr" reaction="R_DURIPP">
          <gene reference="LLMG_RS08650"/>
        </geneAssociation>
        <geneAssociation id="R_DXPS_gpr" reaction="R_DXPS">
          <gene reference="LLMG_RS03870"/>
        </geneAssociation>
        <geneAssociation id="R_DUTPDP_gpr" reaction="R_DUTPDP">
          <or>
            <gene reference="LLMG_RS04195"/>
            <gene reference="LLMG_RS01010"/>
          </or>
        </geneAssociation>
        <geneAssociation id="R_EDA_gpr" reaction="R_EDA">
          <gene reference="LLMG_RS04420"/>
        </geneAssociation>
        <geneAssociation id="R_FLVR_1_gpr" reaction="R_FLVR_1">
          <gene reference="LLMG_RS02910"/>
        </geneAssociation>
        <geneAssociation id="R_FMETDF_gpr" reaction="R_FMETDF">
          <gene reference="LLMG_RS02790"/>
        </geneAssociation>
        <geneAssociation id="R_FMETTRS_1_gpr" reaction="R_FMETTRS_1">
          <gene reference="LLMG_RS10745"/>
        </geneAssociation>
        <geneAssociation id="R_ENO_gpr" reaction="R_ENO">
          <gene reference="LLMG_RS03215"/>
        </geneAssociation>
        <geneAssociation id="R_FMNAT_gpr" reaction="R_FMNAT">
          <gene reference="LLMG_RS07215"/>
        </geneAssociation>
        <geneAssociation id="R_FRDx_gpr" reaction="R_FRDx">
          <gene reference="LLMG_RS07275"/>
        </geneAssociation>
        <geneAssociation id="R_HEX7_gpr" reaction="R_HEX7">
          <gene reference="LLMG_RS05120"/>
        </geneAssociation>
        <geneAssociation id="R_FTHFCL_1_gpr" reaction="R_FTHFCL_1">
          <gene reference="LLMG_RS00960"/>
        </geneAssociation>
        <geneAssociation id="R_FTHFLi_gpr" reaction="R_FTHFLi">
          <gene reference="LLMG_RS08030"/>
        </geneAssociation>
        <geneAssociation id="R_G1PACT_gpr" reaction="R_G1PACT">
          <gene reference="LLMG_RS10360"/>
        </geneAssociation>
        <geneAssociation id="R_G1PTMT_gpr" reaction="R_G1PTMT">
          <gene reference="LLMG_RS01090"/>
        </geneAssociation>
        <geneAssociation id="R_G3PCT_gpr" reaction="R_G3PCT">
          <gene reference="LLMG_RS08085"/>
        </geneAssociation>
        <geneAssociation id="R_G3PD1ir_gpr" reaction="R_G3PD1ir">
          <gene reference="LLMG_RS05655"/>
        </geneAssociation>
        <geneAssociation id="R_G3PD2_gpr" reaction="R_G3PD2">
          <gene reference="LLMG_RS05655"/>
        </geneAssociation>
        <geneAssociation id="R_G3PD_gpr" reaction="R_G3PD">
          <gene reference="LLMG_RS05575"/>
        </geneAssociation>
        <geneAssociation id="R_G3PD4_gpr" reaction="R_G3PD4">
          <gene reference="LLMG_RS05575"/>
        </geneAssociation>
        <geneAssociation id="R_G5SD_gpr" reaction="R_G5SD">
          <gene reference="LLMG_RS04530"/>
        </geneAssociation>
        <geneAssociation id="R_G6PDA_gpr" reaction="R_G6PDA">
          <gene reference="LLMG_RS04735"/>
        </geneAssociation>
        <geneAssociation id="R_G6PDH2r_gpr" reaction="R_G6PDH2r">
          <gene reference="LLMG_RS12560"/>
        </geneAssociation>
        <geneAssociation id="R_G6PI_gpr" reaction="R_G6PI">
          <gene reference="LLMG_RS12290"/>
        </geneAssociation>
        <geneAssociation id="R_GALK2_gpr" reaction="R_GALK2">
          <gene reference="LLMG_RS11210"/>
        </geneAssociation>
        <geneAssociation id="R_GALM_gpr" reaction="R_GALM">
          <gene reference="LLMG_RS11215"/>
        </geneAssociation>
        <geneAssociation id="R_HDMAT7_gpr" reaction="R_HDMAT7">
          <gene reference="LLMG_RS02820"/>
        </geneAssociation>
        <geneAssociation id="R_GALT_gpr" reaction="R_GALT">
          <gene reference="LLMG_RS11205"/>
        </geneAssociation>
        <geneAssociation id="R_GALUi_gpr" reaction="R_GALUi">
          <gene reference="LLMG_RS05650"/>
        </geneAssociation>
        <geneAssociation id="R_GALt2_gpr" reaction="R_GALt2">
          <gene reference="LLMG_RS11220"/>
        </geneAssociation>
        <geneAssociation id="R_GTPCII_gpr" reaction="R_GTPCII">
          <gene reference="LLMG_RS07700"/>
        </geneAssociation>
        <geneAssociation id="R_GRTT_gpr" reaction="R_GRTT">
          <gene reference="LLMG_RS08500"/>
        </geneAssociation>
        <geneAssociation id="R_GARFT_gpr" reaction="R_GARFT">
          <gene reference="LLMG_RS05025"/>
        </geneAssociation>
        <geneAssociation id="R_GAPD_gpr" reaction="R_GAPD">
          <or>
            <gene reference="LLMG_RS02785"/>
            <gene reference="LLMG_RS12755"/>
          </or>
        </geneAssociation>
        <geneAssociation id="R_GF6PTA_gpr" reaction="R_GF6PTA">
          <gene reference="LLMG_RS07630"/>
        </geneAssociation>
        <geneAssociation id="R_GHMT2r_gpr" reaction="R_GHMT2r">
          <gene reference="LLMG_RS02930"/>
        </geneAssociation>
        <geneAssociation id="R_GK1_gpr" reaction="R_GK1">
          <gene reference="LLMG_RS10780"/>
        </geneAssociation>
        <geneAssociation id="R_GK2_gpr" reaction="R_GK2">
          <gene reference="LLMG_RS10780"/>
        </geneAssociation>
        <geneAssociation id="R_KARA1_gpr" reaction="R_KARA1">
          <gene reference="LLMG_RS06475"/>
        </geneAssociation>
        <geneAssociation id="R_GTHPi_gpr" reaction="R_GTHPi">
          <gene reference="LLMG_RS05525"/>
        </geneAssociation>
        <geneAssociation id="R_GTHOr_gpr" reaction="R_GTHOr">
          <gene reference="LLMG_RS08560"/>
        </geneAssociation>
        <geneAssociation id="R_GPDDA4_gpr" reaction="R_GPDDA4">
          <or>
            <gene reference="LLMG_RS11405"/>
            <gene reference="LLMG_RS00415"/>
          </or>
        </geneAssociation>
        <geneAssociation id="R_GLCNt2ir_gpr" reaction="R_GLCNt2ir">
          <gene reference="LLMG_RS12395"/>
        </geneAssociation>
        <geneAssociation id="R_GTPCI_gpr" reaction="R_GTPCI">
          <gene reference="LLMG_RS06775"/>
        </geneAssociation>
        <geneAssociation id="R_GLNS_gpr" reaction="R_GLNS">
          <gene reference="LLMG_RS12480"/>
        </geneAssociation>
        <geneAssociation id="R_GLCP_gpr" reaction="R_GLCP">
          <and>
            <gene reference="LLMG_RS09360"/>
            <gene reference="LLMG_RS09365"/>
          </and>
        </geneAssociation>
        <geneAssociation id="R_GLCS1_gpr" reaction="R_GLCS1">
          <and>
            <gene reference="LLMG_RS09370"/>
            <gene reference="LLMG_RS00845"/>
          </and>
        </geneAssociation>
        <geneAssociation id="R_GLGC_gpr" reaction="R_GLGC">
          <and>
            <gene reference="LLMG_RS09380"/>
            <gene reference="LLMG_RS09375"/>
          </and>
        </geneAssociation>
        <geneAssociation id="R_HPPK_gpr" reaction="R_HPPK">
          <gene reference="LLMG_RS06775"/>
        </geneAssociation>
        <geneAssociation id="R_GLNTRS2_gpr" reaction="R_GLNTRS2">
          <and>
            <gene reference="LLMG_RS00935"/>
            <gene reference="LLMG_RS00940"/>
            <gene reference="LLMG_RS00930"/>
          </and>
        </geneAssociation>
        <geneAssociation id="R_GLU5K_gpr" reaction="R_GLU5K">
          <gene reference="LLMG_RS04525"/>
        </geneAssociation>
        <geneAssociation id="R_GUAt2r_gpr" reaction="R_GUAt2r">
          <gene reference="LLMG_RS09575"/>
        </geneAssociation>
        <geneAssociation id="R_GTPDPK_gpr" reaction="R_GTPDPK">
          <or>
            <gene reference="LLMG_RS01960"/>
            <gene reference="LLMG_RS00605"/>
          </or>
        </geneAssociation>
        <geneAssociation id="R_HXANt2r_gpr" reaction="R_HXANt2r">
          <gene reference="LLMG_RS09575"/>
        </geneAssociation>
        <geneAssociation id="R_HXPRT_gpr" reaction="R_HXPRT">
          <or>
            <gene reference="LLMG_RS05050"/>
            <gene reference="LLMG_RS00090"/>
          </or>
        </geneAssociation>
        <geneAssociation id="R_GLNabc_gpr" reaction="R_GLNabc">
          <and>
            <gene reference="LLMG_RS09715"/>
            <gene reference="LLMG_RS09720"/>
          </and>
        </geneAssociation>
        <geneAssociation id="R_GLUABUTt7_gpr" reaction="R_GLUABUTt7">
          <gene reference="LLMG_RS05965"/>
        </geneAssociation>
        <geneAssociation id="R_GLUDC_gpr" reaction="R_GLUDC">
          <gene reference="LLMG_RS05970"/>
        </geneAssociation>
        <geneAssociation id="R_GLUPRT_gpr" reaction="R_GLUPRT">
          <gene reference="LLMG_RS04970"/>
        </geneAssociation>
        <geneAssociation id="R_GLUR_gpr" reaction="R_GLUR">
          <gene reference="LLMG_RS06010"/>
        </geneAssociation>
        <geneAssociation id="R_GUAPRT_gpr" reaction="R_GUAPRT">
          <or>
            <gene reference="LLMG_RS05050"/>
            <gene reference="LLMG_RS00090"/>
          </or>
        </geneAssociation>
        <geneAssociation id="R_GUI1_gpr" reaction="R_GUI1">
          <gene reference="LLMG_RS04410"/>
        </geneAssociation>
        <geneAssociation id="R_GUI2_gpr" reaction="R_GUI2">
          <gene reference="LLMG_RS04410"/>
        </geneAssociation>
        <geneAssociation id="R_HARAAT_gpr" reaction="R_HARAAT">
          <gene reference="LLMG_RS02545"/>
        </geneAssociation>
        <geneAssociation id="R_HDDR5_gpr" reaction="R_HDDR5">
          <gene reference="LLMG_RS08950"/>
        </geneAssociation>
        <geneAssociation id="R_HDER4_gpr" reaction="R_HDER4">
          <gene reference="LLMG_RS08950"/>
        </geneAssociation>
        <geneAssociation id="R_HDEHL4_gpr" reaction="R_HDEHL4">
          <or>
            <gene reference="LLMG_RS02815"/>
            <gene reference="LLMG_RS08935"/>
          </or>
        </geneAssociation>
        <geneAssociation id="R_GLUTRS_2_gpr" reaction="R_GLUTRS_2">
          <gene reference="LLMG_RS11690"/>
        </geneAssociation>
        <geneAssociation id="R_GLUSy_gpr" reaction="R_GLUSy">
          <and>
            <gene reference="LLMG_RS05990"/>
            <gene reference="LLMG_RS05995"/>
          </and>
        </geneAssociation>
        <geneAssociation id="R_GLUTRS2_gpr" reaction="R_GLUTRS2">
          <gene reference="LLMG_RS11690"/>
        </geneAssociation>
        <geneAssociation id="R_GLYC3Pt6_gpr" reaction="R_GLYC3Pt6">
          <gene reference="LLMG_RS02750"/>
        </geneAssociation>
        <geneAssociation id="R_HHDHL7_gpr" reaction="R_HHDHL7">
          <or>
            <gene reference="LLMG_RS08935"/>
            <gene reference="LLMG_RS02815"/>
          </or>
        </geneAssociation>
        <geneAssociation id="R_HHDR7_gpr" reaction="R_HHDR7">
          <gene reference="LLMG_RS08950"/>
        </geneAssociation>
        <geneAssociation id="R_HHYR2_gpr" reaction="R_HHYR2">
          <gene reference="LLMG_RS08950"/>
        </geneAssociation>
        <geneAssociation id="R_HOCR3_gpr" reaction="R_HOCR3">
          <gene reference="LLMG_RS08950"/>
        </geneAssociation>
        <geneAssociation id="R_HODR8_gpr" reaction="R_HODR8">
          <gene reference="LLMG_RS08950"/>
        </geneAssociation>
        <geneAssociation id="R_HBUR1_gpr" reaction="R_HBUR1">
          <gene reference="LLMG_RS08950"/>
        </geneAssociation>
        <geneAssociation id="R_GLYCt_gpr" reaction="R_GLYCt">
          <or>
            <gene reference="LLMG_RS05570"/>
            <gene reference="LLMG_RS04450"/>
            <gene reference="LLMG_RS11665"/>
          </or>
        </geneAssociation>
        <geneAssociation id="R_HTDR6_gpr" reaction="R_HTDR6">
          <gene reference="LLMG_RS08950"/>
        </geneAssociation>
        <geneAssociation id="R_HCYSMT_gpr" reaction="R_HCYSMT">
          <gene reference="LLMG_RS08455"/>
        </geneAssociation>
        <geneAssociation id="R_HETZK_gpr" reaction="R_HETZK">
          <gene reference="LLMG_RS06145"/>
        </geneAssociation>
        <geneAssociation id="R_GMPR_gpr" reaction="R_GMPR">
          <gene reference="LLMG_RS07130"/>
        </geneAssociation>
        <geneAssociation id="R_GLYK_gpr" reaction="R_GLYK">
          <or>
            <gene reference="LLMG_RS05335"/>
            <gene reference="LLMG_RS05580"/>
          </or>
        </geneAssociation>
        <geneAssociation id="R_GLYTRS_1_gpr" reaction="R_GLYTRS_1">
          <and>
            <gene reference="LLMG_RS07450"/>
            <gene reference="LLMG_RS07455"/>
          </and>
        </geneAssociation>
        <geneAssociation id="R_GMPS2_gpr" reaction="R_GMPS2">
          <gene reference="LLMG_RS05125"/>
        </geneAssociation>
        <geneAssociation id="R_HEX1_gpr" reaction="R_HEX1">
          <gene reference="LLMG_RS11535"/>
        </geneAssociation>
        <geneAssociation id="R_HIBD_gpr" reaction="R_HIBD">
          <gene reference="LLMG_RS12530"/>
        </geneAssociation>
        <geneAssociation id="R_HISTD_gpr" reaction="R_HISTD">
          <gene reference="LLMG_RS06565"/>
        </geneAssociation>
        <geneAssociation id="R_GNKr_gpr" reaction="R_GNKr">
          <gene reference="LLMG_RS12400"/>
        </geneAssociation>
        <geneAssociation id="R_GPDDA1_gpr" reaction="R_GPDDA1">
          <or>
            <gene reference="LLMG_RS11405"/>
            <gene reference="LLMG_RS00415"/>
          </or>
        </geneAssociation>
        <geneAssociation id="R_GPDDA2_gpr" reaction="R_GPDDA2">
          <or>
            <gene reference="LLMG_RS11405"/>
            <gene reference="LLMG_RS00415"/>
          </or>
        </geneAssociation>
        <geneAssociation id="R_HISTP_gpr" reaction="R_HISTP">
          <gene reference="LLMG_RS06530"/>
        </geneAssociation>
        <geneAssociation id="R_HMGCOAR_gpr" reaction="R_HMGCOAR">
          <gene reference="LLMG_RS04750"/>
        </geneAssociation>
        <geneAssociation id="R_HISTRS_1_gpr" reaction="R_HISTRS_1">
          <or>
            <gene reference="LLMG_RS11125"/>
            <gene reference="LLMG_RS06580"/>
          </or>
        </geneAssociation>
        <geneAssociation id="R_HMGCOAS_gpr" reaction="R_HMGCOAS">
          <gene reference="LLMG_RS04740"/>
        </geneAssociation>
        <geneAssociation id="R_HSERTA_gpr" reaction="R_HSERTA">
          <gene reference="LLMG_RS10960"/>
        </geneAssociation>
        <geneAssociation id="R_HMPK1_gpr" reaction="R_HMPK1">
          <or>
            <gene reference="LLMG_RS02355"/>
            <gene reference="LLMG_RS06150"/>
          </or>
        </geneAssociation>
        <geneAssociation id="R_HSST_gpr" reaction="R_HSST">
          <gene reference="LLMG_RS10960"/>
        </geneAssociation>
        <geneAssociation id="R_HSDy_gpr" reaction="R_HSDy">
          <gene reference="LLMG_RS06750"/>
        </geneAssociation>
        <geneAssociation id="R_HSK_gpr" reaction="R_HSK">
          <gene reference="LLMG_RS06745"/>
        </geneAssociation>
        <geneAssociation id="R_HSTPTr_gpr" reaction="R_HSTPTr">
          <gene reference="LLMG_RS06585"/>
        </geneAssociation>
        <geneAssociation id="R_ICDHyr_gpr" reaction="R_ICDHyr">
          <gene reference="LLMG_RS03325"/>
        </geneAssociation>
        <geneAssociation id="R_ICHORS_gpr" reaction="R_ICHORS">
          <gene reference="LLMG_RS09155"/>
        </geneAssociation>
        <geneAssociation id="R_IGPDH_1_gpr" reaction="R_IGPDH_1">
          <gene reference="LLMG_RS06560"/>
        </geneAssociation>
        <geneAssociation id="R_IG3PS_1_gpr" reaction="R_IG3PS_1">
          <and>
            <gene reference="LLMG_RS06540"/>
            <gene reference="LLMG_RS06550"/>
          </and>
        </geneAssociation>
        <geneAssociation id="R_IGPS_gpr" reaction="R_IGPS">
          <gene reference="LLMG_RS05265"/>
        </geneAssociation>
        <geneAssociation id="R_LEUTA_gpr" reaction="R_LEUTA">
          <gene reference="LLMG_RS05980"/>
        </geneAssociation>
        <geneAssociation id="R_ILETA_gpr" reaction="R_ILETA">
          <gene reference="LLMG_RS05980"/>
        </geneAssociation>
        <geneAssociation id="R_ILETRS_1_gpr" reaction="R_ILETRS_1">
          <gene reference="LLMG_RS10255"/>
        </geneAssociation>
        <geneAssociation id="R_MTAN_gpr" reaction="R_MTAN">
          <gene reference="LLMG_RS10345"/>
        </geneAssociation>
        <geneAssociation id="R_ILEt2r_copy2_gpr" reaction="R_ILEt2r_copy2">
          <gene reference="LLMG_RS03390"/>
        </geneAssociation>
        <geneAssociation id="R_IMPD_gpr" reaction="R_IMPD">
          <gene reference="LLMG_RS01210"/>
        </geneAssociation>
        <geneAssociation id="R_IPDDI_gpr" reaction="R_IPDDI">
          <gene reference="LLMG_RS02185"/>
        </geneAssociation>
        <geneAssociation id="R_LACZ_gpr" reaction="R_LACZ">
          <gene reference="LLMG_RS07350"/>
        </geneAssociation>
        <geneAssociation id="R_LDH_L_gpr" reaction="R_LDH_L">
          <or>
            <gene reference="LLMG_RS02010"/>
            <gene reference="LLMG_RS07210"/>
            <gene reference="LLMG_RS05690"/>
          </or>
        </geneAssociation>
        <geneAssociation id="R_IPPMIa_gpr" reaction="R_IPPMIa">
          <and>
            <gene reference="LLMG_RS06500"/>
            <gene reference="LLMG_RS06510"/>
          </and>
        </geneAssociation>
        <geneAssociation id="R_IPPMIb_gpr" reaction="R_IPPMIb">
          <and>
            <gene reference="LLMG_RS06500"/>
            <gene reference="LLMG_RS06510"/>
          </and>
        </geneAssociation>
        <geneAssociation id="R_ARAT_gpr" reaction="R_ARAT">
          <gene reference="LLMG_RS00370"/>
        </geneAssociation>
        <geneAssociation id="R_METGL_gpr" reaction="R_METGL">
          <gene reference="LLMG_RS08915"/>
        </geneAssociation>
        <geneAssociation id="R_LEUt2r_copy2_gpr" reaction="R_LEUt2r_copy2">
          <gene reference="LLMG_RS03390"/>
        </geneAssociation>
        <geneAssociation id="R_LEUTRS_1_gpr" reaction="R_LEUTRS_1">
          <gene reference="LLMG_RS08750"/>
        </geneAssociation>
        <geneAssociation id="R_LYSTRS_1_gpr" reaction="R_LYSTRS_1">
          <gene reference="LLMG_RS01995"/>
        </geneAssociation>
        <geneAssociation id="R_M1PD_gpr" reaction="R_M1PD">
          <gene reference="LLMG_RS00155"/>
        </geneAssociation>
        <geneAssociation id="R_LYSt2r_gpr" reaction="R_LYSt2r">
          <or>
            <gene reference="LLMG_RS12445"/>
            <gene reference="LLMG_RS01980"/>
          </or>
        </geneAssociation>
        <geneAssociation id="R_MACPMT_gpr" reaction="R_MACPMT">
          <gene reference="LLMG_RS08955"/>
        </geneAssociation>
        <geneAssociation id="R_MALLAC_gpr" reaction="R_MALLAC">
          <gene reference="LLMG_RS08250"/>
        </geneAssociation>
        <geneAssociation id="R_MALT_gpr" reaction="R_MALT">
          <gene reference="LLMG_RS03845"/>
        </geneAssociation>
        <geneAssociation id="R_MPL_gpr" reaction="R_MPL">
          <or>
            <gene reference="LLMG_RS03850"/>
            <gene reference="LLMG_RS02310"/>
          </or>
        </geneAssociation>
        <geneAssociation id="R_MALTabc_gpr" reaction="R_MALTabc">
          <and>
            <gene reference="LLMG_RS03810"/>
            <gene reference="LLMG_RS03815"/>
            <gene reference="LLMG_RS03820"/>
          </and>
        </geneAssociation>
        <geneAssociation id="R_MALTATr_gpr" reaction="R_MALTATr">
          <or>
            <gene reference="LLMG_RS03835"/>
            <gene reference="LLMG_RS08595"/>
          </or>
        </geneAssociation>
        <geneAssociation id="R_MALt2r_gpr" reaction="R_MALt2r">
          <gene reference="LLMG_RS08245"/>
        </geneAssociation>
        <geneAssociation id="R_MAN6PI_gpr" reaction="R_MAN6PI">
          <gene reference="LLMG_RS08975"/>
        </geneAssociation>
        <geneAssociation id="R_MANAO_gpr" reaction="R_MANAO">
          <gene reference="LLMG_RS04390"/>
        </geneAssociation>
        <geneAssociation id="R_MCMAT2_gpr" reaction="R_MCMAT2">
          <gene reference="LLMG_RS08945"/>
        </geneAssociation>
        <geneAssociation id="R_MCMAT3_gpr" reaction="R_MCMAT3">
          <gene reference="LLMG_RS08945"/>
        </geneAssociation>
        <geneAssociation id="R_AHSERL2_gpr" reaction="R_AHSERL2">
          <gene reference="LLMG_RS00495"/>
        </geneAssociation>
        <geneAssociation id="R_OCDMAT8_gpr" reaction="R_OCDMAT8">
          <gene reference="LLMG_RS02820"/>
        </geneAssociation>
        <geneAssociation id="R_METAT_gpr" reaction="R_METAT">
          <gene reference="LLMG_RS10795"/>
        </geneAssociation>
        <geneAssociation id="R_MTHFR3_gpr" reaction="R_MTHFR3">
          <gene reference="LLMG_RS06195"/>
        </geneAssociation>
        <geneAssociation id="R_METabc_gpr" reaction="R_METabc">
          <or>
            <and>
              <gene reference="LLMG_RS01760"/>
              <gene reference="LLMG_RS01755"/>
              <gene reference="LLMG_RS01740"/>
            </and>
            <and>
              <gene reference="LLMG_RS01760"/>
              <gene reference="LLMG_RS01755"/>
              <gene reference="LLMG_RS01735"/>
            </and>
            <and>
              <gene reference="LLMG_RS01760"/>
              <gene reference="LLMG_RS01755"/>
              <gene reference="LLMG_RS01730"/>
            </and>
            <and>
              <gene reference="LLMG_RS01760"/>
              <gene reference="LLMG_RS01755"/>
              <gene reference="LLMG_RS01750"/>
            </and>
          </or>
        </geneAssociation>
        <geneAssociation id="R_METTRS_1_gpr" reaction="R_METTRS_1">
          <gene reference="LLMG_RS08860"/>
        </geneAssociation>
        <geneAssociation id="R_MEVK1_gpr" reaction="R_MEVK1">
          <gene reference="LLMG_RS02170"/>
        </geneAssociation>
        <geneAssociation id="R_PFK_2_gpr" reaction="R_PFK_2">
          <gene reference="LLMG_RS07905"/>
        </geneAssociation>
        <geneAssociation id="R_PGI_gpr" reaction="R_PGI">
          <gene reference="LLMG_RS12290"/>
        </geneAssociation>
        <geneAssociation id="R_MI1PP_gpr" reaction="R_MI1PP">
          <gene reference="LLMG_RS02625"/>
        </geneAssociation>
        <geneAssociation id="R_MNNH_gpr" reaction="R_MNNH">
          <gene reference="LLMG_RS04395"/>
        </geneAssociation>
        <geneAssociation id="R_MTHFC_gpr" reaction="R_MTHFC">
          <gene reference="LLMG_RS08520"/>
        </geneAssociation>
        <geneAssociation id="R_MTHFD_gpr" reaction="R_MTHFD">
          <gene reference="LLMG_RS08520"/>
        </geneAssociation>
        <geneAssociation id="R_MNabc_gpr" reaction="R_MNabc">
          <and>
            <gene reference="LLMG_RS05770"/>
            <gene reference="LLMG_RS05775"/>
            <gene reference="LLMG_RS05780"/>
          </and>
        </geneAssociation>
        <geneAssociation id="R_MHPGLUT_gpr" reaction="R_MHPGLUT">
          <gene reference="LLMG_RS06190"/>
        </geneAssociation>
        <geneAssociation id="R_PHETA1_copy2_gpr" reaction="R_PHETA1_copy2">
          <gene reference="LLMG_RS06585"/>
        </geneAssociation>
        <geneAssociation id="R_PROabc_gpr" reaction="R_PROabc">
          <and>
            <gene reference="LLMG_RS05325"/>
            <gene reference="LLMG_RS05330"/>
          </and>
        </geneAssociation>
        <geneAssociation id="R_NADK_gpr" reaction="R_NADK">
          <gene reference="LLMG_RS01965"/>
        </geneAssociation>
        <geneAssociation id="R_NADH4_gpr" reaction="R_NADH4">
          <or>
            <gene reference="LLMG_RS08720"/>
            <gene reference="LLMG_RS08715"/>
          </or>
        </geneAssociation>
        <geneAssociation id="R_PMPK_gpr" reaction="R_PMPK">
          <or>
            <gene reference="LLMG_RS02355"/>
            <gene reference="LLMG_RS06150"/>
          </or>
        </geneAssociation>
        <geneAssociation id="R_OHPBAT_gpr" reaction="R_OHPBAT">
          <gene reference="LLMG_RS02940"/>
        </geneAssociation>
        <geneAssociation id="R_NADS1_gpr" reaction="R_NADS1">
          <gene reference="LLMG_RS07415"/>
        </geneAssociation>
        <geneAssociation id="R_NAPRT_gpr" reaction="R_NAPRT">
          <gene reference="LLMG_RS07425"/>
        </geneAssociation>
        <geneAssociation id="R_NDPK1_gpr" reaction="R_NDPK1">
          <gene reference="LLMG_RS05685"/>
        </geneAssociation>
        <geneAssociation id="R_OCBT_1_gpr" reaction="R_OCBT_1">
          <or>
            <gene reference="LLMG_RS11590"/>
            <gene reference="LLMG_RS08815"/>
          </or>
        </geneAssociation>
        <geneAssociation id="R_OMPDC_gpr" reaction="R_OMPDC">
          <gene reference="LLMG_RS05620"/>
        </geneAssociation>
        <geneAssociation id="R_ORNCD_1_gpr" reaction="R_ORNCD_1">
          <gene reference="LLMG_RS05835"/>
        </geneAssociation>
        <geneAssociation id="R_ORNTAC_1_gpr" reaction="R_ORNTAC_1">
          <gene reference="LLMG_RS08830"/>
        </geneAssociation>
        <geneAssociation id="R_NDPK3_gpr" reaction="R_NDPK3">
          <gene reference="LLMG_RS05685"/>
        </geneAssociation>
        <geneAssociation id="R_NH4t_gpr" reaction="R_NH4t">
          <gene reference="LLMG_RS04645"/>
        </geneAssociation>
        <geneAssociation id="R_NMNP_gpr" reaction="R_NMNP">
          <gene reference="LLMG_RS08645"/>
        </geneAssociation>
        <geneAssociation id="R_NNAM_gpr" reaction="R_NNAM">
          <gene reference="LLMG_RS01445"/>
        </geneAssociation>
        <geneAssociation id="R_NMNAT_gpr" reaction="R_NMNAT">
          <or>
            <gene reference="LLMG_RS01240"/>
            <gene reference="LLMG_RS07435"/>
          </or>
        </geneAssociation>
        <geneAssociation id="R_ORPT_gpr" reaction="R_ORPT">
          <gene reference="LLMG_RS07605"/>
        </geneAssociation>
        <geneAssociation id="R_P5CR_gpr" reaction="R_P5CR">
          <gene reference="LLMG_RS10365"/>
        </geneAssociation>
        <geneAssociation id="R_NNATr_gpr" reaction="R_NNATr">
          <or>
            <gene reference="LLMG_RS01240"/>
            <gene reference="LLMG_RS07435"/>
          </or>
        </geneAssociation>
        <geneAssociation id="R_NPHS_gpr" reaction="R_NPHS">
          <gene reference="LLMG_RS09170"/>
        </geneAssociation>
        <geneAssociation id="R_PAPPT1_gpr" reaction="R_PAPPT1">
          <gene reference="LLMG_RS08440"/>
        </geneAssociation>
        <geneAssociation id="R_PC_gpr" reaction="R_PC">
          <gene reference="LLMG_RS03310"/>
        </geneAssociation>
        <geneAssociation id="R_PFK_gpr" reaction="R_PFK">
          <gene reference="LLMG_RS05680"/>
        </geneAssociation>
        <geneAssociation id="R_NOX_gpr" reaction="R_NOX">
          <or>
            <gene reference="LLMG_RS08890"/>
            <gene reference="LLMG_RS02085"/>
          </or>
        </geneAssociation>
        <geneAssociation id="R_NOX2_gpr" reaction="R_NOX2">
          <or>
            <gene reference="LLMG_RS02085"/>
            <gene reference="LLMG_RS08890"/>
          </or>
        </geneAssociation>
        <geneAssociation id="R_PGAMT_gpr" reaction="R_PGAMT">
          <gene reference="LLMG_RS02290"/>
        </geneAssociation>
        <geneAssociation id="R_PFL_gpr" reaction="R_PFL">
          <and>
            <gene reference="LLMG_RS03285"/>
            <gene reference="LLMG_RS10005"/>
          </and>
        </geneAssociation>
        <geneAssociation id="R_PGMT_gpr" reaction="R_PGMT">
          <gene reference="LLMG_RS02290"/>
        </geneAssociation>
        <geneAssociation id="R_PGK_gpr" reaction="R_PGK">
          <gene reference="LLMG_RS01325"/>
        </geneAssociation>
        <geneAssociation id="R_NADHPO_gpr" reaction="R_NADHPO">
          <gene reference="LLMG_RS02085"/>
        </geneAssociation>
        <geneAssociation id="R_PGCD_gpr" reaction="R_PGCD">
          <or>
            <gene reference="LLMG_RS02945"/>
            <gene reference="LLMG_RS11240"/>
          </or>
        </geneAssociation>
        <geneAssociation id="R_GND_gpr" reaction="R_GND">
          <or>
            <gene reference="LLMG_RS12405"/>
            <gene reference="LLMG_RS03045"/>
          </or>
        </geneAssociation>
        <geneAssociation id="R_PGGT2_gpr" reaction="R_PGGT2">
          <or>
            <and>
              <gene reference="LLMG_RS02600"/>
              <gene reference="LLMG_RS11990"/>
              <gene reference="LLMG_RS08445"/>
            </and>
            <and>
              <gene reference="LLMG_RS02600"/>
              <gene reference="LLMG_RS11990"/>
              <gene reference="LLMG_RS01845"/>
            </and>
          </or>
        </geneAssociation>
        <geneAssociation id="R_PGL_gpr" reaction="R_PGL">
          <gene reference="LLMG_RS12210"/>
        </geneAssociation>
        <geneAssociation id="R_PGM_gpr" reaction="R_PGM">
          <or>
            <gene reference="LLMG_RS01830"/>
            <gene reference="LLMG_RS09625"/>
            <gene reference="LLMG_RS07955"/>
          </or>
        </geneAssociation>
        <geneAssociation id="R_PGMT_B_gpr" reaction="R_PGMT_B">
          <gene reference="LLMG_RS02315"/>
        </geneAssociation>
        <geneAssociation id="R_PGSA_LLA_gpr" reaction="R_PGSA_LLA">
          <gene reference="LLMG_RS11155"/>
        </geneAssociation>
        <geneAssociation id="R_PPYRDC_gpr" reaction="R_PPYRDC">
          <gene reference="LLMG_RS11035"/>
        </geneAssociation>
        <geneAssociation id="R_PHETRS_1_gpr" reaction="R_PHETRS_1">
          <and>
            <gene reference="LLMG_RS11025"/>
            <gene reference="LLMG_RS11030"/>
          </and>
        </geneAssociation>
        <geneAssociation id="R_PMEVK_gpr" reaction="R_PMEVK">
          <gene reference="LLMG_RS02180"/>
        </geneAssociation>
        <geneAssociation id="R_araphe1_gpr" reaction="R_araphe1">
          <gene reference="LLMG_RS00370"/>
        </geneAssociation>
        <geneAssociation id="R_SBTpts_gpr" reaction="R_SBTpts">
          <and>
            <gene reference="LLMG_RS00670"/>
            <gene reference="LLMG_RS00675"/>
          </and>
        </geneAssociation>
        <geneAssociation id="R_PNTK_gpr" reaction="R_PNTK">
          <gene reference="LLMG_RS05370"/>
        </geneAssociation>
        <geneAssociation id="R_PPIabc_gpr" reaction="R_PPIabc">
          <and>
            <gene reference="LLMG_RS09490"/>
            <gene reference="LLMG_RS09495"/>
            <gene reference="LLMG_RS09500"/>
            <gene reference="LLMG_RS09505"/>
            <gene reference="LLMG_RS09510"/>
            <gene reference="LLMG_RS09515"/>
          </and>
        </geneAssociation>
        <geneAssociation id="R_PIabc_gpr" reaction="R_PIabc">
          <and>
            <gene reference="LLMG_RS09490"/>
            <gene reference="LLMG_RS09495"/>
            <gene reference="LLMG_RS09500"/>
            <gene reference="LLMG_RS09505"/>
            <gene reference="LLMG_RS09510"/>
            <gene reference="LLMG_RS09515"/>
          </and>
        </geneAssociation>
        <geneAssociation id="R_POR_gpr" reaction="R_POR">
          <gene reference="LLMG_RS02275"/>
        </geneAssociation>
        <geneAssociation id="R_RBK_gpr" reaction="R_RBK">
          <gene reference="LLMG_RS04050"/>
        </geneAssociation>
        <geneAssociation id="R_PPA_gpr" reaction="R_PPA">
          <gene reference="LLMG_RS10000"/>
        </geneAssociation>
        <geneAssociation id="R_DSERt2_gpr" reaction="R_DSERt2">
          <or>
            <gene reference="LLMG_RS01925"/>
            <gene reference="LLMG_RS01930"/>
          </or>
        </geneAssociation>
        <geneAssociation id="R_PYNP2r_gpr" reaction="R_PYNP2r">
          <gene reference="LLMG_RS08650"/>
        </geneAssociation>
        <geneAssociation id="R_PPNCL_gpr" reaction="R_PPNCL">
          <gene reference="LLMG_RS02840"/>
        </geneAssociation>
        <geneAssociation id="R_RBFK_gpr" reaction="R_RBFK">
          <gene reference="LLMG_RS07215"/>
        </geneAssociation>
        <geneAssociation id="R_SUCR_gpr" reaction="R_SUCR">
          <gene reference="LLMG_RS03845"/>
        </geneAssociation>
        <geneAssociation id="R_PYK_gpr" reaction="R_PYK">
          <gene reference="LLMG_RS05685"/>
        </geneAssociation>
        <geneAssociation id="R_PSCVT_gpr" reaction="R_PSCVT">
          <gene reference="LLMG_RS09640"/>
        </geneAssociation>
        <geneAssociation id="R_PPCDC_gpr" reaction="R_PPCDC">
          <gene reference="LLMG_RS02840"/>
        </geneAssociation>
        <geneAssociation id="R_PPM2_gpr" reaction="R_PPM2">
          <gene reference="LLMG_RS08060"/>
        </geneAssociation>
        <geneAssociation id="R_PPM_gpr" reaction="R_PPM">
          <gene reference="LLMG_RS08060"/>
        </geneAssociation>
        <geneAssociation id="R_PPND_gpr" reaction="R_PPND">
          <gene reference="LLMG_RS09645"/>
        </geneAssociation>
        <geneAssociation id="R_PPNDH_gpr" reaction="R_PPNDH">
          <gene reference="LLMG_RS09630"/>
        </geneAssociation>
        <geneAssociation id="R_PRAGSr_gpr" reaction="R_PRAGSr">
          <gene reference="LLMG_RS05075"/>
        </geneAssociation>
        <geneAssociation id="R_PRPPS_gpr" reaction="R_PRPPS">
          <or>
            <gene reference="LLMG_RS08760"/>
            <gene reference="LLMG_RS10225"/>
          </or>
        </geneAssociation>
        <geneAssociation id="R_PSP_L_gpr" reaction="R_PSP_L">
          <gene reference="LLMG_RS02950"/>
        </geneAssociation>
        <geneAssociation id="R_PTAILE_gpr" reaction="R_PTAILE">
          <gene reference="LLMG_RS03945"/>
        </geneAssociation>
        <geneAssociation id="R_PRAIi_gpr" reaction="R_PRAIi">
          <gene reference="LLMG_RS05270"/>
        </geneAssociation>
        <geneAssociation id="R_PRAIS_1_gpr" reaction="R_PRAIS_1">
          <gene reference="LLMG_RS05020"/>
        </geneAssociation>
        <geneAssociation id="R_PRATPP_gpr" reaction="R_PRATPP">
          <gene reference="LLMG_RS06535"/>
        </geneAssociation>
        <geneAssociation id="R_PRAMPC_1_gpr" reaction="R_PRAMPC_1">
          <gene reference="LLMG_RS06535"/>
        </geneAssociation>
        <geneAssociation id="R_PTALEU_gpr" reaction="R_PTALEU">
          <gene reference="LLMG_RS03945"/>
        </geneAssociation>
        <geneAssociation id="R_PTAVAL_gpr" reaction="R_PTAVAL">
          <gene reference="LLMG_RS03945"/>
        </geneAssociation>
        <geneAssociation id="R_PTAr_gpr" reaction="R_PTAr">
          <gene reference="LLMG_RS03945"/>
        </geneAssociation>
        <geneAssociation id="R_PTPATi_gpr" reaction="R_PTPATi">
          <gene reference="LLMG_RS12260"/>
        </geneAssociation>
        <geneAssociation id="R_PUNP1_gpr" reaction="R_PUNP1">
          <gene reference="LLMG_RS08050"/>
        </geneAssociation>
        <geneAssociation id="R_PRASCSi_gpr" reaction="R_PRASCSi">
          <gene reference="LLMG_RS04950"/>
        </geneAssociation>
        <geneAssociation id="R_PREN_gpr" reaction="R_PREN">
          <gene reference="LLMG_RS01035"/>
        </geneAssociation>
        <geneAssociation id="R_PRFGS_1_gpr" reaction="R_PRFGS_1">
          <and>
            <gene reference="LLMG_RS04955"/>
            <gene reference="LLMG_RS04960"/>
            <gene reference="LLMG_RS04965"/>
          </and>
        </geneAssociation>
        <geneAssociation id="R_PUNP2_gpr" reaction="R_PUNP2">
          <gene reference="LLMG_RS08050"/>
        </geneAssociation>
        <geneAssociation id="R_PRMICI_gpr" reaction="R_PRMICI">
          <gene reference="LLMG_RS06545"/>
        </geneAssociation>
        <geneAssociation id="R_PROTRS_1_gpr" reaction="R_PROTRS_1">
          <gene reference="LLMG_RS12095"/>
        </geneAssociation>
        <geneAssociation id="R_PTRCabc_gpr" reaction="R_PTRCabc">
          <and>
            <gene reference="LLMG_RS06730"/>
            <gene reference="LLMG_RS06725"/>
            <gene reference="LLMG_RS06720"/>
            <gene reference="LLMG_RS06715"/>
          </and>
        </geneAssociation>
        <geneAssociation id="R_PUNP3_gpr" reaction="R_PUNP3">
          <gene reference="LLMG_RS08050"/>
        </geneAssociation>
        <geneAssociation id="R_PUNP4_gpr" reaction="R_PUNP4">
          <gene reference="LLMG_RS08050"/>
        </geneAssociation>
        <geneAssociation id="R_PYNP4_gpr" reaction="R_PYNP4">
          <gene reference="LLMG_RS05380"/>
        </geneAssociation>
        <geneAssociation id="R_PYNP1_copy1_gpr" reaction="R_PYNP1_copy1">
          <gene reference="LLMG_RS05380"/>
        </geneAssociation>
        <geneAssociation id="R_PYNP1_copy2_gpr" reaction="R_PYNP1_copy2">
          <gene reference="LLMG_RS05380"/>
        </geneAssociation>
        <geneAssociation id="R_PYROX_1_gpr" reaction="R_PYROX_1">
          <gene reference="LLMG_RS11635"/>
        </geneAssociation>
        <geneAssociation id="R_RBFSa_gpr" reaction="R_RBFSa">
          <gene reference="LLMG_RS07705"/>
        </geneAssociation>
        <geneAssociation id="R_RBFSb_gpr" reaction="R_RBFSb">
          <gene reference="LLMG_RS07695"/>
        </geneAssociation>
        <geneAssociation id="R_RIBabc_gpr" reaction="R_RIBabc">
          <and>
            <gene reference="LLMG_RS04060"/>
            <gene reference="LLMG_RS04065"/>
            <gene reference="LLMG_RS04070"/>
          </and>
        </geneAssociation>
        <geneAssociation id="R_S7PI_1_gpr" reaction="R_S7PI_1">
          <gene reference="LLMG_RS11765"/>
        </geneAssociation>
        <geneAssociation id="R_RPE_gpr" reaction="R_RPE">
          <or>
            <gene reference="LLMG_RS04875"/>
            <gene reference="LLMG_RS11000"/>
          </or>
        </geneAssociation>
        <geneAssociation id="R_RPI_gpr" reaction="R_RPI">
          <or>
            <gene reference="LLMG_RS12615"/>
            <gene reference="LLMG_RS04880"/>
          </or>
        </geneAssociation>
        <geneAssociation id="R_SERAT_gpr" reaction="R_SERAT">
          <gene reference="LLMG_RS10205"/>
        </geneAssociation>
        <geneAssociation id="R_RNDR4_gpr" reaction="R_RNDR4">
          <and>
            <gene reference="LLMG_RS07760"/>
            <gene reference="LLMG_RS07765"/>
          </and>
        </geneAssociation>
        <geneAssociation id="R_RNDR1_gpr" reaction="R_RNDR1">
          <and>
            <gene reference="LLMG_RS07760"/>
            <gene reference="LLMG_RS07765"/>
          </and>
        </geneAssociation>
        <geneAssociation id="R_RNDR2_gpr" reaction="R_RNDR2">
          <and>
            <gene reference="LLMG_RS07760"/>
            <gene reference="LLMG_RS07765"/>
          </and>
        </geneAssociation>
        <geneAssociation id="R_RNDR3_gpr" reaction="R_RNDR3">
          <and>
            <gene reference="LLMG_RS07760"/>
            <gene reference="LLMG_RS07765"/>
          </and>
        </geneAssociation>
        <geneAssociation id="R_FBA_gpr" reaction="R_FBA">
          <gene reference="LLMG_RS10835"/>
        </geneAssociation>
        <geneAssociation id="R_RNTR1_gpr" reaction="R_RNTR1">
          <or>
            <gene reference="LLMG_RS07755"/>
            <gene reference="LLMG_RS01465"/>
          </or>
        </geneAssociation>
        <geneAssociation id="R_RNTR2_gpr" reaction="R_RNTR2">
          <or>
            <gene reference="LLMG_RS07755"/>
            <gene reference="LLMG_RS01465"/>
          </or>
        </geneAssociation>
        <geneAssociation id="R_FBP_gpr" reaction="R_FBP">
          <gene reference="LLMG_RS01385"/>
        </geneAssociation>
        <geneAssociation id="R_RNTR3_gpr" reaction="R_RNTR3">
          <or>
            <gene reference="LLMG_RS07755"/>
            <gene reference="LLMG_RS01465"/>
          </or>
        </geneAssociation>
        <geneAssociation id="R_RNTR4_gpr" reaction="R_RNTR4">
          <or>
            <gene reference="LLMG_RS07755"/>
            <gene reference="LLMG_RS01465"/>
          </or>
        </geneAssociation>
        <geneAssociation id="R_SERTRS_1_gpr" reaction="R_SERTRS_1">
          <gene reference="LLMG_RS03735"/>
        </geneAssociation>
        <geneAssociation id="R_SERD_L_gpr" reaction="R_SERD_L">
          <and>
            <gene reference="LLMG_RS08705"/>
            <gene reference="LLMG_RS08710"/>
          </and>
        </geneAssociation>
        <geneAssociation id="R_THRD_L_gpr" reaction="R_THRD_L">
          <or>
            <gene reference="LLMG_RS06480"/>
            <gene reference="LLMG_RS06485"/>
            <gene reference="LLMG_RS06470"/>
          </or>
        </geneAssociation>
        <geneAssociation id="R_URIK1_gpr" reaction="R_URIK1">
          <gene reference="LLMG_RS03940"/>
        </geneAssociation>
        <geneAssociation id="R_URIK2_gpr" reaction="R_URIK2">
          <gene reference="LLMG_RS03940"/>
        </geneAssociation>
        <geneAssociation id="R_SHK3Dr_gpr" reaction="R_SHK3Dr">
          <gene reference="LLMG_RS09705"/>
        </geneAssociation>
        <geneAssociation id="R_SHKK_gpr" reaction="R_SHKK">
          <gene reference="LLMG_RS09635"/>
        </geneAssociation>
        <geneAssociation id="R_SHSL1_gpr" reaction="R_SHSL1">
          <gene reference="LLMG_RS10955"/>
        </geneAssociation>
        <geneAssociation id="R_2H3MBDH_gpr" reaction="R_2H3MBDH">
          <gene reference="LLMG_RS05745"/>
        </geneAssociation>
        <geneAssociation id="R_METB1_gpr" reaction="R_METB1">
          <gene reference="LLMG_RS10955"/>
        </geneAssociation>
        <geneAssociation id="R_URIK3_gpr" reaction="R_URIK3">
          <gene reference="LLMG_RS03940"/>
        </geneAssociation>
        <geneAssociation id="R_THDPS_gpr" reaction="R_THDPS">
          <gene reference="LLMG_RS01520"/>
        </geneAssociation>
        <geneAssociation id="R_TDMAT6_gpr" reaction="R_TDMAT6">
          <gene reference="LLMG_RS02820"/>
        </geneAssociation>
        <geneAssociation id="R_2H3MPDH_gpr" reaction="R_2H3MPDH">
          <gene reference="LLMG_RS05745"/>
        </geneAssociation>
        <geneAssociation id="R_CYSDS_gpr" reaction="R_CYSDS">
          <gene reference="LLMG_RS08915"/>
        </geneAssociation>
        <geneAssociation id="R_SO4t2_gpr" reaction="R_SO4t2">
          <gene reference="LLMG_RS00350"/>
        </geneAssociation>
        <geneAssociation id="R_SPODM_gpr" reaction="R_SPODM">
          <gene reference="LLMG_RS02190"/>
        </geneAssociation>
        <geneAssociation id="R_THFGLUS_gpr" reaction="R_THFGLUS">
          <gene reference="LLMG_RS06760"/>
        </geneAssociation>
        <geneAssociation id="R_SPMDAT1_gpr" reaction="R_SPMDAT1">
          <gene reference="LLMG_RS04495"/>
        </geneAssociation>
        <geneAssociation id="R_DPR_copy2_gpr" reaction="R_DPR_copy2">
          <gene reference="LLMG_RS05745"/>
        </geneAssociation>
        <geneAssociation id="R_SPMDAT2_gpr" reaction="R_SPMDAT2">
          <gene reference="LLMG_RS04495"/>
        </geneAssociation>
        <geneAssociation id="R_SUCBZL_gpr" reaction="R_SUCBZL">
          <gene reference="LLMG_RS09175"/>
        </geneAssociation>
        <geneAssociation id="R_SUCBZS_gpr" reaction="R_SUCBZS">
          <gene reference="LLMG_RS09180"/>
        </geneAssociation>
        <geneAssociation id="R_TMDK2_gpr" reaction="R_TMDK2">
          <gene reference="LLMG_RS02890"/>
        </geneAssociation>
        <geneAssociation id="R_TMDK1_gpr" reaction="R_TMDK1">
          <gene reference="LLMG_RS02890"/>
        </geneAssociation>
        <geneAssociation id="R_UAGDP_gpr" reaction="R_UAGDP">
          <gene reference="LLMG_RS10360"/>
        </geneAssociation>
        <geneAssociation id="R_2HXICDH_gpr" reaction="R_2HXICDH">
          <gene reference="LLMG_RS05745"/>
        </geneAssociation>
        <geneAssociation id="R_THRA_gpr" reaction="R_THRA">
          <gene reference="LLMG_RS02930"/>
        </geneAssociation>
        <geneAssociation id="R_TYRTA_copy2_gpr" reaction="R_TYRTA_copy2">
          <gene reference="LLMG_RS06585"/>
        </geneAssociation>
        <geneAssociation id="R_SUCD1_gpr" reaction="R_SUCD1">
          <gene reference="LLMG_RS01985"/>
        </geneAssociation>
        <geneAssociation id="R_S6PG_gpr" reaction="R_S6PG">
          <gene reference="LLMG_RS02245"/>
        </geneAssociation>
        <geneAssociation id="R_VALTA_gpr" reaction="R_VALTA">
          <gene reference="LLMG_RS05980"/>
        </geneAssociation>
        <geneAssociation id="R_ACALD_gpr" reaction="R_ACALD">
          <gene reference="LLMG_RS12215"/>
        </geneAssociation>
        <geneAssociation id="R_VALt2r_copy2_gpr" reaction="R_VALt2r_copy2">
          <gene reference="LLMG_RS03390"/>
        </geneAssociation>
        <geneAssociation id="R_TMDPP_gpr" reaction="R_TMDPP">
          <gene reference="LLMG_RS05380"/>
        </geneAssociation>
        <geneAssociation id="R_OIVD1r_gpr" reaction="R_OIVD1r">
          <and>
            <gene reference="LLMG_RS00400"/>
            <gene reference="LLMG_RS00405"/>
            <gene reference="LLMG_RS00395"/>
            <gene reference="LLMG_RS00390"/>
          </and>
        </geneAssociation>
        <geneAssociation id="R_OIVD2_gpr" reaction="R_OIVD2">
          <and>
            <gene reference="LLMG_RS00400"/>
            <gene reference="LLMG_RS00405"/>
            <gene reference="LLMG_RS00395"/>
            <gene reference="LLMG_RS00390"/>
          </and>
        </geneAssociation>
        <geneAssociation id="R_OIVD3_gpr" reaction="R_OIVD3">
          <and>
            <gene reference="LLMG_RS00400"/>
            <gene reference="LLMG_RS00405"/>
            <gene reference="LLMG_RS00395"/>
            <gene reference="LLMG_RS00390"/>
          </and>
        </geneAssociation>
        <geneAssociation id="R_YUMPS_copy2_gpr" reaction="R_YUMPS_copy2">
          <or>
            <gene reference="LLMG_RS02350"/>
            <gene reference="LLMG_RS07220"/>
            <gene reference="llmg_2518"/>
            <gene reference="LLMG_RS01970"/>
            <gene reference="LLMG_RS07670"/>
            <gene reference="LLMG_RS12010"/>
            <gene reference="LLMG_RS06045"/>
          </or>
        </geneAssociation>
        <geneAssociation id="R_TDPDRE_gpr" reaction="R_TDPDRE">
          <gene reference="LLMG_RS01095"/>
        </geneAssociation>
        <geneAssociation id="R_TDPDRR_1_gpr" reaction="R_TDPDRR_1">
          <gene reference="LLMG_RS01110"/>
        </geneAssociation>
        <geneAssociation id="R_TDPGDH_1_gpr" reaction="R_TDPGDH_1">
          <gene reference="LLMG_RS01105"/>
        </geneAssociation>
        <geneAssociation id="R_PDH_gpr" reaction="R_PDH">
          <and>
            <gene reference="LLMG_RS00400"/>
            <gene reference="LLMG_RS00405"/>
            <gene reference="LLMG_RS00395"/>
            <gene reference="LLMG_RS00390"/>
          </and>
        </geneAssociation>
        <geneAssociation id="R_YUMPS_copy1_gpr" reaction="R_YUMPS_copy1">
          <or>
            <gene reference="LLMG_RS02350"/>
            <gene reference="LLMG_RS07220"/>
            <gene reference="llmg_2518"/>
            <gene reference="LLMG_RS01970"/>
            <gene reference="LLMG_RS07670"/>
            <gene reference="LLMG_RS12010"/>
            <gene reference="LLMG_RS06045"/>
          </or>
        </geneAssociation>
        <geneAssociation id="R_SPMDabc_gpr" reaction="R_SPMDabc">
          <and>
            <gene reference="LLMG_RS06730"/>
            <gene reference="LLMG_RS06725"/>
            <gene reference="LLMG_RS06720"/>
            <gene reference="LLMG_RS06715"/>
          </and>
        </geneAssociation>
        <geneAssociation id="R_PUNP5_gpr" reaction="R_PUNP5">
          <gene reference="LLMG_RS08050"/>
        </geneAssociation>
        <geneAssociation id="R_THRS_gpr" reaction="R_THRS">
          <gene reference="LLMG_RS11965"/>
        </geneAssociation>
        <geneAssociation id="R_THRTRS_1_gpr" reaction="R_THRTRS_1">
          <gene reference="LLMG_RS10900"/>
        </geneAssociation>
        <geneAssociation id="R_TKT1_gpr" reaction="R_TKT1">
          <gene reference="LLMG_RS04440"/>
        </geneAssociation>
        <geneAssociation id="R_PUNP6_gpr" reaction="R_PUNP6">
          <gene reference="LLMG_RS08050"/>
        </geneAssociation>
        <geneAssociation id="R_PUNP7_gpr" reaction="R_PUNP7">
          <gene reference="LLMG_RS08050"/>
        </geneAssociation>
        <geneAssociation id="R_TKT2_gpr" reaction="R_TKT2">
          <gene reference="LLMG_RS04440"/>
        </geneAssociation>
        <geneAssociation id="R_ACGApts_gpr" reaction="R_ACGApts">
          <or>
            <and>
              <gene reference="LLMG_RS00670"/>
              <gene reference="LLMG_RS00675"/>
            </and>
            <and>
              <gene reference="LLMG_RS00670"/>
              <gene reference="LLMG_RS00675"/>
            </and>
          </or>
        </geneAssociation>
        <geneAssociation id="R_TMDPK_gpr" reaction="R_TMDPK">
          <gene reference="LLMG_RS10075"/>
        </geneAssociation>
        <geneAssociation id="R_TMDS_copy2_gpr" reaction="R_TMDS_copy2">
          <gene reference="LLMG_RS04905"/>
        </geneAssociation>
        <geneAssociation id="R_TRPS2_gpr" reaction="R_TRPS2">
          <and>
            <gene reference="LLMG_RS05280"/>
            <gene reference="LLMG_RS05285"/>
          </and>
        </geneAssociation>
        <geneAssociation id="R_TMN_gpr" reaction="R_TMN">
          <gene reference="LLMG_RS09810"/>
        </geneAssociation>
        <geneAssociation id="R_ITCY_gpr" reaction="R_ITCY">
          <gene reference="LLMG_RS03940"/>
        </geneAssociation>
        <geneAssociation id="R_TMPPP_gpr" reaction="R_TMPPP">
          <gene reference="LLMG_RS06155"/>
        </geneAssociation>
        <geneAssociation id="R_TPI_gpr" reaction="R_TPI">
          <gene reference="LLMG_RS07185"/>
        </geneAssociation>
        <geneAssociation id="R_XYLI2_gpr" reaction="R_XYLI2">
          <gene reference="LLMG_RS05100"/>
        </geneAssociation>
        <geneAssociation id="R_IMPC_gpr" reaction="R_IMPC">
          <gene reference="LLMG_RS05055"/>
        </geneAssociation>
        <geneAssociation id="R_TRE6PH_gpr" reaction="R_TRE6PH">
          <gene reference="LLMG_RS03830"/>
        </geneAssociation>
        <geneAssociation id="R_TRDR_gpr" reaction="R_TRDR">
          <or>
            <gene reference="LLMG_RS08000"/>
            <gene reference="LLMG_RS04005"/>
          </or>
        </geneAssociation>
        <geneAssociation id="R_araphe2_gpr" reaction="R_araphe2">
          <gene reference="LLMG_RS00370"/>
        </geneAssociation>
        <geneAssociation id="R_TRPTRS_1_gpr" reaction="R_TRPTRS_1">
          <gene reference="LLMG_RS00430"/>
        </geneAssociation>
        <geneAssociation id="R_TRPS1_gpr" reaction="R_TRPS1">
          <and>
            <gene reference="LLMG_RS05280"/>
            <gene reference="LLMG_RS05285"/>
          </and>
        </geneAssociation>
        <geneAssociation id="R_ACCOAC_gpr" reaction="R_ACCOAC">
          <and>
            <gene reference="LLMG_RS08920"/>
            <gene reference="LLMG_RS08940"/>
            <gene reference="LLMG_RS08930"/>
            <gene reference="LLMG_RS08925"/>
            <or>
              <gene reference="LLMG_RS09820"/>
              <gene reference="LLMG_RS10805"/>
            </or>
          </and>
        </geneAssociation>
        <geneAssociation id="R_TYRTRS_1_gpr" reaction="R_TYRTRS_1">
          <gene reference="LLMG_RS02055"/>
        </geneAssociation>
        <geneAssociation id="R_GALTpts_gpr" reaction="R_GALTpts">
          <and>
            <gene reference="LLMG_RS00670"/>
            <gene reference="LLMG_RS00675"/>
          </and>
        </geneAssociation>
        <geneAssociation id="R_UAAGDS_gpr" reaction="R_UAAGDS">
          <gene reference="LLMG_RS09965"/>
        </geneAssociation>
        <geneAssociation id="R_UAGPT1_gpr" reaction="R_UAGPT1">
          <gene reference="LLMG_RS04660"/>
        </geneAssociation>
        <geneAssociation id="R_UAAGLS1_1_gpr" reaction="R_UAAGLS1_1">
          <or>
            <gene reference="LLMG_RS07395"/>
            <gene reference="LLMG_RS09965"/>
          </or>
        </geneAssociation>
        <geneAssociation id="R_UAGCVT_gpr" reaction="R_UAGCVT">
          <or>
            <gene reference="LLMG_RS02630"/>
            <gene reference="LLMG_RS01685"/>
          </or>
        </geneAssociation>
        <geneAssociation id="R_UGT1_LLA_gpr" reaction="R_UGT1_LLA">
          <gene reference="LLMG_RS04660"/>
        </geneAssociation>
        <geneAssociation id="R_UGT2_LLA_gpr" reaction="R_UGT2_LLA">
          <gene reference="LLMG_RS04660"/>
        </geneAssociation>
        <geneAssociation id="R_TREpts_gpr" reaction="R_TREpts">
          <and>
            <gene reference="LLMG_RS02305"/>
            <gene reference="LLMG_RS00670"/>
            <gene reference="LLMG_RS00675"/>
          </and>
        </geneAssociation>
        <geneAssociation id="R_UAMAGS_gpr" reaction="R_UAMAGS">
          <gene reference="LLMG_RS04655"/>
        </geneAssociation>
        <geneAssociation id="R_UAMAS_gpr" reaction="R_UAMAS">
          <gene reference="LLMG_RS11610"/>
        </geneAssociation>
        <geneAssociation id="R_GPDDA3_gpr" reaction="R_GPDDA3">
          <or>
            <gene reference="LLMG_RS11405"/>
            <gene reference="LLMG_RS00415"/>
          </or>
        </geneAssociation>
        <geneAssociation id="R_UAPGR_gpr" reaction="R_UAPGR">
          <gene reference="LLMG_RS06735"/>
        </geneAssociation>
        <geneAssociation id="R_UDCPKr_gpr" reaction="R_UDCPKr">
          <gene reference="LLMG_RS12440"/>
        </geneAssociation>
        <geneAssociation id="R_UDCPDPS_gpr" reaction="R_UDCPDPS">
          <and>
            <gene reference="LLMG_RS05635"/>
            <gene reference="LLMG_RS12110"/>
          </and>
        </geneAssociation>
        <geneAssociation id="R_UDPG4E_gpr" reaction="R_UDPG4E">
          <gene reference="LLMG_RS11200"/>
        </geneAssociation>
        <geneAssociation id="R_MNLpts_gpr" reaction="R_MNLpts">
          <and>
            <gene reference="LLMG_RS00140"/>
            <gene reference="LLMG_RS00150"/>
            <gene reference="LLMG_RS00670"/>
            <gene reference="LLMG_RS00675"/>
          </and>
        </geneAssociation>
        <geneAssociation id="R_UDPGALM_gpr" reaction="R_UDPGALM">
          <gene reference="LLMG_RS01180"/>
        </geneAssociation>
        <geneAssociation id="R_UDPGD_gpr" reaction="R_UDPGD">
          <gene reference="LLMG_RS08135"/>
        </geneAssociation>
        <geneAssociation id="R_GPDDA5_gpr" reaction="R_GPDDA5">
          <or>
            <gene reference="LLMG_RS11405"/>
            <gene reference="LLMG_RS00415"/>
          </or>
        </geneAssociation>
        <geneAssociation id="R_UGLDDS1_gpr" reaction="R_UGLDDS1">
          <gene reference="LLMG_RS01860"/>
        </geneAssociation>
        <geneAssociation id="R_UPPRT_gpr" reaction="R_UPPRT">
          <gene reference="LLMG_RS10940"/>
        </geneAssociation>
        <geneAssociation id="R_ACGALpts_gpr" reaction="R_ACGALpts">
          <and>
            <gene reference="LLMG_RS00670"/>
            <gene reference="LLMG_RS00675"/>
          </and>
        </geneAssociation>
        <geneAssociation id="R_URAt2_gpr" reaction="R_URAt2">
          <gene reference="LLMG_RS04555"/>
        </geneAssociation>
        <geneAssociation id="R_UMPK_gpr" reaction="R_UMPK">
          <gene reference="LLMG_RS11470"/>
        </geneAssociation>
        <geneAssociation id="R_araphe3_gpr" reaction="R_araphe3">
          <gene reference="LLMG_RS00370"/>
        </geneAssociation>
        <geneAssociation id="R_URIDK2r_gpr" reaction="R_URIDK2r">
          <gene reference="LLMG_RS11470"/>
        </geneAssociation>
        <geneAssociation id="R_VALTRS_1_gpr" reaction="R_VALTRS_1">
          <gene reference="LLMG_RS12325"/>
        </geneAssociation>
        <geneAssociation id="R_aratry1_gpr" reaction="R_aratry1">
          <gene reference="LLMG_RS00370"/>
        </geneAssociation>
        <geneAssociation id="R_XANt2_gpr" reaction="R_XANt2">
          <gene reference="LLMG_RS06815"/>
        </geneAssociation>
        <geneAssociation id="R_aratry2_gpr" reaction="R_aratry2">
          <gene reference="LLMG_RS00370"/>
        </geneAssociation>
        <geneAssociation id="R_XPPT_gpr" reaction="R_XPPT">
          <gene reference="LLMG_RS06820"/>
        </geneAssociation>
        <geneAssociation id="R_aratyr1_gpr" reaction="R_aratyr1">
          <gene reference="LLMG_RS00370"/>
        </geneAssociation>
        <geneAssociation id="R_XYLI1_gpr" reaction="R_XYLI1">
          <gene reference="LLMG_RS05100"/>
        </geneAssociation>
        <geneAssociation id="R_aratyr2_gpr" reaction="R_aratyr2">
          <gene reference="LLMG_RS00370"/>
        </geneAssociation>
        <geneAssociation id="R_ZNabc_gpr" reaction="R_ZNabc">
          <and>
            <gene reference="LLMG_RS12025"/>
            <gene reference="LLMG_RS12030"/>
            <gene reference="LLMG_RS12035"/>
          </and>
        </geneAssociation>
        <geneAssociation id="R_aratyr3_gpr" reaction="R_aratyr3">
          <gene reference="LLMG_RS00370"/>
        </geneAssociation>
        <geneAssociation id="R_aratyr4_gpr" reaction="R_aratyr4">
          <gene reference="LLMG_RS00370"/>
        </geneAssociation>
        <geneAssociation id="R_ALCD2x_gpr" reaction="R_ALCD2x">
          <or>
            <gene reference="LLMG_RS04865"/>
            <gene reference="LLMG_RS12215"/>
          </or>
        </geneAssociation>
        <geneAssociation id="R_ASPTA4_gpr" reaction="R_ASPTA4">
          <gene reference="LLMG_RS10105"/>
        </geneAssociation>
        <geneAssociation id="R_TYRTA_copy1_gpr" reaction="R_TYRTA_copy1">
          <or>
            <gene reference="LLMG_RS00370"/>
            <gene reference="LLMG_RS10105"/>
          </or>
        </geneAssociation>
        <geneAssociation id="R_PHETA1_copy1_gpr" reaction="R_PHETA1_copy1">
          <or>
            <gene reference="LLMG_RS00370"/>
            <gene reference="LLMG_RS10105"/>
          </or>
        </geneAssociation>
        <geneAssociation id="R_HEMAT2_gpr" reaction="R_HEMAT2">
          <gene reference="LLMG_RS02820"/>
        </geneAssociation>
        <geneAssociation id="R_OCMAT3_gpr" reaction="R_OCMAT3">
          <gene reference="LLMG_RS02820"/>
        </geneAssociation>
        <geneAssociation id="R_GLCpts_gpr" reaction="R_GLCpts">
          <and>
            <or>
              <gene reference="LLMG_RS03760"/>
              <gene reference="LLMG_RS03765"/>
              <gene reference="LLMG_RS03755"/>
            </or>
            <gene reference="LLMG_RS00670"/>
            <gene reference="LLMG_RS00675"/>
          </and>
        </geneAssociation>
        <geneAssociation id="R_MANpts_gpr" reaction="R_MANpts">
          <and>
            <or>
              <gene reference="LLMG_RS03760"/>
              <gene reference="LLMG_RS03765"/>
              <gene reference="LLMG_RS03755"/>
            </or>
            <gene reference="LLMG_RS00670"/>
            <gene reference="LLMG_RS00675"/>
          </and>
        </geneAssociation>
        <geneAssociation id="R_CELBpts_gpr" reaction="R_CELBpts">
          <or>
            <and>
              <gene reference="LLMG_RS02225"/>
              <gene reference="LLMG_RS02230"/>
              <gene reference="LLMG_RS02240"/>
              <gene reference="LLMG_RS00670"/>
              <gene reference="LLMG_RS00675"/>
            </and>
            <and>
              <gene reference="LLMG_RS00670"/>
              <gene reference="LLMG_RS00675"/>
            </and>
          </or>
        </geneAssociation>
        <geneAssociation id="R_DHORD6_gpr" reaction="R_DHORD6">
          <and>
            <gene reference="LLMG_RS05610"/>
            <gene reference="LLMG_RS05615"/>
          </and>
        </geneAssociation>
        <geneAssociation id="R_DPR_copy1_gpr" reaction="R_DPR_copy1">
          <or>
            <gene reference="LLMG_RS06475"/>
            <gene reference="LLMG_RS05745"/>
          </or>
        </geneAssociation>
        <geneAssociation id="R_KARA2_gpr" reaction="R_KARA2">
          <gene reference="LLMG_RS06475"/>
        </geneAssociation>
        <geneAssociation id="R_FRUK_gpr" reaction="R_FRUK">
          <gene reference="LLMG_RS07905"/>
        </geneAssociation>
        <geneAssociation id="R_FRUpts_gpr" reaction="R_FRUpts">
          <or>
            <and>
              <gene reference="LLMG_RS07900"/>
              <gene reference="LLMG_RS00670"/>
              <gene reference="LLMG_RS00675"/>
            </and>
            <and>
              <or>
                <gene reference="LLMG_RS03760"/>
                <gene reference="LLMG_RS03765"/>
                <gene reference="LLMG_RS03755"/>
              </or>
              <gene reference="LLMG_RS00670"/>
              <gene reference="LLMG_RS00675"/>
            </and>
          </or>
        </geneAssociation>
        <geneAssociation id="R_HHYHL2_gpr" reaction="R_HHYHL2">
          <or>
            <gene reference="LLMG_RS02815"/>
            <gene reference="LLMG_RS08935"/>
          </or>
        </geneAssociation>
        <geneAssociation id="R_HOCHL3_gpr" reaction="R_HOCHL3">
          <or>
            <gene reference="LLMG_RS02815"/>
            <gene reference="LLMG_RS08935"/>
          </or>
        </geneAssociation>
        <geneAssociation id="R_HODHL8_gpr" reaction="R_HODHL8">
          <or>
            <gene reference="LLMG_RS08935"/>
            <gene reference="LLMG_RS02815"/>
          </or>
        </geneAssociation>
        <geneAssociation id="R_HBUHL1_gpr" reaction="R_HBUHL1">
          <or>
            <gene reference="LLMG_RS02815"/>
            <gene reference="LLMG_RS08935"/>
          </or>
        </geneAssociation>
        <geneAssociation id="R_HTDHL6_gpr" reaction="R_HTDHL6">
          <or>
            <gene reference="LLMG_RS02815"/>
            <gene reference="LLMG_RS08935"/>
          </or>
        </geneAssociation>
        <geneAssociation id="R_HDDHL5_gpr" reaction="R_HDDHL5">
          <or>
            <gene reference="LLMG_RS02815"/>
            <gene reference="LLMG_RS08935"/>
          </or>
        </geneAssociation>
        <geneAssociation id="R_MCMAT4_gpr" reaction="R_MCMAT4">
          <gene reference="LLMG_RS08945"/>
        </geneAssociation>
        <geneAssociation id="R_MCMAT5_gpr" reaction="R_MCMAT5">
          <gene reference="LLMG_RS08945"/>
        </geneAssociation>
        <geneAssociation id="R_MCMAT6_gpr" reaction="R_MCMAT6">
          <gene reference="LLMG_RS08945"/>
        </geneAssociation>
        <geneAssociation id="R_MCMAT7_gpr" reaction="R_MCMAT7">
          <gene reference="LLMG_RS08945"/>
        </geneAssociation>
        <geneAssociation id="R_MCMAT8_gpr" reaction="R_MCMAT8">
          <gene reference="LLMG_RS08945"/>
        </geneAssociation>
        <geneAssociation id="R_METDabc_gpr" reaction="R_METDabc">
          <or>
            <and>
              <gene reference="LLMG_RS01760"/>
              <gene reference="LLMG_RS01755"/>
              <gene reference="LLMG_RS01740"/>
            </and>
            <and>
              <gene reference="LLMG_RS01760"/>
              <gene reference="LLMG_RS01755"/>
              <gene reference="LLMG_RS01730"/>
            </and>
            <and>
              <gene reference="LLMG_RS01760"/>
              <gene reference="LLMG_RS01755"/>
              <gene reference="LLMG_RS01735"/>
            </and>
            <and>
              <gene reference="LLMG_RS01760"/>
              <gene reference="LLMG_RS01755"/>
              <gene reference="LLMG_RS01750"/>
            </and>
          </or>
        </geneAssociation>
        <geneAssociation id="R_PSERT_gpr" reaction="R_PSERT">
          <gene reference="LLMG_RS02940"/>
        </geneAssociation>
        <geneAssociation id="R_BGLA1_gpr" reaction="R_BGLA1">
          <or>
            <gene reference="LLMG_RS02245"/>
            <gene reference="LLMG_RS08735"/>
          </or>
        </geneAssociation>
        <geneAssociation id="R_SUCpts_gpr" reaction="R_SUCpts">
          <or>
            <and>
              <gene reference="LLMG_RS00670"/>
              <gene reference="LLMG_RS00675"/>
            </and>
            <and>
              <gene reference="LLMG_RS07195"/>
              <gene reference="LLMG_RS00670"/>
              <gene reference="LLMG_RS00675"/>
            </and>
          </or>
        </geneAssociation>
      </listOfGeneAssociations>
    </annotation>
    <listOfUnitDefinitions>
      <unitDefinition id="hour" name="hour">
        <listOfUnits>
          <unit kind="second" exponent="1" scale="0" multiplier="3600"/>
        </listOfUnits>
      </unitDefinition>
      <unitDefinition id="mmol_per_gdw" name="mmol_per_gdw">
        <listOfUnits>
          <unit kind="mole" exponent="1" scale="-3" multiplier="1"/>
          <unit kind="gram" exponent="-1" scale="0" multiplier="1"/>
        </listOfUnits>
      </unitDefinition>
      <unitDefinition id="mmol_per_hour" name="mmol_per_hour">
        <listOfUnits>
          <unit kind="mole" exponent="1" scale="-3" multiplier="1"/>
          <unit kind="second" exponent="-1" scale="0" multiplier="3600"/>
        </listOfUnits>
      </unitDefinition>
      <unitDefinition id="per_hour" name="per_hour">
        <listOfUnits>
          <unit kind="second" exponent="-1" scale="0" multiplier="3600"/>
        </listOfUnits>
      </unitDefinition>
    </listOfUnitDefinitions>
    <listOfCompartments>
      <compartment metaid="meta_c" id="c" name="cytosol" spatialDimensions="3" size="1" units="dimensionless" constant="true"/>
      <compartment metaid="meta_e" id="e" name="extracellular space" spatialDimensions="3" size="1" units="dimensionless" constant="true"/>
    </listOfCompartments>
    <listOfSpecies>
      <species metaid="meta_M_10fthf_c" sboTerm="SBO:0000247" id="M_10fthf_c" name="10-Formyltetrahydrofolate" compartment="c" hasOnlySubstanceUnits="true" boundaryCondition="false" constant="false" fbc:charge="-2" fbc:chemicalFormula="C20H21N7O7">
        <annotation>
          <rdf:RDF xmlns:rdf="http://www.w3.org/1999/02/22-rdf-syntax-ns#" xmlns:dcterms="http://purl.org/dc/terms/" xmlns:vCard="http://www.w3.org/2001/vcard-rdf/3.0#" xmlns:vCard4="http://www.w3.org/2006/vcard/ns#" xmlns:bqbiol="http://biomodels.net/biology-qualifiers/" xmlns:bqmodel="http://biomodels.net/model-qualifiers/">
            <rdf:Description rdf:about="#meta_M_10fthf_c">
              <bqbiol:is>
                <rdf:Bag>
                  <rdf:li rdf:resource="http://identifiers.org/bigg.metabolite/10fthf"/>
                  <rdf:li rdf:resource="http://identifiers.org/biocyc/META:10-FORMYL-THF"/>
                  <rdf:li rdf:resource="http://identifiers.org/chebi/CHEBI:19108"/>
                  <rdf:li rdf:resource="http://identifiers.org/chebi/CHEBI:15637"/>
                  <rdf:li rdf:resource="http://identifiers.org/chebi/CHEBI:698"/>
                  <rdf:li rdf:resource="http://identifiers.org/chebi/CHEBI:19109"/>
                  <rdf:li rdf:resource="http://identifiers.org/chebi/CHEBI:11304"/>
                  <rdf:li rdf:resource="http://identifiers.org/chebi/CHEBI:57454"/>
                  <rdf:li rdf:resource="http://identifiers.org/hmdb/HMDB00972"/>
                  <rdf:li rdf:resource="http://identifiers.org/inchi_key/AUFGTPPARQZWDO-YPMHNXCESA-L"/>
                  <rdf:li rdf:resource="http://identifiers.org/kegg.compound/C00234"/>
                  <rdf:li rdf:resource="http://identifiers.org/metanetx.chemical/MNXM237"/>
                  <rdf:li rdf:resource="http://identifiers.org/reactome.compound/5389850"/>
                  <rdf:li rdf:resource="http://identifiers.org/reactome.compound/419151"/>
                  <rdf:li rdf:resource="http://identifiers.org/sabiork/1318"/>
                  <rdf:li rdf:resource="http://identifiers.org/seed.compound/cpd00201"/>
                </rdf:Bag>
              </bqbiol:is>
            </rdf:Description>
          </rdf:RDF>
        </annotation>
      </species>
      <species metaid="meta_M_12dgr_LLA_c" sboTerm="SBO:0000247" id="M_12dgr_LLA_c" name="1 2 diacylglycerol  lactis specific " compartment="c" hasOnlySubstanceUnits="true" boundaryCondition="false" constant="false" fbc:chemicalFormula="C3720H6998O500">
        <annotation>
          <rdf:RDF xmlns:rdf="http://www.w3.org/1999/02/22-rdf-syntax-ns#" xmlns:dcterms="http://purl.org/dc/terms/" xmlns:vCard="http://www.w3.org/2001/vcard-rdf/3.0#" xmlns:vCard4="http://www.w3.org/2006/vcard/ns#" xmlns:bqbiol="http://biomodels.net/biology-qualifiers/" xmlns:bqmodel="http://biomodels.net/model-qualifiers/">
            <rdf:Description rdf:about="#meta_M_12dgr_LLA_c">
              <bqbiol:is>
                <rdf:Bag>
                  <rdf:li rdf:resource="http://identifiers.org/bigg.metabolite/12dgr_LLA"/>
                </rdf:Bag>
              </bqbiol:is>
            </rdf:Description>
          </rdf:RDF>
        </annotation>
      </species>
      <species metaid="meta_M_13dpg_c" sboTerm="SBO:0000247" id="M_13dpg_c" name="3-Phospho-D-glyceroyl phosphate" compartment="c" hasOnlySubstanceUnits="true" boundaryCondition="false" constant="false" fbc:charge="-4" fbc:chemicalFormula="C3H4O10P2">
        <annotation>
          <rdf:RDF xmlns:rdf="http://www.w3.org/1999/02/22-rdf-syntax-ns#" xmlns:dcterms="http://purl.org/dc/terms/" xmlns:vCard="http://www.w3.org/2001/vcard-rdf/3.0#" xmlns:vCard4="http://www.w3.org/2006/vcard/ns#" xmlns:bqbiol="http://biomodels.net/biology-qualifiers/" xmlns:bqmodel="http://biomodels.net/model-qualifiers/">
            <rdf:Description rdf:about="#meta_M_13dpg_c">
              <bqbiol:is>
                <rdf:Bag>
                  <rdf:li rdf:resource="http://identifiers.org/bigg.metabolite/13dpg"/>
                  <rdf:li rdf:resource="http://identifiers.org/biocyc/META:DPG"/>
                  <rdf:li rdf:resource="http://identifiers.org/chebi/CHEBI:57604"/>
                  <rdf:li rdf:resource="http://identifiers.org/chebi/CHEBI:20189"/>
                  <rdf:li rdf:resource="http://identifiers.org/chebi/CHEBI:11881"/>
                  <rdf:li rdf:resource="http://identifiers.org/chebi/CHEBI:16001"/>
                  <rdf:li rdf:resource="http://identifiers.org/chebi/CHEBI:1658"/>
                  <rdf:li rdf:resource="http://identifiers.org/hmdb/HMDB62758"/>
                  <rdf:li rdf:resource="http://identifiers.org/inchi_key/LJQLQCAXBUHEAZ-UWTATZPHSA-J"/>
                  <rdf:li rdf:resource="http://identifiers.org/kegg.compound/C00236"/>
                  <rdf:li rdf:resource="http://identifiers.org/metanetx.chemical/MNXM261"/>
                  <rdf:li rdf:resource="http://identifiers.org/reactome.compound/29800"/>
                  <rdf:li rdf:resource="http://identifiers.org/sabiork/21215"/>
                  <rdf:li rdf:resource="http://identifiers.org/seed.compound/cpd00203"/>
                </rdf:Bag>
              </bqbiol:is>
            </rdf:Description>
          </rdf:RDF>
        </annotation>
      </species>
      <species metaid="meta_M_1pyr5c_c" sboTerm="SBO:0000247" id="M_1pyr5c_c" name="1-Pyrroline-5-carboxylate" compartment="c" hasOnlySubstanceUnits="true" boundaryCondition="false" constant="false" fbc:charge="-1" fbc:chemicalFormula="C5H6NO2">
        <annotation>
          <rdf:RDF xmlns:rdf="http://www.w3.org/1999/02/22-rdf-syntax-ns#" xmlns:dcterms="http://purl.org/dc/terms/" xmlns:vCard="http://www.w3.org/2001/vcard-rdf/3.0#" xmlns:vCard4="http://www.w3.org/2006/vcard/ns#" xmlns:bqbiol="http://biomodels.net/biology-qualifiers/" xmlns:bqmodel="http://biomodels.net/model-qualifiers/">
            <rdf:Description rdf:about="#meta_M_1pyr5c_c">
              <bqbiol:is>
                <rdf:Bag>
                  <rdf:li rdf:resource="http://identifiers.org/bigg.metabolite/1pyr5c"/>
                  <rdf:li rdf:resource="http://identifiers.org/biocyc/META:L-DELTA1-PYRROLINE_5-CARBOXYLATE"/>
                  <rdf:li rdf:resource="http://identifiers.org/chebi/CHEBI:11297"/>
                  <rdf:li rdf:resource="http://identifiers.org/chebi/CHEBI:26458"/>
                  <rdf:li rdf:resource="http://identifiers.org/chebi/CHEBI:18727"/>
                  <rdf:li rdf:resource="http://identifiers.org/chebi/CHEBI:371"/>
                  <rdf:li rdf:resource="http://identifiers.org/chebi/CHEBI:15893"/>
                  <rdf:li rdf:resource="http://identifiers.org/chebi/CHEBI:29066"/>
                  <rdf:li rdf:resource="http://identifiers.org/chebi/CHEBI:11689"/>
                  <rdf:li rdf:resource="http://identifiers.org/chebi/CHEBI:1372"/>
                  <rdf:li rdf:resource="http://identifiers.org/chebi/CHEBI:17388"/>
                  <rdf:li rdf:resource="http://identifiers.org/chebi/CHEBI:12409"/>
                  <rdf:li rdf:resource="http://identifiers.org/chebi/CHEBI:19873"/>
                  <rdf:li rdf:resource="http://identifiers.org/chebi/CHEBI:19095"/>
                  <rdf:li rdf:resource="http://identifiers.org/hmdb/HMDB01301"/>
                  <rdf:li rdf:resource="http://identifiers.org/hmdb/HMDB02240"/>
                  <rdf:li rdf:resource="http://identifiers.org/inchi_key/DWAKNKKXGALPNW-UHFFFAOYSA-M"/>
                  <rdf:li rdf:resource="http://identifiers.org/kegg.compound/C03912"/>
                  <rdf:li rdf:resource="http://identifiers.org/kegg.compound/C04322"/>
                  <rdf:li rdf:resource="http://identifiers.org/metanetx.chemical/MNXM1617"/>
                  <rdf:li rdf:resource="http://identifiers.org/reactome.compound/113590"/>
                  <rdf:li rdf:resource="http://identifiers.org/reactome.compound/35305"/>
                  <rdf:li rdf:resource="http://identifiers.org/sabiork/6942"/>
                  <rdf:li rdf:resource="http://identifiers.org/sabiork/7234"/>
                  <rdf:li rdf:resource="http://identifiers.org/seed.compound/cpd29655"/>
                  <rdf:li rdf:resource="http://identifiers.org/seed.compound/cpd02651"/>
                  <rdf:li rdf:resource="http://identifiers.org/seed.compound/cpd02431"/>
                </rdf:Bag>
              </bqbiol:is>
            </rdf:Description>
          </rdf:RDF>
        </annotation>
      </species>
      <species metaid="meta_M_23dhdp_c" sboTerm="SBO:0000247" id="M_23dhdp_c" name="2,3-Dihydrodipicolinate" compartment="c" hasOnlySubstanceUnits="true" boundaryCondition="false" constant="false" fbc:charge="-2" fbc:chemicalFormula="C7H5NO4">
        <annotation>
          <rdf:RDF xmlns:rdf="http://www.w3.org/1999/02/22-rdf-syntax-ns#" xmlns:dcterms="http://purl.org/dc/terms/" xmlns:vCard="http://www.w3.org/2001/vcard-rdf/3.0#" xmlns:vCard4="http://www.w3.org/2006/vcard/ns#" xmlns:bqbiol="http://biomodels.net/biology-qualifiers/" xmlns:bqmodel="http://biomodels.net/model-qualifiers/">
            <rdf:Description rdf:about="#meta_M_23dhdp_c">
              <bqbiol:is>
                <rdf:Bag>
                  <rdf:li rdf:resource="http://identifiers.org/bigg.metabolite/23dhdp"/>
                  <rdf:li rdf:resource="http://identifiers.org/biocyc/META:2-3-DIHYDRODIPICOLINATE"/>
                  <rdf:li rdf:resource="http://identifiers.org/chebi/CHEBI:18042"/>
                  <rdf:li rdf:resource="http://identifiers.org/chebi/CHEBI:23739"/>
                  <rdf:li rdf:resource="http://identifiers.org/chebi/CHEBI:878"/>
                  <rdf:li rdf:resource="http://identifiers.org/chebi/CHEBI:48052"/>
                  <rdf:li rdf:resource="http://identifiers.org/chebi/CHEBI:30620"/>
                  <rdf:li rdf:resource="http://identifiers.org/chebi/CHEBI:19312"/>
                  <rdf:li rdf:resource="http://identifiers.org/chebi/CHEBI:29048"/>
                  <rdf:li rdf:resource="http://identifiers.org/chebi/CHEBI:11421"/>
                  <rdf:li rdf:resource="http://identifiers.org/hmdb/HMDB12247"/>
                  <rdf:li rdf:resource="http://identifiers.org/inchi_key/UWOCFOFVIBZJGH-YFKPBYRVSA-L"/>
                  <rdf:li rdf:resource="http://identifiers.org/kegg.compound/C03340"/>
                  <rdf:li rdf:resource="http://identifiers.org/metanetx.chemical/MNXM807"/>
                  <rdf:li rdf:resource="http://identifiers.org/sabiork/6562"/>
                  <rdf:li rdf:resource="http://identifiers.org/seed.compound/cpd02120"/>
                </rdf:Bag>
              </bqbiol:is>
            </rdf:Description>
          </rdf:RDF>
        </annotation>
      </species>
      <species metaid="meta_M_23dhmb_c" sboTerm="SBO:0000247" id="M_23dhmb_c" name="(R)-2,3-Dihydroxy-3-methylbutanoate" compartment="c" hasOnlySubstanceUnits="true" boundaryCondition="false" constant="false" fbc:charge="-1" fbc:chemicalFormula="C5H9O4">
        <annotation>
          <rdf:RDF xmlns:rdf="http://www.w3.org/1999/02/22-rdf-syntax-ns#" xmlns:dcterms="http://purl.org/dc/terms/" xmlns:vCard="http://www.w3.org/2001/vcard-rdf/3.0#" xmlns:vCard4="http://www.w3.org/2006/vcard/ns#" xmlns:bqbiol="http://biomodels.net/biology-qualifiers/" xmlns:bqmodel="http://biomodels.net/model-qualifiers/">
            <rdf:Description rdf:about="#meta_M_23dhmb_c">
              <bqbiol:is>
                <rdf:Bag>
                  <rdf:li rdf:resource="http://identifiers.org/bigg.metabolite/23dhmb"/>
                  <rdf:li rdf:resource="http://identifiers.org/biocyc/META:CPD-13357"/>
                  <rdf:li rdf:resource="http://identifiers.org/chebi/CHEBI:10966"/>
                  <rdf:li rdf:resource="http://identifiers.org/chebi/CHEBI:18645"/>
                  <rdf:li rdf:resource="http://identifiers.org/chebi/CHEBI:49072"/>
                  <rdf:li rdf:resource="http://identifiers.org/chebi/CHEBI:15684"/>
                  <rdf:li rdf:resource="http://identifiers.org/chebi/CHEBI:305"/>
                  <rdf:li rdf:resource="http://identifiers.org/hmdb/HMDB12141"/>
                  <rdf:li rdf:resource="http://identifiers.org/inchi_key/JTEYKUFKXGDTEU-VKHMYHEASA-M"/>
                  <rdf:li rdf:resource="http://identifiers.org/kegg.compound/C04272"/>
                  <rdf:li rdf:resource="http://identifiers.org/lipidmaps/LMFA01050453"/>
                  <rdf:li rdf:resource="http://identifiers.org/metanetx.chemical/MNXM114097"/>
                  <rdf:li rdf:resource="http://identifiers.org/seed.compound/cpd19030"/>
                </rdf:Bag>
              </bqbiol:is>
            </rdf:Description>
          </rdf:RDF>
        </annotation>
      </species>
      <species metaid="meta_M_23dhmp_c" sboTerm="SBO:0000247" id="M_23dhmp_c" name="(R)-2,3-Dihydroxy-3-methylpentanoate" compartment="c" hasOnlySubstanceUnits="true" boundaryCondition="false" constant="false" fbc:charge="-1" fbc:chemicalFormula="C6H11O4">
        <annotation>
          <rdf:RDF xmlns:rdf="http://www.w3.org/1999/02/22-rdf-syntax-ns#" xmlns:dcterms="http://purl.org/dc/terms/" xmlns:vCard="http://www.w3.org/2001/vcard-rdf/3.0#" xmlns:vCard4="http://www.w3.org/2006/vcard/ns#" xmlns:bqbiol="http://biomodels.net/biology-qualifiers/" xmlns:bqmodel="http://biomodels.net/model-qualifiers/">
            <rdf:Description rdf:about="#meta_M_23dhmp_c">
              <bqbiol:is>
                <rdf:Bag>
                  <rdf:li rdf:resource="http://identifiers.org/bigg.metabolite/23dhmp"/>
                  <rdf:li rdf:resource="http://identifiers.org/biocyc/META:1-KETO-2-METHYLVALERATE"/>
                  <rdf:li rdf:resource="http://identifiers.org/chebi/CHEBI:18646"/>
                  <rdf:li rdf:resource="http://identifiers.org/chebi/CHEBI:49258"/>
                  <rdf:li rdf:resource="http://identifiers.org/chebi/CHEBI:306"/>
                  <rdf:li rdf:resource="http://identifiers.org/chebi/CHEBI:27512"/>
                  <rdf:li rdf:resource="http://identifiers.org/hmdb/HMDB12140"/>
                  <rdf:li rdf:resource="http://identifiers.org/inchi_key/PDGXJDXVGMHUIR-UJURSFKZSA-M"/>
                  <rdf:li rdf:resource="http://identifiers.org/kegg.compound/C06007"/>
                  <rdf:li rdf:resource="http://identifiers.org/lipidmaps/LMFA01050452"/>
                  <rdf:li rdf:resource="http://identifiers.org/metanetx.chemical/MNXM1202"/>
                  <rdf:li rdf:resource="http://identifiers.org/seed.compound/cpd19046"/>
                </rdf:Bag>
              </bqbiol:is>
            </rdf:Description>
          </rdf:RDF>
        </annotation>
      </species>
      <species metaid="meta_M_25aics_c" sboTerm="SBO:0000247" id="M_25aics_c" name="(S)-2-[5-Amino-1-(5-phospho-D-ribosyl)imidazole-4-carboxamido]succinate" compartment="c" hasOnlySubstanceUnits="true" boundaryCondition="false" constant="false" fbc:charge="-4" fbc:chemicalFormula="C13H15N4O12P">
        <annotation>
          <rdf:RDF xmlns:rdf="http://www.w3.org/1999/02/22-rdf-syntax-ns#" xmlns:dcterms="http://purl.org/dc/terms/" xmlns:vCard="http://www.w3.org/2001/vcard-rdf/3.0#" xmlns:vCard4="http://www.w3.org/2006/vcard/ns#" xmlns:bqbiol="http://biomodels.net/biology-qualifiers/" xmlns:bqmodel="http://biomodels.net/model-qualifiers/">
            <rdf:Description rdf:about="#meta_M_25aics_c">
              <bqbiol:is>
                <rdf:Bag>
                  <rdf:li rdf:resource="http://identifiers.org/bigg.metabolite/25aics"/>
                  <rdf:li rdf:resource="http://identifiers.org/biocyc/META:P-RIBOSYL-4-SUCCCARB-AMINOIMIDAZOLE"/>
                  <rdf:li rdf:resource="http://identifiers.org/chebi/CHEBI:78110"/>
                  <rdf:li rdf:resource="http://identifiers.org/chebi/CHEBI:18319"/>
                  <rdf:li rdf:resource="http://identifiers.org/chebi/CHEBI:58443"/>
                  <rdf:li rdf:resource="http://identifiers.org/chebi/CHEBI:11028"/>
                  <rdf:li rdf:resource="http://identifiers.org/chebi/CHEBI:18965"/>
                  <rdf:li rdf:resource="http://identifiers.org/chebi/CHEBI:572"/>
                  <rdf:li rdf:resource="http://identifiers.org/hmdb/HMDB00797"/>
                  <rdf:li rdf:resource="http://identifiers.org/hmdb/HMDB06274"/>
                  <rdf:li rdf:resource="http://identifiers.org/inchi_key/NAQGHJTUZRHGAC-ZZZDFHIKSA-J"/>
                  <rdf:li rdf:resource="http://identifiers.org/kegg.compound/C04823"/>
                  <rdf:li rdf:resource="http://identifiers.org/metanetx.chemical/MNXM607"/>
                  <rdf:li rdf:resource="http://identifiers.org/reactome.compound/111399"/>
                  <rdf:li rdf:resource="http://identifiers.org/sabiork/1893"/>
                  <rdf:li rdf:resource="http://identifiers.org/seed.compound/cpd19032"/>
                </rdf:Bag>
              </bqbiol:is>
            </rdf:Description>
          </rdf:RDF>
        </annotation>
      </species>
      <species metaid="meta_M_25dhpp_c" sboTerm="SBO:0000247" id="M_25dhpp_c" name="2 5 Diamino 6 hydroxy 4  5  phosphoribosylamino  pyrimidine C9H14N5O8P" compartment="c" hasOnlySubstanceUnits="true" boundaryCondition="false" constant="false" fbc:charge="-2" fbc:chemicalFormula="C9H14N5O8P">
        <annotation>
          <rdf:RDF xmlns:rdf="http://www.w3.org/1999/02/22-rdf-syntax-ns#" xmlns:dcterms="http://purl.org/dc/terms/" xmlns:vCard="http://www.w3.org/2001/vcard-rdf/3.0#" xmlns:vCard4="http://www.w3.org/2006/vcard/ns#" xmlns:bqbiol="http://biomodels.net/biology-qualifiers/" xmlns:bqmodel="http://biomodels.net/model-qualifiers/">
            <rdf:Description rdf:about="#meta_M_25dhpp_c">
              <bqbiol:is>
                <rdf:Bag>
                  <rdf:li rdf:resource="http://identifiers.org/bigg.metabolite/25dhpp"/>
                  <rdf:li rdf:resource="http://identifiers.org/metanetx.chemical/MNXM90906"/>
                </rdf:Bag>
              </bqbiol:is>
            </rdf:Description>
          </rdf:RDF>
        </annotation>
      </species>
      <species metaid="meta_M_26dap_LL_c" sboTerm="SBO:0000247" id="M_26dap_LL_c" name="LL-2,6-Diaminoheptanedioate" compartment="c" hasOnlySubstanceUnits="true" boundaryCondition="false" constant="false" fbc:chemicalFormula="C7H14N2O4">
        <annotation>
          <rdf:RDF xmlns:rdf="http://www.w3.org/1999/02/22-rdf-syntax-ns#" xmlns:dcterms="http://purl.org/dc/terms/" xmlns:vCard="http://www.w3.org/2001/vcard-rdf/3.0#" xmlns:vCard4="http://www.w3.org/2006/vcard/ns#" xmlns:bqbiol="http://biomodels.net/biology-qualifiers/" xmlns:bqmodel="http://biomodels.net/model-qualifiers/">
            <rdf:Description rdf:about="#meta_M_26dap_LL_c">
              <bqbiol:is>
                <rdf:Bag>
                  <rdf:li rdf:resource="http://identifiers.org/bigg.metabolite/26dap_LL"/>
                  <rdf:li rdf:resource="http://identifiers.org/biocyc/META:LL-DIAMINOPIMELATE"/>
                  <rdf:li rdf:resource="http://identifiers.org/chebi/CHEBI:21428"/>
                  <rdf:li rdf:resource="http://identifiers.org/chebi/CHEBI:6341"/>
                  <rdf:li rdf:resource="http://identifiers.org/chebi/CHEBI:21429"/>
                  <rdf:li rdf:resource="http://identifiers.org/chebi/CHEBI:16026"/>
                  <rdf:li rdf:resource="http://identifiers.org/chebi/CHEBI:57609"/>
                  <rdf:li rdf:resource="http://identifiers.org/chebi/CHEBI:13192"/>
                  <rdf:li rdf:resource="http://identifiers.org/chebi/CHEBI:47031"/>
                  <rdf:li rdf:resource="http://identifiers.org/hmdb/HMDB01370"/>
                  <rdf:li rdf:resource="http://identifiers.org/inchi_key/GMKMEZVLHJARHF-WHFBIAKZSA-N"/>
                  <rdf:li rdf:resource="http://identifiers.org/kegg.compound/C00666"/>
                  <rdf:li rdf:resource="http://identifiers.org/lipidmaps/LMFA01170102"/>
                  <rdf:li rdf:resource="http://identifiers.org/metanetx.chemical/MNXM644"/>
                  <rdf:li rdf:resource="http://identifiers.org/sabiork/5171"/>
                  <rdf:li rdf:resource="http://identifiers.org/seed.compound/cpd00504"/>
                </rdf:Bag>
              </bqbiol:is>
            </rdf:Description>
          </rdf:RDF>
        </annotation>
      </species>
      <species metaid="meta_M_26dap__M_c" sboTerm="SBO:0000247" id="M_26dap__M_c" name="Meso-2,6-Diaminoheptanedioate" compartment="c" hasOnlySubstanceUnits="true" boundaryCondition="false" constant="false" fbc:chemicalFormula="C7H14N2O4">
        <annotation>
          <rdf:RDF xmlns:rdf="http://www.w3.org/1999/02/22-rdf-syntax-ns#" xmlns:dcterms="http://purl.org/dc/terms/" xmlns:vCard="http://www.w3.org/2001/vcard-rdf/3.0#" xmlns:vCard4="http://www.w3.org/2006/vcard/ns#" xmlns:bqbiol="http://biomodels.net/biology-qualifiers/" xmlns:bqmodel="http://biomodels.net/model-qualifiers/">
            <rdf:Description rdf:about="#meta_M_26dap__M_c">
              <bqbiol:is>
                <rdf:Bag>
                  <rdf:li rdf:resource="http://identifiers.org/bigg.metabolite/26dap__M"/>
                  <rdf:li rdf:resource="http://identifiers.org/biocyc/META:MESO-DIAMINOPIMELATE"/>
                  <rdf:li rdf:resource="http://identifiers.org/chebi/CHEBI:40838"/>
                  <rdf:li rdf:resource="http://identifiers.org/chebi/CHEBI:12823"/>
                  <rdf:li rdf:resource="http://identifiers.org/chebi/CHEBI:30308"/>
                  <rdf:li rdf:resource="http://identifiers.org/chebi/CHEBI:57791"/>
                  <rdf:li rdf:resource="http://identifiers.org/chebi/CHEBI:10598"/>
                  <rdf:li rdf:resource="http://identifiers.org/chebi/CHEBI:25203"/>
                  <rdf:li rdf:resource="http://identifiers.org/chebi/CHEBI:12825"/>
                  <rdf:li rdf:resource="http://identifiers.org/chebi/CHEBI:12822"/>
                  <rdf:li rdf:resource="http://identifiers.org/chebi/CHEBI:25204"/>
                  <rdf:li rdf:resource="http://identifiers.org/chebi/CHEBI:16488"/>
                  <rdf:li rdf:resource="http://identifiers.org/inchi_key/GMKMEZVLHJARHF-SYDPRGILSA-N"/>
                  <rdf:li rdf:resource="http://identifiers.org/kegg.compound/C00680"/>
                  <rdf:li rdf:resource="http://identifiers.org/metanetx.chemical/MNXM529"/>
                  <rdf:li rdf:resource="http://identifiers.org/seed.compound/cpd00516"/>
                </rdf:Bag>
              </bqbiol:is>
            </rdf:Description>
          </rdf:RDF>
        </annotation>
      </species>
      <species metaid="meta_M_2aeppn_c" sboTerm="SBO:0000247" id="M_2aeppn_c" name="2 Aminoethyl phosphonate" compartment="c" hasOnlySubstanceUnits="true" boundaryCondition="false" constant="false" fbc:charge="-1" fbc:chemicalFormula="C2H7NO3P">
        <annotation>
          <rdf:RDF xmlns:rdf="http://www.w3.org/1999/02/22-rdf-syntax-ns#" xmlns:dcterms="http://purl.org/dc/terms/" xmlns:vCard="http://www.w3.org/2001/vcard-rdf/3.0#" xmlns:vCard4="http://www.w3.org/2006/vcard/ns#" xmlns:bqbiol="http://biomodels.net/biology-qualifiers/" xmlns:bqmodel="http://biomodels.net/model-qualifiers/">
            <rdf:Description rdf:about="#meta_M_2aeppn_c">
              <bqbiol:is>
                <rdf:Bag>
                  <rdf:li rdf:resource="http://identifiers.org/bigg.metabolite/2aeppn"/>
                </rdf:Bag>
              </bqbiol:is>
            </rdf:Description>
          </rdf:RDF>
        </annotation>
      </species>
      <species metaid="meta_M_2aeppn_e" sboTerm="SBO:0000247" id="M_2aeppn_e" name="2 Aminoethyl phosphonate" compartment="e" hasOnlySubstanceUnits="true" boundaryCondition="false" constant="false" fbc:charge="-1" fbc:chemicalFormula="C2H7NO3P">
        <annotation>
          <rdf:RDF xmlns:rdf="http://www.w3.org/1999/02/22-rdf-syntax-ns#" xmlns:dcterms="http://purl.org/dc/terms/" xmlns:vCard="http://www.w3.org/2001/vcard-rdf/3.0#" xmlns:vCard4="http://www.w3.org/2006/vcard/ns#" xmlns:bqbiol="http://biomodels.net/biology-qualifiers/" xmlns:bqmodel="http://biomodels.net/model-qualifiers/">
            <rdf:Description rdf:about="#meta_M_2aeppn_e">
              <bqbiol:is>
                <rdf:Bag>
                  <rdf:li rdf:resource="http://identifiers.org/bigg.metabolite/2aeppn"/>
                </rdf:Bag>
              </bqbiol:is>
            </rdf:Description>
          </rdf:RDF>
        </annotation>
      </species>
      <species metaid="meta_M_2ahbut_c" sboTerm="SBO:0000247" id="M_2ahbut_c" name="(S)-2-Aceto-2-hydroxybutanoate" compartment="c" hasOnlySubstanceUnits="true" boundaryCondition="false" constant="false" fbc:charge="-1" fbc:chemicalFormula="C6H9O4">
        <annotation>
          <rdf:RDF xmlns:rdf="http://www.w3.org/1999/02/22-rdf-syntax-ns#" xmlns:dcterms="http://purl.org/dc/terms/" xmlns:vCard="http://www.w3.org/2001/vcard-rdf/3.0#" xmlns:vCard4="http://www.w3.org/2006/vcard/ns#" xmlns:bqbiol="http://biomodels.net/biology-qualifiers/" xmlns:bqmodel="http://biomodels.net/model-qualifiers/">
            <rdf:Description rdf:about="#meta_M_2ahbut_c">
              <bqbiol:is>
                <rdf:Bag>
                  <rdf:li rdf:resource="http://identifiers.org/bigg.metabolite/2ahbut"/>
                  <rdf:li rdf:resource="http://identifiers.org/biocyc/META:2-ACETO-2-HYDROXY-BUTYRATE"/>
                  <rdf:li rdf:resource="http://identifiers.org/chebi/CHEBI:27681"/>
                  <rdf:li rdf:resource="http://identifiers.org/chebi/CHEBI:49256"/>
                  <rdf:li rdf:resource="http://identifiers.org/chebi/CHEBI:18730"/>
                  <rdf:li rdf:resource="http://identifiers.org/chebi/CHEBI:373"/>
                  <rdf:li rdf:resource="http://identifiers.org/hmdb/HMDB06854"/>
                  <rdf:li rdf:resource="http://identifiers.org/hmdb/HMDB06900"/>
                  <rdf:li rdf:resource="http://identifiers.org/inchi_key/VUQLHQFKACOHNZ-LURJTMIESA-M"/>
                  <rdf:li rdf:resource="http://identifiers.org/kegg.compound/C06006"/>
                  <rdf:li rdf:resource="http://identifiers.org/lipidmaps/LMFA01050383"/>
                  <rdf:li rdf:resource="http://identifiers.org/metanetx.chemical/MNXM114220"/>
                  <rdf:li rdf:resource="http://identifiers.org/sabiork/2852"/>
                  <rdf:li rdf:resource="http://identifiers.org/seed.compound/cpd19045"/>
                </rdf:Bag>
              </bqbiol:is>
            </rdf:Description>
          </rdf:RDF>
        </annotation>
      </species>
      <species metaid="meta_M_2ahhmd_c" sboTerm="SBO:0000247" id="M_2ahhmd_c" name="2 Amino 4 hydroxy 6 hydroxymethyl 7 8 dihydropteridine diphosphate C7H8N5O8P2" compartment="c" hasOnlySubstanceUnits="true" boundaryCondition="false" constant="false" fbc:charge="-3" fbc:chemicalFormula="C7H8N5O8P2">
        <annotation>
          <rdf:RDF xmlns:rdf="http://www.w3.org/1999/02/22-rdf-syntax-ns#" xmlns:dcterms="http://purl.org/dc/terms/" xmlns:vCard="http://www.w3.org/2001/vcard-rdf/3.0#" xmlns:vCard4="http://www.w3.org/2006/vcard/ns#" xmlns:bqbiol="http://biomodels.net/biology-qualifiers/" xmlns:bqmodel="http://biomodels.net/model-qualifiers/">
            <rdf:Description rdf:about="#meta_M_2ahhmd_c">
              <bqbiol:is>
                <rdf:Bag>
                  <rdf:li rdf:resource="http://identifiers.org/bigg.metabolite/2ahhmd"/>
                  <rdf:li rdf:resource="http://identifiers.org/inchi_key/FCQGJGLSOWZZON-UHFFFAOYSA-L"/>
                  <rdf:li rdf:resource="http://identifiers.org/metanetx.chemical/MNXM91459"/>
                  <rdf:li rdf:resource="http://identifiers.org/sabiork/1834"/>
                  <rdf:li rdf:resource="http://identifiers.org/seed.compound/cpd02920"/>
                </rdf:Bag>
              </bqbiol:is>
            </rdf:Description>
          </rdf:RDF>
        </annotation>
      </species>
      <species metaid="meta_M_2ahhmp_c" sboTerm="SBO:0000247" id="M_2ahhmp_c" name="2 Amino 4 hydroxy 6 hydroxymethyl 7 8 dihydropteridine C7H9N5O2" compartment="c" hasOnlySubstanceUnits="true" boundaryCondition="false" constant="false" fbc:chemicalFormula="C7H9N5O2">
        <annotation>
          <rdf:RDF xmlns:rdf="http://www.w3.org/1999/02/22-rdf-syntax-ns#" xmlns:dcterms="http://purl.org/dc/terms/" xmlns:vCard="http://www.w3.org/2001/vcard-rdf/3.0#" xmlns:vCard4="http://www.w3.org/2006/vcard/ns#" xmlns:bqbiol="http://biomodels.net/biology-qualifiers/" xmlns:bqmodel="http://biomodels.net/model-qualifiers/">
            <rdf:Description rdf:about="#meta_M_2ahhmp_c">
              <bqbiol:is>
                <rdf:Bag>
                  <rdf:li rdf:resource="http://identifiers.org/bigg.metabolite/2ahhmp"/>
                  <rdf:li rdf:resource="http://identifiers.org/metanetx.chemical/MNXM146055"/>
                </rdf:Bag>
              </bqbiol:is>
            </rdf:Description>
          </rdf:RDF>
        </annotation>
      </species>
      <species metaid="meta_M_2beacp_c" sboTerm="SBO:0000247" id="M_2beacp_c" name="But 2 enoyl acyl carrier protein" compartment="c" hasOnlySubstanceUnits="true" boundaryCondition="false" constant="false" fbc:chemicalFormula="C4H4OX">
        <annotation>
          <rdf:RDF xmlns:rdf="http://www.w3.org/1999/02/22-rdf-syntax-ns#" xmlns:dcterms="http://purl.org/dc/terms/" xmlns:vCard="http://www.w3.org/2001/vcard-rdf/3.0#" xmlns:vCard4="http://www.w3.org/2006/vcard/ns#" xmlns:bqbiol="http://biomodels.net/biology-qualifiers/" xmlns:bqmodel="http://biomodels.net/model-qualifiers/">
            <rdf:Description rdf:about="#meta_M_2beacp_c">
              <bqbiol:is>
                <rdf:Bag>
                  <rdf:li rdf:resource="http://identifiers.org/bigg.metabolite/2beacp"/>
                </rdf:Bag>
              </bqbiol:is>
            </rdf:Description>
          </rdf:RDF>
        </annotation>
      </species>
      <species metaid="meta_M_2chdeacp_c" sboTerm="SBO:0000247" id="M_2chdeacp_c" name="Cis Hexadec 2 enoyl acyl carrier protein" compartment="c" hasOnlySubstanceUnits="true" boundaryCondition="false" constant="false" fbc:chemicalFormula="C16H28OX">
        <annotation>
          <rdf:RDF xmlns:rdf="http://www.w3.org/1999/02/22-rdf-syntax-ns#" xmlns:dcterms="http://purl.org/dc/terms/" xmlns:vCard="http://www.w3.org/2001/vcard-rdf/3.0#" xmlns:vCard4="http://www.w3.org/2006/vcard/ns#" xmlns:bqbiol="http://biomodels.net/biology-qualifiers/" xmlns:bqmodel="http://biomodels.net/model-qualifiers/">
            <rdf:Description rdf:about="#meta_M_2chdeacp_c">
              <bqbiol:is>
                <rdf:Bag>
                  <rdf:li rdf:resource="http://identifiers.org/bigg.metabolite/2chdeacp"/>
                </rdf:Bag>
              </bqbiol:is>
            </rdf:Description>
          </rdf:RDF>
        </annotation>
      </species>
      <species metaid="meta_M_2cocdacp_c" sboTerm="SBO:0000247" id="M_2cocdacp_c" name="Cis Octadec 2 enoyl acyl carrier protein" compartment="c" hasOnlySubstanceUnits="true" boundaryCondition="false" constant="false" fbc:chemicalFormula="C18H32OX">
        <annotation>
          <rdf:RDF xmlns:rdf="http://www.w3.org/1999/02/22-rdf-syntax-ns#" xmlns:dcterms="http://purl.org/dc/terms/" xmlns:vCard="http://www.w3.org/2001/vcard-rdf/3.0#" xmlns:vCard4="http://www.w3.org/2006/vcard/ns#" xmlns:bqbiol="http://biomodels.net/biology-qualifiers/" xmlns:bqmodel="http://biomodels.net/model-qualifiers/">
            <rdf:Description rdf:about="#meta_M_2cocdacp_c">
              <bqbiol:is>
                <rdf:Bag>
                  <rdf:li rdf:resource="http://identifiers.org/bigg.metabolite/2cocdacp"/>
                </rdf:Bag>
              </bqbiol:is>
            </rdf:Description>
          </rdf:RDF>
        </annotation>
      </species>
      <species metaid="meta_M_2cpr5p_c" sboTerm="SBO:0000247" id="M_2cpr5p_c" name="1-(2-Carboxyphenylamino)-1-deoxy-D-ribulose 5-phosphate" compartment="c" hasOnlySubstanceUnits="true" boundaryCondition="false" constant="false" fbc:charge="-3" fbc:chemicalFormula="C12H13NO9P">
        <annotation>
          <rdf:RDF xmlns:rdf="http://www.w3.org/1999/02/22-rdf-syntax-ns#" xmlns:dcterms="http://purl.org/dc/terms/" xmlns:vCard="http://www.w3.org/2001/vcard-rdf/3.0#" xmlns:vCard4="http://www.w3.org/2006/vcard/ns#" xmlns:bqbiol="http://biomodels.net/biology-qualifiers/" xmlns:bqmodel="http://biomodels.net/model-qualifiers/">
            <rdf:Description rdf:about="#meta_M_2cpr5p_c">
              <bqbiol:is>
                <rdf:Bag>
                  <rdf:li rdf:resource="http://identifiers.org/bigg.metabolite/2cpr5p"/>
                  <rdf:li rdf:resource="http://identifiers.org/biocyc/META:CARBOXYPHENYLAMINO-DEOXYRIBULOSE-P"/>
                  <rdf:li rdf:resource="http://identifiers.org/chebi/CHEBI:11186"/>
                  <rdf:li rdf:resource="http://identifiers.org/chebi/CHEBI:566"/>
                  <rdf:li rdf:resource="http://identifiers.org/chebi/CHEBI:18959"/>
                  <rdf:li rdf:resource="http://identifiers.org/chebi/CHEBI:565"/>
                  <rdf:li rdf:resource="http://identifiers.org/chebi/CHEBI:29112"/>
                  <rdf:li rdf:resource="http://identifiers.org/chebi/CHEBI:58613"/>
                  <rdf:li rdf:resource="http://identifiers.org/chebi/CHEBI:28625"/>
                  <rdf:li rdf:resource="http://identifiers.org/inchi_key/QKMBYNRMPRKVTO-MNOVXSKESA-K"/>
                  <rdf:li rdf:resource="http://identifiers.org/kegg.compound/C01302"/>
                  <rdf:li rdf:resource="http://identifiers.org/metanetx.chemical/MNXM1455"/>
                  <rdf:li rdf:resource="http://identifiers.org/seed.compound/cpd00956"/>
                </rdf:Bag>
              </bqbiol:is>
            </rdf:Description>
          </rdf:RDF>
        </annotation>
      </species>
      <species metaid="meta_M_2ctdeacp_c" sboTerm="SBO:0000247" id="M_2ctdeacp_c" name="Cis Tetradec 2 enoyl acyl carrier protein" compartment="c" hasOnlySubstanceUnits="true" boundaryCondition="false" constant="false" fbc:chemicalFormula="C14H24OX">
        <annotation>
          <rdf:RDF xmlns:rdf="http://www.w3.org/1999/02/22-rdf-syntax-ns#" xmlns:dcterms="http://purl.org/dc/terms/" xmlns:vCard="http://www.w3.org/2001/vcard-rdf/3.0#" xmlns:vCard4="http://www.w3.org/2006/vcard/ns#" xmlns:bqbiol="http://biomodels.net/biology-qualifiers/" xmlns:bqmodel="http://biomodels.net/model-qualifiers/">
            <rdf:Description rdf:about="#meta_M_2ctdeacp_c">
              <bqbiol:is>
                <rdf:Bag>
                  <rdf:li rdf:resource="http://identifiers.org/bigg.metabolite/2ctdeacp"/>
                </rdf:Bag>
              </bqbiol:is>
            </rdf:Description>
          </rdf:RDF>
        </annotation>
      </species>
      <species metaid="meta_M_2dda7p_c" sboTerm="SBO:0000247" id="M_2dda7p_c" name="2-Dehydro-3-deoxy-D-arabino-heptonate 7-phosphate" compartment="c" hasOnlySubstanceUnits="true" boundaryCondition="false" constant="false" fbc:charge="-3" fbc:chemicalFormula="C7H10O10P">
        <annotation>
          <rdf:RDF xmlns:rdf="http://www.w3.org/1999/02/22-rdf-syntax-ns#" xmlns:dcterms="http://purl.org/dc/terms/" xmlns:vCard="http://www.w3.org/2001/vcard-rdf/3.0#" xmlns:vCard4="http://www.w3.org/2006/vcard/ns#" xmlns:bqbiol="http://biomodels.net/biology-qualifiers/" xmlns:bqmodel="http://biomodels.net/model-qualifiers/">
            <rdf:Description rdf:about="#meta_M_2dda7p_c">
              <bqbiol:is>
                <rdf:Bag>
                  <rdf:li rdf:resource="http://identifiers.org/bigg.metabolite/2dda7p"/>
                  <rdf:li rdf:resource="http://identifiers.org/biocyc/META:3-DEOXY-D-ARABINO-HEPTULOSONATE-7-P"/>
                  <rdf:li rdf:resource="http://identifiers.org/chebi/CHEBI:1053"/>
                  <rdf:li rdf:resource="http://identifiers.org/chebi/CHEBI:18150"/>
                  <rdf:li rdf:resource="http://identifiers.org/chebi/CHEBI:11544"/>
                  <rdf:li rdf:resource="http://identifiers.org/chebi/CHEBI:11785"/>
                  <rdf:li rdf:resource="http://identifiers.org/chebi/CHEBI:19523"/>
                  <rdf:li rdf:resource="http://identifiers.org/chebi/CHEBI:58394"/>
                  <rdf:li rdf:resource="http://identifiers.org/chebi/CHEBI:20003"/>
                  <rdf:li rdf:resource="http://identifiers.org/chebi/CHEBI:11786"/>
                  <rdf:li rdf:resource="http://identifiers.org/chebi/CHEBI:29477"/>
                  <rdf:li rdf:resource="http://identifiers.org/inchi_key/PJWIPEXIFFQAQZ-PUFIMZNGSA-K"/>
                  <rdf:li rdf:resource="http://identifiers.org/kegg.compound/C04691"/>
                  <rdf:li rdf:resource="http://identifiers.org/metanetx.chemical/MNXM1219"/>
                  <rdf:li rdf:resource="http://identifiers.org/reactome.compound/964909"/>
                  <rdf:li rdf:resource="http://identifiers.org/sabiork/1828"/>
                  <rdf:li rdf:resource="http://identifiers.org/seed.compound/cpd02857"/>
                </rdf:Bag>
              </bqbiol:is>
            </rdf:Description>
          </rdf:RDF>
        </annotation>
      </species>
      <species metaid="meta_M_2ddg6p_c" sboTerm="SBO:0000247" id="M_2ddg6p_c" name="2-Dehydro-3-deoxy-D-gluconate 6-phosphate" compartment="c" hasOnlySubstanceUnits="true" boundaryCondition="false" constant="false" fbc:charge="-3" fbc:chemicalFormula="C6H8O9P">
        <annotation>
          <rdf:RDF xmlns:rdf="http://www.w3.org/1999/02/22-rdf-syntax-ns#" xmlns:dcterms="http://purl.org/dc/terms/" xmlns:vCard="http://www.w3.org/2001/vcard-rdf/3.0#" xmlns:vCard4="http://www.w3.org/2006/vcard/ns#" xmlns:bqbiol="http://biomodels.net/biology-qualifiers/" xmlns:bqmodel="http://biomodels.net/model-qualifiers/">
            <rdf:Description rdf:about="#meta_M_2ddg6p_c">
              <bqbiol:is>
                <rdf:Bag>
                  <rdf:li rdf:resource="http://identifiers.org/bigg.metabolite/2ddg6p"/>
                  <rdf:li rdf:resource="http://identifiers.org/biocyc/META:2-KETO-3-DEOXY-6-P-GLUCONATE"/>
                  <rdf:li rdf:resource="http://identifiers.org/chebi/CHEBI:57569"/>
                  <rdf:li rdf:resource="http://identifiers.org/chebi/CHEBI:11551"/>
                  <rdf:li rdf:resource="http://identifiers.org/chebi/CHEBI:15925"/>
                  <rdf:li rdf:resource="http://identifiers.org/chebi/CHEBI:11543"/>
                  <rdf:li rdf:resource="http://identifiers.org/chebi/CHEBI:1051"/>
                  <rdf:li rdf:resource="http://identifiers.org/chebi/CHEBI:12227"/>
                  <rdf:li rdf:resource="http://identifiers.org/chebi/CHEBI:19522"/>
                  <rdf:li rdf:resource="http://identifiers.org/hmdb/HMDB01376"/>
                  <rdf:li rdf:resource="http://identifiers.org/inchi_key/OVPRPPOVAXRCED-WVZVXSGGSA-K"/>
                  <rdf:li rdf:resource="http://identifiers.org/kegg.compound/C04442"/>
                  <rdf:li rdf:resource="http://identifiers.org/metanetx.chemical/MNXM649"/>
                  <rdf:li rdf:resource="http://identifiers.org/seed.compound/cpd02711"/>
                </rdf:Bag>
              </bqbiol:is>
            </rdf:Description>
          </rdf:RDF>
        </annotation>
      </species>
      <species metaid="meta_M_2ddglcn_c" sboTerm="SBO:0000247" id="M_2ddglcn_c" name="2-Dehydro-3-deoxy-D-gluconate" compartment="c" hasOnlySubstanceUnits="true" boundaryCondition="false" constant="false" fbc:charge="-1" fbc:chemicalFormula="C6H9O6">
        <annotation>
          <rdf:RDF xmlns:rdf="http://www.w3.org/1999/02/22-rdf-syntax-ns#" xmlns:dcterms="http://purl.org/dc/terms/" xmlns:vCard="http://www.w3.org/2001/vcard-rdf/3.0#" xmlns:vCard4="http://www.w3.org/2006/vcard/ns#" xmlns:bqbiol="http://biomodels.net/biology-qualifiers/" xmlns:bqmodel="http://biomodels.net/model-qualifiers/">
            <rdf:Description rdf:about="#meta_M_2ddglcn_c">
              <bqbiol:is>
                <rdf:Bag>
                  <rdf:li rdf:resource="http://identifiers.org/bigg.metabolite/2ddglcn"/>
                  <rdf:li rdf:resource="http://identifiers.org/biocyc/META:2-DEHYDRO-3-DEOXY-D-GLUCONATE"/>
                  <rdf:li rdf:resource="http://identifiers.org/chebi/CHEBI:1059"/>
                  <rdf:li rdf:resource="http://identifiers.org/chebi/CHEBI:11550"/>
                  <rdf:li rdf:resource="http://identifiers.org/chebi/CHEBI:19530"/>
                  <rdf:li rdf:resource="http://identifiers.org/chebi/CHEBI:17032"/>
                  <rdf:li rdf:resource="http://identifiers.org/chebi/CHEBI:57990"/>
                  <rdf:li rdf:resource="http://identifiers.org/inchi_key/WPAMZTWLKIDIOP-WVZVXSGGSA-M"/>
                  <rdf:li rdf:resource="http://identifiers.org/kegg.compound/C00204"/>
                  <rdf:li rdf:resource="http://identifiers.org/lipidmaps/LMFA01050475"/>
                  <rdf:li rdf:resource="http://identifiers.org/metanetx.chemical/MNXM440"/>
                  <rdf:li rdf:resource="http://identifiers.org/sabiork/1973"/>
                  <rdf:li rdf:resource="http://identifiers.org/sabiork/21127"/>
                  <rdf:li rdf:resource="http://identifiers.org/seed.compound/cpd00176"/>
                </rdf:Bag>
              </bqbiol:is>
            </rdf:Description>
          </rdf:RDF>
        </annotation>
      </species>
      <species metaid="meta_M_2dhp_c" sboTerm="SBO:0000247" id="M_2dhp_c" name="2-Dehydropantoate" compartment="c" hasOnlySubstanceUnits="true" boundaryCondition="false" constant="false" fbc:charge="-1" fbc:chemicalFormula="C6H9O4">
        <annotation>
          <rdf:RDF xmlns:rdf="http://www.w3.org/1999/02/22-rdf-syntax-ns#" xmlns:dcterms="http://purl.org/dc/terms/" xmlns:vCard="http://www.w3.org/2001/vcard-rdf/3.0#" xmlns:vCard4="http://www.w3.org/2006/vcard/ns#" xmlns:bqbiol="http://biomodels.net/biology-qualifiers/" xmlns:bqmodel="http://biomodels.net/model-qualifiers/">
            <rdf:Description rdf:about="#meta_M_2dhp_c">
              <bqbiol:is>
                <rdf:Bag>
                  <rdf:li rdf:resource="http://identifiers.org/bigg.metabolite/2dhp"/>
                  <rdf:li rdf:resource="http://identifiers.org/biocyc/META:2-DEHYDROPANTOATE"/>
                  <rdf:li rdf:resource="http://identifiers.org/chebi/CHEBI:1071"/>
                  <rdf:li rdf:resource="http://identifiers.org/chebi/CHEBI:11561"/>
                  <rdf:li rdf:resource="http://identifiers.org/chebi/CHEBI:19545"/>
                  <rdf:li rdf:resource="http://identifiers.org/chebi/CHEBI:17094"/>
                  <rdf:li rdf:resource="http://identifiers.org/inchi_key/PKVVTUWHANFMQC-UHFFFAOYSA-M"/>
                  <rdf:li rdf:resource="http://identifiers.org/kegg.compound/C00966"/>
                  <rdf:li rdf:resource="http://identifiers.org/metanetx.chemical/MNXM959"/>
                  <rdf:li rdf:resource="http://identifiers.org/sabiork/5342"/>
                  <rdf:li rdf:resource="http://identifiers.org/seed.compound/cpd00712"/>
                </rdf:Bag>
              </bqbiol:is>
            </rdf:Description>
          </rdf:RDF>
        </annotation>
      </species>
      <species metaid="meta_M_2dmmq8_c" sboTerm="SBO:0000247" id="M_2dmmq8_c" name="2-Demethylmenaquinone 8" compartment="c" hasOnlySubstanceUnits="true" boundaryCondition="false" constant="false" fbc:chemicalFormula="C50H70O2">
        <annotation>
          <rdf:RDF xmlns:rdf="http://www.w3.org/1999/02/22-rdf-syntax-ns#" xmlns:dcterms="http://purl.org/dc/terms/" xmlns:vCard="http://www.w3.org/2001/vcard-rdf/3.0#" xmlns:vCard4="http://www.w3.org/2006/vcard/ns#" xmlns:bqbiol="http://biomodels.net/biology-qualifiers/" xmlns:bqmodel="http://biomodels.net/model-qualifiers/">
            <rdf:Description rdf:about="#meta_M_2dmmq8_c">
              <bqbiol:is>
                <rdf:Bag>
                  <rdf:li rdf:resource="http://identifiers.org/bigg.metabolite/2dmmq8"/>
                  <rdf:li rdf:resource="http://identifiers.org/biocyc/META:DEMETHYLMENAQUINONE"/>
                  <rdf:li rdf:resource="http://identifiers.org/chebi/CHEBI:48455"/>
                  <rdf:li rdf:resource="http://identifiers.org/inchi_key/GDUBPWSFXUAETN-AENDIINCSA-N"/>
                  <rdf:li rdf:resource="http://identifiers.org/lipidmaps/LMPR02030027"/>
                  <rdf:li rdf:resource="http://identifiers.org/metanetx.chemical/MNXM2178"/>
                  <rdf:li rdf:resource="http://identifiers.org/seed.compound/cpd15352"/>
                </rdf:Bag>
              </bqbiol:is>
            </rdf:Description>
          </rdf:RDF>
        </annotation>
      </species>
      <species metaid="meta_M_2dr1p_c" sboTerm="SBO:0000247" id="M_2dr1p_c" name="2-Deoxy-D-ribose 1-phosphate" compartment="c" hasOnlySubstanceUnits="true" boundaryCondition="false" constant="false" fbc:charge="-2" fbc:chemicalFormula="C5H9O7P">
        <annotation>
          <rdf:RDF xmlns:rdf="http://www.w3.org/1999/02/22-rdf-syntax-ns#" xmlns:dcterms="http://purl.org/dc/terms/" xmlns:vCard="http://www.w3.org/2001/vcard-rdf/3.0#" xmlns:vCard4="http://www.w3.org/2006/vcard/ns#" xmlns:bqbiol="http://biomodels.net/biology-qualifiers/" xmlns:bqmodel="http://biomodels.net/model-qualifiers/">
            <rdf:Description rdf:about="#meta_M_2dr1p_c">
              <bqbiol:is>
                <rdf:Bag>
                  <rdf:li rdf:resource="http://identifiers.org/bigg.metabolite/2dr1p"/>
                  <rdf:li rdf:resource="http://identifiers.org/biocyc/META:DEOXY-D-RIBOSE-1-PHOSPHATE"/>
                  <rdf:li rdf:resource="http://identifiers.org/chebi/CHEBI:28542"/>
                  <rdf:li rdf:resource="http://identifiers.org/chebi/CHEBI:1081"/>
                  <rdf:li rdf:resource="http://identifiers.org/chebi/CHEBI:11563"/>
                  <rdf:li rdf:resource="http://identifiers.org/chebi/CHEBI:19558"/>
                  <rdf:li rdf:resource="http://identifiers.org/chebi/CHEBI:58576"/>
                  <rdf:li rdf:resource="http://identifiers.org/chebi/CHEBI:57259"/>
                  <rdf:li rdf:resource="http://identifiers.org/hmdb/HMDB01351"/>
                  <rdf:li rdf:resource="http://identifiers.org/inchi_key/KBDKAJNTYKVSEK-VPENINKCSA-L"/>
                  <rdf:li rdf:resource="http://identifiers.org/kegg.compound/C00672"/>
                  <rdf:li rdf:resource="http://identifiers.org/metanetx.chemical/MNXM789"/>
                  <rdf:li rdf:resource="http://identifiers.org/reactome.compound/112032"/>
                  <rdf:li rdf:resource="http://identifiers.org/sabiork/1345"/>
                  <rdf:li rdf:resource="http://identifiers.org/seed.compound/cpd00509"/>
                  <rdf:li rdf:resource="http://identifiers.org/seed.compound/cpd26845"/>
                </rdf:Bag>
              </bqbiol:is>
            </rdf:Description>
          </rdf:RDF>
        </annotation>
      </species>
      <species metaid="meta_M_2dr5p_c" sboTerm="SBO:0000247" id="M_2dr5p_c" name="2-Deoxy-D-ribose 5-phosphate" compartment="c" hasOnlySubstanceUnits="true" boundaryCondition="false" constant="false" fbc:charge="-2" fbc:chemicalFormula="C5H9O7P">
        <annotation>
          <rdf:RDF xmlns:rdf="http://www.w3.org/1999/02/22-rdf-syntax-ns#" xmlns:dcterms="http://purl.org/dc/terms/" xmlns:vCard="http://www.w3.org/2001/vcard-rdf/3.0#" xmlns:vCard4="http://www.w3.org/2006/vcard/ns#" xmlns:bqbiol="http://biomodels.net/biology-qualifiers/" xmlns:bqmodel="http://biomodels.net/model-qualifiers/">
            <rdf:Description rdf:about="#meta_M_2dr5p_c">
              <bqbiol:is>
                <rdf:Bag>
                  <rdf:li rdf:resource="http://identifiers.org/bigg.metabolite/2dr5p"/>
                  <rdf:li rdf:resource="http://identifiers.org/biocyc/META:DEOXY-RIBOSE-5P"/>
                  <rdf:li rdf:resource="http://identifiers.org/chebi/CHEBI:40516"/>
                  <rdf:li rdf:resource="http://identifiers.org/chebi/CHEBI:16132"/>
                  <rdf:li rdf:resource="http://identifiers.org/chebi/CHEBI:40921"/>
                  <rdf:li rdf:resource="http://identifiers.org/chebi/CHEBI:55513"/>
                  <rdf:li rdf:resource="http://identifiers.org/chebi/CHEBI:57651"/>
                  <rdf:li rdf:resource="http://identifiers.org/chebi/CHEBI:19559"/>
                  <rdf:li rdf:resource="http://identifiers.org/chebi/CHEBI:40923"/>
                  <rdf:li rdf:resource="http://identifiers.org/chebi/CHEBI:62877"/>
                  <rdf:li rdf:resource="http://identifiers.org/chebi/CHEBI:11566"/>
                  <rdf:li rdf:resource="http://identifiers.org/chebi/CHEBI:1082"/>
                  <rdf:li rdf:resource="http://identifiers.org/chebi/CHEBI:42055"/>
                  <rdf:li rdf:resource="http://identifiers.org/hmdb/HMDB01031"/>
                  <rdf:li rdf:resource="http://identifiers.org/inchi_key/ALQNUOMIEBHXQG-CRCLSJGQSA-L"/>
                  <rdf:li rdf:resource="http://identifiers.org/kegg.compound/C00673"/>
                  <rdf:li rdf:resource="http://identifiers.org/metanetx.chemical/MNXM2179"/>
                  <rdf:li rdf:resource="http://identifiers.org/reactome.compound/6787328"/>
                  <rdf:li rdf:resource="http://identifiers.org/sabiork/1346"/>
                  <rdf:li rdf:resource="http://identifiers.org/seed.compound/cpd26846"/>
                  <rdf:li rdf:resource="http://identifiers.org/seed.compound/cpd00510"/>
                </rdf:Bag>
              </bqbiol:is>
            </rdf:Description>
          </rdf:RDF>
        </annotation>
      </species>
      <species metaid="meta_M_2h3mb_c" sboTerm="SBO:0000247" id="M_2h3mb_c" name="2 hydroxy 3 methyl butanoate" compartment="c" hasOnlySubstanceUnits="true" boundaryCondition="false" constant="false" fbc:charge="-3" fbc:chemicalFormula="C6H8O6PS">
        <annotation>
          <rdf:RDF xmlns:rdf="http://www.w3.org/1999/02/22-rdf-syntax-ns#" xmlns:dcterms="http://purl.org/dc/terms/" xmlns:vCard="http://www.w3.org/2001/vcard-rdf/3.0#" xmlns:vCard4="http://www.w3.org/2006/vcard/ns#" xmlns:bqbiol="http://biomodels.net/biology-qualifiers/" xmlns:bqmodel="http://biomodels.net/model-qualifiers/">
            <rdf:Description rdf:about="#meta_M_2h3mb_c">
              <bqbiol:is>
                <rdf:Bag>
                  <rdf:li rdf:resource="http://identifiers.org/bigg.metabolite/2h3mb"/>
                </rdf:Bag>
              </bqbiol:is>
            </rdf:Description>
          </rdf:RDF>
        </annotation>
      </species>
      <species metaid="meta_M_2h3mb_e" sboTerm="SBO:0000247" id="M_2h3mb_e" name="2 hydroxy 3 methyl butanoate" compartment="e" hasOnlySubstanceUnits="true" boundaryCondition="false" constant="false" fbc:charge="-3" fbc:chemicalFormula="C6H8O6PS">
        <annotation>
          <rdf:RDF xmlns:rdf="http://www.w3.org/1999/02/22-rdf-syntax-ns#" xmlns:dcterms="http://purl.org/dc/terms/" xmlns:vCard="http://www.w3.org/2001/vcard-rdf/3.0#" xmlns:vCard4="http://www.w3.org/2006/vcard/ns#" xmlns:bqbiol="http://biomodels.net/biology-qualifiers/" xmlns:bqmodel="http://biomodels.net/model-qualifiers/">
            <rdf:Description rdf:about="#meta_M_2h3mb_e">
              <bqbiol:is>
                <rdf:Bag>
                  <rdf:li rdf:resource="http://identifiers.org/bigg.metabolite/2h3mb"/>
                </rdf:Bag>
              </bqbiol:is>
            </rdf:Description>
          </rdf:RDF>
        </annotation>
      </species>
      <species metaid="meta_M_2h3mp_c" sboTerm="SBO:0000247" id="M_2h3mp_c" name="2 hydroxy 3 methyl pentanoate" compartment="c" hasOnlySubstanceUnits="true" boundaryCondition="false" constant="false" fbc:charge="-3" fbc:chemicalFormula="C6H8O6PS">
        <annotation>
          <rdf:RDF xmlns:rdf="http://www.w3.org/1999/02/22-rdf-syntax-ns#" xmlns:dcterms="http://purl.org/dc/terms/" xmlns:vCard="http://www.w3.org/2001/vcard-rdf/3.0#" xmlns:vCard4="http://www.w3.org/2006/vcard/ns#" xmlns:bqbiol="http://biomodels.net/biology-qualifiers/" xmlns:bqmodel="http://biomodels.net/model-qualifiers/">
            <rdf:Description rdf:about="#meta_M_2h3mp_c">
              <bqbiol:is>
                <rdf:Bag>
                  <rdf:li rdf:resource="http://identifiers.org/bigg.metabolite/2h3mp"/>
                </rdf:Bag>
              </bqbiol:is>
            </rdf:Description>
          </rdf:RDF>
        </annotation>
      </species>
      <species metaid="meta_M_2h3mp_e" sboTerm="SBO:0000247" id="M_2h3mp_e" name="2 hydroxy 3 methyl pentanoate" compartment="e" hasOnlySubstanceUnits="true" boundaryCondition="false" constant="false" fbc:charge="-3" fbc:chemicalFormula="C6H8O6PS">
        <annotation>
          <rdf:RDF xmlns:rdf="http://www.w3.org/1999/02/22-rdf-syntax-ns#" xmlns:dcterms="http://purl.org/dc/terms/" xmlns:vCard="http://www.w3.org/2001/vcard-rdf/3.0#" xmlns:vCard4="http://www.w3.org/2006/vcard/ns#" xmlns:bqbiol="http://biomodels.net/biology-qualifiers/" xmlns:bqmodel="http://biomodels.net/model-qualifiers/">
            <rdf:Description rdf:about="#meta_M_2h3mp_e">
              <bqbiol:is>
                <rdf:Bag>
                  <rdf:li rdf:resource="http://identifiers.org/bigg.metabolite/2h3mp"/>
                </rdf:Bag>
              </bqbiol:is>
            </rdf:Description>
          </rdf:RDF>
        </annotation>
      </species>
      <species metaid="meta_M_2hxic__L_c" sboTerm="SBO:0000247" id="M_2hxic__L_c" name="L 2 hydroxyisocaproate" compartment="c" hasOnlySubstanceUnits="true" boundaryCondition="false" constant="false" fbc:charge="-1" fbc:chemicalFormula="C6H11O3">
        <annotation>
          <rdf:RDF xmlns:rdf="http://www.w3.org/1999/02/22-rdf-syntax-ns#" xmlns:dcterms="http://purl.org/dc/terms/" xmlns:vCard="http://www.w3.org/2001/vcard-rdf/3.0#" xmlns:vCard4="http://www.w3.org/2006/vcard/ns#" xmlns:bqbiol="http://biomodels.net/biology-qualifiers/" xmlns:bqmodel="http://biomodels.net/model-qualifiers/">
            <rdf:Description rdf:about="#meta_M_2hxic__L_c">
              <bqbiol:is>
                <rdf:Bag>
                  <rdf:li rdf:resource="http://identifiers.org/bigg.metabolite/2hxic__L"/>
                </rdf:Bag>
              </bqbiol:is>
            </rdf:Description>
          </rdf:RDF>
        </annotation>
      </species>
      <species metaid="meta_M_2hxic__L_e" sboTerm="SBO:0000247" id="M_2hxic__L_e" name="L 2 hydroxyisocaproate" compartment="e" hasOnlySubstanceUnits="true" boundaryCondition="false" constant="false" fbc:charge="-1" fbc:chemicalFormula="C6H11O3">
        <annotation>
          <rdf:RDF xmlns:rdf="http://www.w3.org/1999/02/22-rdf-syntax-ns#" xmlns:dcterms="http://purl.org/dc/terms/" xmlns:vCard="http://www.w3.org/2001/vcard-rdf/3.0#" xmlns:vCard4="http://www.w3.org/2006/vcard/ns#" xmlns:bqbiol="http://biomodels.net/biology-qualifiers/" xmlns:bqmodel="http://biomodels.net/model-qualifiers/">
            <rdf:Description rdf:about="#meta_M_2hxic__L_e">
              <bqbiol:is>
                <rdf:Bag>
                  <rdf:li rdf:resource="http://identifiers.org/bigg.metabolite/2hxic__L"/>
                </rdf:Bag>
              </bqbiol:is>
            </rdf:Description>
          </rdf:RDF>
        </annotation>
      </species>
      <species metaid="meta_M_2hxmp_c" sboTerm="SBO:0000247" id="M_2hxmp_c" name="2  Hydroxymethyl phenol C7H8O2" compartment="c" hasOnlySubstanceUnits="true" boundaryCondition="false" constant="false" fbc:chemicalFormula="C7H8O2">
        <annotation>
          <rdf:RDF xmlns:rdf="http://www.w3.org/1999/02/22-rdf-syntax-ns#" xmlns:dcterms="http://purl.org/dc/terms/" xmlns:vCard="http://www.w3.org/2001/vcard-rdf/3.0#" xmlns:vCard4="http://www.w3.org/2006/vcard/ns#" xmlns:bqbiol="http://biomodels.net/biology-qualifiers/" xmlns:bqmodel="http://biomodels.net/model-qualifiers/">
            <rdf:Description rdf:about="#meta_M_2hxmp_c">
              <bqbiol:is>
                <rdf:Bag>
                  <rdf:li rdf:resource="http://identifiers.org/bigg.metabolite/2hxmp"/>
                  <rdf:li rdf:resource="http://identifiers.org/biocyc/META:CPD-173"/>
                  <rdf:li rdf:resource="http://identifiers.org/chebi/CHEBI:974"/>
                  <rdf:li rdf:resource="http://identifiers.org/chebi/CHEBI:15059"/>
                  <rdf:li rdf:resource="http://identifiers.org/chebi/CHEBI:16464"/>
                  <rdf:li rdf:resource="http://identifiers.org/chebi/CHEBI:9004"/>
                  <rdf:li rdf:resource="http://identifiers.org/chebi/CHEBI:26592"/>
                  <rdf:li rdf:resource="http://identifiers.org/envipath/650babc9-9d68-4b73-9332-11972ca26f7b/compound/3935c8e4-2be9-4f36-8bb2-8e2b2180cfa7"/>
                  <rdf:li rdf:resource="http://identifiers.org/hmdb/HMDB59709"/>
                  <rdf:li rdf:resource="http://identifiers.org/inchi_key/CQRYARSYNCAZFO-UHFFFAOYSA-N"/>
                  <rdf:li rdf:resource="http://identifiers.org/kegg.compound/C02323"/>
                  <rdf:li rdf:resource="http://identifiers.org/kegg.drug/D05790"/>
                  <rdf:li rdf:resource="http://identifiers.org/metanetx.chemical/MNXM1855"/>
                  <rdf:li rdf:resource="http://identifiers.org/sabiork/6141"/>
                  <rdf:li rdf:resource="http://identifiers.org/seed.compound/cpd01553"/>
                </rdf:Bag>
              </bqbiol:is>
            </rdf:Description>
          </rdf:RDF>
        </annotation>
      </species>
      <species metaid="meta_M_2ippm_c" sboTerm="SBO:0000247" id="M_2ippm_c" name="2-Isopropylmaleate" compartment="c" hasOnlySubstanceUnits="true" boundaryCondition="false" constant="false" fbc:charge="-2" fbc:chemicalFormula="C7H8O4">
        <annotation>
          <rdf:RDF xmlns:rdf="http://www.w3.org/1999/02/22-rdf-syntax-ns#" xmlns:dcterms="http://purl.org/dc/terms/" xmlns:vCard="http://www.w3.org/2001/vcard-rdf/3.0#" xmlns:vCard4="http://www.w3.org/2006/vcard/ns#" xmlns:bqbiol="http://biomodels.net/biology-qualifiers/" xmlns:bqmodel="http://biomodels.net/model-qualifiers/">
            <rdf:Description rdf:about="#meta_M_2ippm_c">
              <bqbiol:is>
                <rdf:Bag>
                  <rdf:li rdf:resource="http://identifiers.org/bigg.metabolite/2ippm"/>
                  <rdf:li rdf:resource="http://identifiers.org/biocyc/META:CPD-9451"/>
                  <rdf:li rdf:resource="http://identifiers.org/chebi/CHEBI:17275"/>
                  <rdf:li rdf:resource="http://identifiers.org/chebi/CHEBI:19668"/>
                  <rdf:li rdf:resource="http://identifiers.org/chebi/CHEBI:11604"/>
                  <rdf:li rdf:resource="http://identifiers.org/chebi/CHEBI:58085"/>
                  <rdf:li rdf:resource="http://identifiers.org/chebi/CHEBI:1179"/>
                  <rdf:li rdf:resource="http://identifiers.org/hmdb/HMDB12241"/>
                  <rdf:li rdf:resource="http://identifiers.org/inchi_key/NJMGRJLQRLFQQX-HYXAFXHYSA-L"/>
                  <rdf:li rdf:resource="http://identifiers.org/kegg.compound/C02631"/>
                  <rdf:li rdf:resource="http://identifiers.org/metanetx.chemical/MNXM1706"/>
                  <rdf:li rdf:resource="http://identifiers.org/sabiork/2472"/>
                  <rdf:li rdf:resource="http://identifiers.org/seed.compound/cpd01710"/>
                </rdf:Bag>
              </bqbiol:is>
            </rdf:Description>
          </rdf:RDF>
        </annotation>
      </species>
      <species metaid="meta_M_2mahmp_c" sboTerm="SBO:0000247" id="M_2mahmp_c" name="2-Methyl-4-amino-5-hydroxymethylpyrimidine diphosphate" compartment="c" hasOnlySubstanceUnits="true" boundaryCondition="false" constant="false" fbc:charge="-3" fbc:chemicalFormula="C6H8N3O7P2">
        <annotation>
          <rdf:RDF xmlns:rdf="http://www.w3.org/1999/02/22-rdf-syntax-ns#" xmlns:dcterms="http://purl.org/dc/terms/" xmlns:vCard="http://www.w3.org/2001/vcard-rdf/3.0#" xmlns:vCard4="http://www.w3.org/2006/vcard/ns#" xmlns:bqbiol="http://biomodels.net/biology-qualifiers/" xmlns:bqmodel="http://biomodels.net/model-qualifiers/">
            <rdf:Description rdf:about="#meta_M_2mahmp_c">
              <bqbiol:is>
                <rdf:Bag>
                  <rdf:li rdf:resource="http://identifiers.org/bigg.metabolite/2mahmp"/>
                  <rdf:li rdf:resource="http://identifiers.org/biocyc/META:AMINO-HYDROXYMETHYL-METHYLPYRIMIDINE-PP"/>
                  <rdf:li rdf:resource="http://identifiers.org/chebi/CHEBI:16629"/>
                  <rdf:li rdf:resource="http://identifiers.org/chebi/CHEBI:29079"/>
                  <rdf:li rdf:resource="http://identifiers.org/chebi/CHEBI:19684"/>
                  <rdf:li rdf:resource="http://identifiers.org/chebi/CHEBI:20308"/>
                  <rdf:li rdf:resource="http://identifiers.org/chebi/CHEBI:11612"/>
                  <rdf:li rdf:resource="http://identifiers.org/chebi/CHEBI:57841"/>
                  <rdf:li rdf:resource="http://identifiers.org/chebi/CHEBI:11953"/>
                  <rdf:li rdf:resource="http://identifiers.org/chebi/CHEBI:1194"/>
                  <rdf:li rdf:resource="http://identifiers.org/inchi_key/AGQJQCFEPUVXNK-UHFFFAOYSA-K"/>
                  <rdf:li rdf:resource="http://identifiers.org/kegg.compound/C04752"/>
                  <rdf:li rdf:resource="http://identifiers.org/metanetx.chemical/MNXM1135"/>
                  <rdf:li rdf:resource="http://identifiers.org/sabiork/1832"/>
                  <rdf:li rdf:resource="http://identifiers.org/seed.compound/cpd02894"/>
                </rdf:Bag>
              </bqbiol:is>
            </rdf:Description>
          </rdf:RDF>
        </annotation>
      </species>
      <species metaid="meta_M_2mb_p_c" sboTerm="SBO:0000247" id="M_2mb_p_c" name="2 methylbutanoyl p" compartment="c" hasOnlySubstanceUnits="true" boundaryCondition="false" constant="false" fbc:charge="-3" fbc:chemicalFormula="C6H8N3O7P2">
        <annotation>
          <rdf:RDF xmlns:rdf="http://www.w3.org/1999/02/22-rdf-syntax-ns#" xmlns:dcterms="http://purl.org/dc/terms/" xmlns:vCard="http://www.w3.org/2001/vcard-rdf/3.0#" xmlns:vCard4="http://www.w3.org/2006/vcard/ns#" xmlns:bqbiol="http://biomodels.net/biology-qualifiers/" xmlns:bqmodel="http://biomodels.net/model-qualifiers/">
            <rdf:Description rdf:about="#meta_M_2mb_p_c">
              <bqbiol:is>
                <rdf:Bag>
                  <rdf:li rdf:resource="http://identifiers.org/bigg.metabolite/2mb_p"/>
                </rdf:Bag>
              </bqbiol:is>
            </rdf:Description>
          </rdf:RDF>
        </annotation>
      </species>
      <species metaid="meta_M_2mba_c" sboTerm="SBO:0000247" id="M_2mba_c" name="2 methyl butanoic acid" compartment="c" hasOnlySubstanceUnits="true" boundaryCondition="false" constant="false" fbc:charge="-1" fbc:chemicalFormula="C5H9O2">
        <annotation>
          <rdf:RDF xmlns:rdf="http://www.w3.org/1999/02/22-rdf-syntax-ns#" xmlns:dcterms="http://purl.org/dc/terms/" xmlns:vCard="http://www.w3.org/2001/vcard-rdf/3.0#" xmlns:vCard4="http://www.w3.org/2006/vcard/ns#" xmlns:bqbiol="http://biomodels.net/biology-qualifiers/" xmlns:bqmodel="http://biomodels.net/model-qualifiers/">
            <rdf:Description rdf:about="#meta_M_2mba_c">
              <bqbiol:is>
                <rdf:Bag>
                  <rdf:li rdf:resource="http://identifiers.org/bigg.metabolite/2mba"/>
                </rdf:Bag>
              </bqbiol:is>
            </rdf:Description>
          </rdf:RDF>
        </annotation>
      </species>
      <species metaid="meta_M_2mba_e" sboTerm="SBO:0000247" id="M_2mba_e" name="2 methyl butanoic acid" compartment="e" hasOnlySubstanceUnits="true" boundaryCondition="false" constant="false" fbc:charge="-1" fbc:chemicalFormula="C5H9O2">
        <annotation>
          <rdf:RDF xmlns:rdf="http://www.w3.org/1999/02/22-rdf-syntax-ns#" xmlns:dcterms="http://purl.org/dc/terms/" xmlns:vCard="http://www.w3.org/2001/vcard-rdf/3.0#" xmlns:vCard4="http://www.w3.org/2006/vcard/ns#" xmlns:bqbiol="http://biomodels.net/biology-qualifiers/" xmlns:bqmodel="http://biomodels.net/model-qualifiers/">
            <rdf:Description rdf:about="#meta_M_2mba_e">
              <bqbiol:is>
                <rdf:Bag>
                  <rdf:li rdf:resource="http://identifiers.org/bigg.metabolite/2mba"/>
                </rdf:Bag>
              </bqbiol:is>
            </rdf:Description>
          </rdf:RDF>
        </annotation>
      </species>
      <species metaid="meta_M_2mbald_c" sboTerm="SBO:0000247" id="M_2mbald_c" name="2 methylbutyraldehyde C5H10O" compartment="c" hasOnlySubstanceUnits="true" boundaryCondition="false" constant="false" fbc:chemicalFormula="C5H10O">
        <annotation>
          <rdf:RDF xmlns:rdf="http://www.w3.org/1999/02/22-rdf-syntax-ns#" xmlns:dcterms="http://purl.org/dc/terms/" xmlns:vCard="http://www.w3.org/2001/vcard-rdf/3.0#" xmlns:vCard4="http://www.w3.org/2006/vcard/ns#" xmlns:bqbiol="http://biomodels.net/biology-qualifiers/" xmlns:bqmodel="http://biomodels.net/model-qualifiers/">
            <rdf:Description rdf:about="#meta_M_2mbald_c">
              <bqbiol:is>
                <rdf:Bag>
                  <rdf:li rdf:resource="http://identifiers.org/bigg.metabolite/2mbald"/>
                  <rdf:li rdf:resource="http://identifiers.org/biocyc/META:METHYLBUT-CPD"/>
                  <rdf:li rdf:resource="http://identifiers.org/chebi/CHEBI:19692"/>
                  <rdf:li rdf:resource="http://identifiers.org/chebi/CHEBI:1200"/>
                  <rdf:li rdf:resource="http://identifiers.org/chebi/CHEBI:11615"/>
                  <rdf:li rdf:resource="http://identifiers.org/chebi/CHEBI:16182"/>
                  <rdf:li rdf:resource="http://identifiers.org/hmdb/HMDB31526"/>
                  <rdf:li rdf:resource="http://identifiers.org/inchi_key/BYGQBDHUGHBGMD-UHFFFAOYSA-N"/>
                  <rdf:li rdf:resource="http://identifiers.org/kegg.compound/C02223"/>
                  <rdf:li rdf:resource="http://identifiers.org/metanetx.chemical/MNXM2604"/>
                  <rdf:li rdf:resource="http://identifiers.org/sabiork/2385"/>
                  <rdf:li rdf:resource="http://identifiers.org/seed.compound/cpd01499"/>
                </rdf:Bag>
              </bqbiol:is>
            </rdf:Description>
          </rdf:RDF>
        </annotation>
      </species>
      <species metaid="meta_M_2mbald_e" sboTerm="SBO:0000247" id="M_2mbald_e" name="2 methylbutyraldehyde C5H10O" compartment="e" hasOnlySubstanceUnits="true" boundaryCondition="false" constant="false" fbc:chemicalFormula="C5H10O">
        <annotation>
          <rdf:RDF xmlns:rdf="http://www.w3.org/1999/02/22-rdf-syntax-ns#" xmlns:dcterms="http://purl.org/dc/terms/" xmlns:vCard="http://www.w3.org/2001/vcard-rdf/3.0#" xmlns:vCard4="http://www.w3.org/2006/vcard/ns#" xmlns:bqbiol="http://biomodels.net/biology-qualifiers/" xmlns:bqmodel="http://biomodels.net/model-qualifiers/">
            <rdf:Description rdf:about="#meta_M_2mbald_e">
              <bqbiol:is>
                <rdf:Bag>
                  <rdf:li rdf:resource="http://identifiers.org/bigg.metabolite/2mbald"/>
                  <rdf:li rdf:resource="http://identifiers.org/biocyc/META:METHYLBUT-CPD"/>
                  <rdf:li rdf:resource="http://identifiers.org/chebi/CHEBI:19692"/>
                  <rdf:li rdf:resource="http://identifiers.org/chebi/CHEBI:1200"/>
                  <rdf:li rdf:resource="http://identifiers.org/chebi/CHEBI:11615"/>
                  <rdf:li rdf:resource="http://identifiers.org/chebi/CHEBI:16182"/>
                  <rdf:li rdf:resource="http://identifiers.org/hmdb/HMDB31526"/>
                  <rdf:li rdf:resource="http://identifiers.org/inchi_key/BYGQBDHUGHBGMD-UHFFFAOYSA-N"/>
                  <rdf:li rdf:resource="http://identifiers.org/kegg.compound/C02223"/>
                  <rdf:li rdf:resource="http://identifiers.org/metanetx.chemical/MNXM2604"/>
                  <rdf:li rdf:resource="http://identifiers.org/sabiork/2385"/>
                  <rdf:li rdf:resource="http://identifiers.org/seed.compound/cpd01499"/>
                </rdf:Bag>
              </bqbiol:is>
            </rdf:Description>
          </rdf:RDF>
        </annotation>
      </species>
      <species metaid="meta_M_2mbcoa_c" sboTerm="SBO:0000247" id="M_2mbcoa_c" name="2-Methylbutanoyl-CoA" compartment="c" hasOnlySubstanceUnits="true" boundaryCondition="false" constant="false" fbc:charge="-4" fbc:chemicalFormula="C26H40N7O17P3S">
        <annotation>
          <rdf:RDF xmlns:rdf="http://www.w3.org/1999/02/22-rdf-syntax-ns#" xmlns:dcterms="http://purl.org/dc/terms/" xmlns:vCard="http://www.w3.org/2001/vcard-rdf/3.0#" xmlns:vCard4="http://www.w3.org/2006/vcard/ns#" xmlns:bqbiol="http://biomodels.net/biology-qualifiers/" xmlns:bqmodel="http://biomodels.net/model-qualifiers/">
            <rdf:Description rdf:about="#meta_M_2mbcoa_c">
              <bqbiol:is>
                <rdf:Bag>
                  <rdf:li rdf:resource="http://identifiers.org/bigg.metabolite/2mbcoa"/>
                  <rdf:li rdf:resource="http://identifiers.org/biocyc/META:2-METHYL-BUTYRYL-COA"/>
                  <rdf:li rdf:resource="http://identifiers.org/chebi/CHEBI:11616"/>
                  <rdf:li rdf:resource="http://identifiers.org/chebi/CHEBI:57336"/>
                  <rdf:li rdf:resource="http://identifiers.org/chebi/CHEBI:1201"/>
                  <rdf:li rdf:resource="http://identifiers.org/chebi/CHEBI:19693"/>
                  <rdf:li rdf:resource="http://identifiers.org/chebi/CHEBI:15477"/>
                  <rdf:li rdf:resource="http://identifiers.org/hmdb/HMDB01041"/>
                  <rdf:li rdf:resource="http://identifiers.org/hmdb/HMDB02021"/>
                  <rdf:li rdf:resource="http://identifiers.org/hmdb/HMDB02253"/>
                  <rdf:li rdf:resource="http://identifiers.org/hmdb/HMDB02191"/>
                  <rdf:li rdf:resource="http://identifiers.org/inchi_key/LYNVNYDEQMMNMZ-XGXNYEOVSA-J"/>
                  <rdf:li rdf:resource="http://identifiers.org/kegg.compound/C01033"/>
                  <rdf:li rdf:resource="http://identifiers.org/lipidmaps/LMFA07050190"/>
                  <rdf:li rdf:resource="http://identifiers.org/metanetx.chemical/MNXM569"/>
                  <rdf:li rdf:resource="http://identifiers.org/reactome.compound/70718"/>
                  <rdf:li rdf:resource="http://identifiers.org/sabiork/2221"/>
                  <rdf:li rdf:resource="http://identifiers.org/seed.compound/cpd00760"/>
                </rdf:Bag>
              </bqbiol:is>
            </rdf:Description>
          </rdf:RDF>
        </annotation>
      </species>
      <species metaid="meta_M_2mop_c" sboTerm="SBO:0000247" id="M_2mop_c" name="2-Methyl-3-oxopropanoate" compartment="c" hasOnlySubstanceUnits="true" boundaryCondition="false" constant="false" fbc:charge="-1" fbc:chemicalFormula="C4H5O3">
        <annotation>
          <rdf:RDF xmlns:rdf="http://www.w3.org/1999/02/22-rdf-syntax-ns#" xmlns:dcterms="http://purl.org/dc/terms/" xmlns:vCard="http://www.w3.org/2001/vcard-rdf/3.0#" xmlns:vCard4="http://www.w3.org/2006/vcard/ns#" xmlns:bqbiol="http://biomodels.net/biology-qualifiers/" xmlns:bqmodel="http://biomodels.net/model-qualifiers/">
            <rdf:Description rdf:about="#meta_M_2mop_c">
              <bqbiol:is>
                <rdf:Bag>
                  <rdf:li rdf:resource="http://identifiers.org/bigg.metabolite/2mop"/>
                  <rdf:li rdf:resource="http://identifiers.org/biocyc/META:CPD-12179"/>
                  <rdf:li rdf:resource="http://identifiers.org/chebi/CHEBI:16256"/>
                  <rdf:li rdf:resource="http://identifiers.org/chebi/CHEBI:19682"/>
                  <rdf:li rdf:resource="http://identifiers.org/chebi/CHEBI:1193"/>
                  <rdf:li rdf:resource="http://identifiers.org/chebi/CHEBI:11610"/>
                  <rdf:li rdf:resource="http://identifiers.org/chebi/CHEBI:11609"/>
                  <rdf:li rdf:resource="http://identifiers.org/chebi/CHEBI:57700"/>
                  <rdf:li rdf:resource="http://identifiers.org/envipath/32de3cf4-e3e6-4168-956e-32fa5ddb0ce1/compound/669443ca-5d20-4e6e-a4f5-0143c8400cde"/>
                  <rdf:li rdf:resource="http://identifiers.org/hmdb/HMDB01172"/>
                  <rdf:li rdf:resource="http://identifiers.org/inchi_key/VOKUMXABRRXHAR-UHFFFAOYSA-M"/>
                  <rdf:li rdf:resource="http://identifiers.org/kegg.compound/C00349"/>
                  <rdf:li rdf:resource="http://identifiers.org/lipidmaps/LMFA01060193"/>
                  <rdf:li rdf:resource="http://identifiers.org/metanetx.chemical/MNXM305"/>
                  <rdf:li rdf:resource="http://identifiers.org/reactome.compound/30004"/>
                  <rdf:li rdf:resource="http://identifiers.org/sabiork/2027"/>
                  <rdf:li rdf:resource="http://identifiers.org/seed.compound/cpd00287"/>
                  <rdf:li rdf:resource="http://identifiers.org/seed.compound/cpd23282"/>
                </rdf:Bag>
              </bqbiol:is>
            </rdf:Description>
          </rdf:RDF>
        </annotation>
      </species>
      <species metaid="meta_M_2mpa_c" sboTerm="SBO:0000247" id="M_2mpa_c" name="2 methylpropanoic acid" compartment="c" hasOnlySubstanceUnits="true" boundaryCondition="false" constant="false" fbc:charge="-1" fbc:chemicalFormula="C4H7O2">
        <annotation>
          <rdf:RDF xmlns:rdf="http://www.w3.org/1999/02/22-rdf-syntax-ns#" xmlns:dcterms="http://purl.org/dc/terms/" xmlns:vCard="http://www.w3.org/2001/vcard-rdf/3.0#" xmlns:vCard4="http://www.w3.org/2006/vcard/ns#" xmlns:bqbiol="http://biomodels.net/biology-qualifiers/" xmlns:bqmodel="http://biomodels.net/model-qualifiers/">
            <rdf:Description rdf:about="#meta_M_2mpa_c">
              <bqbiol:is>
                <rdf:Bag>
                  <rdf:li rdf:resource="http://identifiers.org/bigg.metabolite/2mpa"/>
                </rdf:Bag>
              </bqbiol:is>
            </rdf:Description>
          </rdf:RDF>
        </annotation>
      </species>
      <species metaid="meta_M_2mpa_e" sboTerm="SBO:0000247" id="M_2mpa_e" name="2 methylpropanoic acid" compartment="e" hasOnlySubstanceUnits="true" boundaryCondition="false" constant="false" fbc:charge="-1" fbc:chemicalFormula="C4H7O2">
        <annotation>
          <rdf:RDF xmlns:rdf="http://www.w3.org/1999/02/22-rdf-syntax-ns#" xmlns:dcterms="http://purl.org/dc/terms/" xmlns:vCard="http://www.w3.org/2001/vcard-rdf/3.0#" xmlns:vCard4="http://www.w3.org/2006/vcard/ns#" xmlns:bqbiol="http://biomodels.net/biology-qualifiers/" xmlns:bqmodel="http://biomodels.net/model-qualifiers/">
            <rdf:Description rdf:about="#meta_M_2mpa_e">
              <bqbiol:is>
                <rdf:Bag>
                  <rdf:li rdf:resource="http://identifiers.org/bigg.metabolite/2mpa"/>
                </rdf:Bag>
              </bqbiol:is>
            </rdf:Description>
          </rdf:RDF>
        </annotation>
      </species>
      <species metaid="meta_M_2obut_c" sboTerm="SBO:0000247" id="M_2obut_c" name="2-Oxobutanoate" compartment="c" hasOnlySubstanceUnits="true" boundaryCondition="false" constant="false" fbc:charge="-1" fbc:chemicalFormula="C4H5O3">
        <annotation>
          <rdf:RDF xmlns:rdf="http://www.w3.org/1999/02/22-rdf-syntax-ns#" xmlns:dcterms="http://purl.org/dc/terms/" xmlns:vCard="http://www.w3.org/2001/vcard-rdf/3.0#" xmlns:vCard4="http://www.w3.org/2006/vcard/ns#" xmlns:bqbiol="http://biomodels.net/biology-qualifiers/" xmlns:bqmodel="http://biomodels.net/model-qualifiers/">
            <rdf:Description rdf:about="#meta_M_2obut_c">
              <bqbiol:is>
                <rdf:Bag>
                  <rdf:li rdf:resource="http://identifiers.org/bigg.metabolite/2obut"/>
                  <rdf:li rdf:resource="http://identifiers.org/biocyc/META:2-OXOBUTANOATE"/>
                  <rdf:li rdf:resource="http://identifiers.org/chebi/CHEBI:1250"/>
                  <rdf:li rdf:resource="http://identifiers.org/chebi/CHEBI:16763"/>
                  <rdf:li rdf:resource="http://identifiers.org/chebi/CHEBI:19741"/>
                  <rdf:li rdf:resource="http://identifiers.org/chebi/CHEBI:30831"/>
                  <rdf:li rdf:resource="http://identifiers.org/chebi/CHEBI:11636"/>
                  <rdf:li rdf:resource="http://identifiers.org/chebi/CHEBI:39748"/>
                  <rdf:li rdf:resource="http://identifiers.org/chebi/CHEBI:19743"/>
                  <rdf:li rdf:resource="http://identifiers.org/envipath/32de3cf4-e3e6-4168-956e-32fa5ddb0ce1/compound/1d8dba15-23b7-4916-91ba-3b00be5e4e8b"/>
                  <rdf:li rdf:resource="http://identifiers.org/envipath/650babc9-9d68-4b73-9332-11972ca26f7b/compound/86a149cf-c031-463b-aa33-253fcbde268f"/>
                  <rdf:li rdf:resource="http://identifiers.org/hmdb/HMDB00005"/>
                  <rdf:li rdf:resource="http://identifiers.org/hmdb/HMDB06544"/>
                  <rdf:li rdf:resource="http://identifiers.org/inchi_key/TYEYBOSBBBHJIV-UHFFFAOYSA-M"/>
                  <rdf:li rdf:resource="http://identifiers.org/kegg.compound/C00109"/>
                  <rdf:li rdf:resource="http://identifiers.org/lipidmaps/LMFA01060002"/>
                  <rdf:li rdf:resource="http://identifiers.org/metanetx.chemical/MNXM159"/>
                  <rdf:li rdf:resource="http://identifiers.org/reactome.compound/936714"/>
                  <rdf:li rdf:resource="http://identifiers.org/sabiork/1934"/>
                  <rdf:li rdf:resource="http://identifiers.org/seed.compound/cpd00094"/>
                </rdf:Bag>
              </bqbiol:is>
            </rdf:Description>
          </rdf:RDF>
        </annotation>
      </species>
      <species metaid="meta_M_2pg_c" sboTerm="SBO:0000247" id="M_2pg_c" name="D-Glycerate 2-phosphate" compartment="c" hasOnlySubstanceUnits="true" boundaryCondition="false" constant="false" fbc:charge="-3" fbc:chemicalFormula="C3H4O7P">
        <annotation>
          <rdf:RDF xmlns:rdf="http://www.w3.org/1999/02/22-rdf-syntax-ns#" xmlns:dcterms="http://purl.org/dc/terms/" xmlns:vCard="http://www.w3.org/2001/vcard-rdf/3.0#" xmlns:vCard4="http://www.w3.org/2006/vcard/ns#" xmlns:bqbiol="http://biomodels.net/biology-qualifiers/" xmlns:bqmodel="http://biomodels.net/model-qualifiers/">
            <rdf:Description rdf:about="#meta_M_2pg_c">
              <bqbiol:is>
                <rdf:Bag>
                  <rdf:li rdf:resource="http://identifiers.org/bigg.metabolite/2pg"/>
                  <rdf:li rdf:resource="http://identifiers.org/biocyc/META:2-PG"/>
                  <rdf:li rdf:resource="http://identifiers.org/chebi/CHEBI:39868"/>
                  <rdf:li rdf:resource="http://identifiers.org/chebi/CHEBI:21028"/>
                  <rdf:li rdf:resource="http://identifiers.org/chebi/CHEBI:58289"/>
                  <rdf:li rdf:resource="http://identifiers.org/chebi/CHEBI:24344"/>
                  <rdf:li rdf:resource="http://identifiers.org/chebi/CHEBI:12986"/>
                  <rdf:li rdf:resource="http://identifiers.org/chebi/CHEBI:17835"/>
                  <rdf:li rdf:resource="http://identifiers.org/chebi/CHEBI:11651"/>
                  <rdf:li rdf:resource="http://identifiers.org/chebi/CHEBI:1267"/>
                  <rdf:li rdf:resource="http://identifiers.org/chebi/CHEBI:88350"/>
                  <rdf:li rdf:resource="http://identifiers.org/hmdb/HMDB00362"/>
                  <rdf:li rdf:resource="http://identifiers.org/hmdb/HMDB62707"/>
                  <rdf:li rdf:resource="http://identifiers.org/hmdb/HMDB03391"/>
                  <rdf:li rdf:resource="http://identifiers.org/inchi_key/GXIURPTVHJPJLF-UWTATZPHSA-K"/>
                  <rdf:li rdf:resource="http://identifiers.org/kegg.compound/C00631"/>
                  <rdf:li rdf:resource="http://identifiers.org/metanetx.chemical/MNXM275"/>
                  <rdf:li rdf:resource="http://identifiers.org/reactome.compound/30485"/>
                  <rdf:li rdf:resource="http://identifiers.org/sabiork/31"/>
                  <rdf:li rdf:resource="http://identifiers.org/seed.compound/cpd00482"/>
                </rdf:Bag>
              </bqbiol:is>
            </rdf:Description>
          </rdf:RDF>
        </annotation>
      </species>
      <species metaid="meta_M_2shchc_c" sboTerm="SBO:0000247" id="M_2shchc_c" name="2-Succinyl-6-hydroxy-2,4-cyclohexadiene-1-carboxylate" compartment="c" hasOnlySubstanceUnits="true" boundaryCondition="false" constant="false" fbc:charge="-2" fbc:chemicalFormula="C11H10O6">
        <annotation>
          <rdf:RDF xmlns:rdf="http://www.w3.org/1999/02/22-rdf-syntax-ns#" xmlns:dcterms="http://purl.org/dc/terms/" xmlns:vCard="http://www.w3.org/2001/vcard-rdf/3.0#" xmlns:vCard4="http://www.w3.org/2006/vcard/ns#" xmlns:bqbiol="http://biomodels.net/biology-qualifiers/" xmlns:bqmodel="http://biomodels.net/model-qualifiers/">
            <rdf:Description rdf:about="#meta_M_2shchc_c">
              <bqbiol:is>
                <rdf:Bag>
                  <rdf:li rdf:resource="http://identifiers.org/bigg.metabolite/2shchc"/>
                  <rdf:li rdf:resource="http://identifiers.org/biocyc/META:CPD-9923"/>
                  <rdf:li rdf:resource="http://identifiers.org/chebi/CHEBI:39564"/>
                  <rdf:li rdf:resource="http://identifiers.org/chebi/CHEBI:58689"/>
                  <rdf:li rdf:resource="http://identifiers.org/inchi_key/QJYRAJSESKVEAE-PSASIEDQSA-L"/>
                  <rdf:li rdf:resource="http://identifiers.org/kegg.compound/C05817"/>
                  <rdf:li rdf:resource="http://identifiers.org/metanetx.chemical/MNXM1249"/>
                  <rdf:li rdf:resource="http://identifiers.org/sabiork/8173"/>
                  <rdf:li rdf:resource="http://identifiers.org/seed.compound/cpd03451"/>
                </rdf:Bag>
              </bqbiol:is>
            </rdf:Description>
          </rdf:RDF>
        </annotation>
      </species>
      <species metaid="meta_M_2tddacp_c" sboTerm="SBO:0000247" id="M_2tddacp_c" name="Trans Dodec 2 enoyl acyl carrier protein" compartment="c" hasOnlySubstanceUnits="true" boundaryCondition="false" constant="false" fbc:chemicalFormula="C12H20OX">
        <annotation>
          <rdf:RDF xmlns:rdf="http://www.w3.org/1999/02/22-rdf-syntax-ns#" xmlns:dcterms="http://purl.org/dc/terms/" xmlns:vCard="http://www.w3.org/2001/vcard-rdf/3.0#" xmlns:vCard4="http://www.w3.org/2006/vcard/ns#" xmlns:bqbiol="http://biomodels.net/biology-qualifiers/" xmlns:bqmodel="http://biomodels.net/model-qualifiers/">
            <rdf:Description rdf:about="#meta_M_2tddacp_c">
              <bqbiol:is>
                <rdf:Bag>
                  <rdf:li rdf:resource="http://identifiers.org/bigg.metabolite/2tddacp"/>
                </rdf:Bag>
              </bqbiol:is>
            </rdf:Description>
          </rdf:RDF>
        </annotation>
      </species>
      <species metaid="meta_M_2tdeacp_c" sboTerm="SBO:0000247" id="M_2tdeacp_c" name="Trans Dec 2 enoyl acyl carrier protein" compartment="c" hasOnlySubstanceUnits="true" boundaryCondition="false" constant="false" fbc:chemicalFormula="C10H16OX">
        <annotation>
          <rdf:RDF xmlns:rdf="http://www.w3.org/1999/02/22-rdf-syntax-ns#" xmlns:dcterms="http://purl.org/dc/terms/" xmlns:vCard="http://www.w3.org/2001/vcard-rdf/3.0#" xmlns:vCard4="http://www.w3.org/2006/vcard/ns#" xmlns:bqbiol="http://biomodels.net/biology-qualifiers/" xmlns:bqmodel="http://biomodels.net/model-qualifiers/">
            <rdf:Description rdf:about="#meta_M_2tdeacp_c">
              <bqbiol:is>
                <rdf:Bag>
                  <rdf:li rdf:resource="http://identifiers.org/bigg.metabolite/2tdeacp"/>
                </rdf:Bag>
              </bqbiol:is>
            </rdf:Description>
          </rdf:RDF>
        </annotation>
      </species>
      <species metaid="meta_M_2thdeacp_c" sboTerm="SBO:0000247" id="M_2thdeacp_c" name="Trans Hexadec 2 enoyl acyl carrier protein" compartment="c" hasOnlySubstanceUnits="true" boundaryCondition="false" constant="false" fbc:chemicalFormula="C16H28OX">
        <annotation>
          <rdf:RDF xmlns:rdf="http://www.w3.org/1999/02/22-rdf-syntax-ns#" xmlns:dcterms="http://purl.org/dc/terms/" xmlns:vCard="http://www.w3.org/2001/vcard-rdf/3.0#" xmlns:vCard4="http://www.w3.org/2006/vcard/ns#" xmlns:bqbiol="http://biomodels.net/biology-qualifiers/" xmlns:bqmodel="http://biomodels.net/model-qualifiers/">
            <rdf:Description rdf:about="#meta_M_2thdeacp_c">
              <bqbiol:is>
                <rdf:Bag>
                  <rdf:li rdf:resource="http://identifiers.org/bigg.metabolite/2thdeacp"/>
                </rdf:Bag>
              </bqbiol:is>
            </rdf:Description>
          </rdf:RDF>
        </annotation>
      </species>
      <species metaid="meta_M_2theacp_c" sboTerm="SBO:0000247" id="M_2theacp_c" name="Trans Hex 2 enoyl acp" compartment="c" hasOnlySubstanceUnits="true" boundaryCondition="false" constant="false" fbc:chemicalFormula="C6H8OX">
        <annotation>
          <rdf:RDF xmlns:rdf="http://www.w3.org/1999/02/22-rdf-syntax-ns#" xmlns:dcterms="http://purl.org/dc/terms/" xmlns:vCard="http://www.w3.org/2001/vcard-rdf/3.0#" xmlns:vCard4="http://www.w3.org/2006/vcard/ns#" xmlns:bqbiol="http://biomodels.net/biology-qualifiers/" xmlns:bqmodel="http://biomodels.net/model-qualifiers/">
            <rdf:Description rdf:about="#meta_M_2theacp_c">
              <bqbiol:is>
                <rdf:Bag>
                  <rdf:li rdf:resource="http://identifiers.org/bigg.metabolite/2theacp"/>
                </rdf:Bag>
              </bqbiol:is>
            </rdf:Description>
          </rdf:RDF>
        </annotation>
      </species>
      <species metaid="meta_M_2tocdacp_c" sboTerm="SBO:0000247" id="M_2tocdacp_c" name="Trans Octadec 2 enoyl acyl carrier protein" compartment="c" hasOnlySubstanceUnits="true" boundaryCondition="false" constant="false" fbc:chemicalFormula="C18H32OX">
        <annotation>
          <rdf:RDF xmlns:rdf="http://www.w3.org/1999/02/22-rdf-syntax-ns#" xmlns:dcterms="http://purl.org/dc/terms/" xmlns:vCard="http://www.w3.org/2001/vcard-rdf/3.0#" xmlns:vCard4="http://www.w3.org/2006/vcard/ns#" xmlns:bqbiol="http://biomodels.net/biology-qualifiers/" xmlns:bqmodel="http://biomodels.net/model-qualifiers/">
            <rdf:Description rdf:about="#meta_M_2tocdacp_c">
              <bqbiol:is>
                <rdf:Bag>
                  <rdf:li rdf:resource="http://identifiers.org/bigg.metabolite/2tocdacp"/>
                </rdf:Bag>
              </bqbiol:is>
            </rdf:Description>
          </rdf:RDF>
        </annotation>
      </species>
      <species metaid="meta_M_2toceacp_c" sboTerm="SBO:0000247" id="M_2toceacp_c" name="Trans Oct 2 enoyl acp" compartment="c" hasOnlySubstanceUnits="true" boundaryCondition="false" constant="false" fbc:chemicalFormula="C8H12OX">
        <annotation>
          <rdf:RDF xmlns:rdf="http://www.w3.org/1999/02/22-rdf-syntax-ns#" xmlns:dcterms="http://purl.org/dc/terms/" xmlns:vCard="http://www.w3.org/2001/vcard-rdf/3.0#" xmlns:vCard4="http://www.w3.org/2006/vcard/ns#" xmlns:bqbiol="http://biomodels.net/biology-qualifiers/" xmlns:bqmodel="http://biomodels.net/model-qualifiers/">
            <rdf:Description rdf:about="#meta_M_2toceacp_c">
              <bqbiol:is>
                <rdf:Bag>
                  <rdf:li rdf:resource="http://identifiers.org/bigg.metabolite/2toceacp"/>
                </rdf:Bag>
              </bqbiol:is>
            </rdf:Description>
          </rdf:RDF>
        </annotation>
      </species>
      <species metaid="meta_M_2ttdeacp_c" sboTerm="SBO:0000247" id="M_2ttdeacp_c" name="Trans Tetradec 2 enoyl acyl carrier protein" compartment="c" hasOnlySubstanceUnits="true" boundaryCondition="false" constant="false" fbc:chemicalFormula="C14H24OX">
        <annotation>
          <rdf:RDF xmlns:rdf="http://www.w3.org/1999/02/22-rdf-syntax-ns#" xmlns:dcterms="http://purl.org/dc/terms/" xmlns:vCard="http://www.w3.org/2001/vcard-rdf/3.0#" xmlns:vCard4="http://www.w3.org/2006/vcard/ns#" xmlns:bqbiol="http://biomodels.net/biology-qualifiers/" xmlns:bqmodel="http://biomodels.net/model-qualifiers/">
            <rdf:Description rdf:about="#meta_M_2ttdeacp_c">
              <bqbiol:is>
                <rdf:Bag>
                  <rdf:li rdf:resource="http://identifiers.org/bigg.metabolite/2ttdeacp"/>
                </rdf:Bag>
              </bqbiol:is>
            </rdf:Description>
          </rdf:RDF>
        </annotation>
      </species>
      <species metaid="meta_M_34hpp_c" sboTerm="SBO:0000247" id="M_34hpp_c" name="3-(4-Hydroxyphenyl)pyruvate" compartment="c" hasOnlySubstanceUnits="true" boundaryCondition="false" constant="false" fbc:charge="-1" fbc:chemicalFormula="C9H7O4">
        <annotation>
          <rdf:RDF xmlns:rdf="http://www.w3.org/1999/02/22-rdf-syntax-ns#" xmlns:dcterms="http://purl.org/dc/terms/" xmlns:vCard="http://www.w3.org/2001/vcard-rdf/3.0#" xmlns:vCard4="http://www.w3.org/2006/vcard/ns#" xmlns:bqbiol="http://biomodels.net/biology-qualifiers/" xmlns:bqmodel="http://biomodels.net/model-qualifiers/">
            <rdf:Description rdf:about="#meta_M_34hpp_c">
              <bqbiol:is>
                <rdf:Bag>
                  <rdf:li rdf:resource="http://identifiers.org/bigg.metabolite/34hpp"/>
                  <rdf:li rdf:resource="http://identifiers.org/biocyc/META:P-HYDROXY-PHENYLPYRUVATE"/>
                  <rdf:li rdf:resource="http://identifiers.org/chebi/CHEBI:36242"/>
                  <rdf:li rdf:resource="http://identifiers.org/chebi/CHEBI:20425"/>
                  <rdf:li rdf:resource="http://identifiers.org/chebi/CHEBI:20426"/>
                  <rdf:li rdf:resource="http://identifiers.org/chebi/CHEBI:12016"/>
                  <rdf:li rdf:resource="http://identifiers.org/chebi/CHEBI:15999"/>
                  <rdf:li rdf:resource="http://identifiers.org/chebi/CHEBI:11725"/>
                  <rdf:li rdf:resource="http://identifiers.org/chebi/CHEBI:594665"/>
                  <rdf:li rdf:resource="http://identifiers.org/chebi/CHEBI:11727"/>
                  <rdf:li rdf:resource="http://identifiers.org/chebi/CHEBI:42422"/>
                  <rdf:li rdf:resource="http://identifiers.org/chebi/CHEBI:1431"/>
                  <rdf:li rdf:resource="http://identifiers.org/envipath/32de3cf4-e3e6-4168-956e-32fa5ddb0ce1/compound/f2e806ef-76ea-4ddf-bf89-db7737caa79b"/>
                  <rdf:li rdf:resource="http://identifiers.org/hmdb/HMDB00707"/>
                  <rdf:li rdf:resource="http://identifiers.org/inchi_key/KKADPXVIOXHVKN-UHFFFAOYSA-M"/>
                  <rdf:li rdf:resource="http://identifiers.org/kegg.compound/C01179"/>
                  <rdf:li rdf:resource="http://identifiers.org/metanetx.chemical/MNXM153"/>
                  <rdf:li rdf:resource="http://identifiers.org/reactome.compound/31365"/>
                  <rdf:li rdf:resource="http://identifiers.org/sabiork/5423"/>
                  <rdf:li rdf:resource="http://identifiers.org/seed.compound/cpd00868"/>
                </rdf:Bag>
              </bqbiol:is>
            </rdf:Description>
          </rdf:RDF>
        </annotation>
      </species>
      <species metaid="meta_M_3c2hmp_c" sboTerm="SBO:0000247" id="M_3c2hmp_c" name="3-Carboxy-2-hydroxy-4-methylpentanoate" compartment="c" hasOnlySubstanceUnits="true" boundaryCondition="false" constant="false" fbc:charge="-2" fbc:chemicalFormula="C7H10O5">
        <annotation>
          <rdf:RDF xmlns:rdf="http://www.w3.org/1999/02/22-rdf-syntax-ns#" xmlns:dcterms="http://purl.org/dc/terms/" xmlns:vCard="http://www.w3.org/2001/vcard-rdf/3.0#" xmlns:vCard4="http://www.w3.org/2006/vcard/ns#" xmlns:bqbiol="http://biomodels.net/biology-qualifiers/" xmlns:bqmodel="http://biomodels.net/model-qualifiers/">
            <rdf:Description rdf:about="#meta_M_3c2hmp_c">
              <bqbiol:is>
                <rdf:Bag>
                  <rdf:li rdf:resource="http://identifiers.org/bigg.metabolite/3c2hmp"/>
                  <rdf:li rdf:resource="http://identifiers.org/biocyc/META:2-D-THREO-HYDROXY-3-CARBOXY-ISOCAPROATE"/>
                  <rdf:li rdf:resource="http://identifiers.org/chebi/CHEBI:35120"/>
                  <rdf:li rdf:resource="http://identifiers.org/chebi/CHEBI:20094"/>
                  <rdf:li rdf:resource="http://identifiers.org/chebi/CHEBI:35121"/>
                  <rdf:li rdf:resource="http://identifiers.org/chebi/CHEBI:15592"/>
                  <rdf:li rdf:resource="http://identifiers.org/chebi/CHEBI:35122"/>
                  <rdf:li rdf:resource="http://identifiers.org/chebi/CHEBI:35114"/>
                  <rdf:li rdf:resource="http://identifiers.org/chebi/CHEBI:43468"/>
                  <rdf:li rdf:resource="http://identifiers.org/chebi/CHEBI:11843"/>
                  <rdf:li rdf:resource="http://identifiers.org/chebi/CHEBI:11760"/>
                  <rdf:li rdf:resource="http://identifiers.org/chebi/CHEBI:43465"/>
                  <rdf:li rdf:resource="http://identifiers.org/chebi/CHEBI:1565"/>
                  <rdf:li rdf:resource="http://identifiers.org/hmdb/HMDB12156"/>
                  <rdf:li rdf:resource="http://identifiers.org/inchi_key/RNQHMTFBUSSBJQ-CRCLSJGQSA-L"/>
                  <rdf:li rdf:resource="http://identifiers.org/kegg.compound/C04411"/>
                  <rdf:li rdf:resource="http://identifiers.org/metanetx.chemical/MNXM891"/>
                  <rdf:li rdf:resource="http://identifiers.org/sabiork/7292"/>
                  <rdf:li rdf:resource="http://identifiers.org/seed.compound/cpd02693"/>
                </rdf:Bag>
              </bqbiol:is>
            </rdf:Description>
          </rdf:RDF>
        </annotation>
      </species>
      <species metaid="meta_M_3c3hmp_c" sboTerm="SBO:0000247" id="M_3c3hmp_c" name="3-Carboxy-3-hydroxy-4-methylpentanoate" compartment="c" hasOnlySubstanceUnits="true" boundaryCondition="false" constant="false" fbc:charge="-2" fbc:chemicalFormula="C7H10O5">
        <annotation>
          <rdf:RDF xmlns:rdf="http://www.w3.org/1999/02/22-rdf-syntax-ns#" xmlns:dcterms="http://purl.org/dc/terms/" xmlns:vCard="http://www.w3.org/2001/vcard-rdf/3.0#" xmlns:vCard4="http://www.w3.org/2006/vcard/ns#" xmlns:bqbiol="http://biomodels.net/biology-qualifiers/" xmlns:bqmodel="http://biomodels.net/model-qualifiers/">
            <rdf:Description rdf:about="#meta_M_3c3hmp_c">
              <bqbiol:is>
                <rdf:Bag>
                  <rdf:li rdf:resource="http://identifiers.org/bigg.metabolite/3c3hmp"/>
                  <rdf:li rdf:resource="http://identifiers.org/biocyc/META:3-CARBOXY-3-HYDROXY-ISOCAPROATE"/>
                  <rdf:li rdf:resource="http://identifiers.org/chebi/CHEBI:35128"/>
                  <rdf:li rdf:resource="http://identifiers.org/chebi/CHEBI:1178"/>
                  <rdf:li rdf:resource="http://identifiers.org/hmdb/HMDB00402"/>
                  <rdf:li rdf:resource="http://identifiers.org/inchi_key/BITYXLXUCSKTJS-ZETCQYMHSA-L"/>
                  <rdf:li rdf:resource="http://identifiers.org/kegg.compound/C02504"/>
                  <rdf:li rdf:resource="http://identifiers.org/lipidmaps/LMFA01170083"/>
                  <rdf:li rdf:resource="http://identifiers.org/metanetx.chemical/MNXM985"/>
                  <rdf:li rdf:resource="http://identifiers.org/seed.compound/cpd01646"/>
                </rdf:Bag>
              </bqbiol:is>
            </rdf:Description>
          </rdf:RDF>
        </annotation>
      </species>
      <species metaid="meta_M_3dhq_c" sboTerm="SBO:0000247" id="M_3dhq_c" name="3-Dehydroquinate" compartment="c" hasOnlySubstanceUnits="true" boundaryCondition="false" constant="false" fbc:charge="-1" fbc:chemicalFormula="C7H9O6">
        <annotation>
          <rdf:RDF xmlns:rdf="http://www.w3.org/1999/02/22-rdf-syntax-ns#" xmlns:dcterms="http://purl.org/dc/terms/" xmlns:vCard="http://www.w3.org/2001/vcard-rdf/3.0#" xmlns:vCard4="http://www.w3.org/2006/vcard/ns#" xmlns:bqbiol="http://biomodels.net/biology-qualifiers/" xmlns:bqmodel="http://biomodels.net/model-qualifiers/">
            <rdf:Description rdf:about="#meta_M_3dhq_c">
              <bqbiol:is>
                <rdf:Bag>
                  <rdf:li rdf:resource="http://identifiers.org/bigg.metabolite/3dhq"/>
                  <rdf:li rdf:resource="http://identifiers.org/biocyc/META:DEHYDROQUINATE"/>
                  <rdf:li rdf:resource="http://identifiers.org/chebi/CHEBI:19997"/>
                  <rdf:li rdf:resource="http://identifiers.org/chebi/CHEBI:32364"/>
                  <rdf:li rdf:resource="http://identifiers.org/chebi/CHEBI:1487"/>
                  <rdf:li rdf:resource="http://identifiers.org/chebi/CHEBI:12122"/>
                  <rdf:li rdf:resource="http://identifiers.org/chebi/CHEBI:17947"/>
                  <rdf:li rdf:resource="http://identifiers.org/chebi/CHEBI:11781"/>
                  <rdf:li rdf:resource="http://identifiers.org/chebi/CHEBI:42078"/>
                  <rdf:li rdf:resource="http://identifiers.org/hmdb/HMDB12710"/>
                  <rdf:li rdf:resource="http://identifiers.org/inchi_key/WVMWZWGZRAXUBK-SYTVJDICSA-M"/>
                  <rdf:li rdf:resource="http://identifiers.org/kegg.compound/C00944"/>
                  <rdf:li rdf:resource="http://identifiers.org/metanetx.chemical/MNXM478"/>
                  <rdf:li rdf:resource="http://identifiers.org/reactome.compound/964921"/>
                  <rdf:li rdf:resource="http://identifiers.org/sabiork/27311"/>
                  <rdf:li rdf:resource="http://identifiers.org/sabiork/5328"/>
                  <rdf:li rdf:resource="http://identifiers.org/seed.compound/cpd00699"/>
                </rdf:Bag>
              </bqbiol:is>
            </rdf:Description>
          </rdf:RDF>
        </annotation>
      </species>
      <species metaid="meta_M_3dhsk_c" sboTerm="SBO:0000247" id="M_3dhsk_c" name="3-Dehydroshikimate" compartment="c" hasOnlySubstanceUnits="true" boundaryCondition="false" constant="false" fbc:charge="-1" fbc:chemicalFormula="C7H7O5">
        <annotation>
          <rdf:RDF xmlns:rdf="http://www.w3.org/1999/02/22-rdf-syntax-ns#" xmlns:dcterms="http://purl.org/dc/terms/" xmlns:vCard="http://www.w3.org/2001/vcard-rdf/3.0#" xmlns:vCard4="http://www.w3.org/2006/vcard/ns#" xmlns:bqbiol="http://biomodels.net/biology-qualifiers/" xmlns:bqmodel="http://biomodels.net/model-qualifiers/">
            <rdf:Description rdf:about="#meta_M_3dhsk_c">
              <bqbiol:is>
                <rdf:Bag>
                  <rdf:li rdf:resource="http://identifiers.org/bigg.metabolite/3dhsk"/>
                  <rdf:li rdf:resource="http://identifiers.org/biocyc/META:3-DEHYDRO-SHIKIMATE"/>
                  <rdf:li rdf:resource="http://identifiers.org/chebi/CHEBI:1488"/>
                  <rdf:li rdf:resource="http://identifiers.org/chebi/CHEBI:2052"/>
                  <rdf:li rdf:resource="http://identifiers.org/chebi/CHEBI:12123"/>
                  <rdf:li rdf:resource="http://identifiers.org/chebi/CHEBI:30918"/>
                  <rdf:li rdf:resource="http://identifiers.org/chebi/CHEBI:17841"/>
                  <rdf:li rdf:resource="http://identifiers.org/chebi/CHEBI:20566"/>
                  <rdf:li rdf:resource="http://identifiers.org/chebi/CHEBI:19998"/>
                  <rdf:li rdf:resource="http://identifiers.org/chebi/CHEBI:19999"/>
                  <rdf:li rdf:resource="http://identifiers.org/chebi/CHEBI:11782"/>
                  <rdf:li rdf:resource="http://identifiers.org/chebi/CHEBI:16630"/>
                  <rdf:li rdf:resource="http://identifiers.org/chebi/CHEBI:42005"/>
                  <rdf:li rdf:resource="http://identifiers.org/inchi_key/SLWWJZMPHJJOPH-PHDIDXHHSA-M"/>
                  <rdf:li rdf:resource="http://identifiers.org/kegg.compound/C02637"/>
                  <rdf:li rdf:resource="http://identifiers.org/metanetx.chemical/MNXM611"/>
                  <rdf:li rdf:resource="http://identifiers.org/reactome.compound/964941"/>
                  <rdf:li rdf:resource="http://identifiers.org/sabiork/6290"/>
                  <rdf:li rdf:resource="http://identifiers.org/sabiork/27313"/>
                  <rdf:li rdf:resource="http://identifiers.org/seed.compound/cpd01716"/>
                </rdf:Bag>
              </bqbiol:is>
            </rdf:Description>
          </rdf:RDF>
        </annotation>
      </species>
      <species metaid="meta_M_3hbacp_c" sboTerm="SBO:0000247" id="M_3hbacp_c" name="3R  3 Hydroxybutanoyl acyl carrier protein" compartment="c" hasOnlySubstanceUnits="true" boundaryCondition="false" constant="false" fbc:chemicalFormula="C4H6O2X">
        <annotation>
          <rdf:RDF xmlns:rdf="http://www.w3.org/1999/02/22-rdf-syntax-ns#" xmlns:dcterms="http://purl.org/dc/terms/" xmlns:vCard="http://www.w3.org/2001/vcard-rdf/3.0#" xmlns:vCard4="http://www.w3.org/2006/vcard/ns#" xmlns:bqbiol="http://biomodels.net/biology-qualifiers/" xmlns:bqmodel="http://biomodels.net/model-qualifiers/">
            <rdf:Description rdf:about="#meta_M_3hbacp_c">
              <bqbiol:is>
                <rdf:Bag>
                  <rdf:li rdf:resource="http://identifiers.org/bigg.metabolite/3hbacp"/>
                </rdf:Bag>
              </bqbiol:is>
            </rdf:Description>
          </rdf:RDF>
        </annotation>
      </species>
      <species metaid="meta_M_3hddacp_c" sboTerm="SBO:0000247" id="M_3hddacp_c" name=" 3 Hydroxydodecanoyl acyl carrier protein" compartment="c" hasOnlySubstanceUnits="true" boundaryCondition="false" constant="false" fbc:chemicalFormula="C12H22O2X">
        <annotation>
          <rdf:RDF xmlns:rdf="http://www.w3.org/1999/02/22-rdf-syntax-ns#" xmlns:dcterms="http://purl.org/dc/terms/" xmlns:vCard="http://www.w3.org/2001/vcard-rdf/3.0#" xmlns:vCard4="http://www.w3.org/2006/vcard/ns#" xmlns:bqbiol="http://biomodels.net/biology-qualifiers/" xmlns:bqmodel="http://biomodels.net/model-qualifiers/">
            <rdf:Description rdf:about="#meta_M_3hddacp_c">
              <bqbiol:is>
                <rdf:Bag>
                  <rdf:li rdf:resource="http://identifiers.org/bigg.metabolite/3hddacp"/>
                </rdf:Bag>
              </bqbiol:is>
            </rdf:Description>
          </rdf:RDF>
        </annotation>
      </species>
      <species metaid="meta_M_3hdeacp_c" sboTerm="SBO:0000247" id="M_3hdeacp_c" name="3R  3 Hydroxydecanoyl acyl carrier protein" compartment="c" hasOnlySubstanceUnits="true" boundaryCondition="false" constant="false" fbc:chemicalFormula="C10H18O2X">
        <annotation>
          <rdf:RDF xmlns:rdf="http://www.w3.org/1999/02/22-rdf-syntax-ns#" xmlns:dcterms="http://purl.org/dc/terms/" xmlns:vCard="http://www.w3.org/2001/vcard-rdf/3.0#" xmlns:vCard4="http://www.w3.org/2006/vcard/ns#" xmlns:bqbiol="http://biomodels.net/biology-qualifiers/" xmlns:bqmodel="http://biomodels.net/model-qualifiers/">
            <rdf:Description rdf:about="#meta_M_3hdeacp_c">
              <bqbiol:is>
                <rdf:Bag>
                  <rdf:li rdf:resource="http://identifiers.org/bigg.metabolite/3hdeacp"/>
                </rdf:Bag>
              </bqbiol:is>
            </rdf:Description>
          </rdf:RDF>
        </annotation>
      </species>
      <species metaid="meta_M_3hhacp_c" sboTerm="SBO:0000247" id="M_3hhacp_c" name=" 3 Hydroxyhexanoyl acp" compartment="c" hasOnlySubstanceUnits="true" boundaryCondition="false" constant="false" fbc:chemicalFormula="C6H10O2X">
        <annotation>
          <rdf:RDF xmlns:rdf="http://www.w3.org/1999/02/22-rdf-syntax-ns#" xmlns:dcterms="http://purl.org/dc/terms/" xmlns:vCard="http://www.w3.org/2001/vcard-rdf/3.0#" xmlns:vCard4="http://www.w3.org/2006/vcard/ns#" xmlns:bqbiol="http://biomodels.net/biology-qualifiers/" xmlns:bqmodel="http://biomodels.net/model-qualifiers/">
            <rdf:Description rdf:about="#meta_M_3hhacp_c">
              <bqbiol:is>
                <rdf:Bag>
                  <rdf:li rdf:resource="http://identifiers.org/bigg.metabolite/3hhacp"/>
                </rdf:Bag>
              </bqbiol:is>
            </rdf:Description>
          </rdf:RDF>
        </annotation>
      </species>
      <species metaid="meta_M_3hmp_c" sboTerm="SBO:0000247" id="M_3hmp_c" name="3-Hydroxy-2-methylpropanoate" compartment="c" hasOnlySubstanceUnits="true" boundaryCondition="false" constant="false" fbc:charge="-1" fbc:chemicalFormula="C4H7O3">
        <annotation>
          <rdf:RDF xmlns:rdf="http://www.w3.org/1999/02/22-rdf-syntax-ns#" xmlns:dcterms="http://purl.org/dc/terms/" xmlns:vCard="http://www.w3.org/2001/vcard-rdf/3.0#" xmlns:vCard4="http://www.w3.org/2006/vcard/ns#" xmlns:bqbiol="http://biomodels.net/biology-qualifiers/" xmlns:bqmodel="http://biomodels.net/model-qualifiers/">
            <rdf:Description rdf:about="#meta_M_3hmp_c">
              <bqbiol:is>
                <rdf:Bag>
                  <rdf:li rdf:resource="http://identifiers.org/bigg.metabolite/3hmp"/>
                  <rdf:li rdf:resource="http://identifiers.org/biocyc/META:3-HYDROXY-ISOBUTYRATE"/>
                  <rdf:li rdf:resource="http://identifiers.org/chebi/CHEBI:18064"/>
                  <rdf:li rdf:resource="http://identifiers.org/chebi/CHEBI:11805"/>
                  <rdf:li rdf:resource="http://identifiers.org/chebi/CHEBI:1516"/>
                  <rdf:li rdf:resource="http://identifiers.org/hmdb/HMDB62640"/>
                  <rdf:li rdf:resource="http://identifiers.org/inchi_key/DBXBTMSZEOQQDU-UHFFFAOYSA-M"/>
                  <rdf:li rdf:resource="http://identifiers.org/kegg.compound/C01188"/>
                  <rdf:li rdf:resource="http://identifiers.org/metanetx.chemical/MNXM396"/>
                  <rdf:li rdf:resource="http://identifiers.org/reactome.compound/573404"/>
                  <rdf:li rdf:resource="http://identifiers.org/sabiork/5430"/>
                  <rdf:li rdf:resource="http://identifiers.org/seed.compound/cpd00876"/>
                </rdf:Bag>
              </bqbiol:is>
            </rdf:Description>
          </rdf:RDF>
        </annotation>
      </species>
      <species metaid="meta_M_3hocacp_c" sboTerm="SBO:0000247" id="M_3hocacp_c" name=" 3 Hydroxyoctanoyl acyl carrier protein" compartment="c" hasOnlySubstanceUnits="true" boundaryCondition="false" constant="false" fbc:chemicalFormula="C8H14O2X">
        <annotation>
          <rdf:RDF xmlns:rdf="http://www.w3.org/1999/02/22-rdf-syntax-ns#" xmlns:dcterms="http://purl.org/dc/terms/" xmlns:vCard="http://www.w3.org/2001/vcard-rdf/3.0#" xmlns:vCard4="http://www.w3.org/2006/vcard/ns#" xmlns:bqbiol="http://biomodels.net/biology-qualifiers/" xmlns:bqmodel="http://biomodels.net/model-qualifiers/">
            <rdf:Description rdf:about="#meta_M_3hocacp_c">
              <bqbiol:is>
                <rdf:Bag>
                  <rdf:li rdf:resource="http://identifiers.org/bigg.metabolite/3hocacp"/>
                </rdf:Bag>
              </bqbiol:is>
            </rdf:Description>
          </rdf:RDF>
        </annotation>
      </species>
      <species metaid="meta_M_3hocdacp_c" sboTerm="SBO:0000247" id="M_3hocdacp_c" name="3R  3 Hydroxyoctadecanoyl acyl carrier protein" compartment="c" hasOnlySubstanceUnits="true" boundaryCondition="false" constant="false" fbc:chemicalFormula="C18H34O2X">
        <annotation>
          <rdf:RDF xmlns:rdf="http://www.w3.org/1999/02/22-rdf-syntax-ns#" xmlns:dcterms="http://purl.org/dc/terms/" xmlns:vCard="http://www.w3.org/2001/vcard-rdf/3.0#" xmlns:vCard4="http://www.w3.org/2006/vcard/ns#" xmlns:bqbiol="http://biomodels.net/biology-qualifiers/" xmlns:bqmodel="http://biomodels.net/model-qualifiers/">
            <rdf:Description rdf:about="#meta_M_3hocdacp_c">
              <bqbiol:is>
                <rdf:Bag>
                  <rdf:li rdf:resource="http://identifiers.org/bigg.metabolite/3hocdacp"/>
                </rdf:Bag>
              </bqbiol:is>
            </rdf:Description>
          </rdf:RDF>
        </annotation>
      </species>
      <species metaid="meta_M_3hpaacp_c" sboTerm="SBO:0000247" id="M_3hpaacp_c" name="3R  3 Hydroxypalmitoyl acyl carrier protein" compartment="c" hasOnlySubstanceUnits="true" boundaryCondition="false" constant="false" fbc:chemicalFormula="C16H30O2X">
        <annotation>
          <rdf:RDF xmlns:rdf="http://www.w3.org/1999/02/22-rdf-syntax-ns#" xmlns:dcterms="http://purl.org/dc/terms/" xmlns:vCard="http://www.w3.org/2001/vcard-rdf/3.0#" xmlns:vCard4="http://www.w3.org/2006/vcard/ns#" xmlns:bqbiol="http://biomodels.net/biology-qualifiers/" xmlns:bqmodel="http://biomodels.net/model-qualifiers/">
            <rdf:Description rdf:about="#meta_M_3hpaacp_c">
              <bqbiol:is>
                <rdf:Bag>
                  <rdf:li rdf:resource="http://identifiers.org/bigg.metabolite/3hpaacp"/>
                </rdf:Bag>
              </bqbiol:is>
            </rdf:Description>
          </rdf:RDF>
        </annotation>
      </species>
      <species metaid="meta_M_3htdacp_c" sboTerm="SBO:0000247" id="M_3htdacp_c" name="3R  3 Hydroxytetradecanoyl acyl carrier protein" compartment="c" hasOnlySubstanceUnits="true" boundaryCondition="false" constant="false" fbc:chemicalFormula="C14H27O2X">
        <annotation>
          <rdf:RDF xmlns:rdf="http://www.w3.org/1999/02/22-rdf-syntax-ns#" xmlns:dcterms="http://purl.org/dc/terms/" xmlns:vCard="http://www.w3.org/2001/vcard-rdf/3.0#" xmlns:vCard4="http://www.w3.org/2006/vcard/ns#" xmlns:bqbiol="http://biomodels.net/biology-qualifiers/" xmlns:bqmodel="http://biomodels.net/model-qualifiers/">
            <rdf:Description rdf:about="#meta_M_3htdacp_c">
              <bqbiol:is>
                <rdf:Bag>
                  <rdf:li rdf:resource="http://identifiers.org/bigg.metabolite/3htdacp"/>
                </rdf:Bag>
              </bqbiol:is>
            </rdf:Description>
          </rdf:RDF>
        </annotation>
      </species>
      <species metaid="meta_M_3ig3p_c" sboTerm="SBO:0000247" id="M_3ig3p_c" name="C&apos;-(3-Indolyl)-glycerol 3-phosphate" compartment="c" hasOnlySubstanceUnits="true" boundaryCondition="false" constant="false" fbc:charge="-2" fbc:chemicalFormula="C11H12NO6P">
        <annotation>
          <rdf:RDF xmlns:rdf="http://www.w3.org/1999/02/22-rdf-syntax-ns#" xmlns:dcterms="http://purl.org/dc/terms/" xmlns:vCard="http://www.w3.org/2001/vcard-rdf/3.0#" xmlns:vCard4="http://www.w3.org/2006/vcard/ns#" xmlns:bqbiol="http://biomodels.net/biology-qualifiers/" xmlns:bqmodel="http://biomodels.net/model-qualifiers/">
            <rdf:Description rdf:about="#meta_M_3ig3p_c">
              <bqbiol:is>
                <rdf:Bag>
                  <rdf:li rdf:resource="http://identifiers.org/bigg.metabolite/3ig3p"/>
                  <rdf:li rdf:resource="http://identifiers.org/biocyc/META:INDOLE-3-GLYCEROL-P"/>
                  <rdf:li rdf:resource="http://identifiers.org/chebi/CHEBI:58866"/>
                  <rdf:li rdf:resource="http://identifiers.org/chebi/CHEBI:51793"/>
                  <rdf:li rdf:resource="http://identifiers.org/inchi_key/NQEQTYPJSIEPHW-MNOVXSKESA-L"/>
                  <rdf:li rdf:resource="http://identifiers.org/kegg.compound/C03506"/>
                  <rdf:li rdf:resource="http://identifiers.org/metanetx.chemical/MNXM866"/>
                  <rdf:li rdf:resource="http://identifiers.org/seed.compound/cpd02210"/>
                  <rdf:li rdf:resource="http://identifiers.org/seed.compound/cpd29667"/>
                </rdf:Bag>
              </bqbiol:is>
            </rdf:Description>
          </rdf:RDF>
        </annotation>
      </species>
      <species metaid="meta_M_3mba_c" sboTerm="SBO:0000247" id="M_3mba_c" name="3 methylbutanoic acid" compartment="c" hasOnlySubstanceUnits="true" boundaryCondition="false" constant="false" fbc:charge="-1" fbc:chemicalFormula="C5H9O2">
        <annotation>
          <rdf:RDF xmlns:rdf="http://www.w3.org/1999/02/22-rdf-syntax-ns#" xmlns:dcterms="http://purl.org/dc/terms/" xmlns:vCard="http://www.w3.org/2001/vcard-rdf/3.0#" xmlns:vCard4="http://www.w3.org/2006/vcard/ns#" xmlns:bqbiol="http://biomodels.net/biology-qualifiers/" xmlns:bqmodel="http://biomodels.net/model-qualifiers/">
            <rdf:Description rdf:about="#meta_M_3mba_c">
              <bqbiol:is>
                <rdf:Bag>
                  <rdf:li rdf:resource="http://identifiers.org/bigg.metabolite/3mba"/>
                </rdf:Bag>
              </bqbiol:is>
            </rdf:Description>
          </rdf:RDF>
        </annotation>
      </species>
      <species metaid="meta_M_3mba_e" sboTerm="SBO:0000247" id="M_3mba_e" name="3 methylbutanoic acid" compartment="e" hasOnlySubstanceUnits="true" boundaryCondition="false" constant="false" fbc:charge="-1" fbc:chemicalFormula="C5H9O2">
        <annotation>
          <rdf:RDF xmlns:rdf="http://www.w3.org/1999/02/22-rdf-syntax-ns#" xmlns:dcterms="http://purl.org/dc/terms/" xmlns:vCard="http://www.w3.org/2001/vcard-rdf/3.0#" xmlns:vCard4="http://www.w3.org/2006/vcard/ns#" xmlns:bqbiol="http://biomodels.net/biology-qualifiers/" xmlns:bqmodel="http://biomodels.net/model-qualifiers/">
            <rdf:Description rdf:about="#meta_M_3mba_e">
              <bqbiol:is>
                <rdf:Bag>
                  <rdf:li rdf:resource="http://identifiers.org/bigg.metabolite/3mba"/>
                </rdf:Bag>
              </bqbiol:is>
            </rdf:Description>
          </rdf:RDF>
        </annotation>
      </species>
      <species metaid="meta_M_3mbal_c" sboTerm="SBO:0000247" id="M_3mbal_c" name="3 methylbutanal" compartment="c" hasOnlySubstanceUnits="true" boundaryCondition="false" constant="false" fbc:chemicalFormula="C5H10O">
        <annotation>
          <rdf:RDF xmlns:rdf="http://www.w3.org/1999/02/22-rdf-syntax-ns#" xmlns:dcterms="http://purl.org/dc/terms/" xmlns:vCard="http://www.w3.org/2001/vcard-rdf/3.0#" xmlns:vCard4="http://www.w3.org/2006/vcard/ns#" xmlns:bqbiol="http://biomodels.net/biology-qualifiers/" xmlns:bqmodel="http://biomodels.net/model-qualifiers/">
            <rdf:Description rdf:about="#meta_M_3mbal_c">
              <bqbiol:is>
                <rdf:Bag>
                  <rdf:li rdf:resource="http://identifiers.org/bigg.metabolite/3mbal"/>
                </rdf:Bag>
              </bqbiol:is>
            </rdf:Description>
          </rdf:RDF>
        </annotation>
      </species>
      <species metaid="meta_M_3mbal_e" sboTerm="SBO:0000247" id="M_3mbal_e" name="3 methylbutanal" compartment="e" hasOnlySubstanceUnits="true" boundaryCondition="false" constant="false" fbc:chemicalFormula="C5H10O">
        <annotation>
          <rdf:RDF xmlns:rdf="http://www.w3.org/1999/02/22-rdf-syntax-ns#" xmlns:dcterms="http://purl.org/dc/terms/" xmlns:vCard="http://www.w3.org/2001/vcard-rdf/3.0#" xmlns:vCard4="http://www.w3.org/2006/vcard/ns#" xmlns:bqbiol="http://biomodels.net/biology-qualifiers/" xmlns:bqmodel="http://biomodels.net/model-qualifiers/">
            <rdf:Description rdf:about="#meta_M_3mbal_e">
              <bqbiol:is>
                <rdf:Bag>
                  <rdf:li rdf:resource="http://identifiers.org/bigg.metabolite/3mbal"/>
                </rdf:Bag>
              </bqbiol:is>
            </rdf:Description>
          </rdf:RDF>
        </annotation>
      </species>
      <species metaid="meta_M_3mob_c" sboTerm="SBO:0000247" id="M_3mob_c" name="3-Methyl-2-oxobutanoate" compartment="c" hasOnlySubstanceUnits="true" boundaryCondition="false" constant="false" fbc:charge="-1" fbc:chemicalFormula="C5H7O3">
        <annotation>
          <rdf:RDF xmlns:rdf="http://www.w3.org/1999/02/22-rdf-syntax-ns#" xmlns:dcterms="http://purl.org/dc/terms/" xmlns:vCard="http://www.w3.org/2001/vcard-rdf/3.0#" xmlns:vCard4="http://www.w3.org/2006/vcard/ns#" xmlns:bqbiol="http://biomodels.net/biology-qualifiers/" xmlns:bqmodel="http://biomodels.net/model-qualifiers/">
            <rdf:Description rdf:about="#meta_M_3mob_c">
              <bqbiol:is>
                <rdf:Bag>
                  <rdf:li rdf:resource="http://identifiers.org/bigg.metabolite/3mob"/>
                  <rdf:li rdf:resource="http://identifiers.org/biocyc/META:2-KETO-ISOVALERATE"/>
                  <rdf:li rdf:resource="http://identifiers.org/chebi/CHEBI:11851"/>
                  <rdf:li rdf:resource="http://identifiers.org/chebi/CHEBI:43714"/>
                  <rdf:li rdf:resource="http://identifiers.org/chebi/CHEBI:132177"/>
                  <rdf:li rdf:resource="http://identifiers.org/chebi/CHEBI:20115"/>
                  <rdf:li rdf:resource="http://identifiers.org/chebi/CHEBI:1584"/>
                  <rdf:li rdf:resource="http://identifiers.org/chebi/CHEBI:16530"/>
                  <rdf:li rdf:resource="http://identifiers.org/envipath/650babc9-9d68-4b73-9332-11972ca26f7b/compound/dee66401-4b7f-4203-8ee3-fa61f1f45f03"/>
                  <rdf:li rdf:resource="http://identifiers.org/hmdb/HMDB04260"/>
                  <rdf:li rdf:resource="http://identifiers.org/hmdb/HMDB00019"/>
                  <rdf:li rdf:resource="http://identifiers.org/inchi_key/QHKABHOOEWYVLI-UHFFFAOYSA-M"/>
                  <rdf:li rdf:resource="http://identifiers.org/kegg.compound/C00141"/>
                  <rdf:li rdf:resource="http://identifiers.org/lipidmaps/LMFA01020274"/>
                  <rdf:li rdf:resource="http://identifiers.org/metanetx.chemical/MNXM238"/>
                  <rdf:li rdf:resource="http://identifiers.org/sabiork/1945"/>
                  <rdf:li rdf:resource="http://identifiers.org/seed.compound/cpd00123"/>
                </rdf:Bag>
              </bqbiol:is>
            </rdf:Description>
          </rdf:RDF>
        </annotation>
      </species>
      <species metaid="meta_M_3mop_c" sboTerm="SBO:0000247" id="M_3mop_c" name="(S)-3-Methyl-2-oxopentanoate" compartment="c" hasOnlySubstanceUnits="true" boundaryCondition="false" constant="false" fbc:charge="-1" fbc:chemicalFormula="C6H9O3">
        <annotation>
          <rdf:RDF xmlns:rdf="http://www.w3.org/1999/02/22-rdf-syntax-ns#" xmlns:dcterms="http://purl.org/dc/terms/" xmlns:vCard="http://www.w3.org/2001/vcard-rdf/3.0#" xmlns:vCard4="http://www.w3.org/2006/vcard/ns#" xmlns:bqbiol="http://biomodels.net/biology-qualifiers/" xmlns:bqmodel="http://biomodels.net/model-qualifiers/">
            <rdf:Description rdf:about="#meta_M_3mop_c">
              <bqbiol:is>
                <rdf:Bag>
                  <rdf:li rdf:resource="http://identifiers.org/bigg.metabolite/3mop"/>
                  <rdf:li rdf:resource="http://identifiers.org/biocyc/META:2-KETO-3-METHYL-VALERATE"/>
                  <rdf:li rdf:resource="http://identifiers.org/chebi/CHEBI:18568"/>
                  <rdf:li rdf:resource="http://identifiers.org/chebi/CHEBI:401"/>
                  <rdf:li rdf:resource="http://identifiers.org/chebi/CHEBI:213"/>
                  <rdf:li rdf:resource="http://identifiers.org/chebi/CHEBI:18567"/>
                  <rdf:li rdf:resource="http://identifiers.org/chebi/CHEBI:35146"/>
                  <rdf:li rdf:resource="http://identifiers.org/chebi/CHEBI:18755"/>
                  <rdf:li rdf:resource="http://identifiers.org/chebi/CHEBI:11049"/>
                  <rdf:li rdf:resource="http://identifiers.org/chebi/CHEBI:10888"/>
                  <rdf:li rdf:resource="http://identifiers.org/chebi/CHEBI:15614"/>
                  <rdf:li rdf:resource="http://identifiers.org/inchi_key/JVQYSWDUAOAHFM-BYPYZUCNSA-M"/>
                  <rdf:li rdf:resource="http://identifiers.org/kegg.compound/C00671"/>
                  <rdf:li rdf:resource="http://identifiers.org/lipidmaps/LMFA01020275"/>
                  <rdf:li rdf:resource="http://identifiers.org/metanetx.chemical/MNXM439"/>
                  <rdf:li rdf:resource="http://identifiers.org/sabiork/5174"/>
                  <rdf:li rdf:resource="http://identifiers.org/seed.compound/cpd00508"/>
                </rdf:Bag>
              </bqbiol:is>
            </rdf:Description>
          </rdf:RDF>
        </annotation>
      </species>
      <species metaid="meta_M_3oxddacp_c" sboTerm="SBO:0000247" id="M_3oxddacp_c" name="3 Oxododecanoyl acyl carrier protein" compartment="c" hasOnlySubstanceUnits="true" boundaryCondition="false" constant="false" fbc:chemicalFormula="C12H20O2X">
        <annotation>
          <rdf:RDF xmlns:rdf="http://www.w3.org/1999/02/22-rdf-syntax-ns#" xmlns:dcterms="http://purl.org/dc/terms/" xmlns:vCard="http://www.w3.org/2001/vcard-rdf/3.0#" xmlns:vCard4="http://www.w3.org/2006/vcard/ns#" xmlns:bqbiol="http://biomodels.net/biology-qualifiers/" xmlns:bqmodel="http://biomodels.net/model-qualifiers/">
            <rdf:Description rdf:about="#meta_M_3oxddacp_c">
              <bqbiol:is>
                <rdf:Bag>
                  <rdf:li rdf:resource="http://identifiers.org/bigg.metabolite/3oxddacp"/>
                </rdf:Bag>
              </bqbiol:is>
            </rdf:Description>
          </rdf:RDF>
        </annotation>
      </species>
      <species metaid="meta_M_3oxdeacp_c" sboTerm="SBO:0000247" id="M_3oxdeacp_c" name="3 Oxodecanoyl acyl carrier protein" compartment="c" hasOnlySubstanceUnits="true" boundaryCondition="false" constant="false" fbc:chemicalFormula="C10H16O2X">
        <annotation>
          <rdf:RDF xmlns:rdf="http://www.w3.org/1999/02/22-rdf-syntax-ns#" xmlns:dcterms="http://purl.org/dc/terms/" xmlns:vCard="http://www.w3.org/2001/vcard-rdf/3.0#" xmlns:vCard4="http://www.w3.org/2006/vcard/ns#" xmlns:bqbiol="http://biomodels.net/biology-qualifiers/" xmlns:bqmodel="http://biomodels.net/model-qualifiers/">
            <rdf:Description rdf:about="#meta_M_3oxdeacp_c">
              <bqbiol:is>
                <rdf:Bag>
                  <rdf:li rdf:resource="http://identifiers.org/bigg.metabolite/3oxdeacp"/>
                </rdf:Bag>
              </bqbiol:is>
            </rdf:Description>
          </rdf:RDF>
        </annotation>
      </species>
      <species metaid="meta_M_3oxhacp_c" sboTerm="SBO:0000247" id="M_3oxhacp_c" name="3 Oxohexanoyl acyl carrier protein" compartment="c" hasOnlySubstanceUnits="true" boundaryCondition="false" constant="false" fbc:chemicalFormula="C6H8O2X">
        <annotation>
          <rdf:RDF xmlns:rdf="http://www.w3.org/1999/02/22-rdf-syntax-ns#" xmlns:dcterms="http://purl.org/dc/terms/" xmlns:vCard="http://www.w3.org/2001/vcard-rdf/3.0#" xmlns:vCard4="http://www.w3.org/2006/vcard/ns#" xmlns:bqbiol="http://biomodels.net/biology-qualifiers/" xmlns:bqmodel="http://biomodels.net/model-qualifiers/">
            <rdf:Description rdf:about="#meta_M_3oxhacp_c">
              <bqbiol:is>
                <rdf:Bag>
                  <rdf:li rdf:resource="http://identifiers.org/bigg.metabolite/3oxhacp"/>
                </rdf:Bag>
              </bqbiol:is>
            </rdf:Description>
          </rdf:RDF>
        </annotation>
      </species>
      <species metaid="meta_M_3oxhdacp_c" sboTerm="SBO:0000247" id="M_3oxhdacp_c" name="3 Oxohexadecanoyl acp" compartment="c" hasOnlySubstanceUnits="true" boundaryCondition="false" constant="false" fbc:chemicalFormula="C16H28O2X">
        <annotation>
          <rdf:RDF xmlns:rdf="http://www.w3.org/1999/02/22-rdf-syntax-ns#" xmlns:dcterms="http://purl.org/dc/terms/" xmlns:vCard="http://www.w3.org/2001/vcard-rdf/3.0#" xmlns:vCard4="http://www.w3.org/2006/vcard/ns#" xmlns:bqbiol="http://biomodels.net/biology-qualifiers/" xmlns:bqmodel="http://biomodels.net/model-qualifiers/">
            <rdf:Description rdf:about="#meta_M_3oxhdacp_c">
              <bqbiol:is>
                <rdf:Bag>
                  <rdf:li rdf:resource="http://identifiers.org/bigg.metabolite/3oxhdacp"/>
                </rdf:Bag>
              </bqbiol:is>
            </rdf:Description>
          </rdf:RDF>
        </annotation>
      </species>
      <species metaid="meta_M_3oxocacp_c" sboTerm="SBO:0000247" id="M_3oxocacp_c" name="3 Oxooctanoyl acyl carrier protein" compartment="c" hasOnlySubstanceUnits="true" boundaryCondition="false" constant="false" fbc:chemicalFormula="C8H12O2X">
        <annotation>
          <rdf:RDF xmlns:rdf="http://www.w3.org/1999/02/22-rdf-syntax-ns#" xmlns:dcterms="http://purl.org/dc/terms/" xmlns:vCard="http://www.w3.org/2001/vcard-rdf/3.0#" xmlns:vCard4="http://www.w3.org/2006/vcard/ns#" xmlns:bqbiol="http://biomodels.net/biology-qualifiers/" xmlns:bqmodel="http://biomodels.net/model-qualifiers/">
            <rdf:Description rdf:about="#meta_M_3oxocacp_c">
              <bqbiol:is>
                <rdf:Bag>
                  <rdf:li rdf:resource="http://identifiers.org/bigg.metabolite/3oxocacp"/>
                </rdf:Bag>
              </bqbiol:is>
            </rdf:Description>
          </rdf:RDF>
        </annotation>
      </species>
      <species metaid="meta_M_3oxocdacp_c" sboTerm="SBO:0000247" id="M_3oxocdacp_c" name="3 Oxooctadecanoyl acp" compartment="c" hasOnlySubstanceUnits="true" boundaryCondition="false" constant="false" fbc:chemicalFormula="C18H32O2X">
        <annotation>
          <rdf:RDF xmlns:rdf="http://www.w3.org/1999/02/22-rdf-syntax-ns#" xmlns:dcterms="http://purl.org/dc/terms/" xmlns:vCard="http://www.w3.org/2001/vcard-rdf/3.0#" xmlns:vCard4="http://www.w3.org/2006/vcard/ns#" xmlns:bqbiol="http://biomodels.net/biology-qualifiers/" xmlns:bqmodel="http://biomodels.net/model-qualifiers/">
            <rdf:Description rdf:about="#meta_M_3oxocdacp_c">
              <bqbiol:is>
                <rdf:Bag>
                  <rdf:li rdf:resource="http://identifiers.org/bigg.metabolite/3oxocdacp"/>
                </rdf:Bag>
              </bqbiol:is>
            </rdf:Description>
          </rdf:RDF>
        </annotation>
      </species>
      <species metaid="meta_M_3oxtdacp_c" sboTerm="SBO:0000247" id="M_3oxtdacp_c" name="3 Oxotetradecanoyl acyl carrier protein" compartment="c" hasOnlySubstanceUnits="true" boundaryCondition="false" constant="false" fbc:chemicalFormula="C14H24O2X">
        <annotation>
          <rdf:RDF xmlns:rdf="http://www.w3.org/1999/02/22-rdf-syntax-ns#" xmlns:dcterms="http://purl.org/dc/terms/" xmlns:vCard="http://www.w3.org/2001/vcard-rdf/3.0#" xmlns:vCard4="http://www.w3.org/2006/vcard/ns#" xmlns:bqbiol="http://biomodels.net/biology-qualifiers/" xmlns:bqmodel="http://biomodels.net/model-qualifiers/">
            <rdf:Description rdf:about="#meta_M_3oxtdacp_c">
              <bqbiol:is>
                <rdf:Bag>
                  <rdf:li rdf:resource="http://identifiers.org/bigg.metabolite/3oxtdacp"/>
                </rdf:Bag>
              </bqbiol:is>
            </rdf:Description>
          </rdf:RDF>
        </annotation>
      </species>
      <species metaid="meta_M_3pg_c" sboTerm="SBO:0000247" id="M_3pg_c" name="3-Phospho-D-glycerate" compartment="c" hasOnlySubstanceUnits="true" boundaryCondition="false" constant="false" fbc:charge="-3" fbc:chemicalFormula="C3H4O7P">
        <annotation>
          <rdf:RDF xmlns:rdf="http://www.w3.org/1999/02/22-rdf-syntax-ns#" xmlns:dcterms="http://purl.org/dc/terms/" xmlns:vCard="http://www.w3.org/2001/vcard-rdf/3.0#" xmlns:vCard4="http://www.w3.org/2006/vcard/ns#" xmlns:bqbiol="http://biomodels.net/biology-qualifiers/" xmlns:bqmodel="http://biomodels.net/model-qualifiers/">
            <rdf:Description rdf:about="#meta_M_3pg_c">
              <bqbiol:is>
                <rdf:Bag>
                  <rdf:li rdf:resource="http://identifiers.org/bigg.metabolite/3pg"/>
                  <rdf:li rdf:resource="http://identifiers.org/biocyc/META:G3P"/>
                  <rdf:li rdf:resource="http://identifiers.org/chebi/CHEBI:11879"/>
                  <rdf:li rdf:resource="http://identifiers.org/chebi/CHEBI:11880"/>
                  <rdf:li rdf:resource="http://identifiers.org/chebi/CHEBI:17794"/>
                  <rdf:li rdf:resource="http://identifiers.org/chebi/CHEBI:21029"/>
                  <rdf:li rdf:resource="http://identifiers.org/chebi/CHEBI:1657"/>
                  <rdf:li rdf:resource="http://identifiers.org/chebi/CHEBI:58272"/>
                  <rdf:li rdf:resource="http://identifiers.org/chebi/CHEBI:12987"/>
                  <rdf:li rdf:resource="http://identifiers.org/hmdb/HMDB60180"/>
                  <rdf:li rdf:resource="http://identifiers.org/inchi_key/OSJPPGNTCRNQQC-UWTATZPHSA-K"/>
                  <rdf:li rdf:resource="http://identifiers.org/kegg.compound/C00197"/>
                  <rdf:li rdf:resource="http://identifiers.org/metanetx.chemical/MNXM126"/>
                  <rdf:li rdf:resource="http://identifiers.org/reactome.compound/6799493"/>
                  <rdf:li rdf:resource="http://identifiers.org/reactome.compound/29728"/>
                  <rdf:li rdf:resource="http://identifiers.org/sabiork/21216"/>
                  <rdf:li rdf:resource="http://identifiers.org/seed.compound/cpd00169"/>
                </rdf:Bag>
              </bqbiol:is>
            </rdf:Description>
          </rdf:RDF>
        </annotation>
      </species>
      <species metaid="meta_M_3php_c" sboTerm="SBO:0000247" id="M_3php_c" name="3-Phosphohydroxypyruvate" compartment="c" hasOnlySubstanceUnits="true" boundaryCondition="false" constant="false" fbc:charge="-3" fbc:chemicalFormula="C3H2O7P">
        <annotation>
          <rdf:RDF xmlns:rdf="http://www.w3.org/1999/02/22-rdf-syntax-ns#" xmlns:dcterms="http://purl.org/dc/terms/" xmlns:vCard="http://www.w3.org/2001/vcard-rdf/3.0#" xmlns:vCard4="http://www.w3.org/2006/vcard/ns#" xmlns:bqbiol="http://biomodels.net/biology-qualifiers/" xmlns:bqmodel="http://biomodels.net/model-qualifiers/">
            <rdf:Description rdf:about="#meta_M_3php_c">
              <bqbiol:is>
                <rdf:Bag>
                  <rdf:li rdf:resource="http://identifiers.org/bigg.metabolite/3php"/>
                  <rdf:li rdf:resource="http://identifiers.org/biocyc/META:3-P-HYDROXYPYRUVATE"/>
                  <rdf:li rdf:resource="http://identifiers.org/chebi/CHEBI:11883"/>
                  <rdf:li rdf:resource="http://identifiers.org/chebi/CHEBI:11884"/>
                  <rdf:li rdf:resource="http://identifiers.org/chebi/CHEBI:18110"/>
                  <rdf:li rdf:resource="http://identifiers.org/chebi/CHEBI:1661"/>
                  <rdf:li rdf:resource="http://identifiers.org/chebi/CHEBI:20192"/>
                  <rdf:li rdf:resource="http://identifiers.org/chebi/CHEBI:20191"/>
                  <rdf:li rdf:resource="http://identifiers.org/chebi/CHEBI:30933"/>
                  <rdf:li rdf:resource="http://identifiers.org/hmdb/HMDB60175"/>
                  <rdf:li rdf:resource="http://identifiers.org/hmdb/HMDB01024"/>
                  <rdf:li rdf:resource="http://identifiers.org/inchi_key/LFLUCDOSQPJJBE-UHFFFAOYSA-K"/>
                  <rdf:li rdf:resource="http://identifiers.org/kegg.compound/C03232"/>
                  <rdf:li rdf:resource="http://identifiers.org/metanetx.chemical/MNXM541"/>
                  <rdf:li rdf:resource="http://identifiers.org/reactome.compound/977329"/>
                  <rdf:li rdf:resource="http://identifiers.org/sabiork/2712"/>
                  <rdf:li rdf:resource="http://identifiers.org/seed.compound/cpd02069"/>
                </rdf:Bag>
              </bqbiol:is>
            </rdf:Description>
          </rdf:RDF>
        </annotation>
      </species>
      <species metaid="meta_M_3psme_c" sboTerm="SBO:0000247" id="M_3psme_c" name="5-O-(1-Carboxyvinyl)-3-phosphoshikimate" compartment="c" hasOnlySubstanceUnits="true" boundaryCondition="false" constant="false" fbc:charge="-4" fbc:chemicalFormula="C10H9O10P">
        <annotation>
          <rdf:RDF xmlns:rdf="http://www.w3.org/1999/02/22-rdf-syntax-ns#" xmlns:dcterms="http://purl.org/dc/terms/" xmlns:vCard="http://www.w3.org/2001/vcard-rdf/3.0#" xmlns:vCard4="http://www.w3.org/2006/vcard/ns#" xmlns:bqbiol="http://biomodels.net/biology-qualifiers/" xmlns:bqmodel="http://biomodels.net/model-qualifiers/">
            <rdf:Description rdf:about="#meta_M_3psme_c">
              <bqbiol:is>
                <rdf:Bag>
                  <rdf:li rdf:resource="http://identifiers.org/bigg.metabolite/3psme"/>
                  <rdf:li rdf:resource="http://identifiers.org/biocyc/META:3-ENOLPYRUVYL-SHIKIMATE-5P"/>
                  <rdf:li rdf:resource="http://identifiers.org/chebi/CHEBI:20533"/>
                  <rdf:li rdf:resource="http://identifiers.org/chebi/CHEBI:57701"/>
                  <rdf:li rdf:resource="http://identifiers.org/chebi/CHEBI:2104"/>
                  <rdf:li rdf:resource="http://identifiers.org/chebi/CHEBI:12094"/>
                  <rdf:li rdf:resource="http://identifiers.org/chebi/CHEBI:12097"/>
                  <rdf:li rdf:resource="http://identifiers.org/chebi/CHEBI:16257"/>
                  <rdf:li rdf:resource="http://identifiers.org/inchi_key/QUTYKIXIUDQOLK-PRJMDXOYSA-J"/>
                  <rdf:li rdf:resource="http://identifiers.org/kegg.compound/C01269"/>
                  <rdf:li rdf:resource="http://identifiers.org/metanetx.chemical/MNXM1365"/>
                  <rdf:li rdf:resource="http://identifiers.org/reactome.compound/964900"/>
                  <rdf:li rdf:resource="http://identifiers.org/sabiork/5488"/>
                  <rdf:li rdf:resource="http://identifiers.org/seed.compound/cpd00932"/>
                </rdf:Bag>
              </bqbiol:is>
            </rdf:Description>
          </rdf:RDF>
        </annotation>
      </species>
      <species metaid="meta_M_4abut_c" sboTerm="SBO:0000247" id="M_4abut_c" name="4-Aminobutanoate" compartment="c" hasOnlySubstanceUnits="true" boundaryCondition="false" constant="false" fbc:chemicalFormula="C4H9NO2">
        <annotation>
          <rdf:RDF xmlns:rdf="http://www.w3.org/1999/02/22-rdf-syntax-ns#" xmlns:dcterms="http://purl.org/dc/terms/" xmlns:vCard="http://www.w3.org/2001/vcard-rdf/3.0#" xmlns:vCard4="http://www.w3.org/2006/vcard/ns#" xmlns:bqbiol="http://biomodels.net/biology-qualifiers/" xmlns:bqmodel="http://biomodels.net/model-qualifiers/">
            <rdf:Description rdf:about="#meta_M_4abut_c">
              <bqbiol:is>
                <rdf:Bag>
                  <rdf:li rdf:resource="http://identifiers.org/bigg.metabolite/4abut"/>
                  <rdf:li rdf:resource="http://identifiers.org/biocyc/META:4-AMINO-BUTYRATE"/>
                  <rdf:li rdf:resource="http://identifiers.org/chebi/CHEBI:40483"/>
                  <rdf:li rdf:resource="http://identifiers.org/chebi/CHEBI:20317"/>
                  <rdf:li rdf:resource="http://identifiers.org/chebi/CHEBI:1786"/>
                  <rdf:li rdf:resource="http://identifiers.org/chebi/CHEBI:16865"/>
                  <rdf:li rdf:resource="http://identifiers.org/chebi/CHEBI:30566"/>
                  <rdf:li rdf:resource="http://identifiers.org/chebi/CHEBI:193777"/>
                  <rdf:li rdf:resource="http://identifiers.org/chebi/CHEBI:11961"/>
                  <rdf:li rdf:resource="http://identifiers.org/chebi/CHEBI:59888"/>
                  <rdf:li rdf:resource="http://identifiers.org/chebi/CHEBI:20318"/>
                  <rdf:li rdf:resource="http://identifiers.org/envipath/32de3cf4-e3e6-4168-956e-32fa5ddb0ce1/compound/e90ecce1-b9b5-49f9-85d9-b83421426cbb"/>
                  <rdf:li rdf:resource="http://identifiers.org/hmdb/HMDB00112"/>
                  <rdf:li rdf:resource="http://identifiers.org/inchi_key/BTCSSZJGUNDROE-UHFFFAOYSA-N"/>
                  <rdf:li rdf:resource="http://identifiers.org/kegg.compound/C00334"/>
                  <rdf:li rdf:resource="http://identifiers.org/kegg.drug/D00058"/>
                  <rdf:li rdf:resource="http://identifiers.org/lipidmaps/LMFA01100039"/>
                  <rdf:li rdf:resource="http://identifiers.org/metanetx.chemical/MNXM192"/>
                  <rdf:li rdf:resource="http://identifiers.org/reactome.compound/428571"/>
                  <rdf:li rdf:resource="http://identifiers.org/reactome.compound/352011"/>
                  <rdf:li rdf:resource="http://identifiers.org/reactome.compound/916850"/>
                  <rdf:li rdf:resource="http://identifiers.org/reactome.compound/352003"/>
                  <rdf:li rdf:resource="http://identifiers.org/sabiork/2021"/>
                  <rdf:li rdf:resource="http://identifiers.org/seed.compound/cpd00281"/>
                </rdf:Bag>
              </bqbiol:is>
            </rdf:Description>
          </rdf:RDF>
        </annotation>
      </species>
      <species metaid="meta_M_4abut_e" sboTerm="SBO:0000247" id="M_4abut_e" name="4-Aminobutanoate" compartment="e" hasOnlySubstanceUnits="true" boundaryCondition="false" constant="false" fbc:chemicalFormula="C4H9NO2">
        <annotation>
          <rdf:RDF xmlns:rdf="http://www.w3.org/1999/02/22-rdf-syntax-ns#" xmlns:dcterms="http://purl.org/dc/terms/" xmlns:vCard="http://www.w3.org/2001/vcard-rdf/3.0#" xmlns:vCard4="http://www.w3.org/2006/vcard/ns#" xmlns:bqbiol="http://biomodels.net/biology-qualifiers/" xmlns:bqmodel="http://biomodels.net/model-qualifiers/">
            <rdf:Description rdf:about="#meta_M_4abut_e">
              <bqbiol:is>
                <rdf:Bag>
                  <rdf:li rdf:resource="http://identifiers.org/bigg.metabolite/4abut"/>
                  <rdf:li rdf:resource="http://identifiers.org/biocyc/META:4-AMINO-BUTYRATE"/>
                  <rdf:li rdf:resource="http://identifiers.org/chebi/CHEBI:40483"/>
                  <rdf:li rdf:resource="http://identifiers.org/chebi/CHEBI:20317"/>
                  <rdf:li rdf:resource="http://identifiers.org/chebi/CHEBI:1786"/>
                  <rdf:li rdf:resource="http://identifiers.org/chebi/CHEBI:16865"/>
                  <rdf:li rdf:resource="http://identifiers.org/chebi/CHEBI:30566"/>
                  <rdf:li rdf:resource="http://identifiers.org/chebi/CHEBI:193777"/>
                  <rdf:li rdf:resource="http://identifiers.org/chebi/CHEBI:11961"/>
                  <rdf:li rdf:resource="http://identifiers.org/chebi/CHEBI:59888"/>
                  <rdf:li rdf:resource="http://identifiers.org/chebi/CHEBI:20318"/>
                  <rdf:li rdf:resource="http://identifiers.org/envipath/32de3cf4-e3e6-4168-956e-32fa5ddb0ce1/compound/e90ecce1-b9b5-49f9-85d9-b83421426cbb"/>
                  <rdf:li rdf:resource="http://identifiers.org/hmdb/HMDB00112"/>
                  <rdf:li rdf:resource="http://identifiers.org/inchi_key/BTCSSZJGUNDROE-UHFFFAOYSA-N"/>
                  <rdf:li rdf:resource="http://identifiers.org/kegg.compound/C00334"/>
                  <rdf:li rdf:resource="http://identifiers.org/kegg.drug/D00058"/>
                  <rdf:li rdf:resource="http://identifiers.org/lipidmaps/LMFA01100039"/>
                  <rdf:li rdf:resource="http://identifiers.org/metanetx.chemical/MNXM192"/>
                  <rdf:li rdf:resource="http://identifiers.org/reactome.compound/428571"/>
                  <rdf:li rdf:resource="http://identifiers.org/reactome.compound/352011"/>
                  <rdf:li rdf:resource="http://identifiers.org/reactome.compound/916850"/>
                  <rdf:li rdf:resource="http://identifiers.org/reactome.compound/352003"/>
                  <rdf:li rdf:resource="http://identifiers.org/sabiork/2021"/>
                  <rdf:li rdf:resource="http://identifiers.org/seed.compound/cpd00281"/>
                </rdf:Bag>
              </bqbiol:is>
            </rdf:Description>
          </rdf:RDF>
        </annotation>
      </species>
      <species metaid="meta_M_4abz_c" sboTerm="SBO:0000247" id="M_4abz_c" name="4-Aminobenzoate" compartment="c" hasOnlySubstanceUnits="true" boundaryCondition="false" constant="false" fbc:charge="-1" fbc:chemicalFormula="C7H6NO2">
        <annotation>
          <rdf:RDF xmlns:rdf="http://www.w3.org/1999/02/22-rdf-syntax-ns#" xmlns:dcterms="http://purl.org/dc/terms/" xmlns:vCard="http://www.w3.org/2001/vcard-rdf/3.0#" xmlns:vCard4="http://www.w3.org/2006/vcard/ns#" xmlns:bqbiol="http://biomodels.net/biology-qualifiers/" xmlns:bqmodel="http://biomodels.net/model-qualifiers/">
            <rdf:Description rdf:about="#meta_M_4abz_c">
              <bqbiol:is>
                <rdf:Bag>
                  <rdf:li rdf:resource="http://identifiers.org/bigg.metabolite/4abz"/>
                  <rdf:li rdf:resource="http://identifiers.org/biocyc/META:P-AMINO-BENZOATE"/>
                  <rdf:li rdf:resource="http://identifiers.org/chebi/CHEBI:30753"/>
                  <rdf:li rdf:resource="http://identifiers.org/chebi/CHEBI:20314"/>
                  <rdf:li rdf:resource="http://identifiers.org/chebi/CHEBI:44778"/>
                  <rdf:li rdf:resource="http://identifiers.org/chebi/CHEBI:11959"/>
                  <rdf:li rdf:resource="http://identifiers.org/chebi/CHEBI:113372"/>
                  <rdf:li rdf:resource="http://identifiers.org/chebi/CHEBI:20315"/>
                  <rdf:li rdf:resource="http://identifiers.org/chebi/CHEBI:17836"/>
                  <rdf:li rdf:resource="http://identifiers.org/chebi/CHEBI:1783"/>
                  <rdf:li rdf:resource="http://identifiers.org/envipath/32de3cf4-e3e6-4168-956e-32fa5ddb0ce1/compound/a5ad09dc-a75c-4ad4-8917-a62ebefdc941"/>
                  <rdf:li rdf:resource="http://identifiers.org/hmdb/HMDB01392"/>
                  <rdf:li rdf:resource="http://identifiers.org/inchi_key/ALYNCZNDIQEVRV-UHFFFAOYSA-M"/>
                  <rdf:li rdf:resource="http://identifiers.org/kegg.compound/C00568"/>
                  <rdf:li rdf:resource="http://identifiers.org/kegg.drug/D02456"/>
                  <rdf:li rdf:resource="http://identifiers.org/metanetx.chemical/MNXM421"/>
                  <rdf:li rdf:resource="http://identifiers.org/sabiork/2099"/>
                  <rdf:li rdf:resource="http://identifiers.org/seed.compound/cpd00443"/>
                </rdf:Bag>
              </bqbiol:is>
            </rdf:Description>
          </rdf:RDF>
        </annotation>
      </species>
      <species metaid="meta_M_4abz_e" sboTerm="SBO:0000247" id="M_4abz_e" name="4-Aminobenzoate" compartment="e" hasOnlySubstanceUnits="true" boundaryCondition="false" constant="false" fbc:charge="-1" fbc:chemicalFormula="C7H6NO2">
        <annotation>
          <rdf:RDF xmlns:rdf="http://www.w3.org/1999/02/22-rdf-syntax-ns#" xmlns:dcterms="http://purl.org/dc/terms/" xmlns:vCard="http://www.w3.org/2001/vcard-rdf/3.0#" xmlns:vCard4="http://www.w3.org/2006/vcard/ns#" xmlns:bqbiol="http://biomodels.net/biology-qualifiers/" xmlns:bqmodel="http://biomodels.net/model-qualifiers/">
            <rdf:Description rdf:about="#meta_M_4abz_e">
              <bqbiol:is>
                <rdf:Bag>
                  <rdf:li rdf:resource="http://identifiers.org/bigg.metabolite/4abz"/>
                  <rdf:li rdf:resource="http://identifiers.org/biocyc/META:P-AMINO-BENZOATE"/>
                  <rdf:li rdf:resource="http://identifiers.org/chebi/CHEBI:30753"/>
                  <rdf:li rdf:resource="http://identifiers.org/chebi/CHEBI:20314"/>
                  <rdf:li rdf:resource="http://identifiers.org/chebi/CHEBI:44778"/>
                  <rdf:li rdf:resource="http://identifiers.org/chebi/CHEBI:11959"/>
                  <rdf:li rdf:resource="http://identifiers.org/chebi/CHEBI:113372"/>
                  <rdf:li rdf:resource="http://identifiers.org/chebi/CHEBI:20315"/>
                  <rdf:li rdf:resource="http://identifiers.org/chebi/CHEBI:17836"/>
                  <rdf:li rdf:resource="http://identifiers.org/chebi/CHEBI:1783"/>
                  <rdf:li rdf:resource="http://identifiers.org/envipath/32de3cf4-e3e6-4168-956e-32fa5ddb0ce1/compound/a5ad09dc-a75c-4ad4-8917-a62ebefdc941"/>
                  <rdf:li rdf:resource="http://identifiers.org/hmdb/HMDB01392"/>
                  <rdf:li rdf:resource="http://identifiers.org/inchi_key/ALYNCZNDIQEVRV-UHFFFAOYSA-M"/>
                  <rdf:li rdf:resource="http://identifiers.org/kegg.compound/C00568"/>
                  <rdf:li rdf:resource="http://identifiers.org/kegg.drug/D02456"/>
                  <rdf:li rdf:resource="http://identifiers.org/metanetx.chemical/MNXM421"/>
                  <rdf:li rdf:resource="http://identifiers.org/sabiork/2099"/>
                  <rdf:li rdf:resource="http://identifiers.org/seed.compound/cpd00443"/>
                </rdf:Bag>
              </bqbiol:is>
            </rdf:Description>
          </rdf:RDF>
        </annotation>
      </species>
      <species metaid="meta_M_4adcho_c" sboTerm="SBO:0000247" id="M_4adcho_c" name="4-amino-4-deoxychorismate" compartment="c" hasOnlySubstanceUnits="true" boundaryCondition="false" constant="false" fbc:charge="-1" fbc:chemicalFormula="C10H10NO5">
        <annotation>
          <rdf:RDF xmlns:rdf="http://www.w3.org/1999/02/22-rdf-syntax-ns#" xmlns:dcterms="http://purl.org/dc/terms/" xmlns:vCard="http://www.w3.org/2001/vcard-rdf/3.0#" xmlns:vCard4="http://www.w3.org/2006/vcard/ns#" xmlns:bqbiol="http://biomodels.net/biology-qualifiers/" xmlns:bqmodel="http://biomodels.net/model-qualifiers/">
            <rdf:Description rdf:about="#meta_M_4adcho_c">
              <bqbiol:is>
                <rdf:Bag>
                  <rdf:li rdf:resource="http://identifiers.org/bigg.metabolite/4adcho"/>
                  <rdf:li rdf:resource="http://identifiers.org/biocyc/META:4-AMINO-4-DEOXYCHORISMATE"/>
                  <rdf:li rdf:resource="http://identifiers.org/chebi/CHEBI:35181"/>
                  <rdf:li rdf:resource="http://identifiers.org/chebi/CHEBI:11956"/>
                  <rdf:li rdf:resource="http://identifiers.org/chebi/CHEBI:18198"/>
                  <rdf:li rdf:resource="http://identifiers.org/chebi/CHEBI:58406"/>
                  <rdf:li rdf:resource="http://identifiers.org/chebi/CHEBI:1943"/>
                  <rdf:li rdf:resource="http://identifiers.org/chebi/CHEBI:35180"/>
                  <rdf:li rdf:resource="http://identifiers.org/inchi_key/OIUJHGOLFKDBSU-HTQZYQBOSA-M"/>
                  <rdf:li rdf:resource="http://identifiers.org/kegg.compound/C11355"/>
                  <rdf:li rdf:resource="http://identifiers.org/metanetx.chemical/MNXM1458"/>
                  <rdf:li rdf:resource="http://identifiers.org/sabiork/13425"/>
                  <rdf:li rdf:resource="http://identifiers.org/seed.compound/cpd08210"/>
                </rdf:Bag>
              </bqbiol:is>
            </rdf:Description>
          </rdf:RDF>
        </annotation>
      </species>
      <species metaid="meta_M_4ahmmp_c" sboTerm="SBO:0000247" id="M_4ahmmp_c" name="4-Amino-5-hydroxymethyl-2-methylpyrimidine" compartment="c" hasOnlySubstanceUnits="true" boundaryCondition="false" constant="false" fbc:chemicalFormula="C6H9N3O">
        <annotation>
          <rdf:RDF xmlns:rdf="http://www.w3.org/1999/02/22-rdf-syntax-ns#" xmlns:dcterms="http://purl.org/dc/terms/" xmlns:vCard="http://www.w3.org/2001/vcard-rdf/3.0#" xmlns:vCard4="http://www.w3.org/2006/vcard/ns#" xmlns:bqbiol="http://biomodels.net/biology-qualifiers/" xmlns:bqmodel="http://biomodels.net/model-qualifiers/">
            <rdf:Description rdf:about="#meta_M_4ahmmp_c">
              <bqbiol:is>
                <rdf:Bag>
                  <rdf:li rdf:resource="http://identifiers.org/bigg.metabolite/4ahmmp"/>
                  <rdf:li rdf:resource="http://identifiers.org/biocyc/META:HMP"/>
                  <rdf:li rdf:resource="http://identifiers.org/chebi/CHEBI:43206"/>
                  <rdf:li rdf:resource="http://identifiers.org/chebi/CHEBI:11957"/>
                  <rdf:li rdf:resource="http://identifiers.org/chebi/CHEBI:1781"/>
                  <rdf:li rdf:resource="http://identifiers.org/chebi/CHEBI:16892"/>
                  <rdf:li rdf:resource="http://identifiers.org/chebi/CHEBI:20312"/>
                  <rdf:li rdf:resource="http://identifiers.org/envipath/32de3cf4-e3e6-4168-956e-32fa5ddb0ce1/compound/05e806c1-5e9c-4cd7-b31a-1cff94880c8a"/>
                  <rdf:li rdf:resource="http://identifiers.org/inchi_key/VUTBELPREDJDDH-UHFFFAOYSA-N"/>
                  <rdf:li rdf:resource="http://identifiers.org/kegg.compound/C01279"/>
                  <rdf:li rdf:resource="http://identifiers.org/metanetx.chemical/MNXM874"/>
                  <rdf:li rdf:resource="http://identifiers.org/sabiork/5497"/>
                  <rdf:li rdf:resource="http://identifiers.org/seed.compound/cpd00939"/>
                </rdf:Bag>
              </bqbiol:is>
            </rdf:Description>
          </rdf:RDF>
        </annotation>
      </species>
      <species metaid="meta_M_4ampm_c" sboTerm="SBO:0000247" id="M_4ampm_c" name="4-Amino-2-methyl-5-phosphomethylpyrimidine" compartment="c" hasOnlySubstanceUnits="true" boundaryCondition="false" constant="false" fbc:charge="-2" fbc:chemicalFormula="C6H8N3O4P">
        <annotation>
          <rdf:RDF xmlns:rdf="http://www.w3.org/1999/02/22-rdf-syntax-ns#" xmlns:dcterms="http://purl.org/dc/terms/" xmlns:vCard="http://www.w3.org/2001/vcard-rdf/3.0#" xmlns:vCard4="http://www.w3.org/2006/vcard/ns#" xmlns:bqbiol="http://biomodels.net/biology-qualifiers/" xmlns:bqmodel="http://biomodels.net/model-qualifiers/">
            <rdf:Description rdf:about="#meta_M_4ampm_c">
              <bqbiol:is>
                <rdf:Bag>
                  <rdf:li rdf:resource="http://identifiers.org/bigg.metabolite/4ampm"/>
                  <rdf:li rdf:resource="http://identifiers.org/chebi/CHEBI:44219"/>
                  <rdf:li rdf:resource="http://identifiers.org/inchi_key/SSWDVESQMBHOQT-UHFFFAOYSA-N"/>
                  <rdf:li rdf:resource="http://identifiers.org/metanetx.chemical/MNXM31161"/>
                  <rdf:li rdf:resource="http://identifiers.org/sabiork/7398"/>
                  <rdf:li rdf:resource="http://identifiers.org/seed.compound/cpd02775"/>
                </rdf:Bag>
              </bqbiol:is>
            </rdf:Description>
          </rdf:RDF>
        </annotation>
      </species>
      <species metaid="meta_M_4cml_c" sboTerm="SBO:0000247" id="M_4cml_c" name="4-Carboxymuconolactone" compartment="c" hasOnlySubstanceUnits="true" boundaryCondition="false" constant="false" fbc:chemicalFormula="C7H6O6">
        <annotation>
          <rdf:RDF xmlns:rdf="http://www.w3.org/1999/02/22-rdf-syntax-ns#" xmlns:dcterms="http://purl.org/dc/terms/" xmlns:vCard="http://www.w3.org/2001/vcard-rdf/3.0#" xmlns:vCard4="http://www.w3.org/2006/vcard/ns#" xmlns:bqbiol="http://biomodels.net/biology-qualifiers/" xmlns:bqmodel="http://biomodels.net/model-qualifiers/">
            <rdf:Description rdf:about="#meta_M_4cml_c">
              <bqbiol:is>
                <rdf:Bag>
                  <rdf:li rdf:resource="http://identifiers.org/bigg.metabolite/4cml"/>
                  <rdf:li rdf:resource="http://identifiers.org/chebi/CHEBI:11534"/>
                  <rdf:li rdf:resource="http://identifiers.org/chebi/CHEBI:1033"/>
                  <rdf:li rdf:resource="http://identifiers.org/chebi/CHEBI:19493"/>
                  <rdf:li rdf:resource="http://identifiers.org/chebi/CHEBI:57979"/>
                  <rdf:li rdf:resource="http://identifiers.org/chebi/CHEBI:16993"/>
                  <rdf:li rdf:resource="http://identifiers.org/chebi/CHEBI:19491"/>
                  <rdf:li rdf:resource="http://identifiers.org/inchi_key/DHCUIDTZCMREHG-UHFFFAOYSA-L"/>
                  <rdf:li rdf:resource="http://identifiers.org/kegg.compound/C01278"/>
                  <rdf:li rdf:resource="http://identifiers.org/metanetx.chemical/MNXM1521"/>
                  <rdf:li rdf:resource="http://identifiers.org/sabiork/5496"/>
                  <rdf:li rdf:resource="http://identifiers.org/seed.compound/cpd00938"/>
                </rdf:Bag>
              </bqbiol:is>
            </rdf:Description>
          </rdf:RDF>
        </annotation>
      </species>
      <species metaid="meta_M_4h2oxg_c" sboTerm="SBO:0000247" id="M_4h2oxg_c" name="D 4 Hydroxy 2 oxoglutarate" compartment="c" hasOnlySubstanceUnits="true" boundaryCondition="false" constant="false" fbc:charge="-2" fbc:chemicalFormula="C5H4O6">
        <annotation>
          <rdf:RDF xmlns:rdf="http://www.w3.org/1999/02/22-rdf-syntax-ns#" xmlns:dcterms="http://purl.org/dc/terms/" xmlns:vCard="http://www.w3.org/2001/vcard-rdf/3.0#" xmlns:vCard4="http://www.w3.org/2006/vcard/ns#" xmlns:bqbiol="http://biomodels.net/biology-qualifiers/" xmlns:bqmodel="http://biomodels.net/model-qualifiers/">
            <rdf:Description rdf:about="#meta_M_4h2oxg_c">
              <bqbiol:is>
                <rdf:Bag>
                  <rdf:li rdf:resource="http://identifiers.org/bigg.metabolite/4h2oxg"/>
                </rdf:Bag>
              </bqbiol:is>
            </rdf:Description>
          </rdf:RDF>
        </annotation>
      </species>
      <species metaid="meta_M_4hglu_c" sboTerm="SBO:0000247" id="M_4hglu_c" name="4-Hydroxy-L-glutamate" compartment="c" hasOnlySubstanceUnits="true" boundaryCondition="false" constant="false" fbc:charge="-1" fbc:chemicalFormula="C5H8NO5">
        <annotation>
          <rdf:RDF xmlns:rdf="http://www.w3.org/1999/02/22-rdf-syntax-ns#" xmlns:dcterms="http://purl.org/dc/terms/" xmlns:vCard="http://www.w3.org/2001/vcard-rdf/3.0#" xmlns:vCard4="http://www.w3.org/2006/vcard/ns#" xmlns:bqbiol="http://biomodels.net/biology-qualifiers/" xmlns:bqmodel="http://biomodels.net/model-qualifiers/">
            <rdf:Description rdf:about="#meta_M_4hglu_c">
              <bqbiol:is>
                <rdf:Bag>
                  <rdf:li rdf:resource="http://identifiers.org/bigg.metabolite/4hglu"/>
                  <rdf:li rdf:resource="http://identifiers.org/chebi/CHEBI:11998"/>
                  <rdf:li rdf:resource="http://identifiers.org/chebi/CHEBI:32812"/>
                  <rdf:li rdf:resource="http://identifiers.org/chebi/CHEBI:1851"/>
                  <rdf:li rdf:resource="http://identifiers.org/chebi/CHEBI:20389"/>
                  <rdf:li rdf:resource="http://identifiers.org/chebi/CHEBI:32811"/>
                  <rdf:li rdf:resource="http://identifiers.org/chebi/CHEBI:20390"/>
                  <rdf:li rdf:resource="http://identifiers.org/chebi/CHEBI:16338"/>
                  <rdf:li rdf:resource="http://identifiers.org/hmdb/HMDB02273"/>
                  <rdf:li rdf:resource="http://identifiers.org/hmdb/HMDB01344"/>
                  <rdf:li rdf:resource="http://identifiers.org/inchi_key/HBDWQSHEVMSFGY-SCQFTWEKSA-M"/>
                  <rdf:li rdf:resource="http://identifiers.org/kegg.compound/C03079"/>
                  <rdf:li rdf:resource="http://identifiers.org/metanetx.chemical/MNXM2489"/>
                  <rdf:li rdf:resource="http://identifiers.org/seed.compound/cpd01974"/>
                </rdf:Bag>
              </bqbiol:is>
            </rdf:Description>
          </rdf:RDF>
        </annotation>
      </species>
      <species metaid="meta_M_4met2obut_c" sboTerm="SBO:0000247" id="M_4met2obut_c" name="4-Methylthio-2-oxobutanoate" compartment="c" hasOnlySubstanceUnits="true" boundaryCondition="false" constant="false" fbc:chemicalFormula="C5H8O3S">
        <annotation>
          <rdf:RDF xmlns:rdf="http://www.w3.org/1999/02/22-rdf-syntax-ns#" xmlns:dcterms="http://purl.org/dc/terms/" xmlns:vCard="http://www.w3.org/2001/vcard-rdf/3.0#" xmlns:vCard4="http://www.w3.org/2006/vcard/ns#" xmlns:bqbiol="http://biomodels.net/biology-qualifiers/" xmlns:bqmodel="http://biomodels.net/model-qualifiers/">
            <rdf:Description rdf:about="#meta_M_4met2obut_c">
              <bqbiol:is>
                <rdf:Bag>
                  <rdf:li rdf:resource="http://identifiers.org/bigg.metabolite/4met2obut"/>
                  <rdf:li rdf:resource="http://identifiers.org/biocyc/META:CPD-479"/>
                  <rdf:li rdf:resource="http://identifiers.org/chebi/CHEBI:43720"/>
                  <rdf:li rdf:resource="http://identifiers.org/chebi/CHEBI:22458"/>
                  <rdf:li rdf:resource="http://identifiers.org/chebi/CHEBI:1902"/>
                  <rdf:li rdf:resource="http://identifiers.org/chebi/CHEBI:63388"/>
                  <rdf:li rdf:resource="http://identifiers.org/chebi/CHEBI:16723"/>
                  <rdf:li rdf:resource="http://identifiers.org/chebi/CHEBI:33574"/>
                  <rdf:li rdf:resource="http://identifiers.org/chebi/CHEBI:12029"/>
                  <rdf:li rdf:resource="http://identifiers.org/chebi/CHEBI:20451"/>
                  <rdf:li rdf:resource="http://identifiers.org/hmdb/HMDB01553"/>
                  <rdf:li rdf:resource="http://identifiers.org/hmdb/HMDB13210"/>
                  <rdf:li rdf:resource="http://identifiers.org/inchi_key/SXFSQZDSUWACKX-UHFFFAOYSA-M"/>
                  <rdf:li rdf:resource="http://identifiers.org/kegg.compound/C01180"/>
                  <rdf:li rdf:resource="http://identifiers.org/lipidmaps/LMFA01060170"/>
                  <rdf:li rdf:resource="http://identifiers.org/metanetx.chemical/MNXM276"/>
                  <rdf:li rdf:resource="http://identifiers.org/reactome.compound/1237122"/>
                  <rdf:li rdf:resource="http://identifiers.org/sabiork/5424"/>
                  <rdf:li rdf:resource="http://identifiers.org/seed.compound/cpd00869"/>
                </rdf:Bag>
              </bqbiol:is>
            </rdf:Description>
          </rdf:RDF>
        </annotation>
      </species>
      <species metaid="meta_M_4mhetz_c" sboTerm="SBO:0000247" id="M_4mhetz_c" name="4-Methyl-5-(2-hydroxyethyl)-thiazole" compartment="c" hasOnlySubstanceUnits="true" boundaryCondition="false" constant="false" fbc:chemicalFormula="C6H9NOS">
        <annotation>
          <rdf:RDF xmlns:rdf="http://www.w3.org/1999/02/22-rdf-syntax-ns#" xmlns:dcterms="http://purl.org/dc/terms/" xmlns:vCard="http://www.w3.org/2001/vcard-rdf/3.0#" xmlns:vCard4="http://www.w3.org/2006/vcard/ns#" xmlns:bqbiol="http://biomodels.net/biology-qualifiers/" xmlns:bqmodel="http://biomodels.net/model-qualifiers/">
            <rdf:Description rdf:about="#meta_M_4mhetz_c">
              <bqbiol:is>
                <rdf:Bag>
                  <rdf:li rdf:resource="http://identifiers.org/bigg.metabolite/4mhetz"/>
                  <rdf:li rdf:resource="http://identifiers.org/biocyc/META:THZ"/>
                  <rdf:li rdf:resource="http://identifiers.org/chebi/CHEBI:46320"/>
                  <rdf:li rdf:resource="http://identifiers.org/chebi/CHEBI:12021"/>
                  <rdf:li rdf:resource="http://identifiers.org/chebi/CHEBI:17957"/>
                  <rdf:li rdf:resource="http://identifiers.org/chebi/CHEBI:12086"/>
                  <rdf:li rdf:resource="http://identifiers.org/chebi/CHEBI:20522"/>
                  <rdf:li rdf:resource="http://identifiers.org/chebi/CHEBI:12022"/>
                  <rdf:li rdf:resource="http://identifiers.org/chebi/CHEBI:2011"/>
                  <rdf:li rdf:resource="http://identifiers.org/hmdb/HMDB32985"/>
                  <rdf:li rdf:resource="http://identifiers.org/inchi_key/BKAWJIRCKVUVED-UHFFFAOYSA-N"/>
                  <rdf:li rdf:resource="http://identifiers.org/kegg.compound/C04294"/>
                  <rdf:li rdf:resource="http://identifiers.org/metanetx.chemical/MNXM962"/>
                  <rdf:li rdf:resource="http://identifiers.org/seed.compound/cpd02636"/>
                </rdf:Bag>
              </bqbiol:is>
            </rdf:Description>
          </rdf:RDF>
        </annotation>
      </species>
      <species metaid="meta_M_4mop_c" sboTerm="SBO:0000247" id="M_4mop_c" name="4-Methyl-2-oxopentanoate" compartment="c" hasOnlySubstanceUnits="true" boundaryCondition="false" constant="false" fbc:charge="-1" fbc:chemicalFormula="C6H9O3">
        <annotation>
          <rdf:RDF xmlns:rdf="http://www.w3.org/1999/02/22-rdf-syntax-ns#" xmlns:dcterms="http://purl.org/dc/terms/" xmlns:vCard="http://www.w3.org/2001/vcard-rdf/3.0#" xmlns:vCard4="http://www.w3.org/2006/vcard/ns#" xmlns:bqbiol="http://biomodels.net/biology-qualifiers/" xmlns:bqmodel="http://biomodels.net/model-qualifiers/">
            <rdf:Description rdf:about="#meta_M_4mop_c">
              <bqbiol:is>
                <rdf:Bag>
                  <rdf:li rdf:resource="http://identifiers.org/bigg.metabolite/4mop"/>
                  <rdf:li rdf:resource="http://identifiers.org/biocyc/META:2K-4CH3-PENTANOATE"/>
                  <rdf:li rdf:resource="http://identifiers.org/chebi/CHEBI:1891"/>
                  <rdf:li rdf:resource="http://identifiers.org/chebi/CHEBI:12020"/>
                  <rdf:li rdf:resource="http://identifiers.org/chebi/CHEBI:20438"/>
                  <rdf:li rdf:resource="http://identifiers.org/chebi/CHEBI:48430"/>
                  <rdf:li rdf:resource="http://identifiers.org/chebi/CHEBI:41619"/>
                  <rdf:li rdf:resource="http://identifiers.org/chebi/CHEBI:17865"/>
                  <rdf:li rdf:resource="http://identifiers.org/hmdb/HMDB00695"/>
                  <rdf:li rdf:resource="http://identifiers.org/hmdb/HMDB00762"/>
                  <rdf:li rdf:resource="http://identifiers.org/inchi_key/BKAJNAXTPSGJCU-UHFFFAOYSA-M"/>
                  <rdf:li rdf:resource="http://identifiers.org/kegg.compound/C00233"/>
                  <rdf:li rdf:resource="http://identifiers.org/metanetx.chemical/MNXM404"/>
                  <rdf:li rdf:resource="http://identifiers.org/sabiork/1985"/>
                  <rdf:li rdf:resource="http://identifiers.org/seed.compound/cpd00200"/>
                </rdf:Bag>
              </bqbiol:is>
            </rdf:Description>
          </rdf:RDF>
        </annotation>
      </species>
      <species metaid="meta_M_4mpetz_c" sboTerm="SBO:0000247" id="M_4mpetz_c" name="4-Methyl-5-(2-phosphoethyl)-thiazole" compartment="c" hasOnlySubstanceUnits="true" boundaryCondition="false" constant="false" fbc:charge="-2" fbc:chemicalFormula="C6H8NO4PS">
        <annotation>
          <rdf:RDF xmlns:rdf="http://www.w3.org/1999/02/22-rdf-syntax-ns#" xmlns:dcterms="http://purl.org/dc/terms/" xmlns:vCard="http://www.w3.org/2001/vcard-rdf/3.0#" xmlns:vCard4="http://www.w3.org/2006/vcard/ns#" xmlns:bqbiol="http://biomodels.net/biology-qualifiers/" xmlns:bqmodel="http://biomodels.net/model-qualifiers/">
            <rdf:Description rdf:about="#meta_M_4mpetz_c">
              <bqbiol:is>
                <rdf:Bag>
                  <rdf:li rdf:resource="http://identifiers.org/bigg.metabolite/4mpetz"/>
                  <rdf:li rdf:resource="http://identifiers.org/biocyc/META:THZ-P"/>
                  <rdf:li rdf:resource="http://identifiers.org/chebi/CHEBI:12024"/>
                  <rdf:li rdf:resource="http://identifiers.org/chebi/CHEBI:58296"/>
                  <rdf:li rdf:resource="http://identifiers.org/chebi/CHEBI:1892"/>
                  <rdf:li rdf:resource="http://identifiers.org/chebi/CHEBI:12023"/>
                  <rdf:li rdf:resource="http://identifiers.org/chebi/CHEBI:46182"/>
                  <rdf:li rdf:resource="http://identifiers.org/chebi/CHEBI:17857"/>
                  <rdf:li rdf:resource="http://identifiers.org/chebi/CHEBI:20439"/>
                  <rdf:li rdf:resource="http://identifiers.org/chebi/CHEBI:30638"/>
                  <rdf:li rdf:resource="http://identifiers.org/inchi_key/OCYMERZCMYJQQO-UHFFFAOYSA-L"/>
                  <rdf:li rdf:resource="http://identifiers.org/kegg.compound/C04327"/>
                  <rdf:li rdf:resource="http://identifiers.org/metanetx.chemical/MNXM960"/>
                  <rdf:li rdf:resource="http://identifiers.org/sabiork/7237"/>
                  <rdf:li rdf:resource="http://identifiers.org/seed.compound/cpd02654"/>
                </rdf:Bag>
              </bqbiol:is>
            </rdf:Description>
          </rdf:RDF>
        </annotation>
      </species>
      <species metaid="meta_M_4pasp_c" sboTerm="SBO:0000247" id="M_4pasp_c" name="4-Phospho-L-aspartate" compartment="c" hasOnlySubstanceUnits="true" boundaryCondition="false" constant="false" fbc:charge="-2" fbc:chemicalFormula="C4H6NO7P">
        <annotation>
          <rdf:RDF xmlns:rdf="http://www.w3.org/1999/02/22-rdf-syntax-ns#" xmlns:dcterms="http://purl.org/dc/terms/" xmlns:vCard="http://www.w3.org/2001/vcard-rdf/3.0#" xmlns:vCard4="http://www.w3.org/2006/vcard/ns#" xmlns:bqbiol="http://biomodels.net/biology-qualifiers/" xmlns:bqmodel="http://biomodels.net/model-qualifiers/">
            <rdf:Description rdf:about="#meta_M_4pasp_c">
              <bqbiol:is>
                <rdf:Bag>
                  <rdf:li rdf:resource="http://identifiers.org/bigg.metabolite/4pasp"/>
                  <rdf:li rdf:resource="http://identifiers.org/biocyc/META:L-BETA-ASPARTYL-P"/>
                  <rdf:li rdf:resource="http://identifiers.org/chebi/CHEBI:13062"/>
                  <rdf:li rdf:resource="http://identifiers.org/chebi/CHEBI:12042"/>
                  <rdf:li rdf:resource="http://identifiers.org/chebi/CHEBI:20471"/>
                  <rdf:li rdf:resource="http://identifiers.org/chebi/CHEBI:21246"/>
                  <rdf:li rdf:resource="http://identifiers.org/chebi/CHEBI:1925"/>
                  <rdf:li rdf:resource="http://identifiers.org/chebi/CHEBI:20472"/>
                  <rdf:li rdf:resource="http://identifiers.org/chebi/CHEBI:30407"/>
                  <rdf:li rdf:resource="http://identifiers.org/chebi/CHEBI:15836"/>
                  <rdf:li rdf:resource="http://identifiers.org/chebi/CHEBI:57535"/>
                  <rdf:li rdf:resource="http://identifiers.org/hmdb/HMDB12250"/>
                  <rdf:li rdf:resource="http://identifiers.org/inchi_key/IXZNKTPIYKDIGG-REOHCLBHSA-L"/>
                  <rdf:li rdf:resource="http://identifiers.org/kegg.compound/C03082"/>
                  <rdf:li rdf:resource="http://identifiers.org/metanetx.chemical/MNXM1177"/>
                  <rdf:li rdf:resource="http://identifiers.org/sabiork/1733"/>
                  <rdf:li rdf:resource="http://identifiers.org/seed.compound/cpd01977"/>
                </rdf:Bag>
              </bqbiol:is>
            </rdf:Description>
          </rdf:RDF>
        </annotation>
      </species>
      <species metaid="meta_M_4ppan_c" sboTerm="SBO:0000247" id="M_4ppan_c" name="D-4&apos;-Phosphopantothenate" compartment="c" hasOnlySubstanceUnits="true" boundaryCondition="false" constant="false" fbc:charge="-3" fbc:chemicalFormula="C9H15NO8P">
        <annotation>
          <rdf:RDF xmlns:rdf="http://www.w3.org/1999/02/22-rdf-syntax-ns#" xmlns:dcterms="http://purl.org/dc/terms/" xmlns:vCard="http://www.w3.org/2001/vcard-rdf/3.0#" xmlns:vCard4="http://www.w3.org/2006/vcard/ns#" xmlns:bqbiol="http://biomodels.net/biology-qualifiers/" xmlns:bqmodel="http://biomodels.net/model-qualifiers/">
            <rdf:Description rdf:about="#meta_M_4ppan_c">
              <bqbiol:is>
                <rdf:Bag>
                  <rdf:li rdf:resource="http://identifiers.org/bigg.metabolite/4ppan"/>
                  <rdf:li rdf:resource="http://identifiers.org/biocyc/META:4-P-PANTOTHENATE"/>
                  <rdf:li rdf:resource="http://identifiers.org/chebi/CHEBI:20891"/>
                  <rdf:li rdf:resource="http://identifiers.org/chebi/CHEBI:15905"/>
                  <rdf:li rdf:resource="http://identifiers.org/chebi/CHEBI:4082"/>
                  <rdf:li rdf:resource="http://identifiers.org/chebi/CHEBI:12886"/>
                  <rdf:li rdf:resource="http://identifiers.org/chebi/CHEBI:18702"/>
                  <rdf:li rdf:resource="http://identifiers.org/chebi/CHEBI:10986"/>
                  <rdf:li rdf:resource="http://identifiers.org/hmdb/HMDB01016"/>
                  <rdf:li rdf:resource="http://identifiers.org/hmdb/HMDB62700"/>
                  <rdf:li rdf:resource="http://identifiers.org/inchi_key/XHFVGHPGDLDEQO-ZETCQYMHSA-K"/>
                  <rdf:li rdf:resource="http://identifiers.org/kegg.compound/C03492"/>
                  <rdf:li rdf:resource="http://identifiers.org/metanetx.chemical/MNXM415"/>
                  <rdf:li rdf:resource="http://identifiers.org/reactome.compound/196786"/>
                  <rdf:li rdf:resource="http://identifiers.org/sabiork/6663"/>
                  <rdf:li rdf:resource="http://identifiers.org/seed.compound/cpd02201"/>
                </rdf:Bag>
              </bqbiol:is>
            </rdf:Description>
          </rdf:RDF>
        </annotation>
      </species>
      <species metaid="meta_M_4ppcys_c" sboTerm="SBO:0000247" id="M_4ppcys_c" name="N-((R)-4-Phosphopantothenoyl)-L-cysteine" compartment="c" hasOnlySubstanceUnits="true" boundaryCondition="false" constant="false" fbc:charge="-3" fbc:chemicalFormula="C12H20N2O9PS">
        <annotation>
          <rdf:RDF xmlns:rdf="http://www.w3.org/1999/02/22-rdf-syntax-ns#" xmlns:dcterms="http://purl.org/dc/terms/" xmlns:vCard="http://www.w3.org/2001/vcard-rdf/3.0#" xmlns:vCard4="http://www.w3.org/2006/vcard/ns#" xmlns:bqbiol="http://biomodels.net/biology-qualifiers/" xmlns:bqmodel="http://biomodels.net/model-qualifiers/">
            <rdf:Description rdf:about="#meta_M_4ppcys_c">
              <bqbiol:is>
                <rdf:Bag>
                  <rdf:li rdf:resource="http://identifiers.org/bigg.metabolite/4ppcys"/>
                  <rdf:li rdf:resource="http://identifiers.org/biocyc/META:R-4-PHOSPHOPANTOTHENOYL-L-CYSTEINE"/>
                  <rdf:li rdf:resource="http://identifiers.org/chebi/CHEBI:15769"/>
                  <rdf:li rdf:resource="http://identifiers.org/chebi/CHEBI:12438"/>
                  <rdf:li rdf:resource="http://identifiers.org/chebi/CHEBI:10987"/>
                  <rdf:li rdf:resource="http://identifiers.org/chebi/CHEBI:57507"/>
                  <rdf:li rdf:resource="http://identifiers.org/chebi/CHEBI:59458"/>
                  <rdf:li rdf:resource="http://identifiers.org/chebi/CHEBI:328"/>
                  <rdf:li rdf:resource="http://identifiers.org/chebi/CHEBI:21461"/>
                  <rdf:li rdf:resource="http://identifiers.org/hmdb/HMDB01117"/>
                  <rdf:li rdf:resource="http://identifiers.org/inchi_key/XQYALQVLCNHCFT-CBAPKCEASA-K"/>
                  <rdf:li rdf:resource="http://identifiers.org/kegg.compound/C04352"/>
                  <rdf:li rdf:resource="http://identifiers.org/metanetx.chemical/MNXM483"/>
                  <rdf:li rdf:resource="http://identifiers.org/reactome.compound/196834"/>
                  <rdf:li rdf:resource="http://identifiers.org/sabiork/7255"/>
                  <rdf:li rdf:resource="http://identifiers.org/seed.compound/cpd02666"/>
                </rdf:Bag>
              </bqbiol:is>
            </rdf:Description>
          </rdf:RDF>
        </annotation>
      </species>
      <species metaid="meta_M_4r5au_c" sboTerm="SBO:0000247" id="M_4r5au_c" name="4-(1-D-Ribitylamino)-5-aminouracil" compartment="c" hasOnlySubstanceUnits="true" boundaryCondition="false" constant="false" fbc:chemicalFormula="C9H16N4O6">
        <annotation>
          <rdf:RDF xmlns:rdf="http://www.w3.org/1999/02/22-rdf-syntax-ns#" xmlns:dcterms="http://purl.org/dc/terms/" xmlns:vCard="http://www.w3.org/2001/vcard-rdf/3.0#" xmlns:vCard4="http://www.w3.org/2006/vcard/ns#" xmlns:bqbiol="http://biomodels.net/biology-qualifiers/" xmlns:bqmodel="http://biomodels.net/model-qualifiers/">
            <rdf:Description rdf:about="#meta_M_4r5au_c">
              <bqbiol:is>
                <rdf:Bag>
                  <rdf:li rdf:resource="http://identifiers.org/bigg.metabolite/4r5au"/>
                  <rdf:li rdf:resource="http://identifiers.org/biocyc/META:AMINO-RIBOSYLAMINO-1H-3H-PYR-DIONE"/>
                  <rdf:li rdf:resource="http://identifiers.org/chebi/CHEBI:20283"/>
                  <rdf:li rdf:resource="http://identifiers.org/chebi/CHEBI:11929"/>
                  <rdf:li rdf:resource="http://identifiers.org/chebi/CHEBI:57573"/>
                  <rdf:li rdf:resource="http://identifiers.org/chebi/CHEBI:1761"/>
                  <rdf:li rdf:resource="http://identifiers.org/chebi/CHEBI:15934"/>
                  <rdf:li rdf:resource="http://identifiers.org/chebi/CHEBI:52403"/>
                  <rdf:li rdf:resource="http://identifiers.org/inchi_key/XKQZIXVJVUPORE-RPDRRWSUSA-N"/>
                  <rdf:li rdf:resource="http://identifiers.org/kegg.compound/C04732"/>
                  <rdf:li rdf:resource="http://identifiers.org/metanetx.chemical/MNXM791"/>
                  <rdf:li rdf:resource="http://identifiers.org/sabiork/7525"/>
                  <rdf:li rdf:resource="http://identifiers.org/seed.compound/cpd29668"/>
                  <rdf:li rdf:resource="http://identifiers.org/seed.compound/cpd02882"/>
                </rdf:Bag>
              </bqbiol:is>
            </rdf:Description>
          </rdf:RDF>
        </annotation>
      </species>
      <species metaid="meta_M_5aizc_c" sboTerm="SBO:0000247" id="M_5aizc_c" name="5-amino-1-(5-phospho-D-ribosyl)imidazole-4-carboxylate" compartment="c" hasOnlySubstanceUnits="true" boundaryCondition="false" constant="false" fbc:charge="-3" fbc:chemicalFormula="C9H11N3O9P">
        <annotation>
          <rdf:RDF xmlns:rdf="http://www.w3.org/1999/02/22-rdf-syntax-ns#" xmlns:dcterms="http://purl.org/dc/terms/" xmlns:vCard="http://www.w3.org/2001/vcard-rdf/3.0#" xmlns:vCard4="http://www.w3.org/2006/vcard/ns#" xmlns:bqbiol="http://biomodels.net/biology-qualifiers/" xmlns:bqmodel="http://biomodels.net/model-qualifiers/">
            <rdf:Description rdf:about="#meta_M_5aizc_c">
              <bqbiol:is>
                <rdf:Bag>
                  <rdf:li rdf:resource="http://identifiers.org/bigg.metabolite/5aizc"/>
                  <rdf:li rdf:resource="http://identifiers.org/biocyc/META:PHOSPHORIBOSYL-CARBOXY-AMINOIMIDAZOLE"/>
                  <rdf:li rdf:resource="http://identifiers.org/chebi/CHEBI:77657"/>
                  <rdf:li rdf:resource="http://identifiers.org/chebi/CHEBI:12103"/>
                  <rdf:li rdf:resource="http://identifiers.org/chebi/CHEBI:575"/>
                  <rdf:li rdf:resource="http://identifiers.org/chebi/CHEBI:18968"/>
                  <rdf:li rdf:resource="http://identifiers.org/chebi/CHEBI:58564"/>
                  <rdf:li rdf:resource="http://identifiers.org/chebi/CHEBI:28413"/>
                  <rdf:li rdf:resource="http://identifiers.org/chebi/CHEBI:41336"/>
                  <rdf:li rdf:resource="http://identifiers.org/hmdb/HMDB06273"/>
                  <rdf:li rdf:resource="http://identifiers.org/hmdb/HMDB62424"/>
                  <rdf:li rdf:resource="http://identifiers.org/inchi_key/XFVULMDJZXYMSG-ZIYNGMLESA-L"/>
                  <rdf:li rdf:resource="http://identifiers.org/kegg.compound/C04751"/>
                  <rdf:li rdf:resource="http://identifiers.org/metanetx.chemical/MNXM507"/>
                  <rdf:li rdf:resource="http://identifiers.org/reactome.compound/111395"/>
                  <rdf:li rdf:resource="http://identifiers.org/seed.compound/cpd02893"/>
                </rdf:Bag>
              </bqbiol:is>
            </rdf:Description>
          </rdf:RDF>
        </annotation>
      </species>
      <species metaid="meta_M_5aprbu_c" sboTerm="SBO:0000247" id="M_5aprbu_c" name="5-Amino-6-(5&apos;-phosphoribitylamino)uracil" compartment="c" hasOnlySubstanceUnits="true" boundaryCondition="false" constant="false" fbc:charge="-2" fbc:chemicalFormula="C9H15N4O9P">
        <annotation>
          <rdf:RDF xmlns:rdf="http://www.w3.org/1999/02/22-rdf-syntax-ns#" xmlns:dcterms="http://purl.org/dc/terms/" xmlns:vCard="http://www.w3.org/2001/vcard-rdf/3.0#" xmlns:vCard4="http://www.w3.org/2006/vcard/ns#" xmlns:bqbiol="http://biomodels.net/biology-qualifiers/" xmlns:bqmodel="http://biomodels.net/model-qualifiers/">
            <rdf:Description rdf:about="#meta_M_5aprbu_c">
              <bqbiol:is>
                <rdf:Bag>
                  <rdf:li rdf:resource="http://identifiers.org/bigg.metabolite/5aprbu"/>
                  <rdf:li rdf:resource="http://identifiers.org/biocyc/META:CPD-1086"/>
                  <rdf:li rdf:resource="http://identifiers.org/chebi/CHEBI:2031"/>
                  <rdf:li rdf:resource="http://identifiers.org/chebi/CHEBI:58421"/>
                  <rdf:li rdf:resource="http://identifiers.org/chebi/CHEBI:12107"/>
                  <rdf:li rdf:resource="http://identifiers.org/chebi/CHEBI:18247"/>
                  <rdf:li rdf:resource="http://identifiers.org/hmdb/HMDB03841"/>
                  <rdf:li rdf:resource="http://identifiers.org/inchi_key/RQRINYISXYAZKL-RPDRRWSUSA-L"/>
                  <rdf:li rdf:resource="http://identifiers.org/kegg.compound/C04454"/>
                  <rdf:li rdf:resource="http://identifiers.org/metanetx.chemical/MNXM1178"/>
                  <rdf:li rdf:resource="http://identifiers.org/seed.compound/cpd02720"/>
                </rdf:Bag>
              </bqbiol:is>
            </rdf:Description>
          </rdf:RDF>
        </annotation>
      </species>
      <species metaid="meta_M_5apru_c" sboTerm="SBO:0000247" id="M_5apru_c" name="5-Amino-6-(5&apos;-phosphoribosylamino)uracil" compartment="c" hasOnlySubstanceUnits="true" boundaryCondition="false" constant="false" fbc:charge="-2" fbc:chemicalFormula="C9H13N4O9P">
        <annotation>
          <rdf:RDF xmlns:rdf="http://www.w3.org/1999/02/22-rdf-syntax-ns#" xmlns:dcterms="http://purl.org/dc/terms/" xmlns:vCard="http://www.w3.org/2001/vcard-rdf/3.0#" xmlns:vCard4="http://www.w3.org/2006/vcard/ns#" xmlns:bqbiol="http://biomodels.net/biology-qualifiers/" xmlns:bqmodel="http://biomodels.net/model-qualifiers/">
            <rdf:Description rdf:about="#meta_M_5apru_c">
              <bqbiol:is>
                <rdf:Bag>
                  <rdf:li rdf:resource="http://identifiers.org/bigg.metabolite/5apru"/>
                  <rdf:li rdf:resource="http://identifiers.org/biocyc/META:CPD-602"/>
                  <rdf:li rdf:resource="http://identifiers.org/chebi/CHEBI:12108"/>
                  <rdf:li rdf:resource="http://identifiers.org/chebi/CHEBI:58453"/>
                  <rdf:li rdf:resource="http://identifiers.org/chebi/CHEBI:18337"/>
                  <rdf:li rdf:resource="http://identifiers.org/chebi/CHEBI:2032"/>
                  <rdf:li rdf:resource="http://identifiers.org/chebi/CHEBI:20546"/>
                  <rdf:li rdf:resource="http://identifiers.org/chebi/CHEBI:59550"/>
                  <rdf:li rdf:resource="http://identifiers.org/chebi/CHEBI:59551"/>
                  <rdf:li rdf:resource="http://identifiers.org/inchi_key/LZEXYCAGPMYXLX-UMMCILCDSA-L"/>
                  <rdf:li rdf:resource="http://identifiers.org/kegg.compound/C01268"/>
                  <rdf:li rdf:resource="http://identifiers.org/metanetx.chemical/MNXM1532"/>
                  <rdf:li rdf:resource="http://identifiers.org/seed.compound/cpd00931"/>
                </rdf:Bag>
              </bqbiol:is>
            </rdf:Description>
          </rdf:RDF>
        </annotation>
      </species>
      <species metaid="meta_M_5dpmev_c" sboTerm="SBO:0000247" id="M_5dpmev_c" name=" R  5 Diphosphomevalonate C6H10O10P2" compartment="c" hasOnlySubstanceUnits="true" boundaryCondition="false" constant="false" fbc:charge="-4" fbc:chemicalFormula="C6H10O10P2">
        <annotation>
          <rdf:RDF xmlns:rdf="http://www.w3.org/1999/02/22-rdf-syntax-ns#" xmlns:dcterms="http://purl.org/dc/terms/" xmlns:vCard="http://www.w3.org/2001/vcard-rdf/3.0#" xmlns:vCard4="http://www.w3.org/2006/vcard/ns#" xmlns:bqbiol="http://biomodels.net/biology-qualifiers/" xmlns:bqmodel="http://biomodels.net/model-qualifiers/">
            <rdf:Description rdf:about="#meta_M_5dpmev_c">
              <bqbiol:is>
                <rdf:Bag>
                  <rdf:li rdf:resource="http://identifiers.org/bigg.metabolite/5dpmev"/>
                  <rdf:li rdf:resource="http://identifiers.org/biocyc/META:CPD-641"/>
                  <rdf:li rdf:resource="http://identifiers.org/chebi/CHEBI:332"/>
                  <rdf:li rdf:resource="http://identifiers.org/chebi/CHEBI:57557"/>
                  <rdf:li rdf:resource="http://identifiers.org/chebi/CHEBI:18674"/>
                  <rdf:li rdf:resource="http://identifiers.org/chebi/CHEBI:10989"/>
                  <rdf:li rdf:resource="http://identifiers.org/chebi/CHEBI:15899"/>
                  <rdf:li rdf:resource="http://identifiers.org/hmdb/HMDB01090"/>
                  <rdf:li rdf:resource="http://identifiers.org/inchi_key/SIGQQUBJQXSAMW-ZCFIWIBFSA-J"/>
                  <rdf:li rdf:resource="http://identifiers.org/kegg.compound/C01143"/>
                  <rdf:li rdf:resource="http://identifiers.org/lipidmaps/LMFA01050416"/>
                  <rdf:li rdf:resource="http://identifiers.org/metanetx.chemical/MNXM689"/>
                  <rdf:li rdf:resource="http://identifiers.org/reactome.compound/191403"/>
                  <rdf:li rdf:resource="http://identifiers.org/sabiork/5408"/>
                  <rdf:li rdf:resource="http://identifiers.org/seed.compound/cpd00841"/>
                </rdf:Bag>
              </bqbiol:is>
            </rdf:Description>
          </rdf:RDF>
        </annotation>
      </species>
      <species metaid="meta_M_5fothf_c" sboTerm="SBO:0000247" id="M_5fothf_c" name="5 Formyltetrahydrofolate" compartment="c" hasOnlySubstanceUnits="true" boundaryCondition="false" constant="false" fbc:charge="-2" fbc:chemicalFormula="C20H21N7O7">
        <annotation>
          <rdf:RDF xmlns:rdf="http://www.w3.org/1999/02/22-rdf-syntax-ns#" xmlns:dcterms="http://purl.org/dc/terms/" xmlns:vCard="http://www.w3.org/2001/vcard-rdf/3.0#" xmlns:vCard4="http://www.w3.org/2006/vcard/ns#" xmlns:bqbiol="http://biomodels.net/biology-qualifiers/" xmlns:bqmodel="http://biomodels.net/model-qualifiers/">
            <rdf:Description rdf:about="#meta_M_5fothf_c">
              <bqbiol:is>
                <rdf:Bag>
                  <rdf:li rdf:resource="http://identifiers.org/bigg.metabolite/5fothf"/>
                </rdf:Bag>
              </bqbiol:is>
            </rdf:Description>
          </rdf:RDF>
        </annotation>
      </species>
      <species metaid="meta_M_5mta_c" sboTerm="SBO:0000247" id="M_5mta_c" name="5-Methylthioadenosine" compartment="c" hasOnlySubstanceUnits="true" boundaryCondition="false" constant="false" fbc:chemicalFormula="C11H15N5O3S">
        <annotation>
          <rdf:RDF xmlns:rdf="http://www.w3.org/1999/02/22-rdf-syntax-ns#" xmlns:dcterms="http://purl.org/dc/terms/" xmlns:vCard="http://www.w3.org/2001/vcard-rdf/3.0#" xmlns:vCard4="http://www.w3.org/2006/vcard/ns#" xmlns:bqbiol="http://biomodels.net/biology-qualifiers/" xmlns:bqmodel="http://biomodels.net/model-qualifiers/">
            <rdf:Description rdf:about="#meta_M_5mta_c">
              <bqbiol:is>
                <rdf:Bag>
                  <rdf:li rdf:resource="http://identifiers.org/bigg.metabolite/5mta"/>
                  <rdf:li rdf:resource="http://identifiers.org/biocyc/META:5-METHYLTHIOADENOSINE"/>
                  <rdf:li rdf:resource="http://identifiers.org/chebi/CHEBI:1966"/>
                  <rdf:li rdf:resource="http://identifiers.org/chebi/CHEBI:18175"/>
                  <rdf:li rdf:resource="http://identifiers.org/chebi/CHEBI:12064"/>
                  <rdf:li rdf:resource="http://identifiers.org/chebi/CHEBI:14605"/>
                  <rdf:li rdf:resource="http://identifiers.org/chebi/CHEBI:20494"/>
                  <rdf:li rdf:resource="http://identifiers.org/chebi/CHEBI:12055"/>
                  <rdf:li rdf:resource="http://identifiers.org/chebi/CHEBI:20491"/>
                  <rdf:li rdf:resource="http://identifiers.org/chebi/CHEBI:17509"/>
                  <rdf:li rdf:resource="http://identifiers.org/chebi/CHEBI:44181"/>
                  <rdf:li rdf:resource="http://identifiers.org/chebi/CHEBI:1986"/>
                  <rdf:li rdf:resource="http://identifiers.org/chebi/CHEBI:12771"/>
                  <rdf:li rdf:resource="http://identifiers.org/hmdb/HMDB01173"/>
                  <rdf:li rdf:resource="http://identifiers.org/inchi_key/WUUGFSXJNOTRMR-IOSLPCCCSA-N"/>
                  <rdf:li rdf:resource="http://identifiers.org/kegg.compound/C00170"/>
                  <rdf:li rdf:resource="http://identifiers.org/metanetx.chemical/MNXM150"/>
                  <rdf:li rdf:resource="http://identifiers.org/reactome.compound/5279412"/>
                  <rdf:li rdf:resource="http://identifiers.org/reactome.compound/353106"/>
                  <rdf:li rdf:resource="http://identifiers.org/sabiork/1960"/>
                  <rdf:li rdf:resource="http://identifiers.org/seed.compound/cpd00147"/>
                </rdf:Bag>
              </bqbiol:is>
            </rdf:Description>
          </rdf:RDF>
        </annotation>
      </species>
      <species metaid="meta_M_5mthf_c" sboTerm="SBO:0000247" id="M_5mthf_c" name="5-Methyltetrahydrofolate" compartment="c" hasOnlySubstanceUnits="true" boundaryCondition="false" constant="false" fbc:charge="-1" fbc:chemicalFormula="C20H24N7O6">
        <annotation>
          <rdf:RDF xmlns:rdf="http://www.w3.org/1999/02/22-rdf-syntax-ns#" xmlns:dcterms="http://purl.org/dc/terms/" xmlns:vCard="http://www.w3.org/2001/vcard-rdf/3.0#" xmlns:vCard4="http://www.w3.org/2006/vcard/ns#" xmlns:bqbiol="http://biomodels.net/biology-qualifiers/" xmlns:bqmodel="http://biomodels.net/model-qualifiers/">
            <rdf:Description rdf:about="#meta_M_5mthf_c">
              <bqbiol:is>
                <rdf:Bag>
                  <rdf:li rdf:resource="http://identifiers.org/bigg.metabolite/5mthf"/>
                  <rdf:li rdf:resource="http://identifiers.org/biocyc/META:5-METHYL-THF"/>
                  <rdf:li rdf:resource="http://identifiers.org/chebi/CHEBI:18608"/>
                  <rdf:li rdf:resource="http://identifiers.org/chebi/CHEBI:12146"/>
                  <rdf:li rdf:resource="http://identifiers.org/chebi/CHEBI:136009"/>
                  <rdf:li rdf:resource="http://identifiers.org/chebi/CHEBI:2097"/>
                  <rdf:li rdf:resource="http://identifiers.org/chebi/CHEBI:20612"/>
                  <rdf:li rdf:resource="http://identifiers.org/chebi/CHEBI:15641"/>
                  <rdf:li rdf:resource="http://identifiers.org/hmdb/HMDB01396"/>
                  <rdf:li rdf:resource="http://identifiers.org/inchi_key/ZNOVTXRBGFNYRX-STQMWFEESA-L"/>
                  <rdf:li rdf:resource="http://identifiers.org/kegg.compound/C00440"/>
                  <rdf:li rdf:resource="http://identifiers.org/kegg.drug/D09353"/>
                  <rdf:li rdf:resource="http://identifiers.org/metanetx.chemical/MNXM318"/>
                  <rdf:li rdf:resource="http://identifiers.org/reactome.compound/200709"/>
                  <rdf:li rdf:resource="http://identifiers.org/reactome.compound/200665"/>
                  <rdf:li rdf:resource="http://identifiers.org/sabiork/2051"/>
                  <rdf:li rdf:resource="http://identifiers.org/seed.compound/cpd00345"/>
                </rdf:Bag>
              </bqbiol:is>
            </rdf:Description>
          </rdf:RDF>
        </annotation>
      </species>
      <species metaid="meta_M_5mtr_c" sboTerm="SBO:0000247" id="M_5mtr_c" name="5-Methylthio-D-ribose" compartment="c" hasOnlySubstanceUnits="true" boundaryCondition="false" constant="false" fbc:chemicalFormula="C6H12O4S">
        <annotation>
          <rdf:RDF xmlns:rdf="http://www.w3.org/1999/02/22-rdf-syntax-ns#" xmlns:dcterms="http://purl.org/dc/terms/" xmlns:vCard="http://www.w3.org/2001/vcard-rdf/3.0#" xmlns:vCard4="http://www.w3.org/2006/vcard/ns#" xmlns:bqbiol="http://biomodels.net/biology-qualifiers/" xmlns:bqmodel="http://biomodels.net/model-qualifiers/">
            <rdf:Description rdf:about="#meta_M_5mtr_c">
              <bqbiol:is>
                <rdf:Bag>
                  <rdf:li rdf:resource="http://identifiers.org/bigg.metabolite/5mtr"/>
                  <rdf:li rdf:resource="http://identifiers.org/biocyc/META:CPD-560"/>
                  <rdf:li rdf:resource="http://identifiers.org/chebi/CHEBI:16895"/>
                  <rdf:li rdf:resource="http://identifiers.org/chebi/CHEBI:2101"/>
                  <rdf:li rdf:resource="http://identifiers.org/chebi/CHEBI:78440"/>
                  <rdf:li rdf:resource="http://identifiers.org/chebi/CHEBI:22007"/>
                  <rdf:li rdf:resource="http://identifiers.org/chebi/CHEBI:57941"/>
                  <rdf:li rdf:resource="http://identifiers.org/chebi/CHEBI:12148"/>
                  <rdf:li rdf:resource="http://identifiers.org/inchi_key/ACWASDPGAVYCNI-JKUQZMGJSA-N"/>
                  <rdf:li rdf:resource="http://identifiers.org/kegg.compound/C03089"/>
                  <rdf:li rdf:resource="http://identifiers.org/metanetx.chemical/MNXM1592"/>
                  <rdf:li rdf:resource="http://identifiers.org/sabiork/1638"/>
                  <rdf:li rdf:resource="http://identifiers.org/seed.compound/cpd01981"/>
                </rdf:Bag>
              </bqbiol:is>
            </rdf:Description>
          </rdf:RDF>
        </annotation>
      </species>
      <species metaid="meta_M_5odhf2a_c" sboTerm="SBO:0000247" id="M_5odhf2a_c" name="5-Oxo-4,5-dihydrofuran-2-acetate" compartment="c" hasOnlySubstanceUnits="true" boundaryCondition="false" constant="false" fbc:charge="-1" fbc:chemicalFormula="C6H5O4">
        <annotation>
          <rdf:RDF xmlns:rdf="http://www.w3.org/1999/02/22-rdf-syntax-ns#" xmlns:dcterms="http://purl.org/dc/terms/" xmlns:vCard="http://www.w3.org/2001/vcard-rdf/3.0#" xmlns:vCard4="http://www.w3.org/2006/vcard/ns#" xmlns:bqbiol="http://biomodels.net/biology-qualifiers/" xmlns:bqmodel="http://biomodels.net/model-qualifiers/">
            <rdf:Description rdf:about="#meta_M_5odhf2a_c">
              <bqbiol:is>
                <rdf:Bag>
                  <rdf:li rdf:resource="http://identifiers.org/bigg.metabolite/5odhf2a"/>
                  <rdf:li rdf:resource="http://identifiers.org/biocyc/META:3-OXOADIPATE-ENOL-LACTONE"/>
                  <rdf:li rdf:resource="http://identifiers.org/chebi/CHEBI:20269"/>
                  <rdf:li rdf:resource="http://identifiers.org/chebi/CHEBI:1239"/>
                  <rdf:li rdf:resource="http://identifiers.org/chebi/CHEBI:11871"/>
                  <rdf:li rdf:resource="http://identifiers.org/chebi/CHEBI:18267"/>
                  <rdf:li rdf:resource="http://identifiers.org/chebi/CHEBI:58425"/>
                  <rdf:li rdf:resource="http://identifiers.org/chebi/CHEBI:11923"/>
                  <rdf:li rdf:resource="http://identifiers.org/inchi_key/ZPEHSARSWGDCEX-UHFFFAOYSA-M"/>
                  <rdf:li rdf:resource="http://identifiers.org/kegg.compound/C03586"/>
                  <rdf:li rdf:resource="http://identifiers.org/metanetx.chemical/MNXM829"/>
                  <rdf:li rdf:resource="http://identifiers.org/seed.compound/cpd02255"/>
                </rdf:Bag>
              </bqbiol:is>
            </rdf:Description>
          </rdf:RDF>
        </annotation>
      </species>
      <species metaid="meta_M_5pmev_c" sboTerm="SBO:0000247" id="M_5pmev_c" name=" R  5 Phosphomevalonate C6H10O7P" compartment="c" hasOnlySubstanceUnits="true" boundaryCondition="false" constant="false" fbc:charge="-3" fbc:chemicalFormula="C6H10O7P">
        <annotation>
          <rdf:RDF xmlns:rdf="http://www.w3.org/1999/02/22-rdf-syntax-ns#" xmlns:dcterms="http://purl.org/dc/terms/" xmlns:vCard="http://www.w3.org/2001/vcard-rdf/3.0#" xmlns:vCard4="http://www.w3.org/2006/vcard/ns#" xmlns:bqbiol="http://biomodels.net/biology-qualifiers/" xmlns:bqmodel="http://biomodels.net/model-qualifiers/">
            <rdf:Description rdf:about="#meta_M_5pmev_c">
              <bqbiol:is>
                <rdf:Bag>
                  <rdf:li rdf:resource="http://identifiers.org/bigg.metabolite/5pmev"/>
                  <rdf:li rdf:resource="http://identifiers.org/biocyc/META:CPD-499"/>
                  <rdf:li rdf:resource="http://identifiers.org/chebi/CHEBI:10990"/>
                  <rdf:li rdf:resource="http://identifiers.org/chebi/CHEBI:333"/>
                  <rdf:li rdf:resource="http://identifiers.org/chebi/CHEBI:10991"/>
                  <rdf:li rdf:resource="http://identifiers.org/chebi/CHEBI:58146"/>
                  <rdf:li rdf:resource="http://identifiers.org/chebi/CHEBI:18675"/>
                  <rdf:li rdf:resource="http://identifiers.org/chebi/CHEBI:17436"/>
                  <rdf:li rdf:resource="http://identifiers.org/hmdb/HMDB01343"/>
                  <rdf:li rdf:resource="http://identifiers.org/inchi_key/OKZYCXHTTZZYSK-ZCFIWIBFSA-K"/>
                  <rdf:li rdf:resource="http://identifiers.org/kegg.compound/C01107"/>
                  <rdf:li rdf:resource="http://identifiers.org/lipidmaps/LMFA01050415"/>
                  <rdf:li rdf:resource="http://identifiers.org/metanetx.chemical/MNXM567"/>
                  <rdf:li rdf:resource="http://identifiers.org/sabiork/5389"/>
                  <rdf:li rdf:resource="http://identifiers.org/seed.compound/cpd00812"/>
                </rdf:Bag>
              </bqbiol:is>
            </rdf:Description>
          </rdf:RDF>
        </annotation>
      </species>
      <species metaid="meta_M_6pgc_c" sboTerm="SBO:0000247" id="M_6pgc_c" name="6-Phospho-D-gluconate" compartment="c" hasOnlySubstanceUnits="true" boundaryCondition="false" constant="false" fbc:charge="-3" fbc:chemicalFormula="C6H10O10P">
        <annotation>
          <rdf:RDF xmlns:rdf="http://www.w3.org/1999/02/22-rdf-syntax-ns#" xmlns:dcterms="http://purl.org/dc/terms/" xmlns:vCard="http://www.w3.org/2001/vcard-rdf/3.0#" xmlns:vCard4="http://www.w3.org/2006/vcard/ns#" xmlns:bqbiol="http://biomodels.net/biology-qualifiers/" xmlns:bqmodel="http://biomodels.net/model-qualifiers/">
            <rdf:Description rdf:about="#meta_M_6pgc_c">
              <bqbiol:is>
                <rdf:Bag>
                  <rdf:li rdf:resource="http://identifiers.org/bigg.metabolite/6pgc"/>
                  <rdf:li rdf:resource="http://identifiers.org/biocyc/META:CPD-2961"/>
                  <rdf:li rdf:resource="http://identifiers.org/chebi/CHEBI:33851"/>
                  <rdf:li rdf:resource="http://identifiers.org/chebi/CHEBI:2231"/>
                  <rdf:li rdf:resource="http://identifiers.org/chebi/CHEBI:16863"/>
                  <rdf:li rdf:resource="http://identifiers.org/chebi/CHEBI:40282"/>
                  <rdf:li rdf:resource="http://identifiers.org/chebi/CHEBI:12232"/>
                  <rdf:li rdf:resource="http://identifiers.org/chebi/CHEBI:48928"/>
                  <rdf:li rdf:resource="http://identifiers.org/chebi/CHEBI:58759"/>
                  <rdf:li rdf:resource="http://identifiers.org/hmdb/HMDB01316"/>
                  <rdf:li rdf:resource="http://identifiers.org/hmdb/HMDB62800"/>
                  <rdf:li rdf:resource="http://identifiers.org/inchi_key/BIRSGZKFKXLSJQ-SQOUGZDYSA-K"/>
                  <rdf:li rdf:resource="http://identifiers.org/kegg.compound/C00345"/>
                  <rdf:li rdf:resource="http://identifiers.org/metanetx.chemical/MNXM325"/>
                  <rdf:li rdf:resource="http://identifiers.org/reactome.compound/29996"/>
                  <rdf:li rdf:resource="http://identifiers.org/sabiork/22801"/>
                  <rdf:li rdf:resource="http://identifiers.org/sabiork/2024"/>
                  <rdf:li rdf:resource="http://identifiers.org/seed.compound/cpd00284"/>
                </rdf:Bag>
              </bqbiol:is>
            </rdf:Description>
          </rdf:RDF>
        </annotation>
      </species>
      <species metaid="meta_M_6pgg_c" sboTerm="SBO:0000247" id="M_6pgg_c" name="6-Phospho-beta-D-glucosyl-(1,4)-D-glucose" compartment="c" hasOnlySubstanceUnits="true" boundaryCondition="false" constant="false" fbc:charge="-2" fbc:chemicalFormula="C12H21O14P">
        <annotation>
          <rdf:RDF xmlns:rdf="http://www.w3.org/1999/02/22-rdf-syntax-ns#" xmlns:dcterms="http://purl.org/dc/terms/" xmlns:vCard="http://www.w3.org/2001/vcard-rdf/3.0#" xmlns:vCard4="http://www.w3.org/2006/vcard/ns#" xmlns:bqbiol="http://biomodels.net/biology-qualifiers/" xmlns:bqmodel="http://biomodels.net/model-qualifiers/">
            <rdf:Description rdf:about="#meta_M_6pgg_c">
              <bqbiol:is>
                <rdf:Bag>
                  <rdf:li rdf:resource="http://identifiers.org/bigg.metabolite/6pgg"/>
                  <rdf:li rdf:resource="http://identifiers.org/metanetx.chemical/MNXM147389"/>
                </rdf:Bag>
              </bqbiol:is>
            </rdf:Description>
          </rdf:RDF>
        </annotation>
      </species>
      <species metaid="meta_M_6pgl_c" sboTerm="SBO:0000247" id="M_6pgl_c" name="6-phospho-D-glucono-1,5-lactone" compartment="c" hasOnlySubstanceUnits="true" boundaryCondition="false" constant="false" fbc:charge="-2" fbc:chemicalFormula="C6H9O9P">
        <annotation>
          <rdf:RDF xmlns:rdf="http://www.w3.org/1999/02/22-rdf-syntax-ns#" xmlns:dcterms="http://purl.org/dc/terms/" xmlns:vCard="http://www.w3.org/2001/vcard-rdf/3.0#" xmlns:vCard4="http://www.w3.org/2006/vcard/ns#" xmlns:bqbiol="http://biomodels.net/biology-qualifiers/" xmlns:bqmodel="http://biomodels.net/model-qualifiers/">
            <rdf:Description rdf:about="#meta_M_6pgl_c">
              <bqbiol:is>
                <rdf:Bag>
                  <rdf:li rdf:resource="http://identifiers.org/bigg.metabolite/6pgl"/>
                  <rdf:li rdf:resource="http://identifiers.org/biocyc/META:D-6-P-GLUCONO-DELTA-LACTONE"/>
                  <rdf:li rdf:resource="http://identifiers.org/chebi/CHEBI:12233"/>
                  <rdf:li rdf:resource="http://identifiers.org/chebi/CHEBI:4160"/>
                  <rdf:li rdf:resource="http://identifiers.org/chebi/CHEBI:57955"/>
                  <rdf:li rdf:resource="http://identifiers.org/chebi/CHEBI:16938"/>
                  <rdf:li rdf:resource="http://identifiers.org/chebi/CHEBI:20989"/>
                  <rdf:li rdf:resource="http://identifiers.org/chebi/CHEBI:12958"/>
                  <rdf:li rdf:resource="http://identifiers.org/hmdb/HMDB62628"/>
                  <rdf:li rdf:resource="http://identifiers.org/hmdb/HMDB01127"/>
                  <rdf:li rdf:resource="http://identifiers.org/inchi_key/IJOJIVNDFQSGAB-SQOUGZDYSA-L"/>
                  <rdf:li rdf:resource="http://identifiers.org/kegg.compound/C01236"/>
                  <rdf:li rdf:resource="http://identifiers.org/metanetx.chemical/MNXM429"/>
                  <rdf:li rdf:resource="http://identifiers.org/reactome.compound/31467"/>
                  <rdf:li rdf:resource="http://identifiers.org/sabiork/1366"/>
                  <rdf:li rdf:resource="http://identifiers.org/seed.compound/cpd00911"/>
                </rdf:Bag>
              </bqbiol:is>
            </rdf:Description>
          </rdf:RDF>
        </annotation>
      </species>
      <species metaid="meta_M_ACP_2_c" sboTerm="SBO:0000247" id="M_ACP_2_c" name="Acyl carrier protein" compartment="c" hasOnlySubstanceUnits="true" boundaryCondition="false" constant="false" fbc:chemicalFormula="HX">
        <annotation>
          <rdf:RDF xmlns:rdf="http://www.w3.org/1999/02/22-rdf-syntax-ns#" xmlns:dcterms="http://purl.org/dc/terms/" xmlns:vCard="http://www.w3.org/2001/vcard-rdf/3.0#" xmlns:vCard4="http://www.w3.org/2006/vcard/ns#" xmlns:bqbiol="http://biomodels.net/biology-qualifiers/" xmlns:bqmodel="http://biomodels.net/model-qualifiers/">
            <rdf:Description rdf:about="#meta_M_ACP_2_c">
              <bqbiol:is>
                <rdf:Bag>
                  <rdf:li rdf:resource="http://identifiers.org/bigg.metabolite/ACP_2"/>
                </rdf:Bag>
              </bqbiol:is>
            </rdf:Description>
          </rdf:RDF>
        </annotation>
      </species>
      <species metaid="meta_M_ACP_c" sboTerm="SBO:0000247" id="M_ACP_c" name="Acyl carrier protein" compartment="c" hasOnlySubstanceUnits="true" boundaryCondition="false" constant="false" fbc:chemicalFormula="X">
        <annotation>
          <rdf:RDF xmlns:rdf="http://www.w3.org/1999/02/22-rdf-syntax-ns#" xmlns:dcterms="http://purl.org/dc/terms/" xmlns:vCard="http://www.w3.org/2001/vcard-rdf/3.0#" xmlns:vCard4="http://www.w3.org/2006/vcard/ns#" xmlns:bqbiol="http://biomodels.net/biology-qualifiers/" xmlns:bqmodel="http://biomodels.net/model-qualifiers/">
            <rdf:Description rdf:about="#meta_M_ACP_c">
              <bqbiol:is>
                <rdf:Bag>
                  <rdf:li rdf:resource="http://identifiers.org/bigg.metabolite/ACP"/>
                  <rdf:li rdf:resource="http://identifiers.org/biocyc/META:ACP"/>
                  <rdf:li rdf:resource="http://identifiers.org/chebi/CHEBI:14405"/>
                  <rdf:li rdf:resource="http://identifiers.org/chebi/CHEBI:18359"/>
                  <rdf:li rdf:resource="http://identifiers.org/chebi/CHEBI:2458"/>
                  <rdf:li rdf:resource="http://identifiers.org/kegg.compound/C00229"/>
                  <rdf:li rdf:resource="http://identifiers.org/metanetx.chemical/MNXM925"/>
                  <rdf:li rdf:resource="http://identifiers.org/sabiork/2186"/>
                  <rdf:li rdf:resource="http://identifiers.org/seed.compound/cpd11493"/>
                </rdf:Bag>
              </bqbiol:is>
            </rdf:Description>
          </rdf:RDF>
        </annotation>
      </species>
      <species metaid="meta_M_CPS_LLA_c" sboTerm="SBO:0000247" id="M_CPS_LLA_c" name="Polysaccharide units Lactis specific" compartment="c" hasOnlySubstanceUnits="true" boundaryCondition="false" constant="false" fbc:charge="-2" fbc:chemicalFormula="C24H47O26P1">
        <annotation>
          <rdf:RDF xmlns:rdf="http://www.w3.org/1999/02/22-rdf-syntax-ns#" xmlns:dcterms="http://purl.org/dc/terms/" xmlns:vCard="http://www.w3.org/2001/vcard-rdf/3.0#" xmlns:vCard4="http://www.w3.org/2006/vcard/ns#" xmlns:bqbiol="http://biomodels.net/biology-qualifiers/" xmlns:bqmodel="http://biomodels.net/model-qualifiers/">
            <rdf:Description rdf:about="#meta_M_CPS_LLA_c">
              <bqbiol:is>
                <rdf:Bag>
                  <rdf:li rdf:resource="http://identifiers.org/bigg.metabolite/CPS_LLA"/>
                </rdf:Bag>
              </bqbiol:is>
            </rdf:Description>
          </rdf:RDF>
        </annotation>
      </species>
      <species metaid="meta_M_DNA_LLA_c" sboTerm="SBO:0000247" id="M_DNA_LLA_c" name="DNA composition  lactis specific " compartment="c" hasOnlySubstanceUnits="true" boundaryCondition="false" constant="false" fbc:charge="-100" fbc:chemicalFormula="C982H1132N368O600P100">
        <annotation>
          <rdf:RDF xmlns:rdf="http://www.w3.org/1999/02/22-rdf-syntax-ns#" xmlns:dcterms="http://purl.org/dc/terms/" xmlns:vCard="http://www.w3.org/2001/vcard-rdf/3.0#" xmlns:vCard4="http://www.w3.org/2006/vcard/ns#" xmlns:bqbiol="http://biomodels.net/biology-qualifiers/" xmlns:bqmodel="http://biomodels.net/model-qualifiers/">
            <rdf:Description rdf:about="#meta_M_DNA_LLA_c">
              <bqbiol:is>
                <rdf:Bag>
                  <rdf:li rdf:resource="http://identifiers.org/bigg.metabolite/DNA_LLA"/>
                </rdf:Bag>
              </bqbiol:is>
            </rdf:Description>
          </rdf:RDF>
        </annotation>
      </species>
      <species metaid="meta_M_LTAAlaGal_LLA_c" sboTerm="SBO:0000247" id="M_LTAAlaGal_LLA_c" name="Lipoteichoic acid  n16  with 0 38 ala and 062 gal " compartment="c" hasOnlySubstanceUnits="true" boundaryCondition="false" constant="false" fbc:chemicalFormula="C17400H31998N600O15000P1600">
        <annotation>
          <rdf:RDF xmlns:rdf="http://www.w3.org/1999/02/22-rdf-syntax-ns#" xmlns:dcterms="http://purl.org/dc/terms/" xmlns:vCard="http://www.w3.org/2001/vcard-rdf/3.0#" xmlns:vCard4="http://www.w3.org/2006/vcard/ns#" xmlns:bqbiol="http://biomodels.net/biology-qualifiers/" xmlns:bqmodel="http://biomodels.net/model-qualifiers/">
            <rdf:Description rdf:about="#meta_M_LTAAlaGal_LLA_c">
              <bqbiol:is>
                <rdf:Bag>
                  <rdf:li rdf:resource="http://identifiers.org/bigg.metabolite/LTAAlaGal_LLA"/>
                </rdf:Bag>
              </bqbiol:is>
            </rdf:Description>
          </rdf:RDF>
        </annotation>
      </species>
      <species metaid="meta_M_LTA_LLA_c" sboTerm="SBO:0000247" id="M_LTA_LLA_c" name="Lipoteichoic acid  n16  Lactis specific " compartment="c" hasOnlySubstanceUnits="true" boundaryCondition="false" constant="false" fbc:chemicalFormula="C9720H18598O9500P1600">
        <annotation>
          <rdf:RDF xmlns:rdf="http://www.w3.org/1999/02/22-rdf-syntax-ns#" xmlns:dcterms="http://purl.org/dc/terms/" xmlns:vCard="http://www.w3.org/2001/vcard-rdf/3.0#" xmlns:vCard4="http://www.w3.org/2006/vcard/ns#" xmlns:bqbiol="http://biomodels.net/biology-qualifiers/" xmlns:bqmodel="http://biomodels.net/model-qualifiers/">
            <rdf:Description rdf:about="#meta_M_LTA_LLA_c">
              <bqbiol:is>
                <rdf:Bag>
                  <rdf:li rdf:resource="http://identifiers.org/bigg.metabolite/LTA_LLA"/>
                </rdf:Bag>
              </bqbiol:is>
            </rdf:Description>
          </rdf:RDF>
        </annotation>
      </species>
      <species metaid="meta_M_LTAala_LLA_c" sboTerm="SBO:0000247" id="M_LTAala_LLA_c" name="Lipoteichoic acid  n16  with 038 ala substitutions " compartment="c" hasOnlySubstanceUnits="true" boundaryCondition="false" constant="false" fbc:chemicalFormula="C11520H22198N600O10100P1600">
        <annotation>
          <rdf:RDF xmlns:rdf="http://www.w3.org/1999/02/22-rdf-syntax-ns#" xmlns:dcterms="http://purl.org/dc/terms/" xmlns:vCard="http://www.w3.org/2001/vcard-rdf/3.0#" xmlns:vCard4="http://www.w3.org/2006/vcard/ns#" xmlns:bqbiol="http://biomodels.net/biology-qualifiers/" xmlns:bqmodel="http://biomodels.net/model-qualifiers/">
            <rdf:Description rdf:about="#meta_M_LTAala_LLA_c">
              <bqbiol:is>
                <rdf:Bag>
                  <rdf:li rdf:resource="http://identifiers.org/bigg.metabolite/LTAala_LLA"/>
                </rdf:Bag>
              </bqbiol:is>
            </rdf:Description>
          </rdf:RDF>
        </annotation>
      </species>
      <species metaid="meta_M_N1aspmd_c" sboTerm="SBO:0000247" id="M_N1aspmd_c" name="N1-Acetylspermidine" compartment="c" hasOnlySubstanceUnits="true" boundaryCondition="false" constant="false" fbc:charge="2" fbc:chemicalFormula="C9H23N3O">
        <annotation>
          <rdf:RDF xmlns:rdf="http://www.w3.org/1999/02/22-rdf-syntax-ns#" xmlns:dcterms="http://purl.org/dc/terms/" xmlns:vCard="http://www.w3.org/2001/vcard-rdf/3.0#" xmlns:vCard4="http://www.w3.org/2006/vcard/ns#" xmlns:bqbiol="http://biomodels.net/biology-qualifiers/" xmlns:bqmodel="http://biomodels.net/model-qualifiers/">
            <rdf:Description rdf:about="#meta_M_N1aspmd_c">
              <bqbiol:is>
                <rdf:Bag>
                  <rdf:li rdf:resource="http://identifiers.org/bigg.metabolite/N1aspmd"/>
                  <rdf:li rdf:resource="http://identifiers.org/biocyc/META:CPD-568"/>
                  <rdf:li rdf:resource="http://identifiers.org/chebi/CHEBI:12625"/>
                  <rdf:li rdf:resource="http://identifiers.org/chebi/CHEBI:58324"/>
                  <rdf:li rdf:resource="http://identifiers.org/chebi/CHEBI:21798"/>
                  <rdf:li rdf:resource="http://identifiers.org/chebi/CHEBI:17927"/>
                  <rdf:li rdf:resource="http://identifiers.org/chebi/CHEBI:7356"/>
                  <rdf:li rdf:resource="http://identifiers.org/hmdb/HMDB01276"/>
                  <rdf:li rdf:resource="http://identifiers.org/inchi_key/MQTAVJHICJWXBR-UHFFFAOYSA-P"/>
                  <rdf:li rdf:resource="http://identifiers.org/kegg.compound/C00612"/>
                  <rdf:li rdf:resource="http://identifiers.org/metanetx.chemical/MNXM501"/>
                  <rdf:li rdf:resource="http://identifiers.org/reactome.compound/353555"/>
                  <rdf:li rdf:resource="http://identifiers.org/reactome.compound/141349"/>
                  <rdf:li rdf:resource="http://identifiers.org/sabiork/5158"/>
                  <rdf:li rdf:resource="http://identifiers.org/seed.compound/cpd00470"/>
                </rdf:Bag>
              </bqbiol:is>
            </rdf:Description>
          </rdf:RDF>
        </annotation>
      </species>
      <species metaid="meta_M_PG_c" sboTerm="SBO:0000247" id="M_PG_c" name="Peptidoglycan" compartment="c" hasOnlySubstanceUnits="true" boundaryCondition="false" constant="false" fbc:chemicalFormula="C39H64N8O19">
        <annotation>
          <rdf:RDF xmlns:rdf="http://www.w3.org/1999/02/22-rdf-syntax-ns#" xmlns:dcterms="http://purl.org/dc/terms/" xmlns:vCard="http://www.w3.org/2001/vcard-rdf/3.0#" xmlns:vCard4="http://www.w3.org/2006/vcard/ns#" xmlns:bqbiol="http://biomodels.net/biology-qualifiers/" xmlns:bqmodel="http://biomodels.net/model-qualifiers/">
            <rdf:Description rdf:about="#meta_M_PG_c">
              <bqbiol:is>
                <rdf:Bag>
                  <rdf:li rdf:resource="http://identifiers.org/bigg.metabolite/PG"/>
                </rdf:Bag>
              </bqbiol:is>
            </rdf:Description>
          </rdf:RDF>
        </annotation>
      </species>
      <species metaid="meta_M_PROT_LLA_c" sboTerm="SBO:0000247" id="M_PROT_LLA_c" name="Protein for biomass  Lactis specific  v1" compartment="c" hasOnlySubstanceUnits="true" boundaryCondition="false" constant="false" fbc:charge="46" fbc:chemicalFormula="C4869H7804N1364O1390S59">
        <annotation>
          <rdf:RDF xmlns:rdf="http://www.w3.org/1999/02/22-rdf-syntax-ns#" xmlns:dcterms="http://purl.org/dc/terms/" xmlns:vCard="http://www.w3.org/2001/vcard-rdf/3.0#" xmlns:vCard4="http://www.w3.org/2006/vcard/ns#" xmlns:bqbiol="http://biomodels.net/biology-qualifiers/" xmlns:bqmodel="http://biomodels.net/model-qualifiers/">
            <rdf:Description rdf:about="#meta_M_PROT_LLA_c">
              <bqbiol:is>
                <rdf:Bag>
                  <rdf:li rdf:resource="http://identifiers.org/bigg.metabolite/PROT_LLA"/>
                </rdf:Bag>
              </bqbiol:is>
            </rdf:Description>
          </rdf:RDF>
        </annotation>
      </species>
      <species metaid="meta_M_PROT_LLA_v3_c" sboTerm="SBO:0000247" id="M_PROT_LLA_v3_c" name="Protein for biomass  lactis specific  v3" compartment="c" hasOnlySubstanceUnits="true" boundaryCondition="false" constant="false" fbc:charge="46" fbc:chemicalFormula="C4869H7804N1364O1390S59">
        <annotation>
          <rdf:RDF xmlns:rdf="http://www.w3.org/1999/02/22-rdf-syntax-ns#" xmlns:dcterms="http://purl.org/dc/terms/" xmlns:vCard="http://www.w3.org/2001/vcard-rdf/3.0#" xmlns:vCard4="http://www.w3.org/2006/vcard/ns#" xmlns:bqbiol="http://biomodels.net/biology-qualifiers/" xmlns:bqmodel="http://biomodels.net/model-qualifiers/">
            <rdf:Description rdf:about="#meta_M_PROT_LLA_v3_c">
              <bqbiol:is>
                <rdf:Bag>
                  <rdf:li rdf:resource="http://identifiers.org/bigg.metabolite/PROT_LLA_v3"/>
                </rdf:Bag>
              </bqbiol:is>
            </rdf:Description>
          </rdf:RDF>
        </annotation>
      </species>
      <species metaid="meta_M_RNA_LLA_c" sboTerm="SBO:0000247" id="M_RNA_LLA_c" name="RNA biosynthesis  lactis " compartment="c" hasOnlySubstanceUnits="true" boundaryCondition="false" constant="false" fbc:charge="-100" fbc:chemicalFormula="C958H1078N394O696P100">
        <annotation>
          <rdf:RDF xmlns:rdf="http://www.w3.org/1999/02/22-rdf-syntax-ns#" xmlns:dcterms="http://purl.org/dc/terms/" xmlns:vCard="http://www.w3.org/2001/vcard-rdf/3.0#" xmlns:vCard4="http://www.w3.org/2006/vcard/ns#" xmlns:bqbiol="http://biomodels.net/biology-qualifiers/" xmlns:bqmodel="http://biomodels.net/model-qualifiers/">
            <rdf:Description rdf:about="#meta_M_RNA_LLA_c">
              <bqbiol:is>
                <rdf:Bag>
                  <rdf:li rdf:resource="http://identifiers.org/bigg.metabolite/RNA_LLA"/>
                </rdf:Bag>
              </bqbiol:is>
            </rdf:Description>
          </rdf:RDF>
        </annotation>
      </species>
      <species metaid="meta_M_a_gal__D_c" sboTerm="SBO:0000247" id="M_a_gal__D_c" name="Alpha D galactose" compartment="c" hasOnlySubstanceUnits="true" boundaryCondition="false" constant="false" fbc:chemicalFormula="C6H12O6">
        <annotation>
          <rdf:RDF xmlns:rdf="http://www.w3.org/1999/02/22-rdf-syntax-ns#" xmlns:dcterms="http://purl.org/dc/terms/" xmlns:vCard="http://www.w3.org/2001/vcard-rdf/3.0#" xmlns:vCard4="http://www.w3.org/2006/vcard/ns#" xmlns:bqbiol="http://biomodels.net/biology-qualifiers/" xmlns:bqmodel="http://biomodels.net/model-qualifiers/">
            <rdf:Description rdf:about="#meta_M_a_gal__D_c">
              <bqbiol:is>
                <rdf:Bag>
                  <rdf:li rdf:resource="http://identifiers.org/bigg.metabolite/a_gal__D"/>
                </rdf:Bag>
              </bqbiol:is>
            </rdf:Description>
          </rdf:RDF>
        </annotation>
      </species>
      <species metaid="meta_M_aaacp_c" sboTerm="SBO:0000247" id="M_aaacp_c" name="Acetoacetyl acyl carrier protein" compartment="c" hasOnlySubstanceUnits="true" boundaryCondition="false" constant="false" fbc:chemicalFormula="C4H4O2X">
        <annotation>
          <rdf:RDF xmlns:rdf="http://www.w3.org/1999/02/22-rdf-syntax-ns#" xmlns:dcterms="http://purl.org/dc/terms/" xmlns:vCard="http://www.w3.org/2001/vcard-rdf/3.0#" xmlns:vCard4="http://www.w3.org/2006/vcard/ns#" xmlns:bqbiol="http://biomodels.net/biology-qualifiers/" xmlns:bqmodel="http://biomodels.net/model-qualifiers/">
            <rdf:Description rdf:about="#meta_M_aaacp_c">
              <bqbiol:is>
                <rdf:Bag>
                  <rdf:li rdf:resource="http://identifiers.org/bigg.metabolite/aaacp"/>
                </rdf:Bag>
              </bqbiol:is>
            </rdf:Description>
          </rdf:RDF>
        </annotation>
      </species>
      <species metaid="meta_M_aacoa_c" sboTerm="SBO:0000247" id="M_aacoa_c" name="Acetoacetyl-CoA" compartment="c" hasOnlySubstanceUnits="true" boundaryCondition="false" constant="false" fbc:charge="-4" fbc:chemicalFormula="C25H36N7O18P3S">
        <annotation>
          <rdf:RDF xmlns:rdf="http://www.w3.org/1999/02/22-rdf-syntax-ns#" xmlns:dcterms="http://purl.org/dc/terms/" xmlns:vCard="http://www.w3.org/2001/vcard-rdf/3.0#" xmlns:vCard4="http://www.w3.org/2006/vcard/ns#" xmlns:bqbiol="http://biomodels.net/biology-qualifiers/" xmlns:bqmodel="http://biomodels.net/model-qualifiers/">
            <rdf:Description rdf:about="#meta_M_aacoa_c">
              <bqbiol:is>
                <rdf:Bag>
                  <rdf:li rdf:resource="http://identifiers.org/bigg.metabolite/aacoa"/>
                  <rdf:li rdf:resource="http://identifiers.org/biocyc/META:ACETOACETYL-COA"/>
                  <rdf:li rdf:resource="http://identifiers.org/chebi/CHEBI:22173"/>
                  <rdf:li rdf:resource="http://identifiers.org/chebi/CHEBI:15345"/>
                  <rdf:li rdf:resource="http://identifiers.org/chebi/CHEBI:2392"/>
                  <rdf:li rdf:resource="http://identifiers.org/chebi/CHEBI:13706"/>
                  <rdf:li rdf:resource="http://identifiers.org/chebi/CHEBI:11756"/>
                  <rdf:li rdf:resource="http://identifiers.org/chebi/CHEBI:41333"/>
                  <rdf:li rdf:resource="http://identifiers.org/chebi/CHEBI:57286"/>
                  <rdf:li rdf:resource="http://identifiers.org/envipath/32de3cf4-e3e6-4168-956e-32fa5ddb0ce1/compound/e8a0c5c5-e9b1-4f85-94c1-d3d04866d6c9"/>
                  <rdf:li rdf:resource="http://identifiers.org/hmdb/HMDB01484"/>
                  <rdf:li rdf:resource="http://identifiers.org/hmdb/HMDB11665"/>
                  <rdf:li rdf:resource="http://identifiers.org/inchi_key/OJFDKHTZOUZBOS-CITAKDKDSA-J"/>
                  <rdf:li rdf:resource="http://identifiers.org/kegg.compound/C00332"/>
                  <rdf:li rdf:resource="http://identifiers.org/lipidmaps/LMFA07050030"/>
                  <rdf:li rdf:resource="http://identifiers.org/metanetx.chemical/MNXM133"/>
                  <rdf:li rdf:resource="http://identifiers.org/reactome.compound/191293"/>
                  <rdf:li rdf:resource="http://identifiers.org/reactome.compound/73871"/>
                  <rdf:li rdf:resource="http://identifiers.org/sabiork/2019"/>
                  <rdf:li rdf:resource="http://identifiers.org/seed.compound/cpd00279"/>
                  <rdf:li rdf:resource="http://identifiers.org/slm/000000298"/>
                </rdf:Bag>
              </bqbiol:is>
            </rdf:Description>
          </rdf:RDF>
        </annotation>
      </species>
      <species metaid="meta_M_acACP_c" sboTerm="SBO:0000247" id="M_acACP_c" name="Acetyl-ACP" compartment="c" hasOnlySubstanceUnits="true" boundaryCondition="false" constant="false" fbc:charge="-1" fbc:chemicalFormula="C13H23N2O8PRS">
        <annotation>
          <rdf:RDF xmlns:rdf="http://www.w3.org/1999/02/22-rdf-syntax-ns#" xmlns:dcterms="http://purl.org/dc/terms/" xmlns:vCard="http://www.w3.org/2001/vcard-rdf/3.0#" xmlns:vCard4="http://www.w3.org/2006/vcard/ns#" xmlns:bqbiol="http://biomodels.net/biology-qualifiers/" xmlns:bqmodel="http://biomodels.net/model-qualifiers/">
            <rdf:Description rdf:about="#meta_M_acACP_c">
              <bqbiol:is>
                <rdf:Bag>
                  <rdf:li rdf:resource="http://identifiers.org/bigg.metabolite/acACP"/>
                  <rdf:li rdf:resource="http://identifiers.org/biocyc/META:ACETYL-ACP"/>
                  <rdf:li rdf:resource="http://identifiers.org/chebi/CHEBI:13713"/>
                  <rdf:li rdf:resource="http://identifiers.org/chebi/CHEBI:2409"/>
                  <rdf:li rdf:resource="http://identifiers.org/chebi/CHEBI:17093"/>
                  <rdf:li rdf:resource="http://identifiers.org/kegg.compound/C03939"/>
                  <rdf:li rdf:resource="http://identifiers.org/metanetx.chemical/MNXM1269"/>
                  <rdf:li rdf:resource="http://identifiers.org/seed.compound/cpd11494"/>
                </rdf:Bag>
              </bqbiol:is>
            </rdf:Description>
          </rdf:RDF>
        </annotation>
      </species>
      <species metaid="meta_M_ac_c" sboTerm="SBO:0000247" id="M_ac_c" name="Acetate" compartment="c" hasOnlySubstanceUnits="true" boundaryCondition="false" constant="false" fbc:charge="-1" fbc:chemicalFormula="C2H3O2">
        <annotation>
          <rdf:RDF xmlns:rdf="http://www.w3.org/1999/02/22-rdf-syntax-ns#" xmlns:dcterms="http://purl.org/dc/terms/" xmlns:vCard="http://www.w3.org/2001/vcard-rdf/3.0#" xmlns:vCard4="http://www.w3.org/2006/vcard/ns#" xmlns:bqbiol="http://biomodels.net/biology-qualifiers/" xmlns:bqmodel="http://biomodels.net/model-qualifiers/">
            <rdf:Description rdf:about="#meta_M_ac_c">
              <bqbiol:is>
                <rdf:Bag>
                  <rdf:li rdf:resource="http://identifiers.org/bigg.metabolite/ac"/>
                  <rdf:li rdf:resource="http://identifiers.org/biocyc/META:ACET"/>
                  <rdf:li rdf:resource="http://identifiers.org/chebi/CHEBI:13704"/>
                  <rdf:li rdf:resource="http://identifiers.org/chebi/CHEBI:22165"/>
                  <rdf:li rdf:resource="http://identifiers.org/chebi/CHEBI:22169"/>
                  <rdf:li rdf:resource="http://identifiers.org/chebi/CHEBI:40480"/>
                  <rdf:li rdf:resource="http://identifiers.org/chebi/CHEBI:15366"/>
                  <rdf:li rdf:resource="http://identifiers.org/chebi/CHEBI:2387"/>
                  <rdf:li rdf:resource="http://identifiers.org/chebi/CHEBI:30089"/>
                  <rdf:li rdf:resource="http://identifiers.org/chebi/CHEBI:40486"/>
                  <rdf:li rdf:resource="http://identifiers.org/envipath/5882df9c-dae1-4d80-a40e-db4724271456/compound/9e26dcbe-4db9-46a0-8614-9f03545032d2"/>
                  <rdf:li rdf:resource="http://identifiers.org/envipath/5882df9c-dae1-4d80-a40e-db4724271456/compound/5e4989fc-13d3-45d4-ad57-3be380a9d3c0"/>
                  <rdf:li rdf:resource="http://identifiers.org/envipath/650babc9-9d68-4b73-9332-11972ca26f7b/compound/a8f0be58-24e8-441b-8d81-a516a0ead4b3"/>
                  <rdf:li rdf:resource="http://identifiers.org/envipath/4fd7f3e0-dd25-43ac-9453-dda3e52396e4/compound/d45256fe-61fa-4f5b-bb16-91a3d615e3d8"/>
                  <rdf:li rdf:resource="http://identifiers.org/envipath/32de3cf4-e3e6-4168-956e-32fa5ddb0ce1/compound/b545cabc-8c9e-4b20-8848-efa015b481ea"/>
                  <rdf:li rdf:resource="http://identifiers.org/envipath/650babc9-9d68-4b73-9332-11972ca26f7b/compound/3e2d750f-df31-4445-9255-163c627e9b4a"/>
                  <rdf:li rdf:resource="http://identifiers.org/hmdb/HMDB00042"/>
                  <rdf:li rdf:resource="http://identifiers.org/inchi_key/QTBSBXVTEAMEQO-UHFFFAOYSA-M"/>
                  <rdf:li rdf:resource="http://identifiers.org/kegg.compound/C00033"/>
                  <rdf:li rdf:resource="http://identifiers.org/kegg.drug/D00010"/>
                  <rdf:li rdf:resource="http://identifiers.org/lipidmaps/LMFA01010002"/>
                  <rdf:li rdf:resource="http://identifiers.org/metanetx.chemical/MNXM26"/>
                  <rdf:li rdf:resource="http://identifiers.org/reactome.compound/1524044"/>
                  <rdf:li rdf:resource="http://identifiers.org/reactome.compound/390305"/>
                  <rdf:li rdf:resource="http://identifiers.org/reactome.compound/113539"/>
                  <rdf:li rdf:resource="http://identifiers.org/reactome.compound/2022890"/>
                  <rdf:li rdf:resource="http://identifiers.org/reactome.compound/29416"/>
                  <rdf:li rdf:resource="http://identifiers.org/sabiork/1278"/>
                  <rdf:li rdf:resource="http://identifiers.org/seed.compound/cpd00029"/>
                  <rdf:li rdf:resource="http://identifiers.org/slm/000000449"/>
                </rdf:Bag>
              </bqbiol:is>
            </rdf:Description>
          </rdf:RDF>
        </annotation>
      </species>
      <species metaid="meta_M_ac_e" sboTerm="SBO:0000247" id="M_ac_e" name="Acetate" compartment="e" hasOnlySubstanceUnits="true" boundaryCondition="false" constant="false" fbc:charge="-1" fbc:chemicalFormula="C2H3O2">
        <annotation>
          <rdf:RDF xmlns:rdf="http://www.w3.org/1999/02/22-rdf-syntax-ns#" xmlns:dcterms="http://purl.org/dc/terms/" xmlns:vCard="http://www.w3.org/2001/vcard-rdf/3.0#" xmlns:vCard4="http://www.w3.org/2006/vcard/ns#" xmlns:bqbiol="http://biomodels.net/biology-qualifiers/" xmlns:bqmodel="http://biomodels.net/model-qualifiers/">
            <rdf:Description rdf:about="#meta_M_ac_e">
              <bqbiol:is>
                <rdf:Bag>
                  <rdf:li rdf:resource="http://identifiers.org/bigg.metabolite/ac"/>
                  <rdf:li rdf:resource="http://identifiers.org/biocyc/META:ACET"/>
                  <rdf:li rdf:resource="http://identifiers.org/chebi/CHEBI:13704"/>
                  <rdf:li rdf:resource="http://identifiers.org/chebi/CHEBI:22165"/>
                  <rdf:li rdf:resource="http://identifiers.org/chebi/CHEBI:22169"/>
                  <rdf:li rdf:resource="http://identifiers.org/chebi/CHEBI:40480"/>
                  <rdf:li rdf:resource="http://identifiers.org/chebi/CHEBI:15366"/>
                  <rdf:li rdf:resource="http://identifiers.org/chebi/CHEBI:2387"/>
                  <rdf:li rdf:resource="http://identifiers.org/chebi/CHEBI:30089"/>
                  <rdf:li rdf:resource="http://identifiers.org/chebi/CHEBI:40486"/>
                  <rdf:li rdf:resource="http://identifiers.org/envipath/5882df9c-dae1-4d80-a40e-db4724271456/compound/9e26dcbe-4db9-46a0-8614-9f03545032d2"/>
                  <rdf:li rdf:resource="http://identifiers.org/envipath/5882df9c-dae1-4d80-a40e-db4724271456/compound/5e4989fc-13d3-45d4-ad57-3be380a9d3c0"/>
                  <rdf:li rdf:resource="http://identifiers.org/envipath/650babc9-9d68-4b73-9332-11972ca26f7b/compound/a8f0be58-24e8-441b-8d81-a516a0ead4b3"/>
                  <rdf:li rdf:resource="http://identifiers.org/envipath/4fd7f3e0-dd25-43ac-9453-dda3e52396e4/compound/d45256fe-61fa-4f5b-bb16-91a3d615e3d8"/>
                  <rdf:li rdf:resource="http://identifiers.org/envipath/32de3cf4-e3e6-4168-956e-32fa5ddb0ce1/compound/b545cabc-8c9e-4b20-8848-efa015b481ea"/>
                  <rdf:li rdf:resource="http://identifiers.org/envipath/650babc9-9d68-4b73-9332-11972ca26f7b/compound/3e2d750f-df31-4445-9255-163c627e9b4a"/>
                  <rdf:li rdf:resource="http://identifiers.org/hmdb/HMDB00042"/>
                  <rdf:li rdf:resource="http://identifiers.org/inchi_key/QTBSBXVTEAMEQO-UHFFFAOYSA-M"/>
                  <rdf:li rdf:resource="http://identifiers.org/kegg.compound/C00033"/>
                  <rdf:li rdf:resource="http://identifiers.org/kegg.drug/D00010"/>
                  <rdf:li rdf:resource="http://identifiers.org/lipidmaps/LMFA01010002"/>
                  <rdf:li rdf:resource="http://identifiers.org/metanetx.chemical/MNXM26"/>
                  <rdf:li rdf:resource="http://identifiers.org/reactome.compound/1524044"/>
                  <rdf:li rdf:resource="http://identifiers.org/reactome.compound/390305"/>
                  <rdf:li rdf:resource="http://identifiers.org/reactome.compound/113539"/>
                  <rdf:li rdf:resource="http://identifiers.org/reactome.compound/2022890"/>
                  <rdf:li rdf:resource="http://identifiers.org/reactome.compound/29416"/>
                  <rdf:li rdf:resource="http://identifiers.org/sabiork/1278"/>
                  <rdf:li rdf:resource="http://identifiers.org/seed.compound/cpd00029"/>
                  <rdf:li rdf:resource="http://identifiers.org/slm/000000449"/>
                </rdf:Bag>
              </bqbiol:is>
            </rdf:Description>
          </rdf:RDF>
        </annotation>
      </species>
      <species metaid="meta_M_acald_c" sboTerm="SBO:0000247" id="M_acald_c" name="Acetaldehyde" compartment="c" hasOnlySubstanceUnits="true" boundaryCondition="false" constant="false" fbc:chemicalFormula="C2H4O">
        <annotation>
          <rdf:RDF xmlns:rdf="http://www.w3.org/1999/02/22-rdf-syntax-ns#" xmlns:dcterms="http://purl.org/dc/terms/" xmlns:vCard="http://www.w3.org/2001/vcard-rdf/3.0#" xmlns:vCard4="http://www.w3.org/2006/vcard/ns#" xmlns:bqbiol="http://biomodels.net/biology-qualifiers/" xmlns:bqmodel="http://biomodels.net/model-qualifiers/">
            <rdf:Description rdf:about="#meta_M_acald_c">
              <bqbiol:is>
                <rdf:Bag>
                  <rdf:li rdf:resource="http://identifiers.org/bigg.metabolite/acald"/>
                  <rdf:li rdf:resource="http://identifiers.org/biocyc/META:ACETALD"/>
                  <rdf:li rdf:resource="http://identifiers.org/chebi/CHEBI:40533"/>
                  <rdf:li rdf:resource="http://identifiers.org/chebi/CHEBI:13703"/>
                  <rdf:li rdf:resource="http://identifiers.org/chebi/CHEBI:2383"/>
                  <rdf:li rdf:resource="http://identifiers.org/chebi/CHEBI:22158"/>
                  <rdf:li rdf:resource="http://identifiers.org/chebi/CHEBI:15343"/>
                  <rdf:li rdf:resource="http://identifiers.org/envipath/4fd7f3e0-dd25-43ac-9453-dda3e52396e4/compound/9c8865b2-a99d-42e4-a042-c88504f04b51"/>
                  <rdf:li rdf:resource="http://identifiers.org/envipath/5882df9c-dae1-4d80-a40e-db4724271456/compound/47aa8e53-36ae-4be3-987c-c1cfab66af78"/>
                  <rdf:li rdf:resource="http://identifiers.org/envipath/650babc9-9d68-4b73-9332-11972ca26f7b/compound/ee2c714d-ff9d-4df8-b343-48c1ec76ef0e"/>
                  <rdf:li rdf:resource="http://identifiers.org/envipath/32de3cf4-e3e6-4168-956e-32fa5ddb0ce1/compound/78f3645f-408e-4001-9dda-a52ea62a15d4"/>
                  <rdf:li rdf:resource="http://identifiers.org/hmdb/HMDB00990"/>
                  <rdf:li rdf:resource="http://identifiers.org/inchi_key/IKHGUXGNUITLKF-UHFFFAOYSA-N"/>
                  <rdf:li rdf:resource="http://identifiers.org/kegg.compound/C00084"/>
                  <rdf:li rdf:resource="http://identifiers.org/metanetx.chemical/MNXM75"/>
                  <rdf:li rdf:resource="http://identifiers.org/reactome.compound/113532"/>
                  <rdf:li rdf:resource="http://identifiers.org/reactome.compound/29510"/>
                  <rdf:li rdf:resource="http://identifiers.org/reactome.compound/113681"/>
                  <rdf:li rdf:resource="http://identifiers.org/reactome.compound/113745"/>
                  <rdf:li rdf:resource="http://identifiers.org/sabiork/1292"/>
                  <rdf:li rdf:resource="http://identifiers.org/seed.compound/cpd00071"/>
                </rdf:Bag>
              </bqbiol:is>
            </rdf:Description>
          </rdf:RDF>
        </annotation>
      </species>
      <species metaid="meta_M_acald_e" sboTerm="SBO:0000247" id="M_acald_e" name="Acetaldehyde" compartment="e" hasOnlySubstanceUnits="true" boundaryCondition="false" constant="false" fbc:chemicalFormula="C2H4O">
        <annotation>
          <rdf:RDF xmlns:rdf="http://www.w3.org/1999/02/22-rdf-syntax-ns#" xmlns:dcterms="http://purl.org/dc/terms/" xmlns:vCard="http://www.w3.org/2001/vcard-rdf/3.0#" xmlns:vCard4="http://www.w3.org/2006/vcard/ns#" xmlns:bqbiol="http://biomodels.net/biology-qualifiers/" xmlns:bqmodel="http://biomodels.net/model-qualifiers/">
            <rdf:Description rdf:about="#meta_M_acald_e">
              <bqbiol:is>
                <rdf:Bag>
                  <rdf:li rdf:resource="http://identifiers.org/bigg.metabolite/acald"/>
                  <rdf:li rdf:resource="http://identifiers.org/biocyc/META:ACETALD"/>
                  <rdf:li rdf:resource="http://identifiers.org/chebi/CHEBI:40533"/>
                  <rdf:li rdf:resource="http://identifiers.org/chebi/CHEBI:13703"/>
                  <rdf:li rdf:resource="http://identifiers.org/chebi/CHEBI:2383"/>
                  <rdf:li rdf:resource="http://identifiers.org/chebi/CHEBI:22158"/>
                  <rdf:li rdf:resource="http://identifiers.org/chebi/CHEBI:15343"/>
                  <rdf:li rdf:resource="http://identifiers.org/envipath/4fd7f3e0-dd25-43ac-9453-dda3e52396e4/compound/9c8865b2-a99d-42e4-a042-c88504f04b51"/>
                  <rdf:li rdf:resource="http://identifiers.org/envipath/5882df9c-dae1-4d80-a40e-db4724271456/compound/47aa8e53-36ae-4be3-987c-c1cfab66af78"/>
                  <rdf:li rdf:resource="http://identifiers.org/envipath/650babc9-9d68-4b73-9332-11972ca26f7b/compound/ee2c714d-ff9d-4df8-b343-48c1ec76ef0e"/>
                  <rdf:li rdf:resource="http://identifiers.org/envipath/32de3cf4-e3e6-4168-956e-32fa5ddb0ce1/compound/78f3645f-408e-4001-9dda-a52ea62a15d4"/>
                  <rdf:li rdf:resource="http://identifiers.org/hmdb/HMDB00990"/>
                  <rdf:li rdf:resource="http://identifiers.org/inchi_key/IKHGUXGNUITLKF-UHFFFAOYSA-N"/>
                  <rdf:li rdf:resource="http://identifiers.org/kegg.compound/C00084"/>
                  <rdf:li rdf:resource="http://identifiers.org/metanetx.chemical/MNXM75"/>
                  <rdf:li rdf:resource="http://identifiers.org/reactome.compound/113532"/>
                  <rdf:li rdf:resource="http://identifiers.org/reactome.compound/29510"/>
                  <rdf:li rdf:resource="http://identifiers.org/reactome.compound/113681"/>
                  <rdf:li rdf:resource="http://identifiers.org/reactome.compound/113745"/>
                  <rdf:li rdf:resource="http://identifiers.org/sabiork/1292"/>
                  <rdf:li rdf:resource="http://identifiers.org/seed.compound/cpd00071"/>
                </rdf:Bag>
              </bqbiol:is>
            </rdf:Description>
          </rdf:RDF>
        </annotation>
      </species>
      <species metaid="meta_M_acamoxm_c" sboTerm="SBO:0000247" id="M_acamoxm_c" name="N Acetyl L 2 amino 6 oxopimelate C9H11NO6" compartment="c" hasOnlySubstanceUnits="true" boundaryCondition="false" constant="false" fbc:charge="-2" fbc:chemicalFormula="C9H11NO6">
        <annotation>
          <rdf:RDF xmlns:rdf="http://www.w3.org/1999/02/22-rdf-syntax-ns#" xmlns:dcterms="http://purl.org/dc/terms/" xmlns:vCard="http://www.w3.org/2001/vcard-rdf/3.0#" xmlns:vCard4="http://www.w3.org/2006/vcard/ns#" xmlns:bqbiol="http://biomodels.net/biology-qualifiers/" xmlns:bqmodel="http://biomodels.net/model-qualifiers/">
            <rdf:Description rdf:about="#meta_M_acamoxm_c">
              <bqbiol:is>
                <rdf:Bag>
                  <rdf:li rdf:resource="http://identifiers.org/bigg.metabolite/acamoxm"/>
                  <rdf:li rdf:resource="http://identifiers.org/biocyc/META:N-ACETYL-L-2-AMINO-6-OXO-PIMELATE"/>
                  <rdf:li rdf:resource="http://identifiers.org/chebi/CHEBI:21194"/>
                  <rdf:li rdf:resource="http://identifiers.org/chebi/CHEBI:17355"/>
                  <rdf:li rdf:resource="http://identifiers.org/chebi/CHEBI:58117"/>
                  <rdf:li rdf:resource="http://identifiers.org/chebi/CHEBI:13046"/>
                  <rdf:li rdf:resource="http://identifiers.org/chebi/CHEBI:7148"/>
                  <rdf:li rdf:resource="http://identifiers.org/chebi/CHEBI:6155"/>
                  <rdf:li rdf:resource="http://identifiers.org/inchi_key/RVHKMLVNOXVQRH-LURJTMIESA-L"/>
                  <rdf:li rdf:resource="http://identifiers.org/kegg.compound/C05539"/>
                  <rdf:li rdf:resource="http://identifiers.org/metanetx.chemical/MNXM1872"/>
                  <rdf:li rdf:resource="http://identifiers.org/seed.compound/cpd03289"/>
                </rdf:Bag>
              </bqbiol:is>
            </rdf:Description>
          </rdf:RDF>
        </annotation>
      </species>
      <species metaid="meta_M_acara_c" sboTerm="SBO:0000247" id="M_acara_c" name="N Acetoxyarylamine" compartment="c" hasOnlySubstanceUnits="true" boundaryCondition="false" constant="false" fbc:chemicalFormula="C8H9NO2">
        <annotation>
          <rdf:RDF xmlns:rdf="http://www.w3.org/1999/02/22-rdf-syntax-ns#" xmlns:dcterms="http://purl.org/dc/terms/" xmlns:vCard="http://www.w3.org/2001/vcard-rdf/3.0#" xmlns:vCard4="http://www.w3.org/2006/vcard/ns#" xmlns:bqbiol="http://biomodels.net/biology-qualifiers/" xmlns:bqmodel="http://biomodels.net/model-qualifiers/">
            <rdf:Description rdf:about="#meta_M_acara_c">
              <bqbiol:is>
                <rdf:Bag>
                  <rdf:li rdf:resource="http://identifiers.org/bigg.metabolite/acara"/>
                </rdf:Bag>
              </bqbiol:is>
            </rdf:Description>
          </rdf:RDF>
        </annotation>
      </species>
      <species metaid="meta_M_accoa_c" sboTerm="SBO:0000247" id="M_accoa_c" name="Acetyl-CoA" compartment="c" hasOnlySubstanceUnits="true" boundaryCondition="false" constant="false" fbc:charge="-4" fbc:chemicalFormula="C23H34N7O17P3S">
        <annotation>
          <rdf:RDF xmlns:rdf="http://www.w3.org/1999/02/22-rdf-syntax-ns#" xmlns:dcterms="http://purl.org/dc/terms/" xmlns:vCard="http://www.w3.org/2001/vcard-rdf/3.0#" xmlns:vCard4="http://www.w3.org/2006/vcard/ns#" xmlns:bqbiol="http://biomodels.net/biology-qualifiers/" xmlns:bqmodel="http://biomodels.net/model-qualifiers/">
            <rdf:Description rdf:about="#meta_M_accoa_c">
              <bqbiol:is>
                <rdf:Bag>
                  <rdf:li rdf:resource="http://identifiers.org/bigg.metabolite/accoa"/>
                  <rdf:li rdf:resource="http://identifiers.org/biocyc/META:ACETYL-COA"/>
                  <rdf:li rdf:resource="http://identifiers.org/chebi/CHEBI:57288"/>
                  <rdf:li rdf:resource="http://identifiers.org/chebi/CHEBI:22192"/>
                  <rdf:li rdf:resource="http://identifiers.org/chebi/CHEBI:15351"/>
                  <rdf:li rdf:resource="http://identifiers.org/chebi/CHEBI:13712"/>
                  <rdf:li rdf:resource="http://identifiers.org/chebi/CHEBI:2408"/>
                  <rdf:li rdf:resource="http://identifiers.org/chebi/CHEBI:40470"/>
                  <rdf:li rdf:resource="http://identifiers.org/envipath/32de3cf4-e3e6-4168-956e-32fa5ddb0ce1/compound/57bd5e24-9d14-4b91-bc60-64c8ea6c2d11"/>
                  <rdf:li rdf:resource="http://identifiers.org/hmdb/HMDB01206"/>
                  <rdf:li rdf:resource="http://identifiers.org/inchi_key/ZSLZBFCDCINBPY-ZSJPKINUSA-J"/>
                  <rdf:li rdf:resource="http://identifiers.org/kegg.compound/C00024"/>
                  <rdf:li rdf:resource="http://identifiers.org/lipidmaps/LMFA07050029"/>
                  <rdf:li rdf:resource="http://identifiers.org/lipidmaps/LMFA07050281"/>
                  <rdf:li rdf:resource="http://identifiers.org/metanetx.chemical/MNXM21"/>
                  <rdf:li rdf:resource="http://identifiers.org/reactome.compound/727753"/>
                  <rdf:li rdf:resource="http://identifiers.org/reactome.compound/76183"/>
                  <rdf:li rdf:resource="http://identifiers.org/reactome.compound/113560"/>
                  <rdf:li rdf:resource="http://identifiers.org/reactome.compound/353123"/>
                  <rdf:li rdf:resource="http://identifiers.org/reactome.compound/113559"/>
                  <rdf:li rdf:resource="http://identifiers.org/sabiork/1276"/>
                  <rdf:li rdf:resource="http://identifiers.org/seed.compound/cpd00022"/>
                  <rdf:li rdf:resource="http://identifiers.org/slm/000000297"/>
                </rdf:Bag>
              </bqbiol:is>
            </rdf:Description>
          </rdf:RDF>
        </annotation>
      </species>
      <species metaid="meta_M_acg5p_c" sboTerm="SBO:0000247" id="M_acg5p_c" name="N-Acetyl-L-glutamyl 5-phosphate" compartment="c" hasOnlySubstanceUnits="true" boundaryCondition="false" constant="false" fbc:charge="-3" fbc:chemicalFormula="C7H9NO8P">
        <annotation>
          <rdf:RDF xmlns:rdf="http://www.w3.org/1999/02/22-rdf-syntax-ns#" xmlns:dcterms="http://purl.org/dc/terms/" xmlns:vCard="http://www.w3.org/2001/vcard-rdf/3.0#" xmlns:vCard4="http://www.w3.org/2006/vcard/ns#" xmlns:bqbiol="http://biomodels.net/biology-qualifiers/" xmlns:bqmodel="http://biomodels.net/model-qualifiers/">
            <rdf:Description rdf:about="#meta_M_acg5p_c">
              <bqbiol:is>
                <rdf:Bag>
                  <rdf:li rdf:resource="http://identifiers.org/bigg.metabolite/acg5p"/>
                  <rdf:li rdf:resource="http://identifiers.org/biocyc/META:N-ACETYL-GLUTAMYL-P"/>
                  <rdf:li rdf:resource="http://identifiers.org/chebi/CHEBI:21550"/>
                  <rdf:li rdf:resource="http://identifiers.org/chebi/CHEBI:12576"/>
                  <rdf:li rdf:resource="http://identifiers.org/chebi/CHEBI:16878"/>
                  <rdf:li rdf:resource="http://identifiers.org/chebi/CHEBI:12441"/>
                  <rdf:li rdf:resource="http://identifiers.org/chebi/CHEBI:7151"/>
                  <rdf:li rdf:resource="http://identifiers.org/chebi/CHEBI:57936"/>
                  <rdf:li rdf:resource="http://identifiers.org/hmdb/HMDB06456"/>
                  <rdf:li rdf:resource="http://identifiers.org/inchi_key/FCVIHFVSXHOPSW-YFKPBYRVSA-K"/>
                  <rdf:li rdf:resource="http://identifiers.org/kegg.compound/C04133"/>
                  <rdf:li rdf:resource="http://identifiers.org/metanetx.chemical/MNXM1384"/>
                  <rdf:li rdf:resource="http://identifiers.org/sabiork/1790"/>
                  <rdf:li rdf:resource="http://identifiers.org/seed.compound/cpd02552"/>
                </rdf:Bag>
              </bqbiol:is>
            </rdf:Description>
          </rdf:RDF>
        </annotation>
      </species>
      <species metaid="meta_M_acg5sa_c" sboTerm="SBO:0000247" id="M_acg5sa_c" name="N-Acetyl-L-glutamate 5-semialdehyde" compartment="c" hasOnlySubstanceUnits="true" boundaryCondition="false" constant="false" fbc:charge="-1" fbc:chemicalFormula="C7H10NO4">
        <annotation>
          <rdf:RDF xmlns:rdf="http://www.w3.org/1999/02/22-rdf-syntax-ns#" xmlns:dcterms="http://purl.org/dc/terms/" xmlns:vCard="http://www.w3.org/2001/vcard-rdf/3.0#" xmlns:vCard4="http://www.w3.org/2006/vcard/ns#" xmlns:bqbiol="http://biomodels.net/biology-qualifiers/" xmlns:bqmodel="http://biomodels.net/model-qualifiers/">
            <rdf:Description rdf:about="#meta_M_acg5sa_c">
              <bqbiol:is>
                <rdf:Bag>
                  <rdf:li rdf:resource="http://identifiers.org/bigg.metabolite/acg5sa"/>
                  <rdf:li rdf:resource="http://identifiers.org/biocyc/META:CPD-469"/>
                  <rdf:li rdf:resource="http://identifiers.org/chebi/CHEBI:16319"/>
                  <rdf:li rdf:resource="http://identifiers.org/chebi/CHEBI:11493"/>
                  <rdf:li rdf:resource="http://identifiers.org/chebi/CHEBI:12577"/>
                  <rdf:li rdf:resource="http://identifiers.org/chebi/CHEBI:7152"/>
                  <rdf:li rdf:resource="http://identifiers.org/chebi/CHEBI:29123"/>
                  <rdf:li rdf:resource="http://identifiers.org/chebi/CHEBI:12461"/>
                  <rdf:li rdf:resource="http://identifiers.org/chebi/CHEBI:21551"/>
                  <rdf:li rdf:resource="http://identifiers.org/hmdb/HMDB06488"/>
                  <rdf:li rdf:resource="http://identifiers.org/inchi_key/BCPSFKBPHHBDAI-LURJTMIESA-M"/>
                  <rdf:li rdf:resource="http://identifiers.org/kegg.compound/C01250"/>
                  <rdf:li rdf:resource="http://identifiers.org/metanetx.chemical/MNXM1062"/>
                  <rdf:li rdf:resource="http://identifiers.org/sabiork/2267"/>
                  <rdf:li rdf:resource="http://identifiers.org/seed.compound/cpd00918"/>
                </rdf:Bag>
              </bqbiol:is>
            </rdf:Description>
          </rdf:RDF>
        </annotation>
      </species>
      <species metaid="meta_M_acgal6p_c" sboTerm="SBO:0000247" id="M_acgal6p_c" name="N Acetyl D galactosamine 6 phosphate C8H16NO9P" compartment="c" hasOnlySubstanceUnits="true" boundaryCondition="false" constant="false" fbc:charge="-2" fbc:chemicalFormula="C8H14NO9P">
        <annotation>
          <rdf:RDF xmlns:rdf="http://www.w3.org/1999/02/22-rdf-syntax-ns#" xmlns:dcterms="http://purl.org/dc/terms/" xmlns:vCard="http://www.w3.org/2001/vcard-rdf/3.0#" xmlns:vCard4="http://www.w3.org/2006/vcard/ns#" xmlns:bqbiol="http://biomodels.net/biology-qualifiers/" xmlns:bqmodel="http://biomodels.net/model-qualifiers/">
            <rdf:Description rdf:about="#meta_M_acgal6p_c">
              <bqbiol:is>
                <rdf:Bag>
                  <rdf:li rdf:resource="http://identifiers.org/bigg.metabolite/acgal6p"/>
                  <rdf:li rdf:resource="http://identifiers.org/biocyc/META:N-ACETYL-D-GALACTOSAMINE-6-PHOSPHATE"/>
                  <rdf:li rdf:resource="http://identifiers.org/chebi/CHEBI:7111"/>
                  <rdf:li rdf:resource="http://identifiers.org/chebi/CHEBI:71673"/>
                  <rdf:li rdf:resource="http://identifiers.org/chebi/CHEBI:18207"/>
                  <rdf:li rdf:resource="http://identifiers.org/chebi/CHEBI:12451"/>
                  <rdf:li rdf:resource="http://identifiers.org/chebi/CHEBI:21503"/>
                  <rdf:li rdf:resource="http://identifiers.org/inchi_key/BRGMHAYQAZFZDJ-KEWYIRBNSA-L"/>
                  <rdf:li rdf:resource="http://identifiers.org/kegg.compound/C06376"/>
                  <rdf:li rdf:resource="http://identifiers.org/metanetx.chemical/MNXM6346"/>
                  <rdf:li rdf:resource="http://identifiers.org/seed.compound/cpd03812"/>
                </rdf:Bag>
              </bqbiol:is>
            </rdf:Description>
          </rdf:RDF>
        </annotation>
      </species>
      <species metaid="meta_M_acgala_e" sboTerm="SBO:0000247" id="M_acgala_e" name="N Acetyl D galactosamine" compartment="e" hasOnlySubstanceUnits="true" boundaryCondition="false" constant="false" fbc:chemicalFormula="C8H15NO6">
        <annotation>
          <rdf:RDF xmlns:rdf="http://www.w3.org/1999/02/22-rdf-syntax-ns#" xmlns:dcterms="http://purl.org/dc/terms/" xmlns:vCard="http://www.w3.org/2001/vcard-rdf/3.0#" xmlns:vCard4="http://www.w3.org/2006/vcard/ns#" xmlns:bqbiol="http://biomodels.net/biology-qualifiers/" xmlns:bqmodel="http://biomodels.net/model-qualifiers/">
            <rdf:Description rdf:about="#meta_M_acgala_e">
              <bqbiol:is>
                <rdf:Bag>
                  <rdf:li rdf:resource="http://identifiers.org/bigg.metabolite/acgala"/>
                </rdf:Bag>
              </bqbiol:is>
            </rdf:Description>
          </rdf:RDF>
        </annotation>
      </species>
      <species metaid="meta_M_acgam1p_c" sboTerm="SBO:0000247" id="M_acgam1p_c" name="N-Acetyl-D-glucosamine 1-phosphate" compartment="c" hasOnlySubstanceUnits="true" boundaryCondition="false" constant="false" fbc:charge="-2" fbc:chemicalFormula="C8H14NO9P">
        <annotation>
          <rdf:RDF xmlns:rdf="http://www.w3.org/1999/02/22-rdf-syntax-ns#" xmlns:dcterms="http://purl.org/dc/terms/" xmlns:vCard="http://www.w3.org/2001/vcard-rdf/3.0#" xmlns:vCard4="http://www.w3.org/2006/vcard/ns#" xmlns:bqbiol="http://biomodels.net/biology-qualifiers/" xmlns:bqmodel="http://biomodels.net/model-qualifiers/">
            <rdf:Description rdf:about="#meta_M_acgam1p_c">
              <bqbiol:is>
                <rdf:Bag>
                  <rdf:li rdf:resource="http://identifiers.org/bigg.metabolite/acgam1p"/>
                  <rdf:li rdf:resource="http://identifiers.org/chebi/CHEBI:7125"/>
                  <rdf:li rdf:resource="http://identifiers.org/hmdb/HMDB01367"/>
                  <rdf:li rdf:resource="http://identifiers.org/inchi_key/FZLJPEPAYPUMMR-RTRLPJTCSA-L"/>
                  <rdf:li rdf:resource="http://identifiers.org/kegg.compound/C04256"/>
                  <rdf:li rdf:resource="http://identifiers.org/metanetx.chemical/MNXM91871"/>
                  <rdf:li rdf:resource="http://identifiers.org/reactome.compound/532204"/>
                  <rdf:li rdf:resource="http://identifiers.org/sabiork/1801"/>
                  <rdf:li rdf:resource="http://identifiers.org/sabiork/26400"/>
                  <rdf:li rdf:resource="http://identifiers.org/seed.compound/cpd02611"/>
                </rdf:Bag>
              </bqbiol:is>
            </rdf:Description>
          </rdf:RDF>
        </annotation>
      </species>
      <species metaid="meta_M_acgam6p_c" sboTerm="SBO:0000247" id="M_acgam6p_c" name="N-Acetyl-D-glucosamine 6-phosphate" compartment="c" hasOnlySubstanceUnits="true" boundaryCondition="false" constant="false" fbc:charge="-2" fbc:chemicalFormula="C8H14NO9P">
        <annotation>
          <rdf:RDF xmlns:rdf="http://www.w3.org/1999/02/22-rdf-syntax-ns#" xmlns:dcterms="http://purl.org/dc/terms/" xmlns:vCard="http://www.w3.org/2001/vcard-rdf/3.0#" xmlns:vCard4="http://www.w3.org/2006/vcard/ns#" xmlns:bqbiol="http://biomodels.net/biology-qualifiers/" xmlns:bqmodel="http://biomodels.net/model-qualifiers/">
            <rdf:Description rdf:about="#meta_M_acgam6p_c">
              <bqbiol:is>
                <rdf:Bag>
                  <rdf:li rdf:resource="http://identifiers.org/bigg.metabolite/acgam6p"/>
                  <rdf:li rdf:resource="http://identifiers.org/biocyc/META:CPD-16168"/>
                  <rdf:li rdf:resource="http://identifiers.org/biocyc/META:N-ACETYL-D-GLUCOSAMINE-6-P"/>
                  <rdf:li rdf:resource="http://identifiers.org/chebi/CHEBI:49353"/>
                  <rdf:li rdf:resource="http://identifiers.org/chebi/CHEBI:57513"/>
                  <rdf:li rdf:resource="http://identifiers.org/chebi/CHEBI:49359"/>
                  <rdf:li rdf:resource="http://identifiers.org/chebi/CHEBI:12456"/>
                  <rdf:li rdf:resource="http://identifiers.org/chebi/CHEBI:15784"/>
                  <rdf:li rdf:resource="http://identifiers.org/chebi/CHEBI:21521"/>
                  <rdf:li rdf:resource="http://identifiers.org/chebi/CHEBI:7127"/>
                  <rdf:li rdf:resource="http://identifiers.org/chebi/CHEBI:39577"/>
                  <rdf:li rdf:resource="http://identifiers.org/chebi/CHEBI:12564"/>
                  <rdf:li rdf:resource="http://identifiers.org/hmdb/HMDB01062"/>
                  <rdf:li rdf:resource="http://identifiers.org/hmdb/HMDB02817"/>
                  <rdf:li rdf:resource="http://identifiers.org/inchi_key/BRGMHAYQAZFZDJ-RTRLPJTCSA-L"/>
                  <rdf:li rdf:resource="http://identifiers.org/kegg.compound/C00357"/>
                  <rdf:li rdf:resource="http://identifiers.org/metanetx.chemical/MNXM63556"/>
                  <rdf:li rdf:resource="http://identifiers.org/reactome.compound/449703"/>
                  <rdf:li rdf:resource="http://identifiers.org/sabiork/1676"/>
                  <rdf:li rdf:resource="http://identifiers.org/seed.compound/cpd00293"/>
                </rdf:Bag>
              </bqbiol:is>
            </rdf:Description>
          </rdf:RDF>
        </annotation>
      </species>
      <species metaid="meta_M_acgam_c" sboTerm="SBO:0000247" id="M_acgam_c" name="N-Acetyl-D-glucosamine" compartment="c" hasOnlySubstanceUnits="true" boundaryCondition="false" constant="false" fbc:chemicalFormula="C8H15NO6">
        <annotation>
          <rdf:RDF xmlns:rdf="http://www.w3.org/1999/02/22-rdf-syntax-ns#" xmlns:dcterms="http://purl.org/dc/terms/" xmlns:vCard="http://www.w3.org/2001/vcard-rdf/3.0#" xmlns:vCard4="http://www.w3.org/2006/vcard/ns#" xmlns:bqbiol="http://biomodels.net/biology-qualifiers/" xmlns:bqmodel="http://biomodels.net/model-qualifiers/">
            <rdf:Description rdf:about="#meta_M_acgam_c">
              <bqbiol:is>
                <rdf:Bag>
                  <rdf:li rdf:resource="http://identifiers.org/bigg.metabolite/acgam"/>
                  <rdf:li rdf:resource="http://identifiers.org/biocyc/META:N-acetyl-D-glucosamine"/>
                  <rdf:li rdf:resource="http://identifiers.org/chebi/CHEBI:21517"/>
                  <rdf:li rdf:resource="http://identifiers.org/chebi/CHEBI:12455"/>
                  <rdf:li rdf:resource="http://identifiers.org/chebi/CHEBI:506227"/>
                  <rdf:li rdf:resource="http://identifiers.org/chebi/CHEBI:12563"/>
                  <rdf:li rdf:resource="http://identifiers.org/chebi/CHEBI:7123"/>
                  <rdf:li rdf:resource="http://identifiers.org/chebi/CHEBI:17411"/>
                  <rdf:li rdf:resource="http://identifiers.org/chebi/CHEBI:58134"/>
                  <rdf:li rdf:resource="http://identifiers.org/hmdb/HMDB62641"/>
                  <rdf:li rdf:resource="http://identifiers.org/hmdb/HMDB00215"/>
                  <rdf:li rdf:resource="http://identifiers.org/hmdb/HMDB14288"/>
                  <rdf:li rdf:resource="http://identifiers.org/hmdb/HMDB00533"/>
                  <rdf:li rdf:resource="http://identifiers.org/inchi_key/OVRNDRQMDRJTHS-RTRLPJTCSA-N"/>
                  <rdf:li rdf:resource="http://identifiers.org/kegg.compound/C00140"/>
                  <rdf:li rdf:resource="http://identifiers.org/metanetx.chemical/MNXM143"/>
                  <rdf:li rdf:resource="http://identifiers.org/reactome.compound/2162231"/>
                  <rdf:li rdf:resource="http://identifiers.org/reactome.compound/1678743"/>
                  <rdf:li rdf:resource="http://identifiers.org/sabiork/95"/>
                  <rdf:li rdf:resource="http://identifiers.org/seed.compound/cpd27608"/>
                  <rdf:li rdf:resource="http://identifiers.org/seed.compound/cpd00122"/>
                </rdf:Bag>
              </bqbiol:is>
            </rdf:Description>
          </rdf:RDF>
        </annotation>
      </species>
      <species metaid="meta_M_acgam_e" sboTerm="SBO:0000247" id="M_acgam_e" name="N-Acetyl-D-glucosamine" compartment="e" hasOnlySubstanceUnits="true" boundaryCondition="false" constant="false" fbc:chemicalFormula="C8H15NO6">
        <annotation>
          <rdf:RDF xmlns:rdf="http://www.w3.org/1999/02/22-rdf-syntax-ns#" xmlns:dcterms="http://purl.org/dc/terms/" xmlns:vCard="http://www.w3.org/2001/vcard-rdf/3.0#" xmlns:vCard4="http://www.w3.org/2006/vcard/ns#" xmlns:bqbiol="http://biomodels.net/biology-qualifiers/" xmlns:bqmodel="http://biomodels.net/model-qualifiers/">
            <rdf:Description rdf:about="#meta_M_acgam_e">
              <bqbiol:is>
                <rdf:Bag>
                  <rdf:li rdf:resource="http://identifiers.org/bigg.metabolite/acgam"/>
                  <rdf:li rdf:resource="http://identifiers.org/biocyc/META:N-acetyl-D-glucosamine"/>
                  <rdf:li rdf:resource="http://identifiers.org/chebi/CHEBI:21517"/>
                  <rdf:li rdf:resource="http://identifiers.org/chebi/CHEBI:12455"/>
                  <rdf:li rdf:resource="http://identifiers.org/chebi/CHEBI:506227"/>
                  <rdf:li rdf:resource="http://identifiers.org/chebi/CHEBI:12563"/>
                  <rdf:li rdf:resource="http://identifiers.org/chebi/CHEBI:7123"/>
                  <rdf:li rdf:resource="http://identifiers.org/chebi/CHEBI:17411"/>
                  <rdf:li rdf:resource="http://identifiers.org/chebi/CHEBI:58134"/>
                  <rdf:li rdf:resource="http://identifiers.org/hmdb/HMDB62641"/>
                  <rdf:li rdf:resource="http://identifiers.org/hmdb/HMDB00215"/>
                  <rdf:li rdf:resource="http://identifiers.org/hmdb/HMDB14288"/>
                  <rdf:li rdf:resource="http://identifiers.org/hmdb/HMDB00533"/>
                  <rdf:li rdf:resource="http://identifiers.org/inchi_key/OVRNDRQMDRJTHS-RTRLPJTCSA-N"/>
                  <rdf:li rdf:resource="http://identifiers.org/kegg.compound/C00140"/>
                  <rdf:li rdf:resource="http://identifiers.org/metanetx.chemical/MNXM143"/>
                  <rdf:li rdf:resource="http://identifiers.org/reactome.compound/2162231"/>
                  <rdf:li rdf:resource="http://identifiers.org/reactome.compound/1678743"/>
                  <rdf:li rdf:resource="http://identifiers.org/sabiork/95"/>
                  <rdf:li rdf:resource="http://identifiers.org/seed.compound/cpd27608"/>
                  <rdf:li rdf:resource="http://identifiers.org/seed.compound/cpd00122"/>
                </rdf:Bag>
              </bqbiol:is>
            </rdf:Description>
          </rdf:RDF>
        </annotation>
      </species>
      <species metaid="meta_M_acglu_c" sboTerm="SBO:0000247" id="M_acglu_c" name="N-Acetyl-L-glutamate" compartment="c" hasOnlySubstanceUnits="true" boundaryCondition="false" constant="false" fbc:charge="-2" fbc:chemicalFormula="C7H9NO5">
        <annotation>
          <rdf:RDF xmlns:rdf="http://www.w3.org/1999/02/22-rdf-syntax-ns#" xmlns:dcterms="http://purl.org/dc/terms/" xmlns:vCard="http://www.w3.org/2001/vcard-rdf/3.0#" xmlns:vCard4="http://www.w3.org/2006/vcard/ns#" xmlns:bqbiol="http://biomodels.net/biology-qualifiers/" xmlns:bqmodel="http://biomodels.net/model-qualifiers/">
            <rdf:Description rdf:about="#meta_M_acglu_c">
              <bqbiol:is>
                <rdf:Bag>
                  <rdf:li rdf:resource="http://identifiers.org/bigg.metabolite/acglu"/>
                  <rdf:li rdf:resource="http://identifiers.org/biocyc/META:ACETYL-GLU"/>
                  <rdf:li rdf:resource="http://identifiers.org/chebi/CHEBI:7150"/>
                  <rdf:li rdf:resource="http://identifiers.org/chebi/CHEBI:17533"/>
                  <rdf:li rdf:resource="http://identifiers.org/chebi/CHEBI:44337"/>
                  <rdf:li rdf:resource="http://identifiers.org/chebi/CHEBI:44335"/>
                  <rdf:li rdf:resource="http://identifiers.org/chebi/CHEBI:21549"/>
                  <rdf:li rdf:resource="http://identifiers.org/chebi/CHEBI:87274"/>
                  <rdf:li rdf:resource="http://identifiers.org/chebi/CHEBI:64040"/>
                  <rdf:li rdf:resource="http://identifiers.org/chebi/CHEBI:12575"/>
                  <rdf:li rdf:resource="http://identifiers.org/chebi/CHEBI:21552"/>
                  <rdf:li rdf:resource="http://identifiers.org/inchi_key/RFMMMVDNIPUKGG-YFKPBYRVSA-L"/>
                  <rdf:li rdf:resource="http://identifiers.org/kegg.compound/C00624"/>
                  <rdf:li rdf:resource="http://identifiers.org/metanetx.chemical/MNXM730"/>
                  <rdf:li rdf:resource="http://identifiers.org/reactome.compound/30471"/>
                  <rdf:li rdf:resource="http://identifiers.org/sabiork/2120"/>
                  <rdf:li rdf:resource="http://identifiers.org/seed.compound/cpd00477"/>
                </rdf:Bag>
              </bqbiol:is>
            </rdf:Description>
          </rdf:RDF>
        </annotation>
      </species>
      <species metaid="meta_M_achms_c" sboTerm="SBO:0000247" id="M_achms_c" name="O Acetyl L homoserine C6H11NO4" compartment="c" hasOnlySubstanceUnits="true" boundaryCondition="false" constant="false" fbc:chemicalFormula="C6H11NO4">
        <annotation>
          <rdf:RDF xmlns:rdf="http://www.w3.org/1999/02/22-rdf-syntax-ns#" xmlns:dcterms="http://purl.org/dc/terms/" xmlns:vCard="http://www.w3.org/2001/vcard-rdf/3.0#" xmlns:vCard4="http://www.w3.org/2006/vcard/ns#" xmlns:bqbiol="http://biomodels.net/biology-qualifiers/" xmlns:bqmodel="http://biomodels.net/model-qualifiers/">
            <rdf:Description rdf:about="#meta_M_achms_c">
              <bqbiol:is>
                <rdf:Bag>
                  <rdf:li rdf:resource="http://identifiers.org/bigg.metabolite/achms"/>
                  <rdf:li rdf:resource="http://identifiers.org/biocyc/META:CPD-667"/>
                  <rdf:li rdf:resource="http://identifiers.org/chebi/CHEBI:12709"/>
                  <rdf:li rdf:resource="http://identifiers.org/chebi/CHEBI:21937"/>
                  <rdf:li rdf:resource="http://identifiers.org/chebi/CHEBI:16288"/>
                  <rdf:li rdf:resource="http://identifiers.org/chebi/CHEBI:7667"/>
                  <rdf:li rdf:resource="http://identifiers.org/chebi/CHEBI:12684"/>
                  <rdf:li rdf:resource="http://identifiers.org/chebi/CHEBI:57716"/>
                  <rdf:li rdf:resource="http://identifiers.org/inchi_key/FCXZBWSIAGGPCB-YFKPBYRVSA-N"/>
                  <rdf:li rdf:resource="http://identifiers.org/kegg.compound/C01077"/>
                  <rdf:li rdf:resource="http://identifiers.org/metanetx.chemical/MNXM699"/>
                  <rdf:li rdf:resource="http://identifiers.org/seed.compound/cpd00790"/>
                </rdf:Bag>
              </bqbiol:is>
            </rdf:Description>
          </rdf:RDF>
        </annotation>
      </species>
      <species metaid="meta_M_acmalt_c" sboTerm="SBO:0000247" id="M_acmalt_c" name="Acetyl-maltose" compartment="c" hasOnlySubstanceUnits="true" boundaryCondition="false" constant="false" fbc:chemicalFormula="C14H24O12">
        <annotation>
          <rdf:RDF xmlns:rdf="http://www.w3.org/1999/02/22-rdf-syntax-ns#" xmlns:dcterms="http://purl.org/dc/terms/" xmlns:vCard="http://www.w3.org/2001/vcard-rdf/3.0#" xmlns:vCard4="http://www.w3.org/2006/vcard/ns#" xmlns:bqbiol="http://biomodels.net/biology-qualifiers/" xmlns:bqmodel="http://biomodels.net/model-qualifiers/">
            <rdf:Description rdf:about="#meta_M_acmalt_c">
              <bqbiol:is>
                <rdf:Bag>
                  <rdf:li rdf:resource="http://identifiers.org/bigg.metabolite/acmalt"/>
                  <rdf:li rdf:resource="http://identifiers.org/biocyc/META:CPD-18529"/>
                  <rdf:li rdf:resource="http://identifiers.org/inchi_key/IJVLHLCOMOKFHH-DURRTVQMSA-N"/>
                  <rdf:li rdf:resource="http://identifiers.org/kegg.compound/C02130"/>
                  <rdf:li rdf:resource="http://identifiers.org/kegg.glycan/G10592"/>
                  <rdf:li rdf:resource="http://identifiers.org/metanetx.chemical/MNXM3135"/>
                  <rdf:li rdf:resource="http://identifiers.org/seed.compound/cpd01441"/>
                </rdf:Bag>
              </bqbiol:is>
            </rdf:Description>
          </rdf:RDF>
        </annotation>
      </species>
      <species metaid="meta_M_acmana_e" sboTerm="SBO:0000247" id="M_acmana_e" name="N-Acetyl-D-mannosamine" compartment="e" hasOnlySubstanceUnits="true" boundaryCondition="false" constant="false" fbc:chemicalFormula="C8H15NO6">
        <annotation>
          <rdf:RDF xmlns:rdf="http://www.w3.org/1999/02/22-rdf-syntax-ns#" xmlns:dcterms="http://purl.org/dc/terms/" xmlns:vCard="http://www.w3.org/2001/vcard-rdf/3.0#" xmlns:vCard4="http://www.w3.org/2006/vcard/ns#" xmlns:bqbiol="http://biomodels.net/biology-qualifiers/" xmlns:bqmodel="http://biomodels.net/model-qualifiers/">
            <rdf:Description rdf:about="#meta_M_acmana_e">
              <bqbiol:is>
                <rdf:Bag>
                  <rdf:li rdf:resource="http://identifiers.org/bigg.metabolite/acmana"/>
                  <rdf:li rdf:resource="http://identifiers.org/biocyc/META:N-acetyl-D-mannosamine"/>
                  <rdf:li rdf:resource="http://identifiers.org/chebi/CHEBI:7141"/>
                  <rdf:li rdf:resource="http://identifiers.org/chebi/CHEBI:12459"/>
                  <rdf:li rdf:resource="http://identifiers.org/chebi/CHEBI:12573"/>
                  <rdf:li rdf:resource="http://identifiers.org/chebi/CHEBI:58019"/>
                  <rdf:li rdf:resource="http://identifiers.org/chebi/CHEBI:17122"/>
                  <rdf:li rdf:resource="http://identifiers.org/chebi/CHEBI:63153"/>
                  <rdf:li rdf:resource="http://identifiers.org/chebi/CHEBI:21538"/>
                  <rdf:li rdf:resource="http://identifiers.org/hmdb/HMDB62724"/>
                  <rdf:li rdf:resource="http://identifiers.org/inchi_key/MBLBDJOUHNCFQT-XAMCCFCMSA-N"/>
                  <rdf:li rdf:resource="http://identifiers.org/kegg.compound/C00645"/>
                  <rdf:li rdf:resource="http://identifiers.org/metanetx.chemical/MNXM2403"/>
                  <rdf:li rdf:resource="http://identifiers.org/reactome.compound/4085214"/>
                  <rdf:li rdf:resource="http://identifiers.org/sabiork/25302"/>
                  <rdf:li rdf:resource="http://identifiers.org/sabiork/1583"/>
                  <rdf:li rdf:resource="http://identifiers.org/seed.compound/cpd00492"/>
                </rdf:Bag>
              </bqbiol:is>
            </rdf:Description>
          </rdf:RDF>
        </annotation>
      </species>
      <species metaid="meta_M_acmanap_c" sboTerm="SBO:0000247" id="M_acmanap_c" name="N-Acetyl-D-mannosamine 6-phosphate" compartment="c" hasOnlySubstanceUnits="true" boundaryCondition="false" constant="false" fbc:charge="-2" fbc:chemicalFormula="C8H14NO9P">
        <annotation>
          <rdf:RDF xmlns:rdf="http://www.w3.org/1999/02/22-rdf-syntax-ns#" xmlns:dcterms="http://purl.org/dc/terms/" xmlns:vCard="http://www.w3.org/2001/vcard-rdf/3.0#" xmlns:vCard4="http://www.w3.org/2006/vcard/ns#" xmlns:bqbiol="http://biomodels.net/biology-qualifiers/" xmlns:bqmodel="http://biomodels.net/model-qualifiers/">
            <rdf:Description rdf:about="#meta_M_acmanap_c">
              <bqbiol:is>
                <rdf:Bag>
                  <rdf:li rdf:resource="http://identifiers.org/bigg.metabolite/acmanap"/>
                  <rdf:li rdf:resource="http://identifiers.org/biocyc/META:N-ACETYL-D-MANNOSAMINE-6P"/>
                  <rdf:li rdf:resource="http://identifiers.org/chebi/CHEBI:62165"/>
                  <rdf:li rdf:resource="http://identifiers.org/chebi/CHEBI:62168"/>
                  <rdf:li rdf:resource="http://identifiers.org/chebi/CHEBI:58557"/>
                  <rdf:li rdf:resource="http://identifiers.org/chebi/CHEBI:7142"/>
                  <rdf:li rdf:resource="http://identifiers.org/chebi/CHEBI:21539"/>
                  <rdf:li rdf:resource="http://identifiers.org/chebi/CHEBI:28273"/>
                  <rdf:li rdf:resource="http://identifiers.org/hmdb/HMDB01121"/>
                  <rdf:li rdf:resource="http://identifiers.org/inchi_key/QDSLHWJDSQGPEE-WCTZXXKLSA-L"/>
                  <rdf:li rdf:resource="http://identifiers.org/kegg.compound/C04257"/>
                  <rdf:li rdf:resource="http://identifiers.org/metanetx.chemical/MNXM4708"/>
                  <rdf:li rdf:resource="http://identifiers.org/reactome.compound/4085225"/>
                  <rdf:li rdf:resource="http://identifiers.org/sabiork/1802"/>
                  <rdf:li rdf:resource="http://identifiers.org/seed.compound/cpd02612"/>
                </rdf:Bag>
              </bqbiol:is>
            </rdf:Description>
          </rdf:RDF>
        </annotation>
      </species>
      <species metaid="meta_M_acorn_c" sboTerm="SBO:0000247" id="M_acorn_c" name="N2-Acetyl-L-ornithine" compartment="c" hasOnlySubstanceUnits="true" boundaryCondition="false" constant="false" fbc:chemicalFormula="C7H14N2O3">
        <annotation>
          <rdf:RDF xmlns:rdf="http://www.w3.org/1999/02/22-rdf-syntax-ns#" xmlns:dcterms="http://purl.org/dc/terms/" xmlns:vCard="http://www.w3.org/2001/vcard-rdf/3.0#" xmlns:vCard4="http://www.w3.org/2006/vcard/ns#" xmlns:bqbiol="http://biomodels.net/biology-qualifiers/" xmlns:bqmodel="http://biomodels.net/model-qualifiers/">
            <rdf:Description rdf:about="#meta_M_acorn_c">
              <bqbiol:is>
                <rdf:Bag>
                  <rdf:li rdf:resource="http://identifiers.org/bigg.metabolite/acorn"/>
                  <rdf:li rdf:resource="http://identifiers.org/biocyc/META:N-ALPHA-ACETYLORNITHINE"/>
                  <rdf:li rdf:resource="http://identifiers.org/chebi/CHEBI:21814"/>
                  <rdf:li rdf:resource="http://identifiers.org/chebi/CHEBI:7368"/>
                  <rdf:li rdf:resource="http://identifiers.org/chebi/CHEBI:16543"/>
                  <rdf:li rdf:resource="http://identifiers.org/chebi/CHEBI:57805"/>
                  <rdf:li rdf:resource="http://identifiers.org/chebi/CHEBI:40771"/>
                  <rdf:li rdf:resource="http://identifiers.org/chebi/CHEBI:12634"/>
                  <rdf:li rdf:resource="http://identifiers.org/hmdb/HMDB06489"/>
                  <rdf:li rdf:resource="http://identifiers.org/hmdb/HMDB03357"/>
                  <rdf:li rdf:resource="http://identifiers.org/inchi_key/JRLGPAXAGHMNOL-LURJTMIESA-N"/>
                  <rdf:li rdf:resource="http://identifiers.org/kegg.compound/C00437"/>
                  <rdf:li rdf:resource="http://identifiers.org/metanetx.chemical/MNXM817"/>
                  <rdf:li rdf:resource="http://identifiers.org/sabiork/2048"/>
                  <rdf:li rdf:resource="http://identifiers.org/seed.compound/cpd00342"/>
                </rdf:Bag>
              </bqbiol:is>
            </rdf:Description>
          </rdf:RDF>
        </annotation>
      </species>
      <species metaid="meta_M_acp_c" sboTerm="SBO:0000247" id="M_acp_c" name="Acyl carrier Protein" compartment="c" hasOnlySubstanceUnits="true" boundaryCondition="false" constant="false" fbc:chemicalFormula="X">
        <annotation>
          <rdf:RDF xmlns:rdf="http://www.w3.org/1999/02/22-rdf-syntax-ns#" xmlns:dcterms="http://purl.org/dc/terms/" xmlns:vCard="http://www.w3.org/2001/vcard-rdf/3.0#" xmlns:vCard4="http://www.w3.org/2006/vcard/ns#" xmlns:bqbiol="http://biomodels.net/biology-qualifiers/" xmlns:bqmodel="http://biomodels.net/model-qualifiers/">
            <rdf:Description rdf:about="#meta_M_acp_c">
              <bqbiol:is>
                <rdf:Bag>
                  <rdf:li rdf:resource="http://identifiers.org/bigg.metabolite/acp"/>
                </rdf:Bag>
              </bqbiol:is>
            </rdf:Description>
          </rdf:RDF>
        </annotation>
      </species>
      <species metaid="meta_M_acser_c" sboTerm="SBO:0000247" id="M_acser_c" name="O-Acetyl-L-serine" compartment="c" hasOnlySubstanceUnits="true" boundaryCondition="false" constant="false" fbc:chemicalFormula="C5H9NO4">
        <annotation>
          <rdf:RDF xmlns:rdf="http://www.w3.org/1999/02/22-rdf-syntax-ns#" xmlns:dcterms="http://purl.org/dc/terms/" xmlns:vCard="http://www.w3.org/2001/vcard-rdf/3.0#" xmlns:vCard4="http://www.w3.org/2006/vcard/ns#" xmlns:bqbiol="http://biomodels.net/biology-qualifiers/" xmlns:bqmodel="http://biomodels.net/model-qualifiers/">
            <rdf:Description rdf:about="#meta_M_acser_c">
              <bqbiol:is>
                <rdf:Bag>
                  <rdf:li rdf:resource="http://identifiers.org/bigg.metabolite/acser"/>
                  <rdf:li rdf:resource="http://identifiers.org/biocyc/META:ACETYLSERINE"/>
                  <rdf:li rdf:resource="http://identifiers.org/chebi/CHEBI:44568"/>
                  <rdf:li rdf:resource="http://identifiers.org/chebi/CHEBI:58340"/>
                  <rdf:li rdf:resource="http://identifiers.org/chebi/CHEBI:7668"/>
                  <rdf:li rdf:resource="http://identifiers.org/chebi/CHEBI:21938"/>
                  <rdf:li rdf:resource="http://identifiers.org/chebi/CHEBI:12724"/>
                  <rdf:li rdf:resource="http://identifiers.org/chebi/CHEBI:17981"/>
                  <rdf:li rdf:resource="http://identifiers.org/chebi/CHEBI:12710"/>
                  <rdf:li rdf:resource="http://identifiers.org/chebi/CHEBI:12685"/>
                  <rdf:li rdf:resource="http://identifiers.org/hmdb/HMDB03011"/>
                  <rdf:li rdf:resource="http://identifiers.org/inchi_key/VZXPDPZARILFQX-BYPYZUCNSA-N"/>
                  <rdf:li rdf:resource="http://identifiers.org/kegg.compound/C00979"/>
                  <rdf:li rdf:resource="http://identifiers.org/metanetx.chemical/MNXM418"/>
                  <rdf:li rdf:resource="http://identifiers.org/reactome.compound/936709"/>
                  <rdf:li rdf:resource="http://identifiers.org/sabiork/2202"/>
                  <rdf:li rdf:resource="http://identifiers.org/seed.compound/cpd00722"/>
                </rdf:Bag>
              </bqbiol:is>
            </rdf:Description>
          </rdf:RDF>
        </annotation>
      </species>
      <species metaid="meta_M_actn__R_c" sboTerm="SBO:0000247" id="M_actn__R_c" name=" R  Acetoin C4H8O2" compartment="c" hasOnlySubstanceUnits="true" boundaryCondition="false" constant="false" fbc:chemicalFormula="C4H8O2">
        <annotation>
          <rdf:RDF xmlns:rdf="http://www.w3.org/1999/02/22-rdf-syntax-ns#" xmlns:dcterms="http://purl.org/dc/terms/" xmlns:vCard="http://www.w3.org/2001/vcard-rdf/3.0#" xmlns:vCard4="http://www.w3.org/2006/vcard/ns#" xmlns:bqbiol="http://biomodels.net/biology-qualifiers/" xmlns:bqmodel="http://biomodels.net/model-qualifiers/">
            <rdf:Description rdf:about="#meta_M_actn__R_c">
              <bqbiol:is>
                <rdf:Bag>
                  <rdf:li rdf:resource="http://identifiers.org/bigg.metabolite/actn__R"/>
                  <rdf:li rdf:resource="http://identifiers.org/biocyc/META:CPD-10353"/>
                  <rdf:li rdf:resource="http://identifiers.org/chebi/CHEBI:335"/>
                  <rdf:li rdf:resource="http://identifiers.org/chebi/CHEBI:43026"/>
                  <rdf:li rdf:resource="http://identifiers.org/chebi/CHEBI:10968"/>
                  <rdf:li rdf:resource="http://identifiers.org/chebi/CHEBI:10996"/>
                  <rdf:li rdf:resource="http://identifiers.org/chebi/CHEBI:18680"/>
                  <rdf:li rdf:resource="http://identifiers.org/chebi/CHEBI:15686"/>
                  <rdf:li rdf:resource="http://identifiers.org/inchi_key/ROWKJAVDOGWPAT-GSVOUGTGSA-N"/>
                  <rdf:li rdf:resource="http://identifiers.org/kegg.compound/C00810"/>
                  <rdf:li rdf:resource="http://identifiers.org/lipidmaps/LMFA12000064"/>
                  <rdf:li rdf:resource="http://identifiers.org/metanetx.chemical/MNXM664"/>
                  <rdf:li rdf:resource="http://identifiers.org/seed.compound/cpd19008"/>
                </rdf:Bag>
              </bqbiol:is>
            </rdf:Description>
          </rdf:RDF>
        </annotation>
      </species>
      <species metaid="meta_M_actn__R_e" sboTerm="SBO:0000247" id="M_actn__R_e" name=" R  Acetoin C4H8O2" compartment="e" hasOnlySubstanceUnits="true" boundaryCondition="false" constant="false" fbc:chemicalFormula="C4H8O2">
        <annotation>
          <rdf:RDF xmlns:rdf="http://www.w3.org/1999/02/22-rdf-syntax-ns#" xmlns:dcterms="http://purl.org/dc/terms/" xmlns:vCard="http://www.w3.org/2001/vcard-rdf/3.0#" xmlns:vCard4="http://www.w3.org/2006/vcard/ns#" xmlns:bqbiol="http://biomodels.net/biology-qualifiers/" xmlns:bqmodel="http://biomodels.net/model-qualifiers/">
            <rdf:Description rdf:about="#meta_M_actn__R_e">
              <bqbiol:is>
                <rdf:Bag>
                  <rdf:li rdf:resource="http://identifiers.org/bigg.metabolite/actn__R"/>
                  <rdf:li rdf:resource="http://identifiers.org/biocyc/META:CPD-10353"/>
                  <rdf:li rdf:resource="http://identifiers.org/chebi/CHEBI:335"/>
                  <rdf:li rdf:resource="http://identifiers.org/chebi/CHEBI:43026"/>
                  <rdf:li rdf:resource="http://identifiers.org/chebi/CHEBI:10968"/>
                  <rdf:li rdf:resource="http://identifiers.org/chebi/CHEBI:10996"/>
                  <rdf:li rdf:resource="http://identifiers.org/chebi/CHEBI:18680"/>
                  <rdf:li rdf:resource="http://identifiers.org/chebi/CHEBI:15686"/>
                  <rdf:li rdf:resource="http://identifiers.org/inchi_key/ROWKJAVDOGWPAT-GSVOUGTGSA-N"/>
                  <rdf:li rdf:resource="http://identifiers.org/kegg.compound/C00810"/>
                  <rdf:li rdf:resource="http://identifiers.org/lipidmaps/LMFA12000064"/>
                  <rdf:li rdf:resource="http://identifiers.org/metanetx.chemical/MNXM664"/>
                  <rdf:li rdf:resource="http://identifiers.org/seed.compound/cpd19008"/>
                </rdf:Bag>
              </bqbiol:is>
            </rdf:Description>
          </rdf:RDF>
        </annotation>
      </species>
      <species metaid="meta_M_actp_c" sboTerm="SBO:0000247" id="M_actp_c" name="Acetyl phosphate" compartment="c" hasOnlySubstanceUnits="true" boundaryCondition="false" constant="false" fbc:charge="-2" fbc:chemicalFormula="C2H3O5P">
        <annotation>
          <rdf:RDF xmlns:rdf="http://www.w3.org/1999/02/22-rdf-syntax-ns#" xmlns:dcterms="http://purl.org/dc/terms/" xmlns:vCard="http://www.w3.org/2001/vcard-rdf/3.0#" xmlns:vCard4="http://www.w3.org/2006/vcard/ns#" xmlns:bqbiol="http://biomodels.net/biology-qualifiers/" xmlns:bqmodel="http://biomodels.net/model-qualifiers/">
            <rdf:Description rdf:about="#meta_M_actp_c">
              <bqbiol:is>
                <rdf:Bag>
                  <rdf:li rdf:resource="http://identifiers.org/bigg.metabolite/actp"/>
                  <rdf:li rdf:resource="http://identifiers.org/biocyc/META:ACETYL-P"/>
                  <rdf:li rdf:resource="http://identifiers.org/chebi/CHEBI:13711"/>
                  <rdf:li rdf:resource="http://identifiers.org/chebi/CHEBI:46262"/>
                  <rdf:li rdf:resource="http://identifiers.org/chebi/CHEBI:15350"/>
                  <rdf:li rdf:resource="http://identifiers.org/chebi/CHEBI:22191"/>
                  <rdf:li rdf:resource="http://identifiers.org/chebi/CHEBI:2407"/>
                  <rdf:li rdf:resource="http://identifiers.org/hmdb/HMDB01494"/>
                  <rdf:li rdf:resource="http://identifiers.org/inchi_key/LIPOUNRJVLNBCD-UHFFFAOYSA-L"/>
                  <rdf:li rdf:resource="http://identifiers.org/kegg.compound/C00227"/>
                  <rdf:li rdf:resource="http://identifiers.org/metanetx.chemical/MNXM280"/>
                  <rdf:li rdf:resource="http://identifiers.org/sabiork/1316"/>
                  <rdf:li rdf:resource="http://identifiers.org/seed.compound/cpd00196"/>
                </rdf:Bag>
              </bqbiol:is>
            </rdf:Description>
          </rdf:RDF>
        </annotation>
      </species>
      <species metaid="meta_M_ade_c" sboTerm="SBO:0000247" id="M_ade_c" name="Adenine" compartment="c" hasOnlySubstanceUnits="true" boundaryCondition="false" constant="false" fbc:chemicalFormula="C5H5N5">
        <annotation>
          <rdf:RDF xmlns:rdf="http://www.w3.org/1999/02/22-rdf-syntax-ns#" xmlns:dcterms="http://purl.org/dc/terms/" xmlns:vCard="http://www.w3.org/2001/vcard-rdf/3.0#" xmlns:vCard4="http://www.w3.org/2006/vcard/ns#" xmlns:bqbiol="http://biomodels.net/biology-qualifiers/" xmlns:bqmodel="http://biomodels.net/model-qualifiers/">
            <rdf:Description rdf:about="#meta_M_ade_c">
              <bqbiol:is>
                <rdf:Bag>
                  <rdf:li rdf:resource="http://identifiers.org/bigg.metabolite/ade"/>
                  <rdf:li rdf:resource="http://identifiers.org/biocyc/META:ADENINE"/>
                  <rdf:li rdf:resource="http://identifiers.org/biocyc/META:ADENINE-RING"/>
                  <rdf:li rdf:resource="http://identifiers.org/chebi/CHEBI:16708"/>
                  <rdf:li rdf:resource="http://identifiers.org/chebi/CHEBI:22236"/>
                  <rdf:li rdf:resource="http://identifiers.org/chebi/CHEBI:40579"/>
                  <rdf:li rdf:resource="http://identifiers.org/chebi/CHEBI:13733"/>
                  <rdf:li rdf:resource="http://identifiers.org/chebi/CHEBI:2470"/>
                  <rdf:li rdf:resource="http://identifiers.org/hmdb/HMDB00034"/>
                  <rdf:li rdf:resource="http://identifiers.org/inchi_key/GFFGJBXGBJISGV-UHFFFAOYSA-N"/>
                  <rdf:li rdf:resource="http://identifiers.org/kegg.compound/C00147"/>
                  <rdf:li rdf:resource="http://identifiers.org/kegg.drug/D00034"/>
                  <rdf:li rdf:resource="http://identifiers.org/metanetx.chemical/MNXM168"/>
                  <rdf:li rdf:resource="http://identifiers.org/reactome.compound/83951"/>
                  <rdf:li rdf:resource="http://identifiers.org/sabiork/57"/>
                  <rdf:li rdf:resource="http://identifiers.org/seed.compound/cpd00128"/>
                  <rdf:li rdf:resource="http://identifiers.org/seed.compound/cpd22238"/>
                </rdf:Bag>
              </bqbiol:is>
            </rdf:Description>
          </rdf:RDF>
        </annotation>
      </species>
      <species metaid="meta_M_ade_e" sboTerm="SBO:0000247" id="M_ade_e" name="Adenine" compartment="e" hasOnlySubstanceUnits="true" boundaryCondition="false" constant="false" fbc:chemicalFormula="C5H5N5">
        <annotation>
          <rdf:RDF xmlns:rdf="http://www.w3.org/1999/02/22-rdf-syntax-ns#" xmlns:dcterms="http://purl.org/dc/terms/" xmlns:vCard="http://www.w3.org/2001/vcard-rdf/3.0#" xmlns:vCard4="http://www.w3.org/2006/vcard/ns#" xmlns:bqbiol="http://biomodels.net/biology-qualifiers/" xmlns:bqmodel="http://biomodels.net/model-qualifiers/">
            <rdf:Description rdf:about="#meta_M_ade_e">
              <bqbiol:is>
                <rdf:Bag>
                  <rdf:li rdf:resource="http://identifiers.org/bigg.metabolite/ade"/>
                  <rdf:li rdf:resource="http://identifiers.org/biocyc/META:ADENINE"/>
                  <rdf:li rdf:resource="http://identifiers.org/biocyc/META:ADENINE-RING"/>
                  <rdf:li rdf:resource="http://identifiers.org/chebi/CHEBI:16708"/>
                  <rdf:li rdf:resource="http://identifiers.org/chebi/CHEBI:22236"/>
                  <rdf:li rdf:resource="http://identifiers.org/chebi/CHEBI:40579"/>
                  <rdf:li rdf:resource="http://identifiers.org/chebi/CHEBI:13733"/>
                  <rdf:li rdf:resource="http://identifiers.org/chebi/CHEBI:2470"/>
                  <rdf:li rdf:resource="http://identifiers.org/hmdb/HMDB00034"/>
                  <rdf:li rdf:resource="http://identifiers.org/inchi_key/GFFGJBXGBJISGV-UHFFFAOYSA-N"/>
                  <rdf:li rdf:resource="http://identifiers.org/kegg.compound/C00147"/>
                  <rdf:li rdf:resource="http://identifiers.org/kegg.drug/D00034"/>
                  <rdf:li rdf:resource="http://identifiers.org/metanetx.chemical/MNXM168"/>
                  <rdf:li rdf:resource="http://identifiers.org/reactome.compound/83951"/>
                  <rdf:li rdf:resource="http://identifiers.org/sabiork/57"/>
                  <rdf:li rdf:resource="http://identifiers.org/seed.compound/cpd00128"/>
                  <rdf:li rdf:resource="http://identifiers.org/seed.compound/cpd22238"/>
                </rdf:Bag>
              </bqbiol:is>
            </rdf:Description>
          </rdf:RDF>
        </annotation>
      </species>
      <species metaid="meta_M_adn_c" sboTerm="SBO:0000247" id="M_adn_c" name="Adenosine" compartment="c" hasOnlySubstanceUnits="true" boundaryCondition="false" constant="false" fbc:chemicalFormula="C10H13N5O4">
        <annotation>
          <rdf:RDF xmlns:rdf="http://www.w3.org/1999/02/22-rdf-syntax-ns#" xmlns:dcterms="http://purl.org/dc/terms/" xmlns:vCard="http://www.w3.org/2001/vcard-rdf/3.0#" xmlns:vCard4="http://www.w3.org/2006/vcard/ns#" xmlns:bqbiol="http://biomodels.net/biology-qualifiers/" xmlns:bqmodel="http://biomodels.net/model-qualifiers/">
            <rdf:Description rdf:about="#meta_M_adn_c">
              <bqbiol:is>
                <rdf:Bag>
                  <rdf:li rdf:resource="http://identifiers.org/bigg.metabolite/adn"/>
                  <rdf:li rdf:resource="http://identifiers.org/biocyc/META:ADENOSINE"/>
                  <rdf:li rdf:resource="http://identifiers.org/chebi/CHEBI:22237"/>
                  <rdf:li rdf:resource="http://identifiers.org/chebi/CHEBI:13734"/>
                  <rdf:li rdf:resource="http://identifiers.org/chebi/CHEBI:40558"/>
                  <rdf:li rdf:resource="http://identifiers.org/chebi/CHEBI:16335"/>
                  <rdf:li rdf:resource="http://identifiers.org/chebi/CHEBI:40906"/>
                  <rdf:li rdf:resource="http://identifiers.org/chebi/CHEBI:40911"/>
                  <rdf:li rdf:resource="http://identifiers.org/chebi/CHEBI:40825"/>
                  <rdf:li rdf:resource="http://identifiers.org/chebi/CHEBI:2472"/>
                  <rdf:li rdf:resource="http://identifiers.org/hmdb/HMDB04402"/>
                  <rdf:li rdf:resource="http://identifiers.org/hmdb/HMDB00050"/>
                  <rdf:li rdf:resource="http://identifiers.org/hmdb/HMDB04421"/>
                  <rdf:li rdf:resource="http://identifiers.org/hmdb/HMDB04401"/>
                  <rdf:li rdf:resource="http://identifiers.org/inchi_key/OIRDTQYFTABQOQ-KQYNXXCUSA-N"/>
                  <rdf:li rdf:resource="http://identifiers.org/kegg.compound/C00212"/>
                  <rdf:li rdf:resource="http://identifiers.org/kegg.drug/D00045"/>
                  <rdf:li rdf:resource="http://identifiers.org/metanetx.chemical/MNXM212"/>
                  <rdf:li rdf:resource="http://identifiers.org/reactome.compound/83908"/>
                  <rdf:li rdf:resource="http://identifiers.org/reactome.compound/83909"/>
                  <rdf:li rdf:resource="http://identifiers.org/reactome.compound/8857850"/>
                  <rdf:li rdf:resource="http://identifiers.org/sabiork/1402"/>
                  <rdf:li rdf:resource="http://identifiers.org/seed.compound/cpd00182"/>
                </rdf:Bag>
              </bqbiol:is>
            </rdf:Description>
          </rdf:RDF>
        </annotation>
      </species>
      <species metaid="meta_M_adp_c" sboTerm="SBO:0000247" id="M_adp_c" name="ADP C10H12N5O10P2" compartment="c" hasOnlySubstanceUnits="true" boundaryCondition="false" constant="false" fbc:charge="-3" fbc:chemicalFormula="C10H12N5O10P2">
        <annotation>
          <rdf:RDF xmlns:rdf="http://www.w3.org/1999/02/22-rdf-syntax-ns#" xmlns:dcterms="http://purl.org/dc/terms/" xmlns:vCard="http://www.w3.org/2001/vcard-rdf/3.0#" xmlns:vCard4="http://www.w3.org/2006/vcard/ns#" xmlns:bqbiol="http://biomodels.net/biology-qualifiers/" xmlns:bqmodel="http://biomodels.net/model-qualifiers/">
            <rdf:Description rdf:about="#meta_M_adp_c">
              <bqbiol:is>
                <rdf:Bag>
                  <rdf:li rdf:resource="http://identifiers.org/bigg.metabolite/adp"/>
                  <rdf:li rdf:resource="http://identifiers.org/biocyc/META:ADP"/>
                  <rdf:li rdf:resource="http://identifiers.org/chebi/CHEBI:2342"/>
                  <rdf:li rdf:resource="http://identifiers.org/chebi/CHEBI:16761"/>
                  <rdf:li rdf:resource="http://identifiers.org/chebi/CHEBI:456216"/>
                  <rdf:li rdf:resource="http://identifiers.org/chebi/CHEBI:40553"/>
                  <rdf:li rdf:resource="http://identifiers.org/chebi/CHEBI:22244"/>
                  <rdf:li rdf:resource="http://identifiers.org/chebi/CHEBI:87518"/>
                  <rdf:li rdf:resource="http://identifiers.org/chebi/CHEBI:13222"/>
                  <rdf:li rdf:resource="http://identifiers.org/hmdb/HMDB01341"/>
                  <rdf:li rdf:resource="http://identifiers.org/inchi_key/XTWYTFMLZFPYCI-KQYNXXCUSA-K"/>
                  <rdf:li rdf:resource="http://identifiers.org/kegg.compound/C00008"/>
                  <rdf:li rdf:resource="http://identifiers.org/kegg.glycan/G11113"/>
                  <rdf:li rdf:resource="http://identifiers.org/metanetx.chemical/MNXM7"/>
                  <rdf:li rdf:resource="http://identifiers.org/reactome.compound/114565"/>
                  <rdf:li rdf:resource="http://identifiers.org/reactome.compound/211606"/>
                  <rdf:li rdf:resource="http://identifiers.org/reactome.compound/114564"/>
                  <rdf:li rdf:resource="http://identifiers.org/reactome.compound/6798177"/>
                  <rdf:li rdf:resource="http://identifiers.org/reactome.compound/5632457"/>
                  <rdf:li rdf:resource="http://identifiers.org/reactome.compound/5696026"/>
                  <rdf:li rdf:resource="http://identifiers.org/reactome.compound/8869360"/>
                  <rdf:li rdf:resource="http://identifiers.org/reactome.compound/29370"/>
                  <rdf:li rdf:resource="http://identifiers.org/reactome.compound/113581"/>
                  <rdf:li rdf:resource="http://identifiers.org/reactome.compound/113582"/>
                  <rdf:li rdf:resource="http://identifiers.org/sabiork/35"/>
                  <rdf:li rdf:resource="http://identifiers.org/seed.compound/cpd00008"/>
                </rdf:Bag>
              </bqbiol:is>
            </rdf:Description>
          </rdf:RDF>
        </annotation>
      </species>
      <species metaid="meta_M_adpglc_c" sboTerm="SBO:0000247" id="M_adpglc_c" name="ADPglucose C16H23N5O15P2" compartment="c" hasOnlySubstanceUnits="true" boundaryCondition="false" constant="false" fbc:charge="-2" fbc:chemicalFormula="C16H23N5O15P2">
        <annotation>
          <rdf:RDF xmlns:rdf="http://www.w3.org/1999/02/22-rdf-syntax-ns#" xmlns:dcterms="http://purl.org/dc/terms/" xmlns:vCard="http://www.w3.org/2001/vcard-rdf/3.0#" xmlns:vCard4="http://www.w3.org/2006/vcard/ns#" xmlns:bqbiol="http://biomodels.net/biology-qualifiers/" xmlns:bqmodel="http://biomodels.net/model-qualifiers/">
            <rdf:Description rdf:about="#meta_M_adpglc_c">
              <bqbiol:is>
                <rdf:Bag>
                  <rdf:li rdf:resource="http://identifiers.org/bigg.metabolite/adpglc"/>
                  <rdf:li rdf:resource="http://identifiers.org/biocyc/META:ADP-D-GLUCOSE"/>
                  <rdf:li rdf:resource="http://identifiers.org/chebi/CHEBI:40615"/>
                  <rdf:li rdf:resource="http://identifiers.org/chebi/CHEBI:20846"/>
                  <rdf:li rdf:resource="http://identifiers.org/chebi/CHEBI:57498"/>
                  <rdf:li rdf:resource="http://identifiers.org/chebi/CHEBI:13230"/>
                  <rdf:li rdf:resource="http://identifiers.org/chebi/CHEBI:15751"/>
                  <rdf:li rdf:resource="http://identifiers.org/chebi/CHEBI:2349"/>
                  <rdf:li rdf:resource="http://identifiers.org/hmdb/HMDB62621"/>
                  <rdf:li rdf:resource="http://identifiers.org/hmdb/HMDB06557"/>
                  <rdf:li rdf:resource="http://identifiers.org/hmdb/HMDB12186"/>
                  <rdf:li rdf:resource="http://identifiers.org/inchi_key/WFPZSXYXPSUOPY-ROYWQJLOSA-L"/>
                  <rdf:li rdf:resource="http://identifiers.org/kegg.compound/C00498"/>
                  <rdf:li rdf:resource="http://identifiers.org/kegg.glycan/G11109"/>
                  <rdf:li rdf:resource="http://identifiers.org/metanetx.chemical/MNXM561"/>
                  <rdf:li rdf:resource="http://identifiers.org/sabiork/3922"/>
                  <rdf:li rdf:resource="http://identifiers.org/seed.compound/cpd00387"/>
                </rdf:Bag>
              </bqbiol:is>
            </rdf:Description>
          </rdf:RDF>
        </annotation>
      </species>
      <species metaid="meta_M_adprib_c" sboTerm="SBO:0000247" id="M_adprib_c" name="ADPribose C15H21N5O14P2" compartment="c" hasOnlySubstanceUnits="true" boundaryCondition="false" constant="false" fbc:charge="-2" fbc:chemicalFormula="C15H21N5O14P2">
        <annotation>
          <rdf:RDF xmlns:rdf="http://www.w3.org/1999/02/22-rdf-syntax-ns#" xmlns:dcterms="http://purl.org/dc/terms/" xmlns:vCard="http://www.w3.org/2001/vcard-rdf/3.0#" xmlns:vCard4="http://www.w3.org/2006/vcard/ns#" xmlns:bqbiol="http://biomodels.net/biology-qualifiers/" xmlns:bqmodel="http://biomodels.net/model-qualifiers/">
            <rdf:Description rdf:about="#meta_M_adprib_c">
              <bqbiol:is>
                <rdf:Bag>
                  <rdf:li rdf:resource="http://identifiers.org/bigg.metabolite/adprib"/>
                  <rdf:li rdf:resource="http://identifiers.org/biocyc/META:ADENOSINE_DIPHOSPHATE_RIBOSE"/>
                  <rdf:li rdf:resource="http://identifiers.org/chebi/CHEBI:20850"/>
                  <rdf:li rdf:resource="http://identifiers.org/chebi/CHEBI:16960"/>
                  <rdf:li rdf:resource="http://identifiers.org/chebi/CHEBI:13231"/>
                  <rdf:li rdf:resource="http://identifiers.org/chebi/CHEBI:40752"/>
                  <rdf:li rdf:resource="http://identifiers.org/chebi/CHEBI:2351"/>
                  <rdf:li rdf:resource="http://identifiers.org/chebi/CHEBI:57967"/>
                  <rdf:li rdf:resource="http://identifiers.org/chebi/CHEBI:32889"/>
                  <rdf:li rdf:resource="http://identifiers.org/inchi_key/SRNWOUGRCWSEMX-TYASJMOZSA-L"/>
                  <rdf:li rdf:resource="http://identifiers.org/kegg.compound/C00301"/>
                  <rdf:li rdf:resource="http://identifiers.org/kegg.compound/C01882"/>
                  <rdf:li rdf:resource="http://identifiers.org/metanetx.chemical/MNXM48596"/>
                  <rdf:li rdf:resource="http://identifiers.org/reactome.compound/2393945"/>
                  <rdf:li rdf:resource="http://identifiers.org/reactome.compound/8870342"/>
                  <rdf:li rdf:resource="http://identifiers.org/reactome.compound/1131972"/>
                  <rdf:li rdf:resource="http://identifiers.org/sabiork/3120"/>
                  <rdf:li rdf:resource="http://identifiers.org/seed.compound/cpd01296"/>
                  <rdf:li rdf:resource="http://identifiers.org/seed.compound/cpd00251"/>
                </rdf:Bag>
              </bqbiol:is>
            </rdf:Description>
          </rdf:RDF>
        </annotation>
      </species>
      <species metaid="meta_M_agly3p_LLA_c" sboTerm="SBO:0000247" id="M_agly3p_LLA_c" name="1 Acyl sn glycerol 3 phosphate  lactis specific " compartment="c" hasOnlySubstanceUnits="true" boundaryCondition="false" constant="false" fbc:charge="-200" fbc:chemicalFormula="C2010H3799O700P100">
        <annotation>
          <rdf:RDF xmlns:rdf="http://www.w3.org/1999/02/22-rdf-syntax-ns#" xmlns:dcterms="http://purl.org/dc/terms/" xmlns:vCard="http://www.w3.org/2001/vcard-rdf/3.0#" xmlns:vCard4="http://www.w3.org/2006/vcard/ns#" xmlns:bqbiol="http://biomodels.net/biology-qualifiers/" xmlns:bqmodel="http://biomodels.net/model-qualifiers/">
            <rdf:Description rdf:about="#meta_M_agly3p_LLA_c">
              <bqbiol:is>
                <rdf:Bag>
                  <rdf:li rdf:resource="http://identifiers.org/bigg.metabolite/agly3p_LLA"/>
                </rdf:Bag>
              </bqbiol:is>
            </rdf:Description>
          </rdf:RDF>
        </annotation>
      </species>
      <species metaid="meta_M_ahcys_c" sboTerm="SBO:0000247" id="M_ahcys_c" name="S-Adenosyl-L-homocysteine" compartment="c" hasOnlySubstanceUnits="true" boundaryCondition="false" constant="false" fbc:chemicalFormula="C14H20N6O5S">
        <annotation>
          <rdf:RDF xmlns:rdf="http://www.w3.org/1999/02/22-rdf-syntax-ns#" xmlns:dcterms="http://purl.org/dc/terms/" xmlns:vCard="http://www.w3.org/2001/vcard-rdf/3.0#" xmlns:vCard4="http://www.w3.org/2006/vcard/ns#" xmlns:bqbiol="http://biomodels.net/biology-qualifiers/" xmlns:bqmodel="http://biomodels.net/model-qualifiers/">
            <rdf:Description rdf:about="#meta_M_ahcys_c">
              <bqbiol:is>
                <rdf:Bag>
                  <rdf:li rdf:resource="http://identifiers.org/bigg.metabolite/ahcys"/>
                  <rdf:li rdf:resource="http://identifiers.org/biocyc/META:ADENOSYL-HOMO-CYS"/>
                  <rdf:li rdf:resource="http://identifiers.org/chebi/CHEBI:12741"/>
                  <rdf:li rdf:resource="http://identifiers.org/chebi/CHEBI:45495"/>
                  <rdf:li rdf:resource="http://identifiers.org/chebi/CHEBI:8945"/>
                  <rdf:li rdf:resource="http://identifiers.org/chebi/CHEBI:16680"/>
                  <rdf:li rdf:resource="http://identifiers.org/chebi/CHEBI:67009"/>
                  <rdf:li rdf:resource="http://identifiers.org/chebi/CHEBI:22034"/>
                  <rdf:li rdf:resource="http://identifiers.org/chebi/CHEBI:57856"/>
                  <rdf:li rdf:resource="http://identifiers.org/chebi/CHEBI:12761"/>
                  <rdf:li rdf:resource="http://identifiers.org/chebi/CHEBI:12759"/>
                  <rdf:li rdf:resource="http://identifiers.org/hmdb/HMDB00939"/>
                  <rdf:li rdf:resource="http://identifiers.org/inchi_key/ZJUKTBDSGOFHSH-WFMPWKQPSA-N"/>
                  <rdf:li rdf:resource="http://identifiers.org/kegg.compound/C00021"/>
                  <rdf:li rdf:resource="http://identifiers.org/metanetx.chemical/MNXM19"/>
                  <rdf:li rdf:resource="http://identifiers.org/reactome.compound/2162252"/>
                  <rdf:li rdf:resource="http://identifiers.org/reactome.compound/77502"/>
                  <rdf:li rdf:resource="http://identifiers.org/reactome.compound/5278409"/>
                  <rdf:li rdf:resource="http://identifiers.org/reactome.compound/71285"/>
                  <rdf:li rdf:resource="http://identifiers.org/sabiork/1274"/>
                  <rdf:li rdf:resource="http://identifiers.org/seed.compound/cpd00019"/>
                </rdf:Bag>
              </bqbiol:is>
            </rdf:Description>
          </rdf:RDF>
        </annotation>
      </species>
      <species metaid="meta_M_ahdt_c" sboTerm="SBO:0000247" id="M_ahdt_c" name="2-Amino-4-hydroxy-6-(erythro-1,2,3-trihydroxypropyl)dihydropteridine triphosphate" compartment="c" hasOnlySubstanceUnits="true" boundaryCondition="false" constant="false" fbc:charge="-4" fbc:chemicalFormula="C9H12N5O13P3">
        <annotation>
          <rdf:RDF xmlns:rdf="http://www.w3.org/1999/02/22-rdf-syntax-ns#" xmlns:dcterms="http://purl.org/dc/terms/" xmlns:vCard="http://www.w3.org/2001/vcard-rdf/3.0#" xmlns:vCard4="http://www.w3.org/2006/vcard/ns#" xmlns:bqbiol="http://biomodels.net/biology-qualifiers/" xmlns:bqmodel="http://biomodels.net/model-qualifiers/">
            <rdf:Description rdf:about="#meta_M_ahdt_c">
              <bqbiol:is>
                <rdf:Bag>
                  <rdf:li rdf:resource="http://identifiers.org/bigg.metabolite/ahdt"/>
                  <rdf:li rdf:resource="http://identifiers.org/biocyc/META:DIHYDRONEOPTERIN-P3"/>
                  <rdf:li rdf:resource="http://identifiers.org/chebi/CHEBI:19455"/>
                  <rdf:li rdf:resource="http://identifiers.org/chebi/CHEBI:18372"/>
                  <rdf:li rdf:resource="http://identifiers.org/chebi/CHEBI:20684"/>
                  <rdf:li rdf:resource="http://identifiers.org/chebi/CHEBI:28069"/>
                  <rdf:li rdf:resource="http://identifiers.org/chebi/CHEBI:58462"/>
                  <rdf:li rdf:resource="http://identifiers.org/chebi/CHEBI:1002"/>
                  <rdf:li rdf:resource="http://identifiers.org/chebi/CHEBI:11509"/>
                  <rdf:li rdf:resource="http://identifiers.org/chebi/CHEBI:12201"/>
                  <rdf:li rdf:resource="http://identifiers.org/hmdb/HMDB12181"/>
                  <rdf:li rdf:resource="http://identifiers.org/hmdb/HMDB01144"/>
                  <rdf:li rdf:resource="http://identifiers.org/hmdb/HMDB00980"/>
                  <rdf:li rdf:resource="http://identifiers.org/inchi_key/DGGUVLXVLHAAGT-XINAWCOVSA-J"/>
                  <rdf:li rdf:resource="http://identifiers.org/kegg.compound/C04895"/>
                  <rdf:li rdf:resource="http://identifiers.org/metanetx.chemical/MNXM397"/>
                  <rdf:li rdf:resource="http://identifiers.org/reactome.compound/1474124"/>
                  <rdf:li rdf:resource="http://identifiers.org/sabiork/7657"/>
                  <rdf:li rdf:resource="http://identifiers.org/sabiork/25345"/>
                  <rdf:li rdf:resource="http://identifiers.org/seed.compound/cpd02978"/>
                </rdf:Bag>
              </bqbiol:is>
            </rdf:Description>
          </rdf:RDF>
        </annotation>
      </species>
      <species metaid="meta_M_aicar_c" sboTerm="SBO:0000247" id="M_aicar_c" name="5-Amino-1-(5-Phospho-D-ribosyl)imidazole-4-carboxamide" compartment="c" hasOnlySubstanceUnits="true" boundaryCondition="false" constant="false" fbc:charge="-2" fbc:chemicalFormula="C9H13N4O8P">
        <annotation>
          <rdf:RDF xmlns:rdf="http://www.w3.org/1999/02/22-rdf-syntax-ns#" xmlns:dcterms="http://purl.org/dc/terms/" xmlns:vCard="http://www.w3.org/2001/vcard-rdf/3.0#" xmlns:vCard4="http://www.w3.org/2006/vcard/ns#" xmlns:bqbiol="http://biomodels.net/biology-qualifiers/" xmlns:bqmodel="http://biomodels.net/model-qualifiers/">
            <rdf:Description rdf:about="#meta_M_aicar_c">
              <bqbiol:is>
                <rdf:Bag>
                  <rdf:li rdf:resource="http://identifiers.org/bigg.metabolite/aicar"/>
                  <rdf:li rdf:resource="http://identifiers.org/biocyc/META:AICAR"/>
                  <rdf:li rdf:resource="http://identifiers.org/chebi/CHEBI:573"/>
                  <rdf:li rdf:resource="http://identifiers.org/chebi/CHEBI:12102"/>
                  <rdf:li rdf:resource="http://identifiers.org/chebi/CHEBI:40739"/>
                  <rdf:li rdf:resource="http://identifiers.org/chebi/CHEBI:58475"/>
                  <rdf:li rdf:resource="http://identifiers.org/chebi/CHEBI:18406"/>
                  <rdf:li rdf:resource="http://identifiers.org/chebi/CHEBI:18966"/>
                  <rdf:li rdf:resource="http://identifiers.org/hmdb/HMDB01517"/>
                  <rdf:li rdf:resource="http://identifiers.org/inchi_key/NOTGFIUVDGNKRI-UUOKFMHZSA-L"/>
                  <rdf:li rdf:resource="http://identifiers.org/kegg.compound/C04677"/>
                  <rdf:li rdf:resource="http://identifiers.org/metanetx.chemical/MNXM365"/>
                  <rdf:li rdf:resource="http://identifiers.org/reactome.compound/111409"/>
                  <rdf:li rdf:resource="http://identifiers.org/sabiork/1891"/>
                  <rdf:li rdf:resource="http://identifiers.org/seed.compound/cpd02851"/>
                </rdf:Bag>
              </bqbiol:is>
            </rdf:Description>
          </rdf:RDF>
        </annotation>
      </species>
      <species metaid="meta_M_air_c" sboTerm="SBO:0000247" id="M_air_c" name="5-amino-1-(5-phospho-D-ribosyl)imidazole" compartment="c" hasOnlySubstanceUnits="true" boundaryCondition="false" constant="false" fbc:charge="-2" fbc:chemicalFormula="C8H12N3O7P">
        <annotation>
          <rdf:RDF xmlns:rdf="http://www.w3.org/1999/02/22-rdf-syntax-ns#" xmlns:dcterms="http://purl.org/dc/terms/" xmlns:vCard="http://www.w3.org/2001/vcard-rdf/3.0#" xmlns:vCard4="http://www.w3.org/2006/vcard/ns#" xmlns:bqbiol="http://biomodels.net/biology-qualifiers/" xmlns:bqmodel="http://biomodels.net/model-qualifiers/">
            <rdf:Description rdf:about="#meta_M_air_c">
              <bqbiol:is>
                <rdf:Bag>
                  <rdf:li rdf:resource="http://identifiers.org/bigg.metabolite/air"/>
                  <rdf:li rdf:resource="http://identifiers.org/chebi/CHEBI:28843"/>
                  <rdf:li rdf:resource="http://identifiers.org/chebi/CHEBI:12101"/>
                  <rdf:li rdf:resource="http://identifiers.org/chebi/CHEBI:18969"/>
                  <rdf:li rdf:resource="http://identifiers.org/chebi/CHEBI:2655"/>
                  <rdf:li rdf:resource="http://identifiers.org/chebi/CHEBI:58592"/>
                  <rdf:li rdf:resource="http://identifiers.org/hmdb/HMDB62575"/>
                  <rdf:li rdf:resource="http://identifiers.org/inchi_key/PDACUKOKVHBVHJ-ZRTZXPPTSA-M"/>
                  <rdf:li rdf:resource="http://identifiers.org/metanetx.chemical/MNXM162266"/>
                </rdf:Bag>
              </bqbiol:is>
            </rdf:Description>
          </rdf:RDF>
        </annotation>
      </species>
      <species metaid="meta_M_akg_c" sboTerm="SBO:0000247" id="M_akg_c" name="2-Oxoglutarate" compartment="c" hasOnlySubstanceUnits="true" boundaryCondition="false" constant="false" fbc:charge="-2" fbc:chemicalFormula="C5H4O5">
        <annotation>
          <rdf:RDF xmlns:rdf="http://www.w3.org/1999/02/22-rdf-syntax-ns#" xmlns:dcterms="http://purl.org/dc/terms/" xmlns:vCard="http://www.w3.org/2001/vcard-rdf/3.0#" xmlns:vCard4="http://www.w3.org/2006/vcard/ns#" xmlns:bqbiol="http://biomodels.net/biology-qualifiers/" xmlns:bqmodel="http://biomodels.net/model-qualifiers/">
            <rdf:Description rdf:about="#meta_M_akg_c">
              <bqbiol:is>
                <rdf:Bag>
                  <rdf:li rdf:resource="http://identifiers.org/bigg.metabolite/akg"/>
                  <rdf:li rdf:resource="http://identifiers.org/biocyc/META:2-KETOGLUTARATE"/>
                  <rdf:li rdf:resource="http://identifiers.org/chebi/CHEBI:40661"/>
                  <rdf:li rdf:resource="http://identifiers.org/chebi/CHEBI:16810"/>
                  <rdf:li rdf:resource="http://identifiers.org/chebi/CHEBI:11638"/>
                  <rdf:li rdf:resource="http://identifiers.org/chebi/CHEBI:30916"/>
                  <rdf:li rdf:resource="http://identifiers.org/chebi/CHEBI:19749"/>
                  <rdf:li rdf:resource="http://identifiers.org/chebi/CHEBI:1253"/>
                  <rdf:li rdf:resource="http://identifiers.org/chebi/CHEBI:30915"/>
                  <rdf:li rdf:resource="http://identifiers.org/chebi/CHEBI:19748"/>
                  <rdf:li rdf:resource="http://identifiers.org/envipath/32de3cf4-e3e6-4168-956e-32fa5ddb0ce1/compound/5b0a94f6-d411-44fd-bcc1-fb79b4e697f5"/>
                  <rdf:li rdf:resource="http://identifiers.org/envipath/4fd7f3e0-dd25-43ac-9453-dda3e52396e4/compound/6557f3f2-0ab8-494b-a865-8ce0eae788a9"/>
                  <rdf:li rdf:resource="http://identifiers.org/hmdb/HMDB00208"/>
                  <rdf:li rdf:resource="http://identifiers.org/hmdb/HMDB02812"/>
                  <rdf:li rdf:resource="http://identifiers.org/hmdb/HMDB62781"/>
                  <rdf:li rdf:resource="http://identifiers.org/inchi_key/KPGXRSRHYNQIFN-UHFFFAOYSA-L"/>
                  <rdf:li rdf:resource="http://identifiers.org/kegg.compound/C00026"/>
                  <rdf:li rdf:resource="http://identifiers.org/metanetx.chemical/MNXM20"/>
                  <rdf:li rdf:resource="http://identifiers.org/reactome.compound/113594"/>
                  <rdf:li rdf:resource="http://identifiers.org/reactome.compound/561075"/>
                  <rdf:li rdf:resource="http://identifiers.org/reactome.compound/5278317"/>
                  <rdf:li rdf:resource="http://identifiers.org/reactome.compound/113671"/>
                  <rdf:li rdf:resource="http://identifiers.org/reactome.compound/29406"/>
                  <rdf:li rdf:resource="http://identifiers.org/reactome.compound/389537"/>
                  <rdf:li rdf:resource="http://identifiers.org/sabiork/1922"/>
                  <rdf:li rdf:resource="http://identifiers.org/seed.compound/cpd00024"/>
                </rdf:Bag>
              </bqbiol:is>
            </rdf:Description>
          </rdf:RDF>
        </annotation>
      </species>
      <species metaid="meta_M_akg_e" sboTerm="SBO:0000247" id="M_akg_e" name="2-Oxoglutarate" compartment="e" hasOnlySubstanceUnits="true" boundaryCondition="false" constant="false" fbc:charge="-2" fbc:chemicalFormula="C5H4O5">
        <annotation>
          <rdf:RDF xmlns:rdf="http://www.w3.org/1999/02/22-rdf-syntax-ns#" xmlns:dcterms="http://purl.org/dc/terms/" xmlns:vCard="http://www.w3.org/2001/vcard-rdf/3.0#" xmlns:vCard4="http://www.w3.org/2006/vcard/ns#" xmlns:bqbiol="http://biomodels.net/biology-qualifiers/" xmlns:bqmodel="http://biomodels.net/model-qualifiers/">
            <rdf:Description rdf:about="#meta_M_akg_e">
              <bqbiol:is>
                <rdf:Bag>
                  <rdf:li rdf:resource="http://identifiers.org/bigg.metabolite/akg"/>
                  <rdf:li rdf:resource="http://identifiers.org/biocyc/META:2-KETOGLUTARATE"/>
                  <rdf:li rdf:resource="http://identifiers.org/chebi/CHEBI:40661"/>
                  <rdf:li rdf:resource="http://identifiers.org/chebi/CHEBI:16810"/>
                  <rdf:li rdf:resource="http://identifiers.org/chebi/CHEBI:11638"/>
                  <rdf:li rdf:resource="http://identifiers.org/chebi/CHEBI:30916"/>
                  <rdf:li rdf:resource="http://identifiers.org/chebi/CHEBI:19749"/>
                  <rdf:li rdf:resource="http://identifiers.org/chebi/CHEBI:1253"/>
                  <rdf:li rdf:resource="http://identifiers.org/chebi/CHEBI:30915"/>
                  <rdf:li rdf:resource="http://identifiers.org/chebi/CHEBI:19748"/>
                  <rdf:li rdf:resource="http://identifiers.org/envipath/32de3cf4-e3e6-4168-956e-32fa5ddb0ce1/compound/5b0a94f6-d411-44fd-bcc1-fb79b4e697f5"/>
                  <rdf:li rdf:resource="http://identifiers.org/envipath/4fd7f3e0-dd25-43ac-9453-dda3e52396e4/compound/6557f3f2-0ab8-494b-a865-8ce0eae788a9"/>
                  <rdf:li rdf:resource="http://identifiers.org/hmdb/HMDB00208"/>
                  <rdf:li rdf:resource="http://identifiers.org/hmdb/HMDB02812"/>
                  <rdf:li rdf:resource="http://identifiers.org/hmdb/HMDB62781"/>
                  <rdf:li rdf:resource="http://identifiers.org/inchi_key/KPGXRSRHYNQIFN-UHFFFAOYSA-L"/>
                  <rdf:li rdf:resource="http://identifiers.org/kegg.compound/C00026"/>
                  <rdf:li rdf:resource="http://identifiers.org/metanetx.chemical/MNXM20"/>
                  <rdf:li rdf:resource="http://identifiers.org/reactome.compound/113594"/>
                  <rdf:li rdf:resource="http://identifiers.org/reactome.compound/561075"/>
                  <rdf:li rdf:resource="http://identifiers.org/reactome.compound/5278317"/>
                  <rdf:li rdf:resource="http://identifiers.org/reactome.compound/113671"/>
                  <rdf:li rdf:resource="http://identifiers.org/reactome.compound/29406"/>
                  <rdf:li rdf:resource="http://identifiers.org/reactome.compound/389537"/>
                  <rdf:li rdf:resource="http://identifiers.org/sabiork/1922"/>
                  <rdf:li rdf:resource="http://identifiers.org/seed.compound/cpd00024"/>
                </rdf:Bag>
              </bqbiol:is>
            </rdf:Description>
          </rdf:RDF>
        </annotation>
      </species>
      <species metaid="meta_M_al26da_c" sboTerm="SBO:0000247" id="M_al26da_c" name="N6 Acetyl LL 2 6 diaminoheptanedioate" compartment="c" hasOnlySubstanceUnits="true" boundaryCondition="false" constant="false" fbc:charge="-2" fbc:chemicalFormula="C9H14N2O5">
        <annotation>
          <rdf:RDF xmlns:rdf="http://www.w3.org/1999/02/22-rdf-syntax-ns#" xmlns:dcterms="http://purl.org/dc/terms/" xmlns:vCard="http://www.w3.org/2001/vcard-rdf/3.0#" xmlns:vCard4="http://www.w3.org/2006/vcard/ns#" xmlns:bqbiol="http://biomodels.net/biology-qualifiers/" xmlns:bqmodel="http://biomodels.net/model-qualifiers/">
[truncated: 2,922,740 more chars]
