# Supplementary material for: Unlocking Elementary Conversion Modes: ecmtool Unveils All Capabilities of Metabolic Networks
Source: Patterns (N Y). 2020 Dec 29;2(1):100177. doi: 10.1016/j.patter.2020.100177 (PMC7815953; doi:10.1016/j.patter.2020.100177)
Supplement: Data S3. Zip Folder with Some Python Scripts Used for Comparison of Number of ECMs and EFMs in Various Subnetworks of the e_coli_core-Network [file mmc4.zip › result_files/ecms_bacteroid_ext.csv]

	cpd00067__91__e0__93__	cpd00107__91__e0__93__	cpd00007__91__e0__93__	cpd00009__91__e0__93__	cpd00011__91__e0__93__	cpd00013__91__e0__93__	cpd00035__91__e0__93__	cpd00041__91__e0__93__	cpd00048__91__e0__93__	cpd00076__91__e0__93__	cpd00130__91__e0__93__	cpd00155__91__c0__93__	cpd00214__91__c0__93__	cpd00227__91__e0__93__	cpd00281__91__e0__93__	cpd00421__91__c0__93__	cpd00528__91__e0__93__	cpd11640__91__e0__93__	cpd12836__91__c0__93__	cpdPG6__91__c0__93__	objective
0	-208/5	0	-338/5	-78	364/5	0	26/5	0	0	0	0	1	0	0	-104/5	26	0	0	0	0	0
1	0	0	-173/3	0	694/15	0	0	116/5	0	0	0	0	0	0	-578/15	0	-59/15	59/15	0	0	59/15
2	-861/40	0	-2069/40	-1	367/5	0	287/40	0	0	0	0	1421/1040	0	0	-287/10	0	0	0	0	1	0
3	0	0	-523/10	-183/5	119/5	0	0	112/5	0	-1	0	71/130	0	0	-163/5	61/5	0	0	0	0	0
4	0	0	-1051/10	-321/5	263/5	0	0	224/5	0	0	0	107/130	0	0	-331/5	107/5	-1	1	0	0	1
5	0	0	-169	0	1343/2	0	0	0	0	-1073/4	-67/2	1073/52	67	0	0	0	0	0	0	0	0
6	0	0	-18775/19	0	400	0	0	12850/19	0	0	0	0	0	0	-10225/19	0	-2625/38	2625/38	1	0	2625/38
7	0	0	-206/1029	0	1/3	0	0	82/1029	0	0	-41/1029	0	0	0	0	0	-41/1029	41/1029	16/8575	0	41/1029
8	0	0	-2613/28	0	78	0	0	429/14	0	0	0	1	0	0	-715/14	0	-143/28	143/28	0	0	143/28
9	0	0	-2901/2210	0	1357/1105	0	1321/1105	0	0	0	0	0	27/1105	0	-1	0	-243/2210	243/2210	0	0	243/2210
10	-653/43	0	-229/43	0	704/43	2/43	0	0	0	0	0	0	1	0	-8/43	0	0	0	0	0	0
11	0	0	-11/3	0	170/11	79/132	0	0	0	0	0	0	211/132	0	-4/3	0	-35/264	35/264	0	0	35/264
12	0	0	-367/3	-71	367/3	0	0	71/3	0	0	0	71/78	0	0	0	71/3	-71/6	71/6	0	0	71/6
13	-2	0	-497/55	0	552/55	0	0	2	0	0	0	92/715	0	0	0	0	-1	1	0	0	1
14	-104/69	0	-307/276	-31/46	215/138	0	0	0	0	0	0	31/3588	0	0	-1/2	31/138	0	0	0	0	0
15	0	0	-155/76	0	2	0	0	41/38	0	0	0	0	0	0	-41/76	0	-41/152	41/152	1/100	0	41/152
16	-1/11	0	-157/1232	0	11/56	0	0	0	0	-85/3696	0	85/48048	0	0	-139/1848	0	-29/3696	29/3696	0	0	29/3696
17	-15350/23	0	-6775/23	-6150/23	11250/23	0	0	0	0	0	0	1025/299	0	0	0	2050/23	0	0	1	0	0
18	0	0	-8061/136	-1	34	513/68	0	2961/68	0	0	-18	0	0	0	-2961/68	0	-513/136	513/136	0	1	513/136
19	0	0	-17025/112	0	1625/7	0	0	225/56	0	0	0	125/14	225/56	0	0	0	-225/112	225/112	1	0	225/112
20	-5250/43	0	-4950/43	0	13100/43	0	0	0	0	-2525/43	-1500/43	0	0	0	0	0	-1125/43	1125/43	1	0	1125/43
21	-57/32	0	-175/192	-1/18	17/9	0	0	7/32	0	0	0	0	0	0	-7/32	0	0	0	0	1/18	0
22	0	0	-12400/101	0	20750/101	0	0	1650/101	0	-12025/101	0	925/101	0	0	0	0	-1650/101	1650/101	1	0	1650/101
23	-113/759	0	-7/33	-4/23	8/33	0	1/33	0	0	0	0	2/897	0	0	-4/33	4/69	0	0	0	0	0
24	0	0	-1/880	0	17/1518	0	1/5520	0	0	-611/242880	-1/1518	0	1/759	0	0	0	-1/11040	1/11040	0	0	1/11040
25	0	0	-444/71	-4	1367/71	0	0	1	0	0	0	0	0	0	-1	1	0	0	0	1	0
26	-3146/71	0	-3588/71	-78	4238/71	0	0	0	0	0	-650/71	1	0	0	0	26	0	0	0	0	0
27	0	0	-312/25	0	104/3	0	182/75	0	0	-13	0	1	78/25	0	-416/75	0	0	0	0	0	0
28	-169/20	0	-291/20	-1	129/5	43/5	0	0	0	-53/20	0	0	3/20	0	-43/5	0	0	0	0	1	0
29	0	0	-12	0	296/27	2/9	296/27	0	0	0	0	0	2/9	0	-248/27	0	-1	1	0	0	1
30	-550/3	0	-1000/3	0	1700/3	0	0	0	0	-1450/9	0	1450/117	0	0	-1100/9	0	-275/9	275/9	1	0	275/9
31	0	0	-40/551	0	631/1653	0	0	0	0	-1/12	0	0	511/13224	0	0	0	-73/8816	73/8816	0	0	73/8816
32	0	0	-372/19	0	1312/19	0	79/19	0	0	0	0	0	123/19	0	-164/19	0	-1	1	0	0	1
33	0	0	-173	-108	34	0	0	104	0	-1	0	19/13	0	0	-104	36	0	0	0	0	0
34	0	0	-19/3	-5/2	80/3	1/2	0	0	0	0	0	0	17/6	0	-2	5/6	0	0	0	0	0
35	-52	0	-104/3	0	442/9	0	208/9	0	0	0	-26	1	0	0	-208/9	0	0	0	0	0	0
36	0	0	-552/71	-3	1972/71	2	0	0	0	0	0	0	3	0	-2	1	0	0	0	0	0
37	0	0	-57/5	-1	52	9/10	0	0	0	0	0	0	18/5	0	-18/5	0	0	0	0	1	0
38	0	0	-23/2	0	8	0	1	3	0	-19/5	0	71/130	0	0	-7	0	0	0	0	0	0
39	0	0	-150	0	200	0	0	0	0	-365/2	0	265/13	0	0	0	0	0	0	1	0	0
40	0	0	-37/108	-1/9	307/162	0	19/162	0	0	-1/2	0	0	0	0	-19/162	0	0	0	0	1/9	0
41	0	0	-988/11	0	1118/11	0	0	260/11	0	0	-130/11	1	0	0	0	0	-130/11	130/11	0	0	130/11
42	0	0	-1296/55	0	2176/55	2	0	0	0	0	0	656/715	2	0	0	0	-1	1	0	0	1
43	-7/99	0	-235/1584	-31/396	325/2376	1/22	11/216	0	0	0	0	0	0	0	-229/2376	5/198	0	0	0	1/396	0
44	-2	0	-394/55	0	504/55	2	0	0	0	0	0	84/715	0	0	0	0	-1	1	0	0	1
45	-499/576	0	-109/384	-1/9	17/18	0	0	31/192	0	0	-1/2	0	0	0	-31/192	1/36	0	0	0	1/36	0
46	0	0	-4275	0	3500	0	0	1650	0	-650	0	50	0	0	-2750	0	-275	275	1	0	275
47	0	0	-156	-108	34	0	0	104	0	-1	-34	19/13	0	0	-104	36	0	0	0	0	0
48	0	0	-191/152	0	1	0	0	10/19	0	-1/12	-1/76	0	0	0	-193/228	0	-41/456	41/456	0	0	41/456
49	0	0	-4/65	0	2/9	0	0	41/2340	0	0	-41/2340	0	41/2340	0	0	0	-41/4680	41/4680	2/4875	0	41/4680
50	0	0	-119/9	0	466/27	0	187/27	0	0	0	0	9/26	1	0	-214/27	0	0	0	0	0	0
51	-57/32	0	-79/192	-1/18	17/9	0	0	7/32	0	0	-1	0	0	0	-7/32	0	0	0	0	1/18	0
52	0	0	-35/33	-10/11	14/33	0	0	16/33	0	0	0	0	0	0	-2/3	10/33	0	0	0	0	0
53	0	0	-263/41	-66/41	312/41	0	2	22/41	0	0	0	11/533	0	0	-22/41	22/41	-1	1	0	0	1
54	-155/84	0	-307/84	0	4	155/84	0	0	0	0	0	0	0	0	-1	0	-71/168	71/168	0	0	71/168
55	0	0	-37/238	0	52/119	0	0	0	0	-1/6	0	1/78	67/1904	0	-67/2856	0	-67/11424	67/11424	0	0	67/11424
56	-67/3036	0	-19/276	0	1/11	0	0	67/3036	0	-1/66	-67/3036	1/858	0	0	0	0	-67/6072	67/6072	0	0	67/6072
57	0	0	-1950/19	0	3350/19	0	0	900/19	0	-2125/38	-450/19	0	0	0	0	0	-450/19	450/19	1	0	450/19
58	0	0	-1324/9	0	266	0	0	82/3	0	0	0	0	0	0	0	0	-82/3	82/3	289/225	0	82/3
59	0	0	-9285/136	-1	34	513/68	0	2961/68	0	0	0	0	0	0	-2961/68	0	-513/136	513/136	0	1	513/136
60	-923/30	0	-91/2	-143/10	52	13/2	0	0	0	0	0	1	0	0	-26	143/30	0	0	0	0	0
61	0	0	-3075/19	0	200	0	0	450/19	0	0	0	100/13	0	0	-225/19	0	-225/38	225/38	1	0	225/38
62	0	0	-5/99	-1/22	4/207	0	1/414	17/759	0	-1/1656	0	0	0	0	-73/2277	1/66	0	0	0	0	0
63	0	0	-17225/11	-15750/11	400	0	0	9650/11	0	0	0	0	0	0	-9650/11	5250/11	0	0	1	0	0
64	0	0	-37/24	-1/36	17/18	1/2	0	1/2	0	0	0	0	0	0	-1	0	0	0	0	1/36	0
65	0	0	-885/16	-1	543/16	0	0	287/8	0	0	-287/16	511/416	0	0	-287/8	0	0	0	0	1	0
66	-1352/45	0	-143/3	-182/15	182/3	0	0	0	0	0	0	1	0	0	-26	182/45	0	0	0	0	0
67	0	0	-136/3	0	496/3	0	0	0	0	0	0	25/39	16	0	-16	0	0	0	0	0	0
68	-386/25	0	-2074/75	-808/25	808/25	0	0	0	0	0	0	404/975	0	0	0	808/75	-1	1	0	0	1
69	-188900/93	0	-6700/31	-16400/93	176600/93	0	0	0	0	0	-30800/31	0	0	0	0	4100/93	0	0	1	4100/93	0
70	0	0	-1/3	0	17/6	0	0	0	0	-5/8	-1/6	0	1/3	0	0	0	0	0	0	0	0
71	-416/11	0	-364/11	0	546/11	0	52/11	0	0	0	-130/11	1	0	0	-208/11	0	0	0	0	0	0
72	0	0	-3/82	0	50/369	73/5904	0	0	0	-1/36	0	0	73/5904	0	0	0	-73/11808	73/11808	0	0	73/11808
73	-8	0	-33/4	0	21/2	0	1	0	0	0	0	11/52	0	0	-4	0	0	0	0	0	0
74	0	0	-511/55	0	456/55	0	0	4	0	0	-2	76/715	0	0	-2	0	-1	1	0	0	1
75	-54/11	0	-56/11	0	75/11	8/11	0	0	0	0	-1	43/286	0	0	-32/11	0	0	0	0	0	0
76	-17	0	-175/18	0	133/6	0	71/18	0	0	0	-17/2	0	0	0	0	0	-71/36	71/36	0	0	71/36
77	-2/11	0	-1/3	0	14/33	0	0	0	0	0	0	0	0	0	-2/11	0	0	0	0	0	0
78	-89/414	0	-13/138	-4/207	2/9	0	0	0	0	0	0	0	0	0	-1/46	1/207	0	0	0	1/207	0
79	0	0	-2483/19	-78	26	0	0	1508/19	0	0	0	1	0	0	-1495/19	26	-13/38	13/38	0	0	13/38
80	-80/11	0	-140/11	0	160/11	20/11	0	0	0	-1	0	62/143	0	0	-80/11	0	0	0	0	0	0
81	0	0	-4154/165	0	7124/165	0	0	0	0	0	0	1994/2145	2	0	0	0	-1	1	0	0	1
82	-150/7	0	-7200/49	0	10700/49	0	0	0	0	0	0	5050/637	0	0	0	0	-225/49	225/49	1	0	225/49
83	-500	0	-225	0	450	0	50	0	0	0	0	0	0	0	0	0	-25	25	1	0	25
84	0	0	-887/13224	0	631/1653	0	0	0	0	-1/12	-73/6612	0	511/13224	0	0	0	-73/8816	73/8816	0	0	73/8816
85	-1	0	-151/220	0	103/110	0	0	0	0	0	0	71/2860	0	0	0	0	0	0	0	0	0
86	0	0	-5577/116	-2925/58	663/29	0	0	975/58	0	-533/116	0	1	0	0	-975/58	975/58	0	0	0	0	0
87	0	0	-373/88	-937/396	17/9	1	0	701/396	0	0	0	0	0	0	-1097/396	305/396	0	0	0	1/18	0
88	-3146/71	0	-3913/71	-78	4238/71	0	0	0	0	0	0	1	0	0	0	26	0	0	0	0	0
89	0	0	-97/66	-14/11	1/2	0	1/18	139/198	0	0	0	0	0	0	-61/66	14/33	0	0	0	0	0
90	-1125/23	0	-5775/46	0	200	0	0	1125/23	0	-50	0	0	0	0	0	0	-1125/46	1125/46	1	0	1125/46
91	0	0	-2656/55	0	14128/165	0	0	0	0	0	0	4408/2145	14/3	0	0	0	-1	1	0	0	1
92	0	0	-229/957	0	2161/957	0	0	0	0	-67/132	-109/957	0	251/957	0	0	0	-1/58	1/58	0	0	1/58
93	-15	0	-755/12	-46	1025/18	0	737/18	0	0	0	0	7/13	0	0	-737/18	15	0	0	0	1	0
94	-3	0	-7	0	8	0	1	0	0	-13/5	0	47/130	0	0	-4	0	0	0	0	0	0
95	0	0	-127/102	-1/2	2/3	149/408	0	25/51	0	0	0	0	1/24	0	-14/17	1/6	-13/816	13/816	0	0	13/816
96	-150/7	0	-7050/49	0	10700/49	0	0	0	0	0	-300/49	5050/637	0	0	0	0	-225/49	225/49	1	0	225/49
97	0	0	-82/6061	0	65/1653	0	0	0	0	-1/66	0	1/858	469/145464	0	0	0	-67/96976	67/96976	0	0	67/96976
98	0	0	-25/3	0	32	0	0	0	0	0	0	0	71/24	0	-71/36	0	-71/144	71/144	0	0	71/144
99	-29/3	0	-119/6	0	15	29/3	0	0	0	0	0	71/234	0	0	-29/3	0	0	0	0	0	0
100	-2/253	0	-1/704	-1/4048	19/2208	0	17/24288	0	0	-1/8096	-1/253	0	0	0	-17/24288	0	0	0	0	1/4048	0
101	-2050/19	0	-150	-6150/19	200	0	0	0	0	0	0	0	0	0	0	2050/19	0	0	1	0	0
102	0	0	-78	0	78	0	0	0	0	0	0	1	0	0	0	0	0	0	0	0	0
103	0	0	-8	0	32/5	0	0	16/5	0	0	0	1/195	0	0	-16/3	0	-8/15	8/15	0	0	8/15
104	-1430/71	0	-3393/71	0	2678/71	1430/71	0	0	0	0	0	1	0	0	-1430/71	0	0	0	0	0	0
105	0	0	-25550/23	-22350/23	12200/23	0	950/23	10300/23	0	0	0	3725/299	0	0	-14100/23	7450/23	0	0	1	0	0
106	-13/150	0	-7/66	-43/550	4/33	1/66	0	0	0	-43/3300	0	43/21450	0	0	-2/33	43/1650	0	0	0	0	0
107	0	0	-5925/38	0	200	0	0	450/19	0	0	-225/19	100/13	0	0	-225/19	0	-225/38	225/38	1	0	225/38
108	0	0	-519/142	-1	1289/71	0	0	0	0	-1/2	0	0	0	0	0	0	0	0	0	1	0
109	0	0	-151/73	-3	662/73	0	0	0	0	-305/146	0	0	1	0	0	1	0	0	0	0	0
110	0	0	-179/56	-1	275/16	0	0	57/112	0	-2035/448	0	0	0	0	-57/56	0	0	0	0	1	0
111	-5/6	0	-1	0	4/3	0	0	0	0	0	0	0	0	0	-1/2	0	0	0	0	0	0
112	0	0	-1976/51	0	7618/153	0	3640/153	0	0	0	-26/17	1	52/17	0	-3640/153	0	0	0	0	0	0
113	-13/3	0	-7	-4	8	0	1	0	0	0	0	3/26	0	0	-4	4/3	0	0	0	0	0
114	0	0	-10	0	32	0	1	0	0	0	0	19/104	3	0	-4	0	0	0	0	0	0
115	0	0	-57/8	0	755/16	1/4	0	0	0	0	-35/16	0	43/8	0	-1	0	0	0	0	0	0
116	0	0	-1/6	0	85/207	0	0	17/207	0	-59/414	-13/207	59/5382	1/23	0	-17/207	0	0	0	0	0	0
117	0	0	-347/204	0	7/6	29/51	0	29/51	0	-1/24	0	0	0	0	-25/34	0	-41/204	41/204	0	0	41/204
118	-10225/23	0	-10475/46	0	400	0	0	1025/23	0	0	0	0	0	0	0	0	-1025/46	1025/46	1	0	1025/46
119	0	0	-1803/20	-1	2213/50	0	513/50	1413/25	0	0	0	0	0	0	-1413/25	0	-513/100	513/100	0	1	513/100
120	-461/768	0	-457/1536	-1/48	2/3	0	0	17/256	0	-1/96	0	0	0	0	-17/256	0	0	0	0	1/48	0
121	-142/3	0	-257	-568/3	2830/3	0	0	0	0	0	0	0	0	0	0	142/3	0	0	0	142/3	0
122	0	0	-527/228	0	2	0	0	71/57	0	0	-71/114	0	0	0	-71/114	0	-71/228	71/228	0	0	71/228
123	0	0	-95/112	0	113/168	0	0	1/3	0	-109/1008	0	109/13104	0	0	-283/504	0	-53/1008	53/1008	0	0	53/1008
124	0	0	-403	0	2462	0	0	0	0	0	0	0	284	0	0	0	0	0	0	0	0
125	0	0	-1/2	0	2/3	0	0	0	0	0	0	0	0	0	0	0	0	0	1/300	0	0
126	0	0	-1725/7	-1350/7	200	0	0	450/7	0	0	0	100/13	0	0	-450/7	450/7	0	0	1	0	0
127	-400	0	-150	0	400	0	0	0	0	0	-200	0	0	0	0	0	0	0	1	0	0
128	0	0	-150	0	420	55/2	0	0	0	-210	0	210/13	55/2	0	0	0	-55/4	55/4	1	0	55/4
129	-71/282	0	-39/94	0	2/3	0	0	0	0	0	0	0	0	0	-71/423	0	-71/1692	71/1692	0	0	71/1692
130	-510/71	0	-410/71	0	736/71	0	0	2	0	0	-326/71	0	0	0	0	0	-1	1	0	0	1
131	0	0	-4200/17	0	1025	0	0	0	0	-15775/34	-825/17	15775/442	1650/17	0	0	0	0	0	1	0	0
132	0	0	-119/38	0	2	0	0	403/152	0	0	-211/152	0	1/8	0	-43/19	0	-59/304	59/304	0	0	59/304
133	0	0	-37/12	-1	1180/69	0	19/138	19/46	0	-2503/552	0	0	0	0	-133/138	0	0	0	0	1	0
134	-188900/93	0	-22100/31	-16400/93	176600/93	0	0	0	0	0	0	0	0	0	0	4100/93	0	0	1	4100/93	0
135	-1025/21	0	-2125/21	0	200	1025/21	0	0	0	0	0	0	0	0	0	0	-1025/42	1025/42	1	0	1025/42
136	0	0	-3/2	-70/207	1390/207	97/828	0	0	0	0	0	0	229/414	0	-97/207	35/414	0	0	0	35/414	0
137	0	0	-22500/29	0	71800/29	1650/29	0	0	0	-29300/29	0	29300/377	6600/29	0	-6600/29	0	0	0	1	0	0
138	0	0	-261/4	-1	491/2	51/2	0	0	0	-55/8	0	0	51/2	0	-51/2	0	0	0	0	1	0
139	0	0	-569/1584	-31/198	17/99	7/72	0	13/88	0	0	0	0	0	0	-21/88	5/99	-5/1584	5/1584	0	1/198	5/1584
140	0	0	-89/880	0	17/22	0	1/80	0	0	-611/3520	0	0	1/11	0	0	0	-1/160	1/160	0	0	1/160
141	-988/31	0	-1235/31	0	1638/31	0	0	0	0	0	0	1	0	0	-624/31	0	0	0	0	0	0
142	0	0	-6	0	157/4	0	1	0	0	0	-9/4	0	9/2	0	-1	0	0	0	0	0	0
143	-89/10	0	-241/10	0	172/5	0	33/10	0	0	0	0	179/260	1	0	-66/5	0	0	0	0	0	0
144	-73/114	0	-1	-73/38	1	0	0	0	0	-1/12	0	0	0	0	0	73/114	0	0	0	0	0
145	0	0	-1326/11	-936/11	26	0	0	884/11	0	0	-26	1	0	0	-884/11	312/11	0	0	0	0	0
146	0	0	-37/6	0	34/9	1	34/9	1	0	0	0	0	0	0	-43/9	0	-1/2	1/2	0	0	1/2
147	-6250/19	0	-450	-7350/19	400	200	0	0	0	0	0	0	0	0	-200	2450/19	0	0	1	0	0
148	-65	0	-1027/6	-117	1027/9	26	793/9	0	0	0	0	1	0	0	-1027/9	39	0	0	0	0	0
149	0	0	-2	0	4/3	0	0	2/3	0	0	-1/3	0	0	0	-2/3	0	0	0	0	0	0
150	0	0	-613/23	-444/23	272/23	0	34/23	250/23	0	-1	0	97/299	0	0	-386/23	148/23	0	0	0	0	0
151	0	0	-17979/140	-78	78	0	0	3419/70	0	0	0	1	0	0	-897/14	26	-533/140	533/140	0	0	533/140
152	-229/6	0	-65	-86/3	530/3	31/4	0	0	0	0	0	0	0	0	-31	43/6	0	0	0	43/6	0
153	0	0	-248/21	-76/63	3232/63	0	1	0	0	0	0	0	3	0	-4	0	0	0	0	76/63	0
154	-7	0	-32	-24	86/3	0	62/3	0	0	0	0	4/13	1	0	-62/3	8	0	0	0	0	0
155	0	0	-1612/17	-78	689/17	247/68	0	689/17	0	0	0	1	0	0	-936/17	26	0	0	39/680	0	0
156	0	0	-12051/136	0	52	1001/68	0	2327/68	0	0	0	1	0	0	-4095/68	0	-559/136	559/136	0	0	559/136
157	0	0	-1887/110	-1	1741/55	0	0	0	0	0	0	1057/1430	0	0	0	0	0	0	0	1	0
158	0	0	-1/9	0	101/1518	0	103/4554	17/253	0	0	-17/506	0	0	0	-17/253	0	-103/9108	103/9108	0	0	103/9108
159	0	0	-3593/3264	-1/24	1	223/544	0	223/544	0	-5/48	0	0	0	0	-1213/1632	0	-125/3264	125/3264	0	1/24	125/3264
160	-463/18	0	-239/6	-229/6	100/3	13	0	0	0	0	0	28/117	0	0	-13	229/18	0	0	0	0	0
161	0	0	-11/4	0	10	1/4	0	0	0	0	0	35/832	1	0	-1	0	0	0	0	0	0
162	-4748/71	0	-519/71	-2	4952/71	0	0	0	0	-1	-2374/71	0	0	0	0	0	0	0	0	2	0
163	0	0	-571/396	-14/11	1/2	0	1/18	139/198	0	0	-1/18	0	0	0	-61/66	14/33	0	0	0	0	0
164	-71/126	0	-181/126	0	2	71/126	0	0	0	0	0	0	0	0	0	0	-71/252	71/252	0	0	71/252
165	0	0	-1	0	104/33	71/264	0	0	0	0	0	0	71/264	0	0	0	-71/528	71/528	0	0	71/528
166	0	0	-5/1826	0	175/8217	1/2988	0	0	0	-157/32868	0	0	1/396	0	0	0	-1/5976	1/5976	0	0	1/5976
167	0	0	-325/18	-67/6	397/9	0	0	0	0	-689/36	0	21/13	67/18	0	0	67/18	0	0	0	0	0
168	-350/6219	0	-197/2073	-43/6219	116/691	1/18	0	0	0	-215/12438	0	0	0	0	-350/6219	0	0	0	0	43/6219	0
169	0	0	-49/396	0	17/54	0	17/297	0	0	-5/44	0	5/572	1/33	0	-17/297	0	0	0	0	0	0
170	-37/5	0	-141/10	-3	113/5	41/5	0	0	0	-31/20	0	0	9/5	0	-41/5	1	0	0	0	0	0
171	0	0	-17/33	0	166/99	2/11	4/99	0	0	0	0	0	2/11	0	-2/9	0	0	0	0	0	0
172	0	0	-337/720	0	16/9	0	103/720	0	0	-1063/2880	0	0	1/6	0	-2/9	0	-7/160	7/160	0	0	7/160
173	0	0	-25/3	0	106/3	8/3	0	0	0	-2/3	0	0	4	0	-8/3	0	0	0	0	0	0
174	0	0	-236/99	-25/33	116/9	19/198	0	38/99	0	-75/22	0	0	0	0	-76/99	0	0	0	0	25/33	0
175	0	0	-26/483	-41/2898	17/63	0	0	0	0	0	0	0	0	0	0	0	0	0	1/4600	41/2898	0
176	-499/192	0	-205/128	-1/3	17/6	0	0	31/64	0	0	0	0	0	0	-31/64	1/12	0	0	0	1/12	0
177	0	0	-6400/29	0	31220/29	0	0	0	0	0	-820/29	0	2870/29	0	0	0	-615/29	615/29	1	0	615/29
178	0	0	-2	0	4/3	1/3	0	1/3	0	0	0	0	0	0	-2/3	0	0	0	0	0	0
179	-1/9	0	-1/2	0	4/9	1/9	0	0	0	0	0	0	0	0	-1/9	0	0	0	0	0	0
180	0	0	-200/31	0	140/31	0	0	60/31	0	-1	0	92/403	0	0	-120/31	0	0	0	0	0	0
181	0	0	-313	0	1010/3	0	0	284/3	0	0	0	0	0	0	0	0	-142/3	142/3	0	0	142/3
182	0	0	-2054/71	-5226/355	2054/71	0	0	1742/355	0	-3744/355	0	1	0	0	0	1742/355	-871/355	871/355	0	0	871/355
183	-17/63	0	-71/126	0	1	89/252	0	0	0	-1/12	0	0	1/12	0	-1/3	0	-5/504	5/504	0	0	5/504
184	-1/18	0	-449/4748	-74/10683	397/2374	1/18	0	0	0	-1483/85464	0	0	0	0	-1/18	0	0	0	0	74/10683	0
185	0	0	-31125/38	0	400	0	0	12850/19	0	0	-6425/19	0	0	0	-10225/19	0	-2625/38	2625/38	1	0	2625/38
186	0	0	-71	-82	40	0	0	82/3	0	0	0	41/39	0	0	-82/3	82/3	0	0	1/5	0	0
187	0	0	-44/3	0	152/13	0	0	232/39	0	0	0	0	0	0	-382/39	0	-1	1	0	0	1
188	0	0	-16125/11	-15750/11	400	0	0	9650/11	0	0	-200	0	0	0	-9650/11	5250/11	0	0	1	0	0
189	0	0	-1647/118	0	518/59	0	2	611/59	0	0	-318/59	0	25/59	0	-611/59	0	-1	1	0	0	1
190	-151600/51	0	-4600/17	-4100/51	151600/51	0	0	0	0	-2050/51	-75800/51	0	0	0	0	0	0	0	1	4100/51	0
191	0	0	-325/4	0	521/6	0	0	67/3	0	-263/12	0	263/156	0	0	0	0	-67/6	67/6	0	0	67/6
192	0	0	-217/3498	0	177/583	0	0	0	0	-125/1908	0	0	1/33	0	-109/5247	0	-25/5247	25/5247	0	0	25/5247
193	-825/23	0	-6075/46	0	200	0	0	825/23	0	-100	0	100/13	0	0	0	0	-825/46	825/46	1	0	825/46
194	0	0	-133/2208	-1/184	403/3312	0	5/144	0	0	-17/368	0	1/299	0	0	-5/144	0	0	0	0	1/184	0
195	0	0	-6225/34	0	200	1125/17	0	1125/17	0	-50	0	0	0	0	-1125/17	0	-1125/34	1125/34	1	0	1125/34
196	0	0	-8281/19584	-1/144	2/9	461/9792	0	293/1088	0	-1/288	0	0	0	0	-293/1088	0	-461/19584	461/19584	0	1/144	461/19584
197	0	0	-4569/4	-1583/2	529/2	0	0	1521/2	0	0	-497/2	525/52	0	0	-1521/2	527/2	0	0	0	1	0
198	0	0	-17/3	0	62/3	0	0	0	0	0	0	0	2	0	-2	0	0	0	0	0	0
199	0	0	-6525/38	0	200	0	0	1650/19	0	-100	-825/19	100/13	0	0	-825/19	0	-825/38	825/38	1	0	825/38
200	-3	0	-191/21	-88/63	1912/63	0	1	0	0	0	0	0	0	0	-4	0	0	0	0	88/63	0
201	0	0	-151/563	-64/1689	2/3	0	0	68/563	0	-32/1689	0	0	0	0	-68/563	0	0	0	0	64/1689	0
202	0	0	-212	0	497/2	0	0	73	0	-263/8	-73/2	0	0	0	0	0	-73/2	73/2	0	0	73/2
203	-225/23	0	-3225/23	0	200	0	0	225/23	0	0	-225/23	100/13	0	0	0	0	-225/46	225/46	1	0	225/46
204	-6150/139	0	-16750/139	0	36000/139	0	0	0	0	0	0	0	0	0	0	0	-3075/139	3075/139	1	0	3075/139
205	-3071/44	0	-2437/88	-2	3275/44	0	51/44	0	0	-1	0	0	0	0	-51/11	0	0	0	0	2	0
206	-2/3	0	-1	0	4/3	0	0	0	0	0	-1/3	0	0	0	0	0	0	0	0	0	0
207	0	0	-858/59	0	544/59	2	0	628/59	0	0	-272/59	0	34/59	0	-628/59	0	-1	1	0	0	1
208	0	0	-1378/17	0	26	104/17	0	988/17	0	0	-26	1	0	0	-988/17	0	-52/17	52/17	0	0	52/17
209	0	0	-481/3	0	1118/9	0	1352/9	0	0	-13	0	1	0	0	-1118/9	0	-13	13	0	0	13
210	-1350/139	0	-19950/139	0	29600/139	0	0	0	0	0	0	100/13	0	0	0	0	-675/139	675/139	1	0	675/139
211	-10225/23	0	-2425/23	0	400	0	0	1025/23	0	0	-5625/23	0	0	0	0	0	-1025/46	1025/46	1	0	1025/46
212	0	0	-829/44	0	236/11	0	37/22	89/22	0	0	0	287/572	1	0	-237/22	0	0	0	0	0	0
213	-29/21	0	-241/84	0	7/2	29/21	0	0	0	-1/8	0	0	0	0	-1/2	0	-37/84	37/84	0	0	37/84
214	-19/66	0	-134/99	-5/11	796/99	0	19/198	0	0	-149/72	0	0	0	0	-38/99	0	0	0	0	5/11	0
215	-247/1518	0	-7/66	-2/23	251/1518	0	1/66	0	0	0	-67/1518	1/897	0	0	-2/33	2/69	0	0	0	0	0
216	0	0	-232	-246	856	0	0	0	0	0	0	41/13	82	0	0	82	0	0	1	0	0
217	0	0	-47/48	0	2/3	0	0	5/8	0	0	-1/3	0	1/24	0	-5/8	0	0	0	0	0	0
218	0	0	-1819/20	-4	2199/50	0	499/50	1424/25	0	0	0	0	0	0	-1424/25	1	-499/100	499/100	0	1	499/100
219	-15/8	0	-259/16	-12	8	1	0	49/8	0	0	0	2/13	0	0	-81/8	4	0	0	0	0	0
220	0	0	-2366/25	0	858/25	0	208/25	1716/25	0	0	-858/25	1	0	0	-1716/25	0	-104/25	104/25	0	0	104/25
221	0	0	-1439/138	0	2227/69	0	0	0	0	-25/2	0	25/26	67/23	0	-67/23	0	0	0	0	0	0
222	-41/92	0	-235/184	0	2	0	0	41/92	0	0	0	0	0	0	0	0	-41/184	41/184	1/100	0	41/184
223	0	0	-601/58	0	808/29	26/29	0	1	0	-300/29	0	300/377	75/29	0	-133/29	0	0	0	0	0	0
224	0	0	-511/612	0	2/3	1/306	0	103/306	0	0	0	0	0	0	-19/34	0	-35/612	35/612	0	0	35/612
225	0	0	-172/69	-5/23	332/69	1/6	0	2/3	0	-85/46	0	40/299	0	0	-4/3	0	0	0	0	5/23	0
226	0	0	-37/21	-100/693	5506/693	0	0	0	0	0	0	0	6/11	0	-6/11	0	0	0	0	100/693	0
227	0	0	-613/3	0	164	0	2/3	82	0	0	0	0	0	0	-410/3	0	-14	14	0	0	14
228	0	0	-28/11	-1/11	2	0	0	34/33	0	0	0	0	0	0	-56/33	1/33	-1/6	1/6	0	0	1/6
229	0	0	-150	0	200	0	0	0	0	-50	0	0	0	0	0	0	0	0	1	0	0
230	0	0	-5025/11	-6750/11	200	0	0	2250/11	0	-50	0	0	0	0	-2250/11	2250/11	0	0	1	0	0
231	-1/11	0	-5/32	-1/88	145/528	1/11	1/528	0	0	-5/176	0	0	0	0	-49/528	0	0	0	0	1/88	0
232	0	0	-1930/43	-1	1836/43	287/86	0	574/43	0	0	0	588/559	0	0	-1148/43	0	0	0	0	1	0
233	-126/43	0	-285/43	-1	940/43	63/86	0	0	0	0	0	0	0	0	-126/43	0	0	0	0	1	0
234	0	0	-725/41	-456/41	456/41	0	0	316/41	0	0	-2	76/533	0	0	-234/41	152/41	-1	1	0	0	1
235	-3	0	-7	0	8	0	1	0	0	-1	0	7/26	0	0	-4	0	0	0	0	0	0
236	-135/2	0	-6	0	73	0	1	0	0	0	-36	0	9/2	0	-1	0	0	0	0	0	0
237	0	0	-343	-228	76	0	0	232	0	0	-78	38/13	0	0	-230	76	-1	1	0	0	1
238	0	0	-15119/643	0	24414/643	1430/643	0	0	0	0	0	1	1430/643	0	-1430/643	0	0	0	0	0	0
239	0	0	-2057/32	-1	543/16	0	0	287/8	0	0	0	511/416	0	0	-287/8	0	0	0	0	1	0
240	-386/25	0	-2024/75	-808/25	808/25	0	0	0	0	0	-4/3	404/975	0	0	0	808/75	-1	1	0	0	1
241	-421/4026	0	-97/671	-155/1342	85/671	133/2013	0	0	0	0	0	1/4758	0	0	-133/2013	155/4026	0	0	1/3300	0	0
242	-89/414	0	-13/276	-4/207	2/9	0	0	0	0	0	-13/138	0	0	0	-1/46	1/207	0	0	0	1/207	0
243	-400	0	-250	0	400	0	0	0	0	0	0	0	0	0	0	0	0	0	1	0	0
244	-1/16	0	-37/32	0	1	0	0	7/16	0	-1/12	0	0	0	0	-37/48	0	-1/12	1/12	0	0	1/12
245	0	0	-15373/40	-5393/20	3799/20	0	0	1641/10	0	0	0	1771/520	0	0	-4773/20	1791/20	0	0	0	1	0
246	-469/1212	0	-169/303	0	1	0	0	0	0	-1/6	-67/606	1/78	0	0	0	0	-67/808	67/808	0	0	67/808
247	0	0	-146/3	0	713/9	0	0	0	0	0	-1	713/234	2	0	0	0	0	0	14/45	0	0
248	0	0	-68/3	0	160/9	0	196/9	0	0	-1	0	0	0	0	-160/9	0	-2	2	0	0	2
249	0	0	-78	0	26	0	0	52	0	0	-26	1	0	0	-52	0	0	0	0	0	0
250	0	0	-595/108	-3	194/81	110/81	0	361/162	0	0	0	1/81	7/54	0	-581/162	1	0	0	0	0	0
251	-2	0	-12	0	28/3	2	28/3	0	0	0	0	0	0	0	-28/3	0	-1	1	0	0	1
252	0	0	-959/528	-59/44	2/3	0	0	283/264	0	0	0	0	1/24	0	-283/264	59/132	0	0	0	0	0
253	0	0	-2200/13	0	9600/13	0	0	0	0	-2400/13	0	0	750/13	0	0	0	-375/13	375/13	1	0	375/13
254	0	0	-1825/3	-600	2750/9	0	950/9	200	0	0	0	100/13	0	0	-2750/9	200	0	0	1	0	0
255	0	0	-28/3	0	61	0	0	0	0	0	-25/9	0	62/9	0	-4/3	0	0	0	0	0	0
256	0	0	-850	0	400	0	0	400	0	0	0	0	0	0	-400	0	0	0	1	0	0
257	0	0	-410	0	481	71	0	71	0	0	0	0	0	0	0	0	-71	71	0	0	71
258	0	0	-1901/145464	0	65/1653	0	0	0	0	-1/66	-67/72732	1/858	469/145464	0	0	0	-67/96976	67/96976	0	0	67/96976
259	0	0	-731/3	-256/3	1178/3	0	0	124	0	0	0	0	0	0	-124	64/3	0	0	0	64/3	0
260	0	0	-987/103	0	544/103	2	0	478/103	0	0	0	0	0	0	-478/103	0	-1	1	0	0	1
261	0	0	-329/1560	0	2/3	0	0	41/780	0	0	0	0	41/780	0	0	0	-41/1560	41/1560	2/1625	0	41/1560
262	-51/22	0	-278/99	-43/22	287/99	49/66	0	0	0	0	0	43/2574	0	0	-5/3	43/66	0	0	0	0	0
263	-1	0	-3/2	0	1	0	0	1	0	0	-1	1/26	0	0	-1	0	0	0	0	0	0
264	-17/57	0	-7/18	-15/38	4/9	0	1/18	0	0	-1/72	0	0	0	0	-2/9	5/38	0	0	0	0	0
265	0	0	-39/44	-73/66	1/3	0	0	73/198	0	-1/36	0	0	0	0	-73/198	73/198	0	0	0	0	0
266	0	0	-959/75	0	544/75	218/75	0	422/75	0	0	0	0	0	0	-694/75	0	-1	1	0	0	1
267	-23	0	-43	0	56	6	0	0	0	0	0	16/13	1	0	-24	0	0	0	0	0	0
268	-71/138	0	-481/276	0	2	0	0	71/138	0	0	0	0	0	0	0	0	-71/276	71/276	0	0	71/276
269	0	0	-743/4	0	1343/2	0	0	0	0	-1073/4	0	1073/52	67	0	0	0	0	0	0	0	0
270	0	0	-29/6732	-25/8602	4/2277	1/4554	0	13/7038	0	-25/51612	0	25/335478	0	0	-211/77418	25/25806	0	0	0	0	0
271	-123/22	0	-243/22	0	164/11	0	85/22	0	0	0	0	0	0	0	-82/11	0	-1	1	0	0	1
272	0	0	-332/16215	-82/5405	2/69	0	0	82/16215	0	0	0	0	0	0	0	82/16215	-41/16215	41/16215	1/5875	0	41/16215
273	0	0	-150	0	1625/4	0	0	825/32	0	-1625/8	-825/32	125/8	825/32	0	0	0	-825/64	825/64	1	0	825/64
274	-73/276	0	-203/276	0	1	0	0	73/276	0	-1/12	-73/276	0	0	0	0	0	-73/552	73/552	0	0	73/552
275	0	0	-3/2	0	1	0	1	0	0	0	0	0	0	0	-1	0	0	0	0	0	0
276	0	0	-333/146	-1	1225/73	0	0	0	0	-1333/292	0	0	0	0	0	0	0	0	0	1	0
277	-74950/131	0	-250	0	68800/131	0	0	0	0	0	0	0	0	0	0	0	-3075/131	3075/131	1	0	3075/131
278	0	0	-611/6	0	854/9	0	854/9	0	0	0	-1	0	2	0	-701/9	0	-17/2	17/2	0	0	17/2
279	-526/25	0	-978/25	-1128/25	1128/25	0	0	0	0	0	0	188/325	0	0	-4	376/25	-1	1	0	0	1
280	-200	0	-450	0	400	200	0	0	0	0	0	0	0	0	-200	0	0	0	1	0	0
281	0	0	-13/207	-1/207	119/1242	1/54	0	1/54	0	-5/184	0	25/16146	0	0	-1/27	0	0	0	0	1/207	0
282	0	0	-30/17	0	1	0	1	9/17	0	0	0	0	0	0	-43/34	0	-9/68	9/68	0	0	9/68
283	0	0	-23850/77	-16400/77	81000/77	0	0	4100/77	0	0	0	0	0	0	-4100/77	4100/77	0	0	1	4100/77	0
284	0	0	-23/2	0	8	0	1	3	0	-11/5	0	59/130	0	0	-7	0	0	0	0	0	0
285	-13/4	0	-1001/8	-78	26	0	0	299/4	0	0	0	1	0	0	-299/4	26	0	0	0	0	0
286	0	0	-100/11	-40/11	19	0	0	31/11	0	0	0	0	0	0	-52/11	10/11	0	0	0	10/11	0
287	0	0	-215/8	0	33/4	0	2	33/2	0	0	0	25/104	0	0	-33/2	0	-1	1	0	0	1
288	0	0	-161/44	-1	675/22	0	0	0	0	-681/88	0	0	19/11	0	0	0	0	0	0	1	0
289	0	0	-1/2	0	20/11	1/22	0	0	0	-163/264	0	67/1716	2/11	0	-2/11	0	0	0	0	0	0
290	0	0	-32/23	-38/69	16/3	0	25/207	0	0	0	0	19/2691	113/207	0	-100/207	38/207	0	0	0	0	0
291	-78	0	-299/3	-78	832/9	0	598/9	0	0	0	-26	1	0	0	-598/9	26	0	0	0	0	0
292	-1650/49	0	-6250/49	0	12000/49	0	0	0	0	-6000/49	0	6000/637	0	0	0	0	-825/49	825/49	1	0	825/49
293	0	0	-17/6	0	31/3	0	0	0	0	-25/12	0	0	1	0	-1	0	0	0	0	0	0
294	-225/4	0	-1875/8	0	1025/4	225/4	0	0	0	0	0	1025/104	0	0	-225/4	0	0	0	1	0	0
295	0	0	-51000/337	0	80000/337	0	0	0	0	0	0	39100/4381	1350/337	0	0	0	-675/337	675/337	1	0	675/337
296	0	0	-3975/34	-3375/34	5675/34	0	0	1125/34	0	-7925/136	0	0	0	0	0	1125/34	-1125/68	1125/68	1	0	1125/68
297	0	0	-8/19	0	1/3	0	0	10/57	0	-1/36	0	0	0	0	-193/684	0	-41/1368	41/1368	0	0	41/1368
298	-2483/127	0	-4810/127	0	6734/127	0	0	0	0	0	0	1	91/127	0	-2574/127	0	0	0	0	0	0
299	-85/72864	0	-29/2112	-31/4554	17/2277	1/253	0	11/2208	0	0	0	0	0	0	-217/24288	5/2277	0	0	0	1/4554	0
300	-100/759	0	-1/6	-31/253	7/33	0	0	0	0	0	0	31/19734	0	0	-1/11	31/759	0	0	0	0	0
301	0	0	-1425/8	0	650	0	0	225/4	0	-325/2	0	0	225/4	0	0	0	-225/8	225/8	1	0	225/8
302	0	0	-2	0	8/5	0	0	4/5	0	-1/15	0	1/195	0	0	-4/3	0	-2/15	2/15	0	0	2/15
303	-1	0	-1091/12	-4	1529/18	0	1493/18	0	0	0	0	0	0	0	-1241/18	1	-7	7	0	1	7
304	0	0	-1599/17	0	26	104/17	0	988/17	0	0	0	1	0	0	-988/17	0	-52/17	52/17	0	0	52/17
305	0	0	-195/14	0	103/14	0	109/42	293/42	0	0	0	0	0	0	-131/14	0	-1	1	0	0	1
306	0	0	-1	0	1	0	0	0	0	0	0	0	0	0	0	0	0	0	0	0	0
307	0	0	-3655/2	-1455	865	0	0	770	0	0	0	485/26	0	0	-1055	485	0	0	1	0	0
308	0	0	-421/462	-101/231	442/693	2/9	0	83/231	0	0	0	0	0	0	-403/693	95/693	0	0	0	2/77	0
309	-1930/3	0	-832	-1333/3	2914/3	637/2	0	0	0	0	0	0	0	0	-500	430/3	0	0	0	43/3	0
310	0	0	-248/3	-38	976/3	0	7	0	0	0	0	0	101/3	0	-28	38/3	0	0	0	0	0
311	-71	0	-692/3	0	1118/3	0	0	0	0	0	0	0	0	0	0	0	-71/2	71/2	0	0	71/2
312	-29/24	0	-1/3	0	15/16	0	0	0	0	0	-29/48	71/3744	0	0	0	0	0	0	0	0	0
313	-3198/151	0	-5941/151	-52/151	8294/151	0	0	0	0	0	0	1	0	0	-3198/151	0	0	0	0	52/151	0
314	-1521/46	0	-6851/92	-78	78	0	0	325/46	0	0	0	1	0	0	0	26	-325/92	325/92	0	0	325/92
315	0	0	-227	0	521/2	0	0	67	0	-263/4	-67/2	263/52	0	0	0	0	-67/2	67/2	0	0	67/2
316	0	0	-95/12	0	389/18	1/2	29/18	0	0	-8	0	8/13	2	0	-65/18	0	0	0	0	0	0
317	0	0	-5450/29	0	51500/87	0	0	0	0	-850/3	0	850/39	3850/87	0	0	0	-275/29	275/29	1	0	275/29
318	0	0	-8850/29	0	52300/29	0	0	0	0	-425	0	0	5250/29	0	0	0	-1125/29	1125/29	1	0	1125/29
319	0	0	-75/11	-10/9	2117/99	0	0	17/11	0	-5/9	0	0	0	0	-34/11	0	0	0	0	10/9	0
320	0	0	-9600/19	-4500/19	75800/19	0	0	0	0	-21200/19	0	0	0	0	0	0	0	0	1	4500/19	0
321	0	0	-5/82	0	56/369	67/5904	0	0	0	-1/18	0	1/234	67/5904	0	0	0	-67/11808	67/11808	0	0	67/11808
322	0	0	-137/28	-1	395/14	19/14	0	0	0	-55/8	0	0	19/14	0	-19/14	0	0	0	0	1	0
323	-101/627	0	-7/33	-4/19	8/33	0	1/33	0	0	0	0	0	0	0	-4/33	4/57	0	0	0	0	0
324	0	0	-2700/19	-450/19	3650/19	0	0	150/19	0	0	0	1825/247	0	0	0	150/19	-75/19	75/19	1	0	75/19
325	-4748/71	0	-1706/71	-2	4952/71	0	0	0	0	-1	0	0	0	0	0	0	0	0	0	2	0
326	-2239/31	0	-747/62	-2	2392/31	0	0	0	0	-1	-1043/31	0	0	0	-153/31	0	0	0	0	2	0
327	0	0	-975	0	2650/3	0	2650/3	0	0	0	0	0	0	0	-2050/3	0	-100	100	1	0	100
328	0	0	-1/23	0	2/9	0	0	4/621	0	0	0	0	16/621	0	-4/621	0	0	0	0	0	0
329	-3211/86	0	-5733/86	-7683/86	2704/43	325/43	0	0	0	0	0	1	0	0	-325/43	2561/86	0	0	0	0	0
330	0	0	-67/563	-32/1689	1/3	0	0	34/563	0	-16/1689	-17/563	0	0	0	-34/563	0	0	0	0	32/1689	0
331	0	0	-2509/113	0	4394/113	65/113	0	0	0	0	0	1	260/113	0	-260/113	0	0	0	0	0	0
332	0	0	-377/8	-39/4	221/4	0	117/4	0	0	0	0	1	13/4	0	-117/4	13/4	0	0	0	0	0
333	-2250/19	0	-150	-6750/19	200	0	0	0	0	-50	0	0	0	0	0	2250/19	0	0	1	0	0
334	-34	0	-83	-124/9	2698/9	0	0	0	0	-62/9	0	0	0	0	-34	0	0	0	0	124/9	0
335	-60/7	0	-110/7	0	20	0	0	0	0	-1	0	44/91	0	0	-60/7	0	0	0	0	0	0
336	0	0	-85/66	-71/66	4/9	0	0	7/11	0	0	0	0	0	0	-53/66	71/198	0	0	0	0	0
337	0	0	-269/152	0	2	0	0	41/38	0	0	-41/76	0	0	0	-41/76	0	-41/152	41/152	1/100	0	41/152
338	0	0	-1093/12	-4	1513/18	0	1477/18	1	0	0	0	0	0	0	-1243/18	1	-7	7	0	1	7
339	0	0	-150	0	700	125/2	0	0	0	-175	0	0	125/2	0	0	0	-125/4	125/4	1	0	125/4
340	0	0	-775/6	0	1373/3	0	0	0	0	-1139/12	0	0	73/2	0	0	0	-73/4	73/4	0	0	73/4
341	-367/99	0	-87/11	-32/9	2152/99	0	31/33	0	0	0	0	0	0	0	-124/33	8/9	0	0	0	8/9	0
342	0	0	-571/39	0	152/13	0	0	232/39	0	0	-2/39	0	0	0	-382/39	0	-1	1	0	0	1
343	0	0	-511/396	-25/22	4/9	1/18	0	119/198	0	0	0	0	0	0	-163/198	25/66	0	0	0	0	0
344	0	0	-1193/2	-414	138	0	0	397	0	0	-130	69/13	1	0	-397	138	0	0	0	0	0
345	0	0	-1/2	-1/3	31/27	0	7/27	0	0	0	0	0	1/9	0	-7/27	1/9	0	0	0	0	0
346	0	0	-1	0	1	0	0	0	0	-1/12	0	0	0	0	0	0	0	0	0	0	0
347	0	0	-7033/301	-2145/301	12038/301	0	0	0	0	0	0	1	715/301	0	0	715/301	0	0	0	0	0
348	0	0	-350/3	0	164	0	142/3	0	0	0	0	0	0	0	0	0	-71/3	71/3	0	0	71/3
349	0	0	-101/396	-25/154	53/693	19/462	0	17/154	0	0	0	25/18018	0	0	-1/6	25/462	0	0	0	0	0
350	-153/44	0	-489/44	-2	454/11	0	51/44	0	0	-1	0	0	0	0	-51/11	0	0	0	0	2	0
351	-3/352	0	-107/6336	0	2/99	1/99	0	1/3168	0	0	0	0	1/792	0	-1/96	0	0	0	0	0	0
352	0	0	-47/1980	0	73/1485	13/1485	0	1/270	0	-3/220	0	17/19305	1/198	0	-37/2970	0	0	0	0	0	0
353	-1674/43	0	-285/43	-1	1714/43	63/86	0	0	0	0	-18	0	0	0	-126/43	0	0	0	0	1	0
354	-25/32	0	-367/192	-1/18	17/9	1	0	7/32	0	0	0	0	0	0	-39/32	0	0	0	0	1/18	0
355	0	0	-150	0	200	0	0	0	0	0	0	100/13	0	0	0	0	0	0	1	0	0
356	0	0	-7985/80256	-1/528	2/33	0	0	559/6688	0	-1/1056	-559/13376	0	0	0	-263/3648	0	-461/80256	461/80256	0	1/528	461/80256
357	-28912/1087	0	-58461/1087	-87386/1087	67886/1087	0	0	0	0	0	0	1	0	0	0	28912/1087	0	0	0	650/1087	0
358	-43/7	0	-37/3	0	344/21	0	85/21	0	0	-85/42	0	85/546	0	0	-172/21	0	-1	1	0	0	1
359	0	0	-91	0	26	0	0	52	0	0	0	1	0	0	-52	0	0	0	0	0	0
360	-450/13	0	-2400/13	0	3500/13	0	0	0	0	0	0	1450/169	0	0	-300/13	0	-75/13	75/13	1	0	75/13
361	0	0	-5/69	0	16/69	0	1/138	0	0	-1/12	0	7/1196	1/46	0	-2/69	0	0	0	0	0	0
362	-870/71	0	-1288/213	0	3232/213	0	0	0	0	0	-364/71	0	0	0	0	0	-1	1	0	0	1
363	0	0	-8	0	214/9	0	0	71/36	0	0	-71/36	0	71/36	0	0	0	-71/72	71/72	0	0	71/72
364	-19200/7	0	-2800/3	-4100/63	164600/63	0	0	0	0	0	0	0	0	0	0	0	0	0	1	4100/63	0
365	-14/3	0	-1544/165	0	808/55	0	0	0	0	0	-4/3	404/2145	0	0	0	0	-1	1	0	0	1
366	-422/43	0	-502/43	0	672/43	170/43	0	0	0	0	0	0	0	0	-336/43	0	-1	1	0	0	1
367	0	0	-717/23	-330/23	416/23	0	98/23	266/23	0	0	0	55/299	0	0	-474/23	110/23	-1	1	0	0	1
368	0	0	-179/132	-91/66	4/9	1/9	0	113/198	0	0	0	0	0	0	-15/22	91/198	0	0	0	0	0
369	-497/13938	0	-14/303	0	2/23	0	0	0	0	0	-71/6969	0	0	0	0	0	-71/9292	71/9292	0	0	71/9292
370	0	0	-2175/19	0	3350/19	0	0	900/19	0	-2125/38	0	0	0	0	0	0	-450/19	450/19	1	0	450/19
371	-139/3762	0	-5/132	-2/57	1/22	0	1/198	0	0	0	0	0	0	0	-2/99	2/171	0	0	0	0	0
372	-25/36	0	-32/9	0	179/18	0	0	0	0	-125/36	0	125/468	29/36	0	-3/2	0	0	0	0	0	0
373	0	0	-6810/29	0	31220/29	0	0	0	0	0	0	0	2870/29	0	0	0	-615/29	615/29	1	0	615/29
374	0	0	-389/6006	-8/9009	38/693	0	0	233/9009	0	0	0	0	0	0	-43/1001	2/9009	-1/234	1/234	0	2/9009	1/234
375	0	0	-1/69	0	1/11	0	0	2/759	0	0	-5/759	0	8/759	0	-2/759	0	0	0	0	0	0
376	0	0	-2977/25	-78	676/25	0	26/25	2002/25	0	0	-676/25	1	0	0	-2002/25	26	-13/25	13/25	0	0	13/25
377	0	0	-614/51	0	1708/153	0	1708/153	0	0	0	0	0	4/17	0	-1402/153	0	-1	1	0	0	1
378	0	0	-16107/124	-6435/62	1352/31	533/31	0	3211/62	0	0	0	1	0	0	-4277/62	2145/62	0	0	0	0	0
379	0	0	-19/78	-1/13	85/117	2/39	7/117	0	0	0	0	0	1/13	0	-1/9	1/39	0	0	0	0	0
380	0	0	-9475/4896	-1/9	17/18	499/2448	0	335/272	0	0	0	0	0	0	-335/272	1/36	-499/4896	499/4896	0	1/36	499/4896
381	0	0	-5400/47	0	8575/47	825/47	0	825/47	0	-10225/94	0	10225/1222	0	0	0	0	-825/47	825/47	1	0	825/47
382	-870/71	0	-1834/213	0	3232/213	0	0	0	0	0	0	0	0	0	0	0	-1	1	0	0	1
383	0	0	-463/22	-177/11	8	1	0	103/11	0	0	0	2/13	0	0	-147/11	59/11	0	0	0	0	0
384	-52	0	-871/9	-78	2522/27	0	884/27	0	0	0	0	1	0	0	-1586/27	26	0	0	0	0	0
385	-1	0	-103/18	0	151/27	0	115/27	0	0	0	0	0	0	0	-115/27	0	-1/2	1/2	0	0	1/2
386	0	0	-807/68	0	164/17	0	109/34	123/34	0	0	0	0	0	0	-287/34	0	-1	1	0	0	1
387	-293/22	0	-571/44	0	413/22	0	85/22	0	0	0	0	0	0	0	-82/11	0	-1	1	0	0	1
388	-71/57	0	-2	-71/19	2	0	0	0	0	0	0	0	0	0	0	71/57	0	0	0	0	0
389	-48/11	0	-22/3	-41/198	823/99	48/11	0	0	0	0	0	0	0	0	-48/11	0	0	0	7/2200	41/198	0
390	0	0	-566/55	0	456/55	0	0	4	0	0	0	76/715	0	0	-2	0	-1	1	0	0	1
391	-7930/71	0	-3588/71	-78	6630/71	0	0	0	0	0	-3042/71	1	0	0	0	26	0	0	0	0	0
392	0	0	-7500/53	0	10690/53	0	0	270/53	0	0	0	5165/689	0	0	0	0	-270/53	270/53	1	0	270/53
393	-1/6	0	-47/212	0	113/318	0	0	0	0	-85/3816	0	0	0	0	-127/954	0	-8/477	8/477	0	0	8/477
394	0	0	-647/8	0	214	0	0	71/4	0	0	0	0	71/4	0	0	0	-71/8	71/8	0	0	71/8
395	0	0	-79/40	-21/20	173/20	13/20	0	0	0	-147/80	0	0	1	0	-13/20	7/20	0	0	0	0	0
396	0	0	-1	0	17/9	0	0	5/23	0	-481/828	0	0	0	0	0	0	-5/23	5/23	47/5175	0	5/23
397	0	0	-553/1328	0	103/83	0	0	73/664	0	-1/4	0	0	73/664	0	0	0	-73/1328	73/1328	0	0	73/1328
398	0	0	-1667/12	-4	2333/18	0	2297/18	0	0	0	0	0	1	0	-1901/18	1	-11	11	0	1	11
399	-283/2	0	-343/6	-31/9	1306/9	0	0	0	0	0	0	0	0	0	-21/2	0	0	0	0	31/9	0
400	0	0	-9150/91	0	15950/91	2250/91	0	2250/91	0	-10225/182	0	0	0	0	0	0	-2250/91	2250/91	1	0	2250/91
401	-59/32	0	-43/64	0	2	0	0	1/32	0	0	0	0	1/8	0	-1/32	0	0	0	0	0	0
402	-59/352	0	-1/64	0	2/11	0	0	1/352	0	0	-1/11	0	1/88	0	-1/352	0	0	0	0	0	0
403	-2239/31	0	-895/31	-2	2392/31	0	0	0	0	-1	0	0	0	0	-153/31	0	0	0	0	2	0
404	0	0	-434	0	505	0	0	142	0	0	-71	0	0	0	0	0	-71	71	0	0	71
405	0	0	-4760/29	0	17280/29	0	0	0	0	0	0	0	1230/29	0	0	0	-615/29	615/29	1	0	615/29
406	0	0	-15/2	0	5/2	0	0	5	0	-1	-5/2	1/4	0	0	-5	0	0	0	0	0	0
407	0	0	-5/2	0	17	0	0	0	0	-1	0	0	2	0	0	0	0	0	0	0	0
408	-653/8	0	-57/8	0	88	1/4	0	0	0	0	-43	0	43/8	0	-1	0	0	0	0	0	0
409	-13	0	-16/3	0	46/3	2/3	0	0	0	-1/6	0	0	1	0	-2/3	0	0	0	0	0	0
410	0	0	-70/57	0	113/114	0	0	1/2	0	-13/152	0	0	0	0	-47/57	0	-5/57	5/57	0	0	5/57
411	0	0	-62/27	-7/9	256/27	5/27	0	0	0	0	0	7/702	1	0	-20/27	7/27	0	0	0	0	0
412	0	0	-5/4	0	1	0	0	1/2	0	-1/8	0	1/156	0	0	-5/6	0	-1/12	1/12	0	0	1/12
413	0	0	-148/3	-1	718/9	0	0	0	0	0	0	350/117	0	0	0	0	0	0	287/900	1	0
414	-358/11	0	-566/11	0	672/11	106/11	0	0	0	0	0	168/143	0	0	-336/11	0	-1	1	0	0	1
415	-4225/6	0	-2153/2	-4561/6	3356/3	457	0	0	0	0	0	0	0	0	-457	1483/6	0	0	0	56/3	0
416	-475/12	0	-167/12	0	128/3	0	0	0	0	0	0	0	31/12	0	-1/2	0	0	0	0	0	0
417	-57/64	0	-401/128	-1	1157/64	0	0	0	0	-1171/256	0	0	0	0	-57/64	0	0	0	0	1	0
418	-335	0	-29	0	361	0	1	0	0	0	-177	0	22	0	-4	0	0	0	0	0	0
419	0	0	-499/396	-71/66	4/9	0	0	7/11	0	0	-1/18	0	0	0	-53/66	71/198	0	0	0	0	0
420	0	0	-937/142	-4	1995/71	0	0	0	0	0	0	0	1	0	0	1	0	0	0	1	0
421	-225/2	0	-1425/8	0	1025/4	0	0	0	0	0	0	1025/104	0	0	0	0	0	0	1	0	0
422	0	0	-1196	-78	3328/3	0	3250/3	0	0	0	0	1	26	0	-2704/3	26	-91	91	0	0	91
423	0	0	-1/2	0	1	1/12	1/3	0	0	-1/6	0	0	1/12	0	-1/3	0	-1/24	1/24	0	0	1/24
424	0	0	-151/343	0	2/3	0	0	164/1029	0	0	0	0	0	0	0	0	-82/1029	82/1029	32/8575	0	82/1029
425	0	0	-13/2	0	4	1/2	0	2	0	0	0	0	0	0	-4	0	0	0	0	0	0
426	0	0	-13/2	0	4	0	0	5/2	0	0	-1/2	0	0	0	-4	0	0	0	0	0	0
427	0	0	-341	-204	68	2	0	206	0	0	0	34/13	0	0	-206	68	-1	1	0	0	1
428	-104/2277	0	-1/36	-31/1518	215/4554	0	0	0	0	0	-3/253	31/118404	0	0	-1/66	31/4554	0	0	0	0	0
429	0	0	-6441/82	-3377/41	2147/41	0	0	1112/41	0	0	0	1071/1066	0	0	-1112/41	1112/41	0	0	0	1	0
430	-819/19	0	-78	-2457/19	78	0	0	0	0	0	0	1	0	0	0	819/19	0	0	0	0	0
431	-7/19	0	-1/3	-31/114	4/9	0	0	0	0	0	0	0	0	0	-1/6	31/342	0	0	0	0	0
432	-2	0	-48/55	0	103/55	0	0	0	0	0	-1	71/1430	0	0	0	0	0	0	0	0	0
433	-2813/71	0	-1071/71	-4	2786/71	0	0	0	0	0	0	0	0	0	0	1	0	0	0	1	0
434	0	0	-7858/165	0	14128/165	0	0	0	0	0	-4/3	4408/2145	14/3	0	0	0	-1	1	0	0	1
435	0	0	-5473/33	-1456/11	208/3	0	26/3	2314/33	0	0	0	1	0	0	-3458/33	1456/33	0	0	0	0	0
436	0	0	-9163/499	-608/499	5168/499	0	0	7620/499	0	0	-3734/499	0	0	0	-6622/499	152/499	-1	1	0	152/499	1
437	-5/66	0	-1/12	0	4/33	0	0	0	0	0	-1/66	0	0	0	-1/22	0	0	0	0	0	0
438	-127	0	-177	-130	166	84	0	0	0	0	0	0	0	0	-84	43	0	0	33/100	1	0
439	0	0	-35/4	0	5/2	0	0	5	0	-1	0	1/4	0	0	-5	0	0	0	0	0	0
440	0	0	-589/34	-198/17	8	0	1	117/17	0	-83/34	0	149/442	0	0	-185/17	66/17	0	0	0	0	0
441	0	0	-1327/15	0	353/3	0	0	73/5	0	-215/12	0	0	0	0	0	0	-73/5	73/5	0	0	73/5
442	-4589/139	0	-10192/139	-78	12142/139	0	0	0	0	0	0	1	0	0	0	26	-975/278	975/278	0	0	975/278
443	-13	0	-325/6	-39	325/9	0	325/9	0	0	-13/2	0	1	0	0	-325/9	13	0	0	0	0	0
444	0	0	-1899/100	-4	4207/50	0	0	0	0	0	0	0	341/50	0	-291/50	1	0	0	0	1	0
445	-67/276	0	-485/552	0	1	0	0	67/276	0	-1/6	0	1/78	0	0	0	0	-67/552	67/552	0	0	67/552
446	-3874/99	0	-6097/99	-78	6422/99	325/99	0	0	0	0	0	1	0	0	-1300/99	26	0	0	0	0	0
447	-2	0	-35/6	0	50/9	0	50/9	0	0	0	-1	0	0	0	-41/9	0	-1/2	1/2	0	0	1/2
448	0	0	-200/33	0	43/6	73/66	0	73/66	0	-85/88	0	0	0	0	0	0	-73/66	73/66	0	0	73/66
449	0	0	-107/36	-29/14	164/189	101/189	0	463/378	0	0	0	40/2457	0	0	-95/54	29/42	0	0	0	0	0
450	-34/3	0	-27	-43/9	892/9	17/6	0	0	0	-43/18	0	0	0	0	-34/3	0	0	0	0	43/9	0
451	0	0	-13/2	0	4	0	0	2	0	0	0	0	0	0	-2	0	0	0	0	0	0
452	-73/8	0	-83/3	0	551/12	0	0	0	0	-281/48	0	0	0	0	0	0	-73/16	73/16	0	0	73/16
453	0	0	-37/24	-1/36	17/18	0	0	1	0	0	-1/2	0	0	0	-1	0	0	0	0	1/36	0
454	0	0	-43/24	-1/36	17/18	0	0	1	0	0	0	0	0	0	-1	0	0	0	0	1/36	0
455	-225/23	0	-6675/46	0	200	0	0	225/23	0	0	0	100/13	0	0	0	0	-225/46	225/46	1	0	225/46
456	0	0	-3075/22	0	8575/44	0	0	225/22	0	0	-225/44	8575/1144	0	0	0	0	-225/44	225/44	1	0	225/44
457	0	0	-5/4	0	17/2	0	0	0	0	-7/3	0	11/156	1	0	0	0	0	0	0	0	0
458	0	0	-107/44	-25/11	73/6	0	0	0	0	-725/264	0	0	89/66	0	-13/22	25/33	0	0	0	0	0
459	-2682/71	0	-591/142	-1	2666/71	0	0	0	0	0	-1341/71	0	0	0	0	0	0	0	0	1	0
460	0	0	-1/456	0	1/529	0	0	73/60306	0	-1/6348	-73/120612	0	0	0	-73/120612	0	-73/241224	73/241224	0	0	73/241224
461	0	0	-10/3	0	7/3	0	0	1	0	0	0	0	0	0	-2	0	0	0	0	0	0
462	0	0	-379/18	-7	1312/9	0	19/18	0	0	-2743/72	0	0	19/6	0	-38/9	0	0	0	0	7	0
463	0	0	-11030/499	-608/499	5168/499	0	0	7620/499	0	0	0	0	0	0	-6622/499	152/499	-1	1	0	152/499	1
464	0	0	-10244/113	0	11674/113	1430/113	0	1430/113	0	0	0	1	0	0	0	0	-1430/113	1430/113	0	0	1430/113
465	0	0	-1375	0	610	0	210	820	0	0	0	0	0	0	-820	0	-105	105	1	0	105
466	0	0	-100191/170	-26871/85	1222/5	12038/85	0	20813/85	0	0	0	1	0	0	-32851/85	1755/17	0	0	0	546/85	0
467	0	0	-1451/924	-50/77	754/231	1/12	0	229/462	0	0	0	0	0	0	-383/462	25/154	0	0	0	25/154	0
468	0	0	-1924/25	-4	2199/50	0	499/50	1424/25	0	0	-1399/50	0	0	0	-1424/25	1	-499/100	499/100	0	1	499/100
469	0	0	-94/713	0	1	0	0	0	0	0	-41/713	0	82/713	0	0	0	0	0	2/17825	0	0
470	-14/3	0	-1654/165	0	808/55	0	0	0	0	0	0	404/2145	0	0	0	0	-1	1	0	0	1
471	-221/23	0	-365/46	-129/23	227/23	1	0	0	0	0	0	43/598	0	0	-4	43/23	0	0	0	0	0
472	-15350/23	0	-150	-6150/23	11250/23	0	0	0	0	0	-6650/23	1025/299	0	0	0	2050/23	0	0	1	0	0
473	0	0	-16991/136	-78	52	637/68	0	3731/68	0	0	0	1	0	0	-5499/68	26	-195/136	195/136	0	0	195/136
474	-1	0	-14	0	40	0	3/2	0	0	-59/4	0	59/52	7/2	0	-6	0	0	0	0	0	0
475	0	0	-467/36	0	101/3	0	0	25/18	0	-25/2	0	25/26	53/18	0	-103/18	0	0	0	0	0	0
476	-139/3762	0	-7/198	-2/57	1/22	0	1/198	0	0	0	-1/198	0	0	0	-2/99	2/171	0	0	0	0	0
477	0	0	-191/774	0	1/3	0	67/774	0	0	-17/172	0	17/2236	0	0	0	0	-67/1548	67/1548	0	0	67/1548
478	-26	0	-143/3	0	182/3	0	0	0	0	0	0	1	0	0	-26	0	0	0	0	0	0
479	0	0	-1/4	-1/23	113/138	0	17/138	0	0	-1/46	0	0	0	0	-17/138	0	0	0	0	1/23	0
480	-73/4324	0	-5/188	0	1/23	0	0	0	0	-1/276	0	0	0	0	-73/6486	0	-73/25944	73/25944	0	0	73/25944
481	-1	0	-37/4	-4	127/6	0	31/6	0	0	0	0	0	0	0	-31/6	1	0	0	0	1	0
482	-16	0	-7	0	29/2	0	1	0	0	0	-13/2	11/52	0	0	-4	0	0	0	0	0	0
483	0	0	-4528/23	-6589/46	2356/23	0	497/46	1836/23	0	0	0	2135/1196	0	0	-2830/23	2181/46	0	0	0	1	0
484	0	0	-1/11	0	1/11	0	0	0	0	-29/440	0	7/780	0	0	0	0	0	0	0	0	0
485	-15775	0	-5375	0	16800	0	0	0	0	0	0	0	1025	0	0	0	0	0	1	0	0
486	0	0	-4	0	8	0	2	0	0	0	0	0	0	0	0	0	-1	1	1/25	0	1
487	-2813/71	0	-771/142	-4	2786/71	0	0	0	0	0	-1371/71	0	0	0	0	1	0	0	0	1	0
488	0	0	-353/152	0	4/3	0	0	83/57	0	0	-109/228	0	0	0	-125/76	0	-71/456	71/456	0	0	71/456
489	0	0	-6175/68	0	78	871/34	0	871/34	0	-13	0	1	0	0	-871/34	0	-871/68	871/68	0	0	871/68
490	0	0	-141/4	0	19/2	0	0	23	0	0	0	19/52	0	0	-21	0	-1	1	0	0	1
491	0	0	-12225/98	0	8975/49	0	0	1650/49	0	-10625/98	0	10625/1274	0	0	0	0	-825/49	825/49	1	0	825/49
492	-664/31	0	-439/31	0	864/31	0	0	0	0	0	-170/31	0	0	0	-262/31	0	-1	1	0	0	1
493	0	0	-37/3	0	68/9	0	68/9	4	0	0	-2	0	0	0	-86/9	0	-1	1	0	0	1
494	0	0	-5798/45	-78	5642/45	0	0	26	0	0	0	1	0	0	-104/45	26	-533/45	533/45	0	0	533/45
495	-22	0	-2	0	28	0	0	0	0	-1	-12	0	2	0	0	0	0	0	0	0	0
496	-151600/51	0	-51700/51	-4100/51	151600/51	0	0	0	0	-2050/51	0	0	0	0	0	0	0	0	1	4100/51	0
497	-3071/44	0	-489/44	-2	3275/44	0	51/44	0	0	-1	-1459/44	0	0	0	-51/11	0	0	0	0	2	0
498	0	0	-62/11	-2/3	403/33	17/11	0	17/11	0	-95/132	0	0	0	0	-34/11	0	0	0	0	2/3	0
499	0	0	-481/408	0	1	73/204	0	73/204	0	-1/12	0	0	0	0	-73/204	0	-73/408	73/408	0	0	73/408
500	-225/2	0	-150	0	1025/4	0	0	0	0	0	-225/4	1025/104	0	0	0	0	0	0	1	0	0
501	-125/1152	0	-49/256	-1/72	1/3	1/9	0	1/384	0	-5/144	0	0	0	0	-131/1152	0	0	0	0	1/72	0
502	-17	0	-503/36	0	133/6	0	71/18	0	0	0	0	0	0	0	0	0	-71/36	71/36	0	0	71/36
503	-500	0	-100	0	450	0	50	0	0	0	-250	0	0	0	0	0	-25	25	1	0	25
504	-2956/43	0	-486/43	-2	3160/43	51/43	0	0	0	-1	-32	0	0	0	-204/43	0	0	0	0	2	0
505	-1674/43	0	-672/43	-1	1714/43	63/86	0	0	0	0	0	0	0	0	-126/43	0	0	0	0	1	0
506	0	0	-3041/230	-132/115	3032/115	0	1	3	0	-2359/230	0	2227/2990	0	0	-7	0	0	0	0	132/115	0
507	0	0	-263	0	1510	8	0	0	0	0	0	0	172	0	-32	0	0	0	0	0	0
508	-74950/131	0	-15550/131	0	68800/131	0	0	0	0	0	-34400/131	0	0	0	0	0	-3075/131	3075/131	1	0	3075/131
509	0	0	-2533/2	-1583/2	529/2	0	0	1521/2	0	0	0	525/52	0	0	-1521/2	527/2	0	0	0	1	0
510	-73/12	0	-89/8	0	35/4	73/12	0	0	0	0	0	41/312	0	0	-73/12	0	0	0	1/75	0	0
511	0	0	-499/204	-53/34	7/6	0	0	52/51	0	-35/102	0	41/884	0	0	-155/102	53/102	0	0	0	0	0
512	-71/138	0	-205/138	0	2	0	0	71/138	0	0	-71/138	0	0	0	0	0	-71/276	71/276	0	0	71/276
513	0	0	-13/114	0	2/23	0	0	71/1311	0	0	0	0	0	0	-71/2622	0	-71/5244	71/5244	0	0	71/5244
514	0	0	-766/41	-456/41	456/41	0	0	316/41	0	0	0	76/533	0	0	-234/41	152/41	-1	1	0	0	1
515	0	0	-182	-117	169/3	26	91/3	65	0	0	0	1	0	0	-364/3	39	0	0	0	0	0
516	0	0	-167/720	0	1/3	0	73/720	0	0	-17/320	0	0	0	0	0	0	-73/1440	73/1440	0	0	73/1440
517	0	0	-5925/34	0	200	825/17	0	825/17	0	-100	0	100/13	0	0	-825/17	0	-825/34	825/34	1	0	825/34
518	-721/12	0	-331/4	-43	296/3	203/6	0	0	0	0	0	0	43/12	0	-148/3	43/3	0	0	0	0	0
519	0	0	-5025/17	-4950/17	200	0	0	1650/17	0	-2525/17	0	3350/221	0	0	-1650/17	1650/17	0	0	1	0	0
520	0	0	-4689/46	-1722/23	1224/23	0	130/23	941/23	0	0	0	287/299	1	0	-1461/23	574/23	0	0	0	0	0
521	-118/43	0	-56/43	0	107/43	8/43	0	0	0	0	-1	1/26	0	0	-32/43	0	0	0	0	0	0
522	0	0	-255/8	0	69/4	0	0	35/2	0	0	0	69/104	1	0	-35/2	0	0	0	0	0	0
523	0	0	-750	0	400	0	0	400	0	0	-200	0	0	0	-400	0	0	0	1	0	0
524	0	0	-31/2	-8/3	152/3	0	1	3	0	-4/3	0	0	0	0	-7	0	0	0	0	8/3	0
525	-26	0	-2158/11	-78	2808/11	0	650/11	0	0	0	0	1	0	0	0	26	-325/11	325/11	0	0	325/11
526	0	0	-4200/13	-6750/13	20600/13	0	0	0	0	-5150/13	0	0	2250/13	0	0	2250/13	0	0	1	0	0
527	-19/168	0	-337/1848	0	2/11	19/168	0	0	0	0	0	0	0	0	-1/11	0	-41/3696	41/3696	1/2200	0	41/3696
528	0	0	-750	0	400	200	0	200	0	0	0	0	0	0	-400	0	0	0	1	0	0
529	0	0	-49/13002	0	73/6501	0	0	0	0	-1/198	0	1/2574	1/1182	0	-1/1773	0	-1/7092	1/7092	3/216700	0	1/7092
530	0	0	-28125/34	0	400	2625/17	0	9425/17	0	0	-200	0	0	0	-9425/17	0	-2625/34	2625/34	1	0	2625/34
531	0	0	-19292/1699	0	57616/1699	0	1742/1699	0	0	-13	0	1	5226/1699	0	-6968/1699	0	0	0	0	0	0
532	0	0	-200	-141	99	0	0	85	0	0	0	47/26	1	0	-124	47	0	0	0	0	0
533	0	0	-919/103	0	544/103	2	0	478/103	0	0	-136/103	0	0	0	-478/103	0	-1	1	0	0	1
534	-37/36	0	-37/144	-1/9	235/216	0	31/216	0	0	0	-1/2	0	0	0	-31/216	1/36	0	0	0	1/36	0
535	-276/7	0	-471/7	0	90	0	0	0	0	0	0	131/91	0	0	-262/7	0	-1	1	0	0	1
536	-119/114	0	-7/6	-43/38	4/3	1/6	0	0	0	0	0	0	0	0	-2/3	43/114	0	0	0	0	0
537	-2	0	-7/2	0	4	1/2	0	0	0	0	0	0	0	0	-2	0	0	0	0	0	0
538	0	0	-6865/161	-176/161	7408/161	0	82/23	246/23	0	0	0	1	0	0	-574/23	0	0	0	0	176/161	0
539	0	0	-941/3	0	2858/3	0	0	0	0	0	0	0	71	0	0	0	-71/2	71/2	0	0	71/2
540	-2574/79	0	-5486/79	0	6864/79	0	1378/79	0	0	0	0	1	0	0	-3432/79	0	-260/79	260/79	0	0	260/79
541	0	0	-1229/12	-142/3	274	0	0	71/6	0	0	0	0	0	0	0	71/6	-71/12	71/12	0	71/6	71/12
542	-3554/93	0	-518/31	-344/93	3668/93	1	0	0	0	0	0	0	0	0	-4	86/93	0	0	0	86/93	0
543	0	0	-375	0	380	0	0	90	0	0	0	10	0	0	-150	0	-15	15	1	0	15
544	-1	0	-17/6	0	17/9	1	8/9	0	0	0	0	1/26	0	0	-17/9	0	0	0	0	0	0
545	0	0	-591/142	-1	1325/71	0	0	0	0	0	0	0	0	0	0	0	0	0	0	1	0
546	0	0	-18837/470	0	9958/235	0	0	2483/235	0	0	0	1	403/235	0	-5369/235	0	0	0	0	0	0
547	-5250/43	0	-5700/43	0	13100/43	0	0	0	0	-2525/43	0	0	0	0	0	0	-1125/43	1125/43	1	0	1125/43
548	0	0	-3/80	0	1/33	0	1/2640	1/66	0	-83/31680	0	0	0	0	-5/198	0	-43/15840	43/15840	0	0	43/15840
549	-49/38	0	-7/6	-71/38	4/3	0	0	0	0	0	0	0	0	0	0	71/114	0	0	0	0	0
550	-226/75	0	-731/150	-151/25	403/75	0	0	0	0	0	0	151/1950	0	0	-1	151/75	0	0	0	0	0
551	0	0	-223/60	-1	499/30	0	0	19/15	0	-521/120	0	0	0	0	-19/15	0	0	0	0	1	0
552	0	0	-10	0	32	0	1	0	0	-19/2	0	19/26	3	0	-4	0	0	0	0	0	0
553	0	0	-727/528	-35/44	2/3	1/3	0	49/88	0	0	0	0	1/24	0	-235/264	35/132	0	0	0	0	0
554	0	0	-6838/73	0	8554/73	0	0	858/73	0	0	0	1	0	0	0	0	-858/73	858/73	0	0	858/73
555	0	0	-41/33	-67/165	44/5	19/330	0	0	0	-151/66	0	0	38/165	0	-38/165	0	0	0	0	67/165	0
556	0	0	-3	0	1	1	0	1	0	0	0	1/26	0	0	-2	0	0	0	0	0	0
557	0	0	-1267/150	-1/9	2213/450	0	57/50	157/25	0	0	-157/50	0	0	0	-157/25	0	-57/100	57/100	0	1/9	57/100
558	-309/43	0	-573/43	0	704/43	346/43	0	0	0	0	0	0	1	0	-352/43	0	0	0	0	0	0
559	-335	0	-235/2	0	361	0	1	0	0	0	0	0	22	0	-4	0	0	0	0	0	0
560	0	0	-37/207	-50/759	74/99	0	0	0	0	0	0	0	16/207	0	-14/253	50/2277	0	0	0	0	0
561	-82/69	0	-2	-82/23	8/3	0	0	0	0	0	0	41/897	0	0	0	82/69	0	0	1/75	0	0
562	0	0	-11843/1101	0	37102/1101	871/1101	0	0	0	-13	0	1	3484/1101	0	-3484/1101	0	0	0	0	0	0
563	0	0	-16650/29	0	67300/29	0	0	0	0	0	0	0	6150/29	0	-4100/29	0	-1025/29	1025/29	1	0	1025/29
564	-52	0	-143/3	0	442/9	0	208/9	0	0	0	0	1	0	0	-208/9	0	0	0	0	0	0
565	0	0	-260/43	0	160/43	20/43	0	80/43	0	-1	0	126/559	0	0	-160/43	0	0	0	0	0	0
566	-7930/71	0	-5109/71	-78	6630/71	0	0	0	0	0	0	1	0	0	0	26	0	0	0	0	0
567	0	0	-197/71	-3	694/71	0	0	0	0	0	0	0	1	0	0	1	0	0	0	0	0
568	0	0	-686/3	-142	686/3	0	0	142/3	0	0	0	0	0	0	0	142/3	-71/3	71/3	0	0	71/3
569	0	0	-4823/38	-1677/19	858/19	221/19	0	1053/19	0	0	0	1	0	0	-1547/19	559/19	0	0	0	0	0
570	-770/9	0	-1130/9	0	820/3	0	0	0	0	-1010/9	-220/9	1010/117	0	0	0	0	-55/3	55/3	1	0	55/3
571	0	0	-5700/49	0	8975/49	0	0	1650/49	0	-10625/98	-825/49	10625/1274	0	0	0	0	-825/49	825/49	1	0	825/49
572	0	0	-301/136	0	4/3	155/204	0	155/204	0	0	0	0	0	0	-223/204	0	-29/136	29/136	0	0	29/136
573	-3	0	-931/115	-84/115	2264/115	0	1	0	0	-1543/230	0	1459/2990	0	0	-4	0	0	0	0	84/115	0
574	-25	0	-241/6	0	107/3	17	0	0	0	0	0	43/78	0	0	-25	0	0	0	0	0	0
575	-1	0	-15/8	-1/18	25/12	1	7/36	0	0	0	0	0	0	0	-43/36	0	0	0	0	1/18	0
576	0	0	-1093/206448	0	2/759	19/9384	0	19/9384	0	0	0	0	0	0	-5/1496	0	-73/206448	73/206448	1/151800	0	73/206448
577	-9/19	0	-3/2	-27/19	1	0	1	0	0	0	0	0	0	0	-1	9/19	0	0	0	0	0
578	-9425/21	0	-2125/21	0	400	1025/21	0	0	0	0	-200	0	0	0	0	0	-1025/42	1025/42	1	0	1025/42
579	-574/11	0	-1021/11	-1	1324/11	287/22	0	0	0	0	0	28/11	0	0	-574/11	0	0	0	0	1	0
580	0	0	-57/136	0	1/3	1/204	0	35/204	0	-1/36	0	0	0	0	-173/612	0	-37/1224	37/1224	0	0	37/1224
581	-52/2475	0	-1/36	-29/1650	7/198	0	0	0	0	-3/550	0	83/128700	0	0	-1/66	29/4950	0	0	0	0	0
582	-78	0	-338/3	-78	832/9	0	598/9	0	0	0	0	1	0	0	-598/9	26	0	0	0	0	0
583	0	0	-32475/191	0	52150/191	0	0	0	0	0	0	25175/2483	1350/191	0	-1350/191	0	0	0	1	0	0
584	0	0	-15800/87	0	51500/87	0	0	0	0	-850/3	-1100/87	850/39	3850/87	0	0	0	-275/29	275/29	1	0	275/29
585	0	0	-1379/15	0	361/3	0	0	71/5	0	0	0	0	0	0	0	0	-71/5	71/5	0	0	71/5
586	0	0	-31200/203	0	49900/203	0	0	0	0	0	-300/203	850/91	150/29	0	0	0	-225/203	225/203	1	0	225/203
587	0	0	-523/456	0	1	0	0	67/114	0	-1/6	-67/228	1/78	0	0	-67/228	0	-67/456	67/456	0	0	67/456
588	0	0	-835/30544	0	5/83	0	0	67/15272	0	-1/46	0	1/598	67/15272	0	0	0	-67/30544	67/30544	0	0	67/30544
589	-67/2068	0	-11/188	0	1/11	0	0	0	0	-1/66	0	1/858	0	0	-67/3102	0	-67/12408	67/12408	0	0	67/12408
590	0	0	-338	0	468	0	130	0	0	0	0	1	0	0	0	0	-65	65	0	0	65
591	0	0	-97/33	-28/11	7/6	0	0	89/66	0	-1/24	0	0	0	0	-61/33	28/33	0	0	0	0	0
592	0	0	-36	0	1318/9	0	0	0	0	0	0	0	497/36	0	0	0	-71/24	71/24	0	0	71/24
593	-26	0	-4953/101	-78	5278/101	0	0	0	0	0	0	1	0	0	0	26	0	0	13/202	0	0
594	0	0	-133/276	-1/23	691/828	0	0	5/18	0	-497/1656	-5/36	461/21528	0	0	-5/18	0	0	0	0	1/23	0
595	-17/4	0	-127/48	0	95/24	0	0	0	0	0	0	31/624	0	0	-1	0	0	0	0	0	0
596	0	0	-5/3	0	7/6	0	0	1/2	0	-1/24	0	0	0	0	-1	0	0	0	0	0	0
597	-1516/473	0	-234/43	-188/473	4548/473	1516/473	0	0	0	-1	0	0	0	0	-1516/473	0	0	0	3/11825	188/473	0
598	0	0	-771/2	-2	338	0	0	153	0	-1	0	0	0	0	-255	0	-51/2	51/2	0	2	51/2
599	0	0	-76/69	-2/69	20/23	0	0	4/9	0	0	0	1/2691	0	0	-152/207	2/207	-5/69	5/69	0	0	5/69
600	0	0	-119/1242	-53/6831	2501/13662	0	0	5/198	0	-71/1012	0	1811/355212	0	0	-5/99	0	0	0	0	53/6831	0
601	-16/57	0	-1/3	-62/209	14/33	0	0	0	0	0	0	0	0	0	-2/11	62/627	0	0	0	0	0
602	0	0	-295/12	0	713/18	0	0	0	0	0	0	713/468	1	0	0	0	0	0	7/45	0	0
603	-511/1212	0	-157/303	0	1	0	0	0	0	-1/12	-73/606	0	0	0	0	0	-73/808	73/808	0	0	73/808
604	0	0	-10	0	44/3	1	20/3	0	0	-4	0	4/13	1	0	-20/3	0	-1/2	1/2	0	0	1/2
605	0	0	-95/132	-73/154	13/63	101/693	0	421/1386	0	0	0	59/18018	0	0	-89/198	73/462	0	0	1/3300	0	0
606	-1/11	0	-1/6	0	7/33	0	0	0	0	-1/132	0	0	0	0	-1/11	0	0	0	0	0	0
607	0	0	-12	0	53	4	0	0	0	-1	-1	0	6	0	-4	0	0	0	0	0	0
608	-4	0	-38/3	0	100/9	0	100/9	0	0	0	0	0	0	0	-82/9	0	-1	1	0	0	1
609	0	0	-174/11	-18/11	12	0	0	72/11	0	-1	0	0	0	0	-116/11	6/11	-1	1	0	0	1
610	-135/2	0	-24	0	73	0	1	0	0	0	0	0	9/2	0	-1	0	0	0	0	0	0
611	0	0	-16/1909	0	5/249	0	0	67/45816	0	-1/138	-67/45816	1/1794	67/45816	0	0	0	-67/91632	67/91632	0	0	67/91632
612	0	0	-217/377	0	2	82/377	0	0	0	0	0	0	82/377	0	-82/377	0	0	0	2/9425	0	0
613	0	0	-10/83	0	103/249	0	0	73/1992	0	-1/12	-73/1992	0	73/1992	0	0	0	-73/3984	73/3984	0	0	73/3984
614	-83/27	0	-131/54	0	4	0	0	0	0	0	0	0	0	0	-131/108	0	-31/216	31/216	0	0	31/216
615	-16	0	-41/4	0	29/2	0	1	0	0	0	0	11/52	0	0	-4	0	0	0	0	0	0
616	0	0	-24800/97	-16400/97	117800/97	0	0	0	0	0	0	0	4100/97	0	0	4100/97	0	0	1	4100/97	0
617	0	0	-3965/84	-13/7	7475/126	0	533/18	0	0	0	0	1	0	0	-533/18	0	0	0	0	13/7	0
618	0	0	-19/36	-1/2	85/54	0	13/54	0	0	-1/3	0	0	1/6	0	-13/54	1/6	0	0	0	0	0
619	0	0	-1500/11	0	200	0	150/11	0	0	0	0	1025/143	0	0	0	0	-75/11	75/11	1	0	75/11
620	0	0	-1057/6	-128	232/3	26/3	0	229/3	0	0	0	64/39	1	0	-111	128/3	0	0	0	0	0
621	-1	0	-2	0	1	0	0	1	0	0	0	1/26	0	0	-1	0	0	0	0	0	0
622	-104/29	0	-3562/29	-78	3562/29	0	0	650/29	0	0	0	1	0	0	0	26	-325/29	325/29	0	0	325/29
623	0	0	-35/11	-67/22	16	13/66	0	0	0	-119/33	0	0	119/66	0	-26/33	67/66	0	0	0	0	0
624	0	0	-127/12	-4	529/18	0	97/18	0	0	0	0	0	1	0	-97/18	1	0	0	0	1	0
625	0	0	-41/9	0	85/9	0	0	17/9	0	-59/18	0	59/234	1	0	-17/9	0	0	0	0	0	0
626	0	0	-1163/304	0	2	0	0	403/152	0	0	0	0	1/8	0	-43/19	0	-59/304	59/304	0	0	59/304
627	0	0	-13/4	0	2	1/4	0	1	0	-15/16	0	15/104	0	0	-2	0	0	0	0	0	0
628	-2	0	-7/2	0	4	0	0	0	0	0	0	0	0	0	0	0	0	0	0	0	0
629	-75/7	0	-975/7	0	200	75/7	0	0	0	0	0	100/13	0	0	0	0	-75/14	75/14	1	0	75/14
630	-469/1212	0	-743/1212	0	1	0	0	0	0	-1/6	0	1/78	0	0	0	0	-67/808	67/808	0	0	67/808
631	0	0	-499/204	-1/2	4/3	37/51	0	91/102	0	0	0	0	0	0	-125/102	1/6	-10/51	10/51	0	0	10/51
632	0	0	-1170	0	610	0	210	820	0	0	-410	0	0	0	-820	0	-105	105	1	0	105
633	0	0	-623/200	-1	2189/100	0	0	0	0	-91/16	0	0	57/100	0	-57/100	0	0	0	0	1	0
634	0	0	-83/1656	-1/253	691/9108	0	0	5/198	0	-497/18216	0	461/236808	0	0	-5/198	0	0	0	0	1/253	0
635	0	0	-10/9	0	4	4/9	0	0	0	-2/9	0	1/117	4/9	0	-4/9	0	0	0	0	0	0
636	-2145/139	0	-9412/139	0	13702/139	0	0	0	0	0	0	1	0	0	0	0	-2145/278	2145/278	0	0	2145/278
637	-461/768	0	-67/512	-1/48	2/3	0	0	17/256	0	-1/96	-1/3	0	0	0	-17/256	0	0	0	0	1/48	0
638	-2	0	-442/55	0	552/55	0	0	2	0	0	-2	92/715	0	0	0	0	-1	1	0	0	1
639	0	0	-4537/33	-1118/11	182/3	0	0	1976/33	0	0	0	1	0	0	-2834/33	1118/33	0	0	0	0	0
640	-7/8	0	-5/3	0	73/36	1	1/36	0	0	0	0	0	1/8	0	-37/36	0	0	0	0	0	0
641	0	0	-199/76	0	4/3	0	0	179/114	0	0	0	0	0	0	-85/76	0	-103/456	103/456	0	0	103/456
642	0	0	-2963/62	-1	3001/62	0	0	861/62	0	0	0	133/124	0	0	-861/31	0	0	0	0	1	0
643	0	0	-105/58	0	65/29	0	1	0	0	0	0	0	0	0	-11/29	0	-9/29	9/29	0	0	9/29
644	-41/92	0	-97/92	0	2	0	0	41/92	0	0	-41/92	0	0	0	0	0	-41/184	41/184	1/100	0	41/184
645	0	0	-375/4	0	200	0	225/4	0	0	-1025/16	0	0	0	0	0	0	-225/8	225/8	1	0	225/8
646	0	0	-101/4	-1	35	0	0	19/2	0	-73/12	0	0	0	0	-95/6	0	-19/12	19/12	0	1	19/12
647	-6150/23	0	-9600/23	0	16900/23	0	0	0	0	0	0	0	0	0	-4100/23	0	-1025/23	1025/23	1	0	1025/23
648	0	0	-13/9108	0	1/297	1/3036	1/2484	0	0	-13/12144	0	1/13156	1/3036	0	-5/6831	0	0	0	0	0	0
649	-275/7	0	-775/7	0	200	275/7	0	0	0	-100	0	100/13	0	0	0	0	-275/14	275/14	1	0	275/14
650	0	0	-1189/6	-2	1651/9	0	1651/9	0	0	-1	0	0	0	0	-1363/9	0	-16	16	0	2	16
651	0	0	-312/19	-2	1424/19	0	51/38	0	0	-1	0	0	153/38	0	-102/19	0	0	0	0	2	0
652	0	0	-8251/136	-4	34	499/68	0	3015/68	0	0	-18	0	0	0	-3015/68	1	-499/136	499/136	0	1	499/136
653	-2/11	0	-5/64	-1/176	19/96	0	17/1056	0	0	-1/352	0	0	0	0	-17/1056	0	0	0	0	1/176	0
654	-1/1656	0	-13/368	0	2/69	0	0	1/72	0	0	0	0	0	0	-13/552	0	-1/414	1/414	0	0	1/414
655	-26	0	-1885/43	0	1950/43	494/43	0	0	0	0	0	1	0	0	-26	0	0	0	0	0	0
656	0	0	-975/7	0	2725/14	75/14	0	75/14	0	0	0	2725/364	0	0	0	0	-75/14	75/14	1	0	75/14
657	-478/71	0	-446/71	0	672/71	2	0	0	0	0	0	0	0	0	0	0	-1	1	0	0	1
658	0	0	-19/5474	0	2/119	0	0	0	0	-1/276	0	0	73/43792	0	-73/65688	0	-73/262752	73/262752	0	0	73/262752
659	0	0	-666/35	-2	632/7	51/35	0	0	0	-1	0	0	204/35	0	-204/35	0	0	0	0	2	0
660	-493/11088	0	-701/11088	-1/22	2/33	1/33	0	0	0	0	0	0	1/1008	0	-1/33	1/66	0	0	31/277200	0	0
661	0	0	-1015/456	0	4/3	0	0	179/114	0	0	-179/228	0	0	0	-85/76	0	-103/456	103/456	0	0	103/456
662	-13/288	0	-197/576	-1/6	2/9	1/9	0	31/288	0	0	0	0	1/72	0	-7/32	1/18	0	0	0	0	0
663	0	0	-10205/84	-598/7	10205/126	0	923/18	195/7	0	0	0	1	0	0	-9971/126	195/7	0	0	0	13/7	0
664	0	0	-75/136	0	1/3	131/612	0	131/612	0	-1/36	0	0	0	0	-199/612	0	-7/136	7/136	1/900	0	7/136
665	0	0	-179/483	-64/1449	50/63	0	0	4/23	0	0	0	0	0	0	-4/23	0	0	0	0	64/1449	0
666	0	0	-10163/30	-1224/5	2228/15	497/30	0	2213/15	0	0	0	602/195	0	0	-1069/5	1219/15	0	0	0	1	0
667	0	0	-174/25	-1	484/25	21/50	0	42/25	0	0	0	0	0	0	-84/25	0	0	0	0	1	0
668	-1825/2	0	-3025/8	0	2625/4	0	0	0	0	0	0	1025/104	0	0	0	0	0	0	1	0	0
669	0	0	-307/4	0	497/6	0	0	73/3	0	-263/24	0	0	0	0	0	0	-73/6	73/6	0	0	73/6
670	0	0	-6125/34	0	200	1025/17	0	1025/17	0	0	0	0	0	0	-1025/17	0	-1025/34	1025/34	1	0	1025/34
671	0	0	-117/2	-3	215	23	0	0	0	-21/4	0	0	24	0	-23	1	0	0	0	0	0
672	0	0	-113/12	-4	365/18	0	77/18	1	0	0	0	0	0	0	-95/18	1	0	0	0	1	0
673	-247/1518	0	-389/3036	-2/23	251/1518	0	1/66	0	0	0	0	1/897	0	0	-2/33	2/69	0	0	0	0	0
674	-15775	0	-1175	0	16800	0	0	0	0	0	-8400	0	1025	0	0	0	0	0	1	0	0
675	0	0	-71/231	-16/693	29/63	1/11	0	1/11	0	0	0	0	0	0	-2/11	0	0	0	0	16/693	0
676	0	0	-21/44	-41/66	2/9	0	0	41/198	0	0	0	0	0	0	-41/198	41/198	0	0	1/900	0	0
677	0	0	-178/3	-41	251/3	0	0	41/3	0	0	0	41/78	0	0	0	41/3	-41/6	41/6	73/150	0	41/6
678	-9425/21	0	-4225/21	0	400	1025/21	0	0	0	0	0	0	0	0	0	0	-1025/42	1025/42	1	0	1025/42
679	0	0	-10/3003	0	32/1001	0	0	1/2184	0	-43/6006	-17/8008	0	1/264	0	0	0	-1/4368	1/4368	0	0	1/4368
680	-1417/42	0	-2951/42	-78	78	325/42	0	0	0	0	0	1	0	0	0	26	-325/84	325/84	0	0	325/84
681	-3483/88	0	-2793/176	-1	3559/88	0	63/88	0	0	0	0	0	0	0	-63/22	0	0	0	0	1	0
682	0	0	-1611/10	-2	2061/25	0	461/25	2522/25	0	-1	0	0	0	0	-2522/25	0	-461/50	461/50	0	2	461/50
683	0	0	-150	0	650	0	0	225/4	0	-325/2	-225/4	0	225/4	0	0	0	-225/8	225/8	1	0	225/8
684	-9650/19	0	-250	-6150/19	400	0	0	0	0	0	0	0	0	0	0	2050/19	0	0	1	0	0
685	0	0	-14325/11	-12150/11	400	200	0	6250/11	0	0	0	0	0	0	-8450/11	4050/11	0	0	1	0	0
686	0	0	-19/6	-1	13	0	0	0	0	0	0	1/78	4/3	0	-1	1/3	0	0	0	0	0
687	0	0	-489/88	-1585/396	17/9	0	0	1313/396	0	0	0	0	0	0	-1313/396	521/396	0	0	0	1/18	0
688	-7/209	0	-1/36	-31/1254	4/99	0	0	0	0	0	-1/198	0	0	0	-1/66	31/3762	0	0	0	0	0
689	-73/21	0	-179/21	0	12	73/21	0	0	0	-1	0	0	0	0	0	0	-73/42	73/42	0	0	73/42
690	0	0	-1/33	-1/37	103/407	0	0	0	0	-283/4884	-13/1221	0	1/33	0	0	1/111	0	0	0	0	0
691	0	0	-215/3	0	497/6	67/6	0	67/6	0	-85/4	0	85/52	0	0	0	0	-67/6	67/6	0	0	67/6
692	0	0	-148/9	-25/9	52	17/18	0	34/9	0	-25/18	0	0	0	0	-68/9	0	0	0	0	25/9	0
693	0	0	-47/276	-5/69	2/9	10/207	0	7/138	0	0	0	0	1/46	0	-41/414	5/207	0	0	0	0	0
694	0	0	-18	0	20	1	12	0	0	0	0	4/13	1	0	-12	0	-1/2	1/2	0	0	1/2
695	0	0	-5/9	0	7/18	0	0	1/6	0	-7/40	0	29/1170	0	0	-1/3	0	0	0	0	0	0
696	0	0	-1/22	0	31/231	1/77	0	0	0	-47/924	0	1/273	1/77	0	-1/77	0	0	0	1/11550	0	0
697	0	0	-193/9	0	122	0	0	0	0	0	0	0	124/9	0	-8/3	0	0	0	0	0	0
698	0	0	-5/18	0	101/99	5/44	0	0	0	-1/36	0	0	5/44	0	-1/9	0	-1/792	1/792	0	0	1/792
699	0	0	-24	0	24	10	0	8	0	-2	0	0	2	0	-16	0	-1	1	0	0	1
700	0	0	-93/50	-27/25	97/25	0	1	0	0	0	0	9/650	9/25	0	-1	9/25	0	0	0	0	0
701	-49/38	0	-1	-71/38	4/3	0	0	0	0	0	-1/3	0	0	0	0	71/114	0	0	0	0	0
702	0	0	-49/1242	-1/69	5/81	0	43/1863	0	0	-1/46	0	5/2691	1/207	0	-43/1863	1/207	0	0	0	0	0
703	0	0	-1/913	0	175/16434	1/5976	0	0	0	-157/65736	-1/1826	0	1/792	0	0	0	-1/11952	1/11952	0	0	1/11952
704	0	0	-166/71	0	1231/71	0	0	0	0	0	-1	0	2	0	0	0	0	0	0	0	0
705	0	0	-79/483	-32/1449	25/63	0	0	2/23	0	0	-1/23	0	0	0	-2/23	0	0	0	0	32/1449	0
706	0	0	-10425/64	0	1625/4	0	0	825/32	0	-1625/8	0	125/8	825/32	0	0	0	-825/64	825/64	1	0	825/64
707	0	0	-71/19	-22/19	675/19	0	0	0	0	-681/76	-1	0	2	0	0	0	0	0	0	22/19	0
708	0	0	-1323/2	-414	138	0	0	397	0	0	0	69/13	1	0	-397	138	0	0	0	0	0
709	0	0	-233/36	0	101/30	0	103/90	17/5	0	0	0	0	0	0	-17/5	0	-103/180	103/180	0	0	103/180
710	0	0	-1225/12	0	1318/3	0	0	0	0	0	-71/6	0	497/12	0	0	0	-71/8	71/8	0	0	71/8
711	-66	0	-150	-198	200	0	0	0	0	-133	0	166/13	0	0	0	66	0	0	1	0	0
712	-475/84	0	-1/2	0	128/21	0	0	0	0	0	-125/42	0	31/84	0	-1/14	0	0	0	0	0	0
713	-37	0	-73/4	-4	235/6	0	31/6	0	0	0	0	0	0	0	-31/6	1	0	0	0	1	0
714	0	0	-5/946	0	95/4257	1/396	0	0	0	-7/1548	0	0	1/396	0	-1/473	0	-7/34056	7/34056	0	0	7/34056
715	0	0	-619/42	-136/63	2680/63	0	1	3	0	0	0	0	0	0	-7	0	0	0	0	136/63	0
716	-478/71	0	-362/71	0	672/71	2	0	0	0	0	-168/71	0	0	0	0	0	-1	1	0	0	1
717	-10	0	-467/23	-43/23	1148/23	5/2	0	0	0	-731/46	0	344/299	0	0	-10	0	0	0	0	43/23	0
718	0	0	-34/3	0	124/3	0	0	0	0	-25/3	0	25/39	4	0	-4	0	0	0	0	0	0
719	0	0	-53/9	0	127/27	0	91/27	1	0	0	0	0	0	0	-118/27	0	-1/2	1/2	0	0	1/2
720	0	0	-857/66	0	344/33	0	109/33	43/11	0	-109/66	0	109/858	0	0	-301/33	0	-1	1	0	0	1
721	-59/16	0	-155/64	0	107/32	1/4	0	0	0	0	0	43/832	0	0	-1	0	0	0	0	0	0
722	-293/22	0	-243/22	0	413/22	0	85/22	0	0	0	-85/22	0	0	0	-82/11	0	-1	1	0	0	1
723	-23/8	0	-187/16	-9	8	0	1	25/8	0	0	0	3/26	0	0	-57/8	3	0	0	0	0	0
724	-1404/43	0	-1599/43	0	1950/43	208/43	0	0	0	0	0	1	0	0	-832/43	0	0	0	0	0	0
725	0	0	-2587/24	-78	1313/18	0	845/18	91/4	0	0	0	1	13/4	0	-2509/36	26	0	0	0	0	0
726	0	0	-29/814	-1/37	103/407	0	0	0	0	-283/4884	0	0	1/33	0	0	1/111	0	0	0	0	0
727	0	0	-2457/23	-78	26	0	0	1586/23	0	0	-494/23	1	0	0	-1586/23	26	0	0	13/575	0	0
728	-131/252	0	-205/252	0	1	131/252	0	0	0	-1/12	0	0	0	0	-1/3	0	-47/504	47/504	1/300	0	47/504
729	0	0	-135/4	0	387/2	0	1	0	0	0	0	0	22	0	-4	0	0	0	0	0	0
730	0	0	-4831/40128	-1/528	2/33	0	0	559/6688	0	-1/1056	0	0	0	0	-263/3648	0	-461/80256	461/80256	0	1/528	461/80256
731	0	0	-169/3	-39	221/9	0	221/9	13	0	-13/2	0	1	0	0	-338/9	13	0	0	0	0	0
732	-22	0	-8	0	28	0	0	0	0	-1	0	0	2	0	0	0	0	0	0	0	0
733	0	0	-457/33	-136/11	16/3	0	2/3	202/33	0	0	0	0	0	0	-290/33	136/33	0	0	0	0	0
734	-13/414	0	-1/18	-1/46	4/69	5/207	0	0	0	0	0	0	0	0	-1/69	1/138	-1/207	1/207	0	0	1/207
735	-221/23	0	-7	-129/23	227/23	1	0	0	0	0	-43/23	43/598	0	0	-4	43/23	0	0	0	0	0
736	0	0	-10600/67	0	28800/67	0	0	0	0	-14400/67	0	14400/871	1650/67	0	0	0	-825/67	825/67	1	0	825/67
737	0	0	-1/11	-5/231	250/693	13/693	0	0	0	0	0	0	3/77	0	-2/63	5/693	0	0	0	0	0
738	0	0	-150	0	6300/11	1025/22	0	0	0	0	0	0	1025/22	0	0	0	-1025/44	1025/44	1	0	1025/44
739	0	0	-103/575	-41/575	2/3	82/1725	0	0	0	0	0	0	41/575	0	-82/1725	41/1725	0	0	7/28750	0	0
740	-3554/93	0	-260/31	-344/93	3668/93	1	0	0	0	0	-516/31	0	0	0	-4	86/93	0	0	0	86/93	0
741	0	0	-24/11	0	24/11	0	0	0	0	-1	0	2/11	0	0	0	0	0	0	0	0	0
742	-30/161	0	-2/9	-86/483	16/63	2/63	0	0	0	0	0	43/18837	0	0	-8/63	86/1449	0	0	0	0	0
743	0	0	-5/22	-71/253	2/23	0	0	71/759	0	0	0	0	0	0	-71/759	71/759	0	0	0	0	0
744	0	0	-4800/43	0	200	0	1650/43	0	0	-5125/43	0	5125/559	0	0	0	0	-825/43	825/43	1	0	825/43
745	0	0	-1261/816	0	2/3	35/136	0	377/408	0	0	0	0	0	0	-377/408	0	-35/272	35/272	1/600	0	35/272
746	-2/9	0	-13/33	-16/99	106/99	0	0	0	0	0	0	0	0	0	-2/11	4/99	0	0	0	4/99	0
747	0	0	-2847/119	0	4992/119	0	0	0	0	0	0	1	2145/952	0	-715/476	0	-715/1904	715/1904	0	0	715/1904
748	0	0	-17/5	-1	499/30	0	0	19/15	0	-521/120	-19/30	0	0	0	-19/15	0	0	0	0	1	0
749	0	0	-2	0	17	0	0	0	0	-1	-1	0	2	0	0	0	0	0	0	0	0
750	0	0	-691/34	-249/17	8	1	0	151/17	0	-15/34	0	49/221	0	0	-219/17	83/17	0	0	0	0	0
751	0	0	-5/12	0	17/6	0	0	0	0	-5/8	0	0	1/3	0	0	0	0	0	0	0	0
752	-2145/94	0	-5187/94	0	78	0	0	0	0	0	0	1	0	0	-715/47	0	-715/188	715/188	0	0	715/188
753	0	0	-9/2374	-67/117513	1417/117513	0	0	0	0	-19/3561	0	1/2574	0	0	0	0	0	0	0	67/117513	0
754	0	0	-61/4	0	12	0	7/2	9/2	0	0	0	5/52	0	0	-21/2	0	-1	1	0	0	1
755	0	0	-2587/154	-544/77	2792/77	0	1	367/77	0	0	0	0	0	0	-675/77	136/77	0	0	0	136/77	0
756	-1	0	-7/4	0	2	1/4	0	0	0	-43/80	0	43/520	0	0	-1	0	0	0	0	0	0
757	0	0	-307/6	-3	421/9	0	421/9	0	0	0	0	0	1	0	-349/9	1	-4	4	0	0	4
758	0	0	-12525/88	0	8575/44	0	0	225/22	0	0	0	8575/1144	0	0	0	0	-225/44	225/44	1	0	225/44
759	0	0	-24453/640	0	1521/40	481/160	0	3289/320	0	0	0	1	559/320	0	-7137/320	0	0	0	0	0	0
760	0	0	-9/2398	-1/436	1/99	0	0	0	0	-469/86328	0	251/561132	1/1308	0	0	1/1308	0	0	43/2158200	0	0
761	0	0	-15/14	0	27/7	3/7	0	0	0	-1	0	1/26	3/7	0	-3/7	0	0	0	0	0	0
762	0	0	-146/57	0	4/3	0	0	83/57	0	0	0	0	0	0	-125/76	0	-71/456	71/456	0	0	71/456
763	0	0	-793/9	0	3298/9	0	0	0	0	0	0	0	36	0	-274/9	0	-25/9	25/9	0	0	25/9
764	0	0	-9/638	0	2161/20097	0	0	0	0	-67/2772	0	0	251/20097	0	0	0	-1/1218	1/1218	0	0	1/1218
765	0	0	-1344/55	0	2224/55	0	0	2	0	0	-2	664/715	2	0	0	0	-1	1	0	0	1
766	0	0	-347/280	0	1	0	0	67/140	0	-1/6	0	1/78	0	0	-67/84	0	-67/840	67/840	0	0	67/840
767	-89/1254	0	-1/12	-16/209	7/66	0	0	0	0	-1/264	0	0	0	0	-1/22	16/627	0	0	0	0	0
768	0	0	-445/88	-1585/396	17/9	0	0	1313/396	0	0	-1	0	0	0	-1313/396	521/396	0	0	0	1/18	0
769	-1/126	0	-17/693	0	37/693	1/77	0	0	0	-29/2772	0	5/9009	1/198	0	-1/77	0	0	0	0	0	0
770	0	0	-900/7	-450/7	1250/7	0	0	150/7	0	-850/7	0	925/91	0	0	0	150/7	-75/7	75/7	1	0	75/7
771	0	0	-1283/816	-1/2	2/3	65/136	0	263/408	0	0	0	0	0	0	-133/136	1/6	-59/816	59/816	1/600	0	59/816
772	0	0	-2704/23	-78	26	0	0	1586/23	0	0	0	1	0	0	-1586/23	26	0	0	13/575	0	0
773	-50	0	-350/3	0	800/3	0	0	0	0	-200/3	0	0	0	0	0	0	-25	25	1	0	25
774	-375/7	0	-675/7	0	200	375/7	0	0	0	-50	0	0	0	0	0	0	-375/14	375/14	1	0	375/14
775	0	0	-19/138	0	1/3	0	0	0	0	-17/138	0	17/1794	1/46	0	0	0	-1/92	1/92	0	0	1/92
776	0	0	-4173/22	-2457/11	78	0	0	819/11	0	0	0	1	0	0	-819/11	819/11	0	0	0	0	0
777	0	0	-5200/21	-2050/7	20600/21	0	0	0	0	0	0	0	2050/21	0	0	2050/21	0	0	1	0	0
778	0	0	-73/43	0	790/129	74/129	0	0	0	0	0	0	2/3	0	-2/3	0	0	0	0	0	0
779	-263/5544	0	-367/5544	-1/22	2/33	179/5544	0	0	0	0	0	0	0	0	-1/33	1/66	-1/1008	1/1008	1/6600	0	1/1008
780	-2956/43	0	-1174/43	-2	3160/43	51/43	0	0	0	-1	0	0	0	0	-204/43	0	0	0	0	2	0
781	0	0	-5/48	0	2/33	0	0	5/88	0	0	0	0	1/264	0	-5/88	0	0	0	0	0	0
782	0	0	-3900/23	0	68600/253	450/253	0	0	0	0	0	33400/3289	1800/253	0	-1800/253	0	0	0	1	0	0
783	0	0	-131/20	0	259/75	0	59/75	611/150	0	0	0	0	1/6	0	-611/150	0	-59/150	59/150	0	0	59/150
784	0	0	-3/4	0	4/9	0	0	5/18	0	0	0	0	0	0	-4/9	0	0	0	0	0	0
785	-167/1716	0	-941/5148	0	32/143	1/9	0	0	0	0	0	0	71/5148	0	-1/9	0	0	0	0	0	0
786	-13/4	0	-897/8	-78	26	0	0	299/4	0	0	-26	1	0	0	-299/4	26	0	0	0	0	0
787	-770/9	0	-1240/9	0	820/3	0	0	0	0	-1010/9	0	1010/117	0	0	0	0	-55/3	55/3	1	0	55/3
788	0	0	-1469/11	-936/11	26	0	0	884/11	0	0	0	1	0	0	-884/11	312/11	0	0	0	0	0
789	0	0	-317/42	-2/63	410/63	0	0	3	0	0	0	0	0	0	-5	0	-1/2	1/2	0	2/63	1/2
790	0	0	-89/6	0	155/9	1	74/9	0	0	0	0	9/26	1	0	-83/9	0	0	0	0	0	0
791	0	0	-1061/84	0	103/14	0	109/42	293/42	0	0	-109/42	0	0	0	-131/14	0	-1	1	0	0	1
792	-36	0	-63/4	-1	75/2	0	7/2	0	0	0	0	0	0	0	-7/2	0	0	0	0	1	0
793	-547/25	0	-1141/25	-1716/25	1316/25	0	0	0	0	0	0	22/25	1	0	0	572/25	0	0	0	0	0
794	0	0	-65/3	0	130/9	0	130/9	0	0	-13/2	0	1	0	0	-130/9	0	0	0	0	0	0
795	0	0	-379/3	0	434	142/3	0	0	0	0	0	0	142/3	0	-142/3	0	0	0	0	0	0
796	0	0	-467/12	0	223/2	67/6	0	0	0	-305/8	0	106/39	67/6	0	-67/6	0	0	0	0	0	0
797	0	0	-190/11	0	355/11	0	0	0	0	0	-1	243/286	2	0	0	0	0	0	0	0	0
798	0	0	-7193/68	-2	64	461/34	0	2637/34	0	-1	-32	0	0	0	-2637/34	0	-461/68	461/68	0	2	461/68
799	-1/11	0	-1/6	0	7/33	0	0	0	0	-13/220	0	17/2145	0	0	-1/11	0	0	0	0	0	0
800	0	0	-208/9	0	1000/27	0	1/3	0	0	0	0	955/702	1	0	-4/3	0	0	0	89/675	0	0
801	0	0	-109/4	0	69/4	0	0	35/2	0	0	-37/4	69/104	1	0	-35/2	0	0	0	0	0	0
802	0	0	-109/77	-128/231	589/231	0	0	62/77	0	0	-1/3	0	0	0	-62/77	32/231	0	0	0	32/231	0
803	0	0	-57/8	0	157/4	0	1	0	0	0	0	0	9/2	0	-1	0	0	0	0	0	0
804	0	0	-1525	0	4600	0	275/2	0	0	-7275/4	0	7275/52	825/2	0	-550	0	0	0	1	0	0
805	-9650/19	0	-150	-6150/19	400	0	0	0	0	0	-200	0	0	0	0	2050/19	0	0	1	0	0
806	0	0	-193/414	-21/46	20/9	0	13/414	0	0	-829/1656	0	0	17/69	0	-26/207	7/46	0	0	0	0	0
807	0	0	-12750/79	0	20300/79	0	0	0	0	0	0	9850/1027	450/79	0	-300/79	0	-75/79	75/79	1	0	75/79
808	-1521/46	0	-3263/46	-78	78	0	0	325/46	0	0	-325/46	1	0	0	0	26	-325/92	325/92	0	0	325/92
809	-1341/71	0	-2307/71	-1	2666/71	1341/71	0	0	0	0	0	0	0	0	-1341/71	0	0	0	0	1	0
810	-17/44	0	-1/6	0	95/264	0	0	0	0	0	-13/88	31/6864	0	0	-1/11	0	0	0	0	0	0
811	0	0	-5746/71	-78	18668/71	0	0	0	0	0	0	1	26	0	0	26	0	0	0	0	0
812	0	0	-3/56	0	1/7	0	0	1/84	0	-1/36	0	0	1/84	0	-1/36	0	-1/252	1/252	0	0	1/252
813	-67/10350	0	-1/69	-67/3450	1/69	0	0	0	0	-13/2300	0	2/2925	0	0	0	67/10350	0	0	0	0	0
814	0	0	-4600/17	-4100/51	75800/51	0	0	0	0	-2050/51	0	0	0	0	0	0	0	0	1	4100/51	0
815	-900/43	0	-1446/43	-1	1714/43	1611/86	0	0	0	0	0	0	0	0	-900/43	0	0	0	0	1	0
816	-36	0	-27/4	-1	75/2	0	7/2	0	0	0	-18	0	0	0	-7/2	0	0	0	0	1	0
817	-67/252	0	-185/252	0	1	67/252	0	0	0	-1/6	0	1/78	0	0	0	0	-67/504	67/504	0	0	67/504
818	0	0	-1160/77	-304/77	64	0	97/77	0	0	0	0	0	367/77	0	-388/77	76/77	0	0	0	76/77	0
819	0	0	-149/28	0	34/7	0	0	29/14	0	0	0	0	1/14	0	-7/2	0	-5/14	5/14	0	0	5/14
820	-1/24	0	-35/396	-1/22	103/1188	1/33	31/1188	0	0	0	0	0	1/264	0	-67/1188	1/66	0	0	0	0	0
821	0	0	-133/13	0	368/13	0	1	6/13	0	-277/26	0	277/338	33/13	0	-58/13	0	0	0	0	0	0
822	0	0	-211/48048	0	32/1001	0	0	1/2184	0	-43/6006	0	0	1/264	0	0	0	-1/4368	1/4368	0	0	1/4368
823	-67/1012	0	-17/69	0	25/66	0	0	0	0	-281/3036	0	281/39468	0	0	0	0	-67/2024	67/2024	0	0	67/2024
824	-1	0	-91/48	-3/2	121/72	1/8	49/72	0	0	0	0	1/52	0	0	-85/72	1/2	0	0	0	0	0
825	-511/1212	0	-701/1212	0	1	0	0	0	0	-1/12	0	0	0	0	0	0	-73/808	73/808	0	0	73/808
826	0	0	-224/3	0	1040/9	0	0	2	0	0	-2	40/9	2	0	0	0	-1	1	112/225	0	1
827	0	0	-765/31	0	582/31	0	0	276/31	0	0	0	107/403	0	0	-490/31	0	-1	1	0	0	1
828	0	0	-17/6	0	31/3	0	0	0	0	-125/36	0	25/117	1	0	-1	0	0	0	0	0	0
829	-39/2	0	-39	-117/2	39	0	0	0	0	-13/4	0	1	0	0	0	39/2	0	0	0	0	0
830	-287/33	0	-311/33	0	70/3	0	0	0	0	0	-82/33	0	0	0	0	0	-41/22	41/22	131/1650	0	41/22
831	0	0	-17/240	0	4/69	0	109/5520	1/46	0	-109/22080	0	0	0	0	-7/138	0	-1/160	1/160	0	0	1/160
832	0	0	-265/231	-10/63	2201/693	0	0	3/11	0	0	0	0	0	0	-6/11	0	0	0	0	10/63	0
833	0	0	-3397/450	-1/9	229/50	0	461/450	1261/225	0	-1/18	-1261/450	0	0	0	-1261/225	0	-461/900	461/900	0	1/9	461/900
834	0	0	-2730/23	-1872/23	26	52/23	0	1768/23	0	0	-546/23	1	0	0	-1820/23	624/23	0	0	0	0	0
835	-36/131	0	-439/1179	0	694/1179	0	0	0	0	0	0	0	0	0	-2/9	0	-31/1179	31/1179	0	0	31/1179
836	0	0	-2425/23	0	8175/46	1025/46	0	1025/46	0	0	0	0	0	0	0	0	-1025/46	1025/46	1	0	1025/46
837	0	0	-5725/4	0	17825/2	0	0	0	0	0	0	0	1025	0	0	0	0	0	1	0	0
838	-65/6	0	-1313/12	-78	182/3	0	0	247/6	0	0	0	1	0	0	-403/6	26	0	0	0	0	0
839	-200	0	-575	-600	1450/3	0	850/3	0	0	0	0	100/13	0	0	-850/3	200	0	0	1	0	0
840	-283/2	0	-293/12	-31/9	1306/9	0	0	0	0	0	-131/2	0	0	0	-21/2	0	0	0	0	31/9	0
841	-5/2	0	-1439/276	-29/69	1733/138	0	0	0	0	-367/92	0	1043/3588	0	0	-5/2	0	0	0	0	29/69	0
842	0	0	-53/456	0	1/9	0	0	5/76	0	-1/36	0	0	0	0	-5/152	0	-5/304	5/304	1/1800	0	5/304
843	0	0	-5/3	0	6	2/3	0	0	0	-1/9	0	0	2/3	0	-2/3	0	0	0	0	0	0
844	0	0	-7/3	-1/2	307/36	19/36	0	19/36	0	-305/144	0	0	0	0	-19/18	0	0	0	0	1/2	0
845	0	0	-59/2	0	19/2	0	0	23	0	0	-23/2	19/52	0	0	-21	0	-1	1	0	0	1
846	-497/6666	0	-65/606	0	2/11	0	0	0	0	0	0	0	0	0	0	0	-71/4444	71/4444	0	0	71/4444
847	-510/71	0	-573/71	0	736/71	0	0	2	0	0	0	0	0	0	0	0	-1	1	0	0	1
848	-1073/71	0	-369/71	0	1152/71	0	0	0	0	0	0	0	1	0	0	0	0	0	0	0	0
849	0	0	-191/44	-103/22	4/3	0	0	49/22	0	0	-1/3	0	0	0	-49/22	103/66	0	0	0	0	0
850	0	0	-2015/51	0	7618/153	0	3640/153	0	0	0	0	1	52/17	0	-3640/153	0	0	0	0	0	0
851	-2682/71	0	-966/71	-1	2666/71	0	0	0	0	0	0	0	0	0	0	0	0	0	0	1	0
852	-30	0	-150	-90	200	0	0	0	0	0	0	100/13	0	0	0	30	0	0	1	0	0
853	0	0	-27/4	-1	39/2	0	7/2	0	0	0	0	0	0	0	-7/2	0	0	0	0	1	0
854	0	0	-5325/34	0	200	225/17	0	225/17	0	0	0	100/13	0	0	-225/17	0	-225/34	225/34	1	0	225/34
855	0	0	-595/132	-103/22	4/3	0	0	49/22	0	0	0	0	0	0	-49/22	103/66	0	0	0	0	0
856	-387/7	0	-191/21	-88/63	3559/63	0	1	0	0	0	-183/7	0	0	0	-4	0	0	0	0	88/63	0
857	0	0	-4440/23	-660/23	15160/23	0	0	0	0	-7910/23	0	7580/299	0	0	0	0	0	0	1	660/23	0
858	-39/20	0	-3/10	0	23/10	1/10	0	0	0	-1/40	-1	0	3/20	0	-1/10	0	0	0	0	0	0
859	-1125/23	0	-2325/23	0	200	0	0	1125/23	0	-50	-1125/23	0	0	0	0	0	-1125/46	1125/46	1	0	1125/46
860	0	0	-41951/1867	0	74126/1867	0	0	0	0	0	0	1	4290/1867	0	-4290/1867	0	0	0	0	0	0
861	-19/9108	0	-1/253	0	1/198	1/414	0	0	0	-1/18216	0	0	1/3036	0	-1/414	0	0	0	0	0	0
862	0	0	-391/44	0	355/22	0	0	0	0	0	0	243/572	1	0	0	0	0	0	0	0	0
863	0	0	-1/198	0	17/1242	0	17/6831	0	0	-5/1012	-1/1518	5/13156	1/759	0	-17/6831	0	0	0	0	0	0
864	0	0	-255	-150	52	0	2	154	0	0	0	25/13	0	0	-154	50	-1	1	0	0	1
865	0	0	-1061/12	-1	1499/18	0	1463/18	0	0	0	0	0	0	0	-1211/18	0	-7	7	0	1	7
866	0	0	-4650	0	22700	0	0	0	0	-4925	0	0	2250	0	-1500	0	-375	375	1	0	375
867	0	0	-30/11	-27/11	1	0	1	9/11	0	0	0	0	0	0	-20/11	9/11	0	0	0	0	0
868	0	0	-8100/29	0	52300/29	0	0	0	0	-425	-1500/29	0	5250/29	0	0	0	-1125/29	1125/29	1	0	1125/29
869	-73/276	0	-479/552	0	1	0	0	73/276	0	-1/12	0	0	0	0	0	0	-73/552	73/552	0	0	73/552
870	0	0	-1618/165	0	2828/165	0	1/3	0	0	0	0	1841/4290	1	0	-4/3	0	0	0	0	0	0
871	-1/6	0	-47/144	0	4/9	0	17/144	0	0	-17/576	0	0	0	0	-2/9	0	-1/32	1/32	0	0	1/32
872	0	0	-3675/19	0	200	0	0	1650/19	0	-100	0	100/13	0	0	-825/19	0	-825/38	825/38	1	0	825/38
873	0	0	-7020/101	-78	3614/101	0	0	26	0	0	0	1	0	0	-26	26	0	0	533/5050	0	0
874	-988/31	0	-1144/31	0	1638/31	0	0	0	0	0	-182/31	1	0	0	-624/31	0	0	0	0	0	0
875	0	0	-113	-100/9	4762/9	0	0	0	0	-50/9	0	0	34	0	-34	0	0	0	0	100/9	0
876	-1073/71	0	-83/71	0	1152/71	0	0	0	0	0	-572/71	0	1	0	0	0	0	0	0	0	0
877	-295/336	0	-551/336	0	2	1	0	0	0	0	0	0	41/336	0	-1	0	0	0	1/8400	0	0
878	-287/33	0	-32/3	0	70/3	0	0	0	0	0	0	0	0	0	0	0	-41/22	41/22	131/1650	0	41/22
879	0	0	-307	-204	68	2	0	206	0	0	-68	34/13	0	0	-206	68	-1	1	0	0	1
880	0	0	-497/136	0	2	59/136	0	157/68	0	0	0	0	1/8	0	-157/68	0	-59/272	59/272	0	0	59/272
881	-401/858	0	-643/858	-1/2	116/143	1/3	0	0	0	0	0	0	14/429	0	-1/3	1/6	0	0	0	0	0
882	0	0	-8489/68	-78	78	533/34	0	1417/34	0	0	0	1	0	0	-1417/34	26	-533/68	533/68	0	0	533/68
883	0	0	-1400/9	-50/3	2200/9	0	0	0	0	0	0	1100/117	50/9	0	0	50/9	0	0	1	0	0
884	-29/43	0	-169/43	0	488/43	18/43	0	0	0	-4	0	4/13	1	0	-72/43	0	0	0	0	0	0
885	0	0	-45/68	-67/102	1/3	0	0	67/306	0	-101/612	0	14/663	0	0	-67/306	67/306	0	0	0	0	0
886	0	0	-335/33	-73/11	335/33	0	0	73/33	0	-19/12	0	0	0	0	0	73/33	-73/66	73/66	0	0	73/66
887	0	0	-620/11	-328/11	182	0	0	82/11	0	0	0	0	0	0	0	82/11	-41/11	41/11	193/550	82/11	41/11
888	-3721/198	0	-87/22	-16/9	3829/198	0	31/66	0	0	0	-559/66	0	0	0	-62/33	4/9	0	0	0	4/9	0
889	0	0	-9225/34	0	1025	0	0	0	0	-15775/34	0	15775/442	1650/17	0	0	0	0	0	1	0	0
890	0	0	-13/111	0	1/3	5/111	0	1/111	0	0	0	0	4/111	0	-2/37	0	0	0	0	0	0
891	0	0	-3003/23	-1872/23	26	52/23	0	1768/23	0	0	0	1	0	0	-1820/23	624/23	0	0	0	0	0
892	0	0	-479/71	0	408/71	2	0	2	0	0	0	0	0	0	-2	0	-1	1	0	0	1
893	-1825/2	0	-150	0	2625/4	0	0	0	0	0	-1825/4	1025/104	0	0	0	0	0	0	1	0	0
894	0	0	-2591/206448	-1/4554	17/2277	7/1496	0	7/1496	0	0	0	0	0	0	-27/3128	0	-25/68816	25/68816	0	1/4554	25/68816
895	-6	0	-293/21	-124/63	2866/63	0	0	0	0	0	0	0	0	0	-6	0	0	0	0	124/63	0
896	0	0	-1053/11	0	1118/11	0	0	260/11	0	0	0	1	0	0	0	0	-130/11	130/11	0	0	130/11
897	0	0	-47/48	0	2/3	1/3	0	7/24	0	0	0	0	1/24	0	-5/8	0	0	0	0	0	0
898	0	0	-871/236	-3	88/59	0	0	283/118	0	0	-44/59	0	11/118	0	-283/118	1	0	0	0	0	0
899	0	0	-5/18	0	1	1/9	0	0	0	-7/36	0	0	1/9	0	-1/9	0	0	0	0	0	0
900	-13/50	0	-7/18	-7/25	4/9	0	1/18	0	0	-67/900	0	109/11700	0	0	-2/9	7/75	0	0	0	0	0
901	0	0	-11/4	0	10	1/4	0	0	0	-35/16	0	35/208	1	0	-1	0	0	0	0	0	0
902	0	0	-301/228	0	1	0	0	73/114	0	-1/12	0	0	0	0	-73/228	0	-73/456	73/456	0	0	73/456
903	-29/3	0	-61/12	0	15/2	0	0	0	0	0	0	71/468	0	0	0	0	0	0	0	0	0
904	-3721/1518	0	-47/44	-16/69	3829/1518	0	31/506	0	0	0	0	0	0	0	-62/253	4/69	0	0	0	4/69	0
905	0	0	-3283/82	-1764/41	1108/41	0	0	547/41	0	0	0	294/533	1	0	-547/41	588/41	0	0	0	0	0
906	0	0	-150	0	200	0	0	0	0	-45/2	0	145/13	0	0	0	0	0	0	1	0	0
907	0	0	-957/578	0	613/289	9/289	253/289	0	0	0	0	162/3757	36/289	0	-1	0	0	0	0	0	0
908	0	0	-463/55	0	408/55	2	0	2	0	0	0	68/715	0	0	-2	0	-1	1	0	0	1
909	-5/638	0	-1/87	0	59/2871	0	0	0	0	-1/396	0	0	0	0	-5/957	0	-5/3828	5/3828	7/287100	0	5/3828
910	0	0	-150	0	700/3	25/6	0	0	0	0	0	350/39	25/6	0	0	0	-25/12	25/12	1	0	25/12
911	-38/9	0	-131/9	-43/9	764/9	19/18	0	0	0	-43/2	0	0	0	0	-38/9	0	0	0	0	43/9	0
912	0	0	-157/528	-1/198	17/99	0	0	1/4	0	0	-1/8	0	0	0	-19/88	0	-3/176	3/176	0	1/198	3/176
913	0	0	-95/264	-1/198	17/99	0	0	1/4	0	0	0	0	0	0	-19/88	0	-3/176	3/176	0	1/198	3/176
914	-1	0	-171/113	-225/113	152/113	38/113	0	0	0	0	0	0	0	0	-38/113	75/113	0	0	0	0	0
915	-19200/7	0	-5200/21	-4100/63	164600/63	0	0	0	0	0	-9600/7	0	0	0	0	0	0	0	1	4100/63	0
916	0	0	-91/912	0	1/9	0	0	5/76	0	-1/36	-5/152	0	0	0	-5/152	0	-5/304	5/304	1/1800	0	5/304
917	0	0	-260/3	0	182/3	0	0	26	0	0	0	1	0	0	-52	0	0	0	0	0	0
918	0	0	-413/1224	0	2/9	163/1224	0	73/612	0	0	0	0	1/72	0	-47/204	0	-3/272	3/272	0	0	3/272
919	0	0	-7462/59	-4290/59	7462/59	0	0	1430/59	0	0	0	1	0	0	0	1430/59	-715/59	715/59	0	0	715/59
920	0	0	-12225/74	0	9425/37	225/37	0	0	0	0	0	725/74	225/37	0	-225/37	0	0	0	1	0	0
921	0	0	-31350/203	0	49900/203	0	0	0	0	0	0	850/91	150/29	0	0	0	-225/203	225/203	1	0	225/203
922	0	0	-1/4	0	247/198	103/1584	0	0	0	-211/792	0	0	211/1584	0	-1/11	0	-67/3168	67/3168	0	0	67/3168
923	0	0	-44/3	0	232/9	2	88/9	0	0	0	0	0	2	0	-88/9	0	-1	1	0	0	1
924	0	0	-1483/15	0	377/3	0	0	67/5	0	-215/6	0	215/78	0	0	0	0	-67/5	67/5	0	0	67/5
925	-4100/93	0	-6700/31	-16400/93	84200/93	0	0	0	0	0	0	0	0	0	0	4100/93	0	0	1	4100/93	0
926	0	0	-2	0	17	0	0	0	0	-14/3	-1	11/78	2	0	0	0	0	0	0	0	0
927	0	0	-295/228	0	1	0	0	67/114	0	-1/6	0	1/78	0	0	-67/228	0	-67/456	67/456	0	0	67/456
928	0	0	-1399/55	0	2224/55	0	0	2	0	0	0	664/715	2	0	0	0	-1	1	0	0	1
929	-825/23	0	-2625/23	0	200	0	0	825/23	0	-100	-825/23	100/13	0	0	0	0	-825/46	825/46	1	0	825/46
930	0	0	-29	0	387/2	0	1	0	0	0	-19/2	0	22	0	-4	0	0	0	0	0	0
931	0	0	-711	0	2246	0	0	0	0	-925	0	925/13	198	0	-198	0	0	0	1	0	0
