# Supplementary material for: Unlocking Elementary Conversion Modes: ecmtool Unveils All Capabilities of Metabolic Networks
Source: Patterns (N Y). 2020 Dec 29;2(1):100177. doi: 10.1016/j.patter.2020.100177 (PMC7815953; doi:10.1016/j.patter.2020.100177)
Supplement: Data S4. Zip Folder Containing Text Files with Example Runscripts for ecmtool and the Corresponding Results in .csv Files [file mmc5.zip]

Archive with 14 entries (14 files):
- ecolicore_results_runscripts/conversions_ecolicore.csv
- ecolicore_results_runscripts/conversions_ecolicore_hideoutputs.csv
- ecolicore_results_runscripts/conversions_ecolicore_hideoutputs_runscript.txt
- ecolicore_results_runscripts/conversions_ecolicore_hideoutputs_tagPDH.csv
- ecolicore_results_runscripts/conversions_ecolicore_hideoutputs_tagPDH_runscript.txt
- ecolicore_results_runscripts/conversions_ecolicore_runscript.txt
- iJR904_results_runscripts/conversions_iJR_hideallexceptglco2biomass.txt
- iJR904_results_runscripts/iJR_hideallexceptglco2biomass.csv
- readme_results_runscripts - Copy.md
- iIT341_results_runscripts/iIT_minII_H2Oboth_hideoutput_surfsararunscript.txt
- iIT341_results_runscripts/iIT_minII_H2Oboth_hideoutputs.csv
- iIT341_results_runscripts/iIT_minII_H2Oboth_runscript.txt
- iIT341_results_runscripts/mostminimal_iIT_hidden_outputs_runscript.txt
- iIT341_results_runscripts/mostminimal_iIT341_hidden_outputs.csv
