# Supplementary material for: Unlocking Elementary Conversion Modes: ecmtool Unveils All Capabilities of Metabolic Networks
Source: Patterns (N Y). 2020 Dec 29;2(1):100177. doi: 10.1016/j.patter.2020.100177 (PMC7815953; doi:10.1016/j.patter.2020.100177)
Supplement: Data S4. Zip Folder Containing Text Files with Example Runscripts for ecmtool and the Corresponding Results in .csv Files [file mmc5.zip › ecolicore_results_runscripts/conversions_ecolicore.csv]

M_ac_e	M_acald_e	M_akg_e	M_co2_e	M_etoh_e	M_for_e	M_fru_e	M_fum_e	M_glc__D_e	M_gln__L_e	M_glu__L_e	M_h2o_e	M_h_e	M_lac__D_e	M_mal__L_c	M_mal__L_e	M_nh4_e	M_o2_e	M_pep_c	M_pi_e	M_pyr_e	M_succ_e	objective
0.000000000000000000e+00	0.000000000000000000e+00	0.000000000000000000e+00	0.000000000000000000e+00	8.227850000000000108e+00	1.302614999999999945e+01	0.000000000000000000e+00	0.000000000000000000e+00	-2.225871770833333230e+01	0.000000000000000000e+00	0.000000000000000000e+00	0.000000000000000000e+00	5.371081875000000139e+01	2.148336875000000035e+01	0.000000000000000000e+00	0.000000000000000000e+00	-2.726399999999999935e+00	0.000000000000000000e+00	0.000000000000000000e+00	-1.839350000000000041e+00	0.000000000000000000e+00	4.585650000000000226e+00	5.000000000000000000e-01
0.000000000000000000e+00	0.000000000000000000e+00	0.000000000000000000e+00	4.825974999999999682e+00	0.000000000000000000e+00	1.075116111111111117e+01	0.000000000000000000e+00	0.000000000000000000e+00	-7.966551388888889029e+00	0.000000000000000000e+00	0.000000000000000000e+00	1.120428055555555602e+01	2.625337222222222167e+01	0.000000000000000000e+00	0.000000000000000000e+00	0.000000000000000000e+00	-2.726399999999999935e+00	-1.099155833333333376e+01	0.000000000000000000e+00	-1.839350000000000041e+00	0.000000000000000000e+00	2.736105555555555569e+00	5.000000000000000000e-01
0.000000000000000000e+00	0.000000000000000000e+00	8.103079411764705142e+00	0.000000000000000000e+00	2.556648823529411629e+01	3.652182745098038907e+01	0.000000000000000000e+00	0.000000000000000000e+00	-2.490799183006535955e+01	0.000000000000000000e+00	0.000000000000000000e+00	-5.718129411764706127e+00	6.275798627450980405e+01	0.000000000000000000e+00	0.000000000000000000e+00	0.000000000000000000e+00	-2.726399999999999935e+00	-2.194549019607843210e-01	0.000000000000000000e+00	-1.839350000000000041e+00	0.000000000000000000e+00	0.000000000000000000e+00	5.000000000000000000e-01
1.250000000000000000e-01	0.000000000000000000e+00	0.000000000000000000e+00	-1.000000000000000000e+00	0.000000000000000000e+00	5.625000000000000000e-01	0.000000000000000000e+00	0.000000000000000000e+00	-1.000000000000000000e+00	0.000000000000000000e+00	4.375000000000000000e-01	8.750000000000000000e-01	3.562500000000000000e+00	0.000000000000000000e+00	0.000000000000000000e+00	0.000000000000000000e+00	-4.375000000000000000e-01	0.000000000000000000e+00	0.000000000000000000e+00	0.000000000000000000e+00	0.000000000000000000e+00	1.000000000000000000e+00	0.000000000000000000e+00
0.000000000000000000e+00	0.000000000000000000e+00	0.000000000000000000e+00	6.211594999999999978e+00	9.853794999999999860e+00	2.647703500000000076e+01	0.000000000000000000e+00	0.000000000000000000e+00	-1.227899500000000010e+01	0.000000000000000000e+00	0.000000000000000000e+00	0.000000000000000000e+00	3.650703500000000190e+01	0.000000000000000000e+00	0.000000000000000000e+00	0.000000000000000000e+00	-2.726399999999999935e+00	-9.018267500000000325e+00	0.000000000000000000e+00	-1.839350000000000041e+00	0.000000000000000000e+00	0.000000000000000000e+00	5.000000000000000000e-01
0.000000000000000000e+00	2.000000000000000111e-01	0.000000000000000000e+00	-5.333333333333333259e-01	0.000000000000000000e+00	0.000000000000000000e+00	0.000000000000000000e+00	0.000000000000000000e+00	-8.666666666666666963e-01	0.000000000000000000e+00	2.666666666666666630e-01	1.000000000000000000e+00	2.533333333333333215e+00	0.000000000000000000e+00	0.000000000000000000e+00	0.000000000000000000e+00	-2.666666666666666630e-01	0.000000000000000000e+00	0.000000000000000000e+00	0.000000000000000000e+00	0.000000000000000000e+00	1.000000000000000000e+00	0.000000000000000000e+00
0.000000000000000000e+00	0.000000000000000000e+00	6.556600000000000428e+00	-1.786699999999999955e+00	5.430425999999999931e+01	8.353423999999999694e+01	0.000000000000000000e+00	0.000000000000000000e+00	-5.915465999999999980e+01	0.000000000000000000e+00	1.784667999999999921e+01	0.000000000000000000e+00	1.524008000000000038e+02	0.000000000000000000e+00	0.000000000000000000e+00	0.000000000000000000e+00	-2.329947999999999908e+01	0.000000000000000000e+00	0.000000000000000000e+00	-3.678700000000000081e+00	0.000000000000000000e+00	0.000000000000000000e+00	1.000000000000000000e+00
0.000000000000000000e+00	0.000000000000000000e+00	0.000000000000000000e+00	2.124110999999999905e+01	2.589153500000000108e+01	9.448724999999999596e+00	0.000000000000000000e+00	0.000000000000000000e+00	-1.796392583333333448e+01	0.000000000000000000e+00	0.000000000000000000e+00	0.000000000000000000e+00	2.149517499999999970e+01	0.000000000000000000e+00	0.000000000000000000e+00	0.000000000000000000e+00	-2.726399999999999935e+00	0.000000000000000000e+00	0.000000000000000000e+00	-1.839350000000000041e+00	0.000000000000000000e+00	1.008224999999999927e+00	5.000000000000000000e-01
0.000000000000000000e+00	0.000000000000000000e+00	0.000000000000000000e+00	0.000000000000000000e+00	0.000000000000000000e+00	2.413349999999999884e+00	0.000000000000000000e+00	0.000000000000000000e+00	-1.115455833333333402e+01	0.000000000000000000e+00	0.000000000000000000e+00	1.805428333333333413e+01	2.685543333333333393e+01	0.000000000000000000e+00	0.000000000000000000e+00	0.000000000000000000e+00	-2.726399999999999935e+00	-7.834666666666666224e+00	0.000000000000000000e+00	-1.839350000000000041e+00	1.441208333333333336e+01	0.000000000000000000e+00	5.000000000000000000e-01
0.000000000000000000e+00	3.008263333333333378e+01	0.000000000000000000e+00	3.393174999999999830e+00	8.043599999999999639e+00	4.053958333333333286e+01	0.000000000000000000e+00	0.000000000000000000e+00	-2.357716250000000002e+01	0.000000000000000000e+00	0.000000000000000000e+00	-1.008224999999999927e+00	5.056958333333333400e+01	0.000000000000000000e+00	0.000000000000000000e+00	0.000000000000000000e+00	-2.726399999999999935e+00	0.000000000000000000e+00	0.000000000000000000e+00	-1.839350000000000041e+00	0.000000000000000000e+00	0.000000000000000000e+00	5.000000000000000000e-01
0.000000000000000000e+00	0.000000000000000000e+00	8.573050000000000281e+00	-6.771342500000000086e+01	0.000000000000000000e+00	0.000000000000000000e+00	0.000000000000000000e+00	0.000000000000000000e+00	-7.209109999999999729e+01	0.000000000000000000e+00	0.000000000000000000e+00	7.251172499999999843e+01	2.244194249999999897e+02	0.000000000000000000e+00	0.000000000000000000e+00	0.000000000000000000e+00	-2.726399999999999935e+00	0.000000000000000000e+00	0.000000000000000000e+00	-1.839350000000000041e+00	4.163037500000000080e+01	7.780647500000000605e+01	5.000000000000000000e-01
2.384949999999999903e+00	0.000000000000000000e+00	0.000000000000000000e+00	0.000000000000000000e+00	3.642199999999999882e+00	8.440500000000000114e+00	0.000000000000000000e+00	0.000000000000000000e+00	-2.005353541666666572e+01	0.000000000000000000e+00	0.000000000000000000e+00	0.000000000000000000e+00	4.703833749999999725e+01	2.618288749999999965e+01	0.000000000000000000e+00	0.000000000000000000e+00	-2.726399999999999935e+00	0.000000000000000000e+00	0.000000000000000000e+00	-1.839350000000000041e+00	0.000000000000000000e+00	0.000000000000000000e+00	5.000000000000000000e-01
0.000000000000000000e+00	0.000000000000000000e+00	0.000000000000000000e+00	4.825974999999999682e+00	2.466037999999999997e+01	3.815158333333333474e+01	0.000000000000000000e+00	0.000000000000000000e+00	-2.166676250000000081e+01	0.000000000000000000e+00	0.000000000000000000e+00	-1.208607833333333303e+01	5.639383666666666528e+01	0.000000000000000000e+00	0.000000000000000000e+00	0.000000000000000000e+00	-2.726399999999999935e+00	-7.164000000000000368e-01	0.000000000000000000e+00	-1.839350000000000041e+00	0.000000000000000000e+00	4.106126666666666480e+00	5.000000000000000000e-01
4.750666666666666926e-01	0.000000000000000000e+00	0.000000000000000000e+00	0.000000000000000000e+00	0.000000000000000000e+00	2.644482500000000158e+01	0.000000000000000000e+00	0.000000000000000000e+00	-2.927762500000000045e+01	0.000000000000000000e+00	2.114305833333333240e+01	4.957051666666666989e+01	8.926600833333333185e+01	0.000000000000000000e+00	0.000000000000000000e+00	0.000000000000000000e+00	-2.659585833333333227e+01	-2.263784166666666664e+01	0.000000000000000000e+00	-3.678700000000000081e+00	0.000000000000000000e+00	0.000000000000000000e+00	1.000000000000000000e+00
0.000000000000000000e+00	0.000000000000000000e+00	8.573050000000000281e+00	-6.188100000000000378e+00	2.310699999999999932e+01	3.409340000000000259e+01	0.000000000000000000e+00	0.000000000000000000e+00	-2.817957499999999982e+01	0.000000000000000000e+00	0.000000000000000000e+00	0.000000000000000000e+00	7.507104999999999961e+01	0.000000000000000000e+00	0.000000000000000000e+00	0.000000000000000000e+00	-2.726399999999999935e+00	0.000000000000000000e+00	0.000000000000000000e+00	-1.839350000000000041e+00	3.212050000000000072e+00	5.294749999999999623e+00	5.000000000000000000e-01
5.445164634146341776e+00	0.000000000000000000e+00	0.000000000000000000e+00	0.000000000000000000e+00	0.000000000000000000e+00	9.908708536585365323e+00	0.000000000000000000e+00	0.000000000000000000e+00	-1.132510853658536654e+01	0.000000000000000000e+00	0.000000000000000000e+00	1.011066585365853676e+01	3.832080487804878288e+01	0.000000000000000000e+00	0.000000000000000000e+00	0.000000000000000000e+00	-2.726399999999999935e+00	-7.610537195121951370e+00	0.000000000000000000e+00	-1.839350000000000041e+00	0.000000000000000000e+00	6.468465853658536879e+00	5.000000000000000000e-01
0.000000000000000000e+00	0.000000000000000000e+00	0.000000000000000000e+00	7.322400000000000020e+00	0.000000000000000000e+00	2.928839999999999932e+01	0.000000000000000000e+00	0.000000000000000000e+00	-1.839730000000000132e+01	0.000000000000000000e+00	6.243500000000000050e+00	2.709380000000000166e+01	6.183539999999999992e+01	0.000000000000000000e+00	0.000000000000000000e+00	0.000000000000000000e+00	-1.169630000000000081e+01	-2.393224999999999980e+01	0.000000000000000000e+00	-3.678700000000000081e+00	0.000000000000000000e+00	0.000000000000000000e+00	1.000000000000000000e+00
2.960728571428571598e+00	0.000000000000000000e+00	0.000000000000000000e+00	-1.219252857142857138e+01	1.685125000000000028e+01	3.079837857142857160e+01	0.000000000000000000e+00	0.000000000000000000e+00	-3.221477857142857459e+01	0.000000000000000000e+00	0.000000000000000000e+00	3.043699999999999850e+00	1.006796642857142814e+02	0.000000000000000000e+00	0.000000000000000000e+00	0.000000000000000000e+00	-2.726399999999999935e+00	0.000000000000000000e+00	0.000000000000000000e+00	-1.839350000000000041e+00	0.000000000000000000e+00	2.844527857142857030e+01	5.000000000000000000e-01
0.000000000000000000e+00	0.000000000000000000e+00	0.000000000000000000e+00	6.786349999999999660e+00	0.000000000000000000e+00	1.647452916666666667e+01	0.000000000000000000e+00	0.000000000000000000e+00	-2.204451249999999973e+01	0.000000000000000000e+00	1.164782916666666601e+01	4.010359166666666653e+01	6.256737083333333516e+01	0.000000000000000000e+00	0.000000000000000000e+00	0.000000000000000000e+00	-1.710062916666666766e+01	-2.106002083333333275e+01	0.000000000000000000e+00	-3.678700000000000081e+00	2.737183333333333302e+00	0.000000000000000000e+00	1.000000000000000000e+00
0.000000000000000000e+00	0.000000000000000000e+00	6.835272702702702929e+00	0.000000000000000000e+00	2.103540540540540515e-01	9.475284324324324103e+00	0.000000000000000000e+00	0.000000000000000000e+00	-1.089168432432432354e+01	0.000000000000000000e+00	0.000000000000000000e+00	1.710239135135135058e+01	3.317582972972972755e+01	0.000000000000000000e+00	0.000000000000000000e+00	0.000000000000000000e+00	-2.726399999999999935e+00	-1.078451081081081142e+01	0.000000000000000000e+00	-1.839350000000000041e+00	0.000000000000000000e+00	0.000000000000000000e+00	5.000000000000000000e-01
2.737183333333333302e+00	0.000000000000000000e+00	0.000000000000000000e+00	6.786349999999999660e+00	0.000000000000000000e+00	1.852741666666666731e+01	0.000000000000000000e+00	0.000000000000000000e+00	-2.136021666666666619e+01	0.000000000000000000e+00	1.096353333333333246e+01	3.599781666666666524e+01	6.325166666666666515e+01	0.000000000000000000e+00	0.000000000000000000e+00	0.000000000000000000e+00	-1.641633333333333411e+01	-2.037572499999999920e+01	0.000000000000000000e+00	-3.678700000000000081e+00	0.000000000000000000e+00	0.000000000000000000e+00	1.000000000000000000e+00
0.000000000000000000e+00	0.000000000000000000e+00	0.000000000000000000e+00	-1.748103382352941182e+01	0.000000000000000000e+00	0.000000000000000000e+00	0.000000000000000000e+00	0.000000000000000000e+00	-3.703963970588235100e+01	0.000000000000000000e+00	0.000000000000000000e+00	2.227933382352941294e+01	1.069224857843137215e+02	2.465615049019607952e+01	0.000000000000000000e+00	0.000000000000000000e+00	-2.726399999999999935e+00	0.000000000000000000e+00	0.000000000000000000e+00	-1.839350000000000041e+00	0.000000000000000000e+00	3.611816764705882576e+01	5.000000000000000000e-01
0.000000000000000000e+00	0.000000000000000000e+00	0.000000000000000000e+00	0.000000000000000000e+00	1.665265791666666573e+01	0.000000000000000000e+00	0.000000000000000000e+00	0.000000000000000000e+00	-3.087560208333333378e+01	0.000000000000000000e+00	0.000000000000000000e+00	2.145095791666666685e+01	7.177771500000000060e+01	0.000000000000000000e+00	0.000000000000000000e+00	0.000000000000000000e+00	-2.726399999999999935e+00	0.000000000000000000e+00	0.000000000000000000e+00	-1.839350000000000041e+00	7.175116666666666809e+00	2.728629916666666588e+01	5.000000000000000000e-01
0.000000000000000000e+00	4.605217777777777854e+01	0.000000000000000000e+00	-7.168666666666666520e-01	0.000000000000000000e+00	4.881849444444444686e+01	0.000000000000000000e+00	0.000000000000000000e+00	-2.691395555555555674e+01	0.000000000000000000e+00	0.000000000000000000e+00	2.925333333333333119e+00	5.884849444444444799e+01	0.000000000000000000e+00	0.000000000000000000e+00	0.000000000000000000e+00	-2.726399999999999935e+00	-8.824166666666666270e-02	0.000000000000000000e+00	-1.839350000000000041e+00	0.000000000000000000e+00	0.000000000000000000e+00	5.000000000000000000e-01
0.000000000000000000e+00	0.000000000000000000e+00	6.776769298245613804e+00	0.000000000000000000e+00	0.000000000000000000e+00	9.190119298245614132e+00	0.000000000000000000e+00	0.000000000000000000e+00	-1.084405263157894694e+01	0.000000000000000000e+00	0.000000000000000000e+00	1.719573859649122838e+01	3.301119122807017447e+01	2.375333333333333463e-01	0.000000000000000000e+00	0.000000000000000000e+00	-2.726399999999999935e+00	-1.079377894736842158e+01	0.000000000000000000e+00	-1.839350000000000041e+00	0.000000000000000000e+00	0.000000000000000000e+00	5.000000000000000000e-01
0.000000000000000000e+00	0.000000000000000000e+00	7.820149999999999935e+00	-1.404499999999999915e-01	2.594259999999999877e+01	3.692900000000000205e+01	0.000000000000000000e+00	0.000000000000000000e+00	-2.534397500000000036e+01	0.000000000000000000e+00	0.000000000000000000e+00	-6.047649999999999970e+00	6.410509999999999309e+01	0.000000000000000000e+00	0.000000000000000000e+00	0.000000000000000000e+00	-2.726399999999999935e+00	0.000000000000000000e+00	0.000000000000000000e+00	-1.839350000000000041e+00	0.000000000000000000e+00	7.529000000000000137e-01	5.000000000000000000e-01
0.000000000000000000e+00	4.323624999999999829e+01	0.000000000000000000e+00	0.000000000000000000e+00	0.000000000000000000e+00	4.564959999999999951e+01	0.000000000000000000e+00	0.000000000000000000e+00	-2.556664166666666560e+01	0.000000000000000000e+00	0.000000000000000000e+00	3.642199999999999882e+00	5.567960000000000065e+01	0.000000000000000000e+00	0.000000000000000000e+00	0.000000000000000000e+00	-2.726399999999999935e+00	-6.286249999999999893e-01	0.000000000000000000e+00	-1.839350000000000041e+00	0.000000000000000000e+00	0.000000000000000000e+00	5.000000000000000000e-01
0.000000000000000000e+00	0.000000000000000000e+00	3.278300000000000214e+00	0.000000000000000000e+00	1.019880000000000031e+01	1.499709999999999965e+01	0.000000000000000000e+00	0.000000000000000000e+00	-2.277315624999999955e+01	0.000000000000000000e+00	0.000000000000000000e+00	0.000000000000000000e+00	5.277536249999999995e+01	2.119166249999999962e+01	0.000000000000000000e+00	0.000000000000000000e+00	-2.726399999999999935e+00	0.000000000000000000e+00	0.000000000000000000e+00	-1.839350000000000041e+00	0.000000000000000000e+00	0.000000000000000000e+00	5.000000000000000000e-01
0.000000000000000000e+00	0.000000000000000000e+00	0.000000000000000000e+00	0.000000000000000000e+00	0.000000000000000000e+00	1.520000000000000018e+00	0.000000000000000000e+00	0.000000000000000000e+00	-1.140271111111111146e+01	0.000000000000000000e+00	0.000000000000000000e+00	1.884837222222222053e+01	2.675617222222222225e+01	0.000000000000000000e+00	0.000000000000000000e+00	0.000000000000000000e+00	-2.726399999999999935e+00	-7.785036111111111268e+00	0.000000000000000000e+00	-1.839350000000000041e+00	1.520617222222222154e+01	0.000000000000000000e+00	5.000000000000000000e-01
9.438236363636363535e+00	0.000000000000000000e+00	0.000000000000000000e+00	0.000000000000000000e+00	1.408866136363636379e+01	2.594024772727272676e+01	0.000000000000000000e+00	0.000000000000000000e+00	-1.797408219696969667e+01	0.000000000000000000e+00	0.000000000000000000e+00	-7.053286363636363632e+00	5.219483409090909021e+01	0.000000000000000000e+00	0.000000000000000000e+00	0.000000000000000000e+00	-2.726399999999999935e+00	0.000000000000000000e+00	0.000000000000000000e+00	-1.839350000000000041e+00	0.000000000000000000e+00	3.393174999999999830e+00	5.000000000000000000e-01
0.000000000000000000e+00	0.000000000000000000e+00	0.000000000000000000e+00	-8.933499999999999774e-01	0.000000000000000000e+00	2.766316666666666535e+00	0.000000000000000000e+00	0.000000000000000000e+00	-2.135597708333333244e+01	0.000000000000000000e+00	0.000000000000000000e+00	2.925333333333333119e+00	4.790902083333333650e+01	3.475973749999999995e+01	0.000000000000000000e+00	0.000000000000000000e+00	-2.726399999999999935e+00	0.000000000000000000e+00	0.000000000000000000e+00	-1.839350000000000041e+00	0.000000000000000000e+00	1.764833333333333254e-01	5.000000000000000000e-01
0.000000000000000000e+00	0.000000000000000000e+00	0.000000000000000000e+00	0.000000000000000000e+00	1.846702499999999958e+01	2.415867499999999879e+01	0.000000000000000000e+00	0.000000000000000000e+00	-2.126512500000000117e+01	0.000000000000000000e+00	0.000000000000000000e+00	0.000000000000000000e+00	4.975930000000000319e+01	0.000000000000000000e+00	0.000000000000000000e+00	0.000000000000000000e+00	-2.726399999999999935e+00	-4.466749999999999887e-01	0.000000000000000000e+00	-1.839350000000000041e+00	1.407902499999999968e+01	7.458000000000000185e-01	5.000000000000000000e-01
0.000000000000000000e+00	0.000000000000000000e+00	0.000000000000000000e+00	4.769899999999999807e+00	5.178307000000000215e+01	7.546593000000000018e+01	0.000000000000000000e+00	0.000000000000000000e+00	-5.478401166666666455e+01	0.000000000000000000e+00	1.885615999999999914e+01	0.000000000000000000e+00	1.372711500000000058e+02	0.000000000000000000e+00	0.000000000000000000e+00	0.000000000000000000e+00	-2.430895999999999901e+01	0.000000000000000000e+00	0.000000000000000000e+00	-3.678700000000000081e+00	0.000000000000000000e+00	2.016449999999999854e+00	1.000000000000000000e+00
1.346868571428571393e+01	0.000000000000000000e+00	0.000000000000000000e+00	-1.108373571428571402e+01	7.035375000000000156e+00	2.291741071428571530e+01	0.000000000000000000e+00	0.000000000000000000e+00	-2.200453154761904884e+01	0.000000000000000000e+00	0.000000000000000000e+00	0.000000000000000000e+00	7.536991785714285186e+01	0.000000000000000000e+00	0.000000000000000000e+00	0.000000000000000000e+00	-2.726399999999999935e+00	0.000000000000000000e+00	0.000000000000000000e+00	-1.839350000000000041e+00	0.000000000000000000e+00	1.447691071428571341e+01	5.000000000000000000e-01
0.000000000000000000e+00	4.616983333333333661e+01	0.000000000000000000e+00	-6.286249999999999893e-01	0.000000000000000000e+00	4.858318333333333072e+01	0.000000000000000000e+00	0.000000000000000000e+00	-2.692866250000000150e+01	0.000000000000000000e+00	0.000000000000000000e+00	3.013574999999999893e+00	5.861318333333333186e+01	0.000000000000000000e+00	0.000000000000000000e+00	0.000000000000000000e+00	-2.726399999999999935e+00	0.000000000000000000e+00	0.000000000000000000e+00	-1.839350000000000041e+00	0.000000000000000000e+00	0.000000000000000000e+00	5.000000000000000000e-01
0.000000000000000000e+00	0.000000000000000000e+00	0.000000000000000000e+00	0.000000000000000000e+00	5.100236363636363990e+01	0.000000000000000000e+00	0.000000000000000000e+00	0.000000000000000000e+00	-9.782753636363636929e+01	0.000000000000000000e+00	2.513728181818181895e+01	8.573624545454545398e+01	2.286938545454545419e+02	0.000000000000000000e+00	0.000000000000000000e+00	0.000000000000000000e+00	-3.059008181818181882e+01	0.000000000000000000e+00	0.000000000000000000e+00	-3.678700000000000081e+00	0.000000000000000000e+00	7.917964545454545089e+01	1.000000000000000000e+00
0.000000000000000000e+00	0.000000000000000000e+00	0.000000000000000000e+00	-8.000000000000000444e-01	4.000000000000000222e-01	1.199999999999999956e+00	0.000000000000000000e+00	0.000000000000000000e+00	-1.000000000000000000e+00	0.000000000000000000e+00	0.000000000000000000e+00	0.000000000000000000e+00	3.600000000000000089e+00	0.000000000000000000e+00	0.000000000000000000e+00	0.000000000000000000e+00	0.000000000000000000e+00	0.000000000000000000e+00	0.000000000000000000e+00	0.000000000000000000e+00	0.000000000000000000e+00	1.199999999999999956e+00	0.000000000000000000e+00
0.000000000000000000e+00	0.000000000000000000e+00	0.000000000000000000e+00	0.000000000000000000e+00	0.000000000000000000e+00	0.000000000000000000e+00	0.000000000000000000e+00	0.000000000000000000e+00	-1.823915500000000023e+01	0.000000000000000000e+00	0.000000000000000000e+00	2.458668249999999844e+01	5.337871499999999969e+01	1.459750000000000103e+00	0.000000000000000000e+00	0.000000000000000000e+00	-2.726399999999999935e+00	-9.894191250000000437e+00	0.000000000000000000e+00	-1.839350000000000041e+00	0.000000000000000000e+00	2.094448249999999945e+01	5.000000000000000000e-01
0.000000000000000000e+00	0.000000000000000000e+00	0.000000000000000000e+00	-5.777616666666666845e+00	1.339706666666666734e+01	2.438346666666666707e+01	0.000000000000000000e+00	0.000000000000000000e+00	-2.579986666666666650e+01	0.000000000000000000e+00	0.000000000000000000e+00	6.497883333333333233e+00	7.847419999999999618e+01	0.000000000000000000e+00	0.000000000000000000e+00	0.000000000000000000e+00	-2.726399999999999935e+00	-3.454183333333333383e+00	0.000000000000000000e+00	-1.839350000000000041e+00	0.000000000000000000e+00	2.203036666666666576e+01	5.000000000000000000e-01
0.000000000000000000e+00	3.054945000000000022e+01	0.000000000000000000e+00	0.000000000000000000e+00	0.000000000000000000e+00	0.000000000000000000e+00	0.000000000000000000e+00	0.000000000000000000e+00	-3.583894999999999698e+01	0.000000000000000000e+00	0.000000000000000000e+00	3.717139999999999844e+01	7.562864999999999327e+01	0.000000000000000000e+00	0.000000000000000000e+00	0.000000000000000000e+00	-2.726399999999999935e+00	-9.118249999999999966e-01	0.000000000000000000e+00	-1.839350000000000041e+00	1.459750000000000103e+00	3.206945000000000334e+01	5.000000000000000000e-01
0.000000000000000000e+00	0.000000000000000000e+00	0.000000000000000000e+00	4.825974999999999682e+00	0.000000000000000000e+00	5.278950000000000031e+00	0.000000000000000000e+00	0.000000000000000000e+00	-1.138668333333333393e+01	0.000000000000000000e+00	0.000000000000000000e+00	8.468175000000000452e+00	2.762142499999999856e+01	1.231247499999999917e+01	0.000000000000000000e+00	0.000000000000000000e+00	-2.726399999999999935e+00	-6.887400000000000411e+00	0.000000000000000000e+00	-1.839350000000000041e+00	0.000000000000000000e+00	0.000000000000000000e+00	5.000000000000000000e-01
0.000000000000000000e+00	0.000000000000000000e+00	0.000000000000000000e+00	6.786349999999999660e+00	0.000000000000000000e+00	1.761502222222222258e+01	0.000000000000000000e+00	0.000000000000000000e+00	-2.318500555555555565e+01	0.000000000000000000e+00	1.278832222222222192e+01	3.964739444444444416e+01	6.598884999999999934e+01	2.737183333333333302e+00	0.000000000000000000e+00	0.000000000000000000e+00	-1.824112222222222357e+01	-2.083192222222222156e+01	0.000000000000000000e+00	-3.678700000000000081e+00	0.000000000000000000e+00	0.000000000000000000e+00	1.000000000000000000e+00
0.000000000000000000e+00	8.045193749999999255e+00	0.000000000000000000e+00	0.000000000000000000e+00	0.000000000000000000e+00	0.000000000000000000e+00	0.000000000000000000e+00	0.000000000000000000e+00	-1.905006041666666761e+01	0.000000000000000000e+00	0.000000000000000000e+00	2.466903541666666655e+01	4.490855416666666855e+01	0.000000000000000000e+00	0.000000000000000000e+00	0.000000000000000000e+00	-2.726399999999999935e+00	-5.912770833333333087e+00	0.000000000000000000e+00	-1.839350000000000041e+00	7.175116666666666809e+00	1.385171874999999986e+01	5.000000000000000000e-01
0.000000000000000000e+00	0.000000000000000000e+00	5.395689583333333594e+00	0.000000000000000000e+00	1.655096874999999912e+01	0.000000000000000000e+00	0.000000000000000000e+00	0.000000000000000000e+00	-3.263184791666666484e+01	0.000000000000000000e+00	0.000000000000000000e+00	2.134926875000000024e+01	7.461013541666666526e+01	6.855439583333333253e+00	0.000000000000000000e+00	0.000000000000000000e+00	-2.726399999999999935e+00	0.000000000000000000e+00	0.000000000000000000e+00	-1.839350000000000041e+00	0.000000000000000000e+00	2.346665833333333495e+01	5.000000000000000000e-01
0.000000000000000000e+00	3.076095600000000019e+01	0.000000000000000000e+00	-2.348757000000000161e+01	0.000000000000000000e+00	4.070916400000000124e+01	0.000000000000000000e+00	0.000000000000000000e+00	-4.212556399999999712e+01	0.000000000000000000e+00	0.000000000000000000e+00	1.833766200000000168e+01	1.271052279999999968e+02	0.000000000000000000e+00	0.000000000000000000e+00	0.000000000000000000e+00	-2.726399999999999935e+00	0.000000000000000000e+00	0.000000000000000000e+00	-1.839350000000000041e+00	0.000000000000000000e+00	3.818303199999999720e+01	5.000000000000000000e-01
0.000000000000000000e+00	0.000000000000000000e+00	7.905569999999999986e+00	0.000000000000000000e+00	2.553357000000000099e+01	3.697171000000000163e+01	0.000000000000000000e+00	0.000000000000000000e+00	-2.480740833333333484e+01	0.000000000000000000e+00	0.000000000000000000e+00	-6.080230000000000246e+00	6.281284999999999741e+01	0.000000000000000000e+00	0.000000000000000000e+00	0.000000000000000000e+00	-2.726399999999999935e+00	-2.798050000000000259e-01	0.000000000000000000e+00	-1.839350000000000041e+00	0.000000000000000000e+00	0.000000000000000000e+00	5.000000000000000000e-01
0.000000000000000000e+00	0.000000000000000000e+00	0.000000000000000000e+00	-3.535725333333333253e+01	0.000000000000000000e+00	0.000000000000000000e+00	0.000000000000000000e+00	0.000000000000000000e+00	-8.056570666666667080e+01	0.000000000000000000e+00	1.731472666666666527e+01	6.226858000000000004e+01	2.217048933333333309e+02	5.559147999999999712e+01	0.000000000000000000e+00	0.000000000000000000e+00	-2.276752666666666514e+01	0.000000000000000000e+00	0.000000000000000000e+00	-3.678700000000000081e+00	0.000000000000000000e+00	5.571197999999999695e+01	1.000000000000000000e+00
0.000000000000000000e+00	2.506706666666666550e+01	2.384949999999999903e+00	0.000000000000000000e+00	1.061280000000000001e+01	4.047816666666666663e+01	0.000000000000000000e+00	0.000000000000000000e+00	-2.564053333333333384e+01	0.000000000000000000e+00	0.000000000000000000e+00	0.000000000000000000e+00	5.967946666666666999e+01	0.000000000000000000e+00	0.000000000000000000e+00	0.000000000000000000e+00	-2.726399999999999935e+00	0.000000000000000000e+00	0.000000000000000000e+00	-1.839350000000000041e+00	0.000000000000000000e+00	2.200699999999999878e+00	5.000000000000000000e-01
0.000000000000000000e+00	0.000000000000000000e+00	0.000000000000000000e+00	0.000000000000000000e+00	2.150599999999999845e+00	6.350649999999999906e+00	0.000000000000000000e+00	0.000000000000000000e+00	-2.079899999999999949e+01	0.000000000000000000e+00	0.000000000000000000e+00	1.491600000000000037e+00	4.733545000000000158e+01	3.095479999999999876e+01	0.000000000000000000e+00	0.000000000000000000e+00	-2.726399999999999935e+00	-4.466749999999999887e-01	0.000000000000000000e+00	-1.839350000000000041e+00	0.000000000000000000e+00	0.000000000000000000e+00	5.000000000000000000e-01
0.000000000000000000e+00	0.000000000000000000e+00	0.000000000000000000e+00	1.723283888888888882e+01	0.000000000000000000e+00	0.000000000000000000e+00	0.000000000000000000e+00	0.000000000000000000e+00	-2.179208888888888751e+01	0.000000000000000000e+00	1.419283888888888967e+01	5.290291666666666970e+01	4.844567777777777451e+01	0.000000000000000000e+00	0.000000000000000000e+00	0.000000000000000000e+00	-1.964563888888888954e+01	-2.317315833333333330e+01	0.000000000000000000e+00	-3.678700000000000081e+00	0.000000000000000000e+00	0.000000000000000000e+00	1.000000000000000000e+00
0.000000000000000000e+00	0.000000000000000000e+00	0.000000000000000000e+00	6.786349999999999660e+00	2.737183333333333302e+00	2.149269861111111268e+01	0.000000000000000000e+00	0.000000000000000000e+00	-2.432549861111111156e+01	0.000000000000000000e+00	1.392881527777777784e+01	3.919119722222222180e+01	6.941032916666667063e+01	0.000000000000000000e+00	0.000000000000000000e+00	0.000000000000000000e+00	-1.938161527777777948e+01	-2.060382361111111038e+01	0.000000000000000000e+00	-3.678700000000000081e+00	0.000000000000000000e+00	0.000000000000000000e+00	1.000000000000000000e+00
0.000000000000000000e+00	0.000000000000000000e+00	8.573050000000000281e+00	-1.048820000000000086e+00	2.503423000000000087e+01	3.088135000000000119e+01	0.000000000000000000e+00	0.000000000000000000e+00	-2.753716500000000167e+01	0.000000000000000000e+00	0.000000000000000000e+00	0.000000000000000000e+00	6.864695000000000391e+01	0.000000000000000000e+00	0.000000000000000000e+00	0.000000000000000000e+00	-2.726399999999999935e+00	0.000000000000000000e+00	0.000000000000000000e+00	-1.839350000000000041e+00	0.000000000000000000e+00	5.294749999999999623e+00	5.000000000000000000e-01
0.000000000000000000e+00	0.000000000000000000e+00	7.351849999999999774e+00	-7.126000000000000112e-01	0.000000000000000000e+00	9.765200000000000102e+00	0.000000000000000000e+00	0.000000000000000000e+00	-1.118159999999999954e+01	0.000000000000000000e+00	0.000000000000000000e+00	1.763329999999999842e+01	3.449889999999999901e+01	0.000000000000000000e+00	0.000000000000000000e+00	0.000000000000000000e+00	-2.726399999999999935e+00	-1.094379999999999953e+01	0.000000000000000000e+00	-1.839350000000000041e+00	0.000000000000000000e+00	0.000000000000000000e+00	5.000000000000000000e-01
0.000000000000000000e+00	0.000000000000000000e+00	0.000000000000000000e+00	-3.282901249999999749e+01	0.000000000000000000e+00	0.000000000000000000e+00	0.000000000000000000e+00	0.000000000000000000e+00	-3.811851250000000135e+01	0.000000000000000000e+00	0.000000000000000000e+00	3.762731250000000216e+01	1.130167875000000066e+02	1.823649999999999993e+00	0.000000000000000000e+00	0.000000000000000000e+00	-2.726399999999999935e+00	0.000000000000000000e+00	0.000000000000000000e+00	-1.839350000000000041e+00	3.246511249999999649e+01	3.434901250000000061e+01	5.000000000000000000e-01
0.000000000000000000e+00	1.018552500000000016e+01	8.573050000000000281e+00	-1.113912499999999994e+01	0.000000000000000000e+00	2.117192500000000166e+01	0.000000000000000000e+00	0.000000000000000000e+00	-2.258832500000000110e+01	0.000000000000000000e+00	0.000000000000000000e+00	1.989495000000000147e+01	6.883957499999999641e+01	0.000000000000000000e+00	0.000000000000000000e+00	0.000000000000000000e+00	-2.726399999999999935e+00	-7.471962500000000063e+00	0.000000000000000000e+00	-1.839350000000000041e+00	0.000000000000000000e+00	1.024577500000000008e+01	5.000000000000000000e-01
0.000000000000000000e+00	0.000000000000000000e+00	0.000000000000000000e+00	7.904093750000000362e+00	0.000000000000000000e+00	7.331029166666666264e+00	0.000000000000000000e+00	0.000000000000000000e+00	-6.085478819444444021e+00	0.000000000000000000e+00	0.000000000000000000e+00	1.154629375000000024e+01	1.736102916666666829e+01	0.000000000000000000e+00	0.000000000000000000e+00	0.000000000000000000e+00	-2.726399999999999935e+00	-1.099155833333333376e+01	0.000000000000000000e+00	-1.839350000000000041e+00	0.000000000000000000e+00	0.000000000000000000e+00	5.000000000000000000e-01
0.000000000000000000e+00	0.000000000000000000e+00	1.357269999999999932e+01	0.000000000000000000e+00	4.162299999999999756e+01	6.361899999999999977e+01	0.000000000000000000e+00	0.000000000000000000e+00	-4.587783333333333502e+01	0.000000000000000000e+00	3.596600000000000019e+00	0.000000000000000000e+00	1.180176000000000016e+02	0.000000000000000000e+00	0.000000000000000000e+00	0.000000000000000000e+00	-9.049400000000000333e+00	-4.401399999999999757e+00	0.000000000000000000e+00	-3.678700000000000081e+00	0.000000000000000000e+00	0.000000000000000000e+00	1.000000000000000000e+00
0.000000000000000000e+00	0.000000000000000000e+00	0.000000000000000000e+00	5.000000000000000000e-01	0.000000000000000000e+00	0.000000000000000000e+00	0.000000000000000000e+00	0.000000000000000000e+00	-5.000000000000000000e-01	0.000000000000000000e+00	5.000000000000000000e-01	1.500000000000000000e+00	1.000000000000000000e+00	0.000000000000000000e+00	0.000000000000000000e+00	0.000000000000000000e+00	-5.000000000000000000e-01	-7.500000000000000000e-01	0.000000000000000000e+00	0.000000000000000000e+00	0.000000000000000000e+00	0.000000000000000000e+00	0.000000000000000000e+00
0.000000000000000000e+00	0.000000000000000000e+00	4.769899999999999807e+00	0.000000000000000000e+00	5.130608000000000146e+01	7.594292000000000087e+01	0.000000000000000000e+00	0.000000000000000000e+00	-5.629448000000000008e+01	0.000000000000000000e+00	1.504024000000000072e+01	0.000000000000000000e+00	1.444259999999999877e+02	0.000000000000000000e+00	0.000000000000000000e+00	0.000000000000000000e+00	-2.049304000000000059e+01	0.000000000000000000e+00	0.000000000000000000e+00	-3.678700000000000081e+00	0.000000000000000000e+00	4.401399999999999757e+00	1.000000000000000000e+00
0.000000000000000000e+00	0.000000000000000000e+00	0.000000000000000000e+00	-1.000000000000000000e+00	0.000000000000000000e+00	0.000000000000000000e+00	0.000000000000000000e+00	0.000000000000000000e+00	-1.000000000000000000e+00	0.000000000000000000e+00	0.000000000000000000e+00	1.000000000000000000e+00	3.000000000000000000e+00	0.000000000000000000e+00	0.000000000000000000e+00	0.000000000000000000e+00	0.000000000000000000e+00	0.000000000000000000e+00	0.000000000000000000e+00	0.000000000000000000e+00	1.000000000000000000e+00	1.000000000000000000e+00	0.000000000000000000e+00
0.000000000000000000e+00	0.000000000000000000e+00	8.162377272727272981e+00	-7.200454545454545996e-02	2.560037272727272750e+01	3.658677272727273078e+01	0.000000000000000000e+00	0.000000000000000000e+00	-2.496752499999999841e+01	0.000000000000000000e+00	0.000000000000000000e+00	-5.705422727272726924e+00	6.294152727272727077e+01	0.000000000000000000e+00	0.000000000000000000e+00	0.000000000000000000e+00	-2.726399999999999935e+00	-2.053363636363636502e-01	0.000000000000000000e+00	-1.839350000000000041e+00	0.000000000000000000e+00	0.000000000000000000e+00	5.000000000000000000e-01
0.000000000000000000e+00	0.000000000000000000e+00	8.573050000000000281e+00	-2.132464999999999833e+01	0.000000000000000000e+00	1.098639999999999972e+01	0.000000000000000000e+00	0.000000000000000000e+00	-3.277385000000000304e+01	0.000000000000000000e+00	0.000000000000000000e+00	1.989495000000000147e+01	9.939615000000000578e+01	2.037105000000000032e+01	0.000000000000000000e+00	0.000000000000000000e+00	-2.726399999999999935e+00	-2.379199999999999982e+00	0.000000000000000000e+00	-1.839350000000000041e+00	0.000000000000000000e+00	2.043130000000000024e+01	5.000000000000000000e-01
0.000000000000000000e+00	0.000000000000000000e+00	6.869004794520548351e+00	-4.132739726027397087e-02	2.237575342465753514e-01	9.506112328767123643e+00	0.000000000000000000e+00	0.000000000000000000e+00	-1.092251232876712308e+01	0.000000000000000000e+00	0.000000000000000000e+00	1.711512465753424550e+01	3.327412191780821615e+01	0.000000000000000000e+00	0.000000000000000000e+00	0.000000000000000000e+00	-2.726399999999999935e+00	-1.077892602739725980e+01	0.000000000000000000e+00	-1.839350000000000041e+00	0.000000000000000000e+00	0.000000000000000000e+00	5.000000000000000000e-01
0.000000000000000000e+00	0.000000000000000000e+00	1.491600000000000037e+00	0.000000000000000000e+00	1.911959999999999837e+01	2.481125000000000114e+01	0.000000000000000000e+00	0.000000000000000000e+00	-2.154479999999999862e+01	0.000000000000000000e+00	0.000000000000000000e+00	0.000000000000000000e+00	5.031864999999999810e+01	0.000000000000000000e+00	0.000000000000000000e+00	0.000000000000000000e+00	-2.726399999999999935e+00	-4.466749999999999887e-01	0.000000000000000000e+00	-1.839350000000000041e+00	1.249419999999999931e+01	0.000000000000000000e+00	5.000000000000000000e-01
0.000000000000000000e+00	0.000000000000000000e+00	1.739501351351351310e+00	0.000000000000000000e+00	1.675412882882882926e+01	0.000000000000000000e+00	0.000000000000000000e+00	0.000000000000000000e+00	-3.007833063063063150e+01	0.000000000000000000e+00	0.000000000000000000e+00	2.155242882882883038e+01	6.812476216216215619e+01	0.000000000000000000e+00	0.000000000000000000e+00	0.000000000000000000e+00	-2.726399999999999935e+00	0.000000000000000000e+00	0.000000000000000000e+00	-1.839350000000000041e+00	7.754950450450450283e+00	2.343040450450450507e+01	5.000000000000000000e-01
1.968561428571428706e+01	0.000000000000000000e+00	0.000000000000000000e+00	-2.181861428571428618e+01	0.000000000000000000e+00	2.327836428571428584e+01	0.000000000000000000e+00	0.000000000000000000e+00	-2.469476428571428528e+01	0.000000000000000000e+00	0.000000000000000000e+00	3.338550000000000129e+00	9.602390714285714068e+01	0.000000000000000000e+00	0.000000000000000000e+00	0.000000000000000000e+00	-2.726399999999999935e+00	0.000000000000000000e+00	0.000000000000000000e+00	-1.839350000000000041e+00	0.000000000000000000e+00	2.151496428571428510e+01	5.000000000000000000e-01
0.000000000000000000e+00	0.000000000000000000e+00	0.000000000000000000e+00	0.000000000000000000e+00	1.762800000000000011e+01	2.182805000000000106e+01	0.000000000000000000e+00	0.000000000000000000e+00	-2.079899999999999949e+01	0.000000000000000000e+00	0.000000000000000000e+00	1.491600000000000037e+00	4.733545000000000158e+01	0.000000000000000000e+00	0.000000000000000000e+00	0.000000000000000000e+00	-2.726399999999999935e+00	-4.466749999999999887e-01	0.000000000000000000e+00	-1.839350000000000041e+00	1.547739999999999938e+01	0.000000000000000000e+00	5.000000000000000000e-01
0.000000000000000000e+00	8.565466666666667450e+00	8.573050000000000281e+00	-6.188100000000000378e+00	1.989495000000000147e+01	3.944681666666666331e+01	0.000000000000000000e+00	0.000000000000000000e+00	-2.925025833333333480e+01	0.000000000000000000e+00	0.000000000000000000e+00	0.000000000000000000e+00	7.721241666666666958e+01	0.000000000000000000e+00	0.000000000000000000e+00	0.000000000000000000e+00	-2.726399999999999935e+00	0.000000000000000000e+00	0.000000000000000000e+00	-1.839350000000000041e+00	0.000000000000000000e+00	5.294749999999999623e+00	5.000000000000000000e-01
0.000000000000000000e+00	0.000000000000000000e+00	0.000000000000000000e+00	-4.650425000000000253e+00	0.000000000000000000e+00	2.413349999999999884e+00	0.000000000000000000e+00	0.000000000000000000e+00	-2.383863333333333401e+01	0.000000000000000000e+00	0.000000000000000000e+00	7.035375000000000156e+00	5.913612499999999983e+01	3.060557500000000175e+01	0.000000000000000000e+00	0.000000000000000000e+00	-2.726399999999999935e+00	0.000000000000000000e+00	0.000000000000000000e+00	-1.839350000000000041e+00	0.000000000000000000e+00	8.043599999999999639e+00	5.000000000000000000e-01
0.000000000000000000e+00	0.000000000000000000e+00	0.000000000000000000e+00	-4.478040000000000020e+00	2.160501000000000005e+01	3.088135000000000119e+01	0.000000000000000000e+00	0.000000000000000000e+00	-3.010907999999999873e+01	0.000000000000000000e+00	0.000000000000000000e+00	0.000000000000000000e+00	8.579304999999999382e+01	0.000000000000000000e+00	0.000000000000000000e+00	0.000000000000000000e+00	-2.726399999999999935e+00	0.000000000000000000e+00	0.000000000000000000e+00	-1.839350000000000041e+00	0.000000000000000000e+00	2.244085000000000107e+01	5.000000000000000000e-01
0.000000000000000000e+00	0.000000000000000000e+00	2.384949999999999903e+00	0.000000000000000000e+00	2.001295000000000002e+01	2.481125000000000114e+01	0.000000000000000000e+00	0.000000000000000000e+00	-2.250714999999999932e+01	0.000000000000000000e+00	0.000000000000000000e+00	0.000000000000000000e+00	5.341270000000000095e+01	0.000000000000000000e+00	0.000000000000000000e+00	0.000000000000000000e+00	-2.726399999999999935e+00	0.000000000000000000e+00	0.000000000000000000e+00	-1.839350000000000041e+00	9.400150000000000006e+00	2.200699999999999878e+00	5.000000000000000000e-01
0.000000000000000000e+00	0.000000000000000000e+00	6.625208823529411539e+00	0.000000000000000000e+00	0.000000000000000000e+00	9.383519607843137322e+00	0.000000000000000000e+00	0.000000000000000000e+00	-1.079991960784313676e+01	0.000000000000000000e+00	0.000000000000000000e+00	1.714566862745098064e+01	3.317003921568627334e+01	0.000000000000000000e+00	0.000000000000000000e+00	0.000000000000000000e+00	-2.726399999999999935e+00	-1.086544411764705842e+01	0.000000000000000000e+00	-1.839350000000000041e+00	0.000000000000000000e+00	2.530509803921568435e-01	5.000000000000000000e-01
0.000000000000000000e+00	0.000000000000000000e+00	0.000000000000000000e+00	6.666666666666666297e-01	6.666666666666666297e-01	2.000000000000000000e+00	0.000000000000000000e+00	0.000000000000000000e+00	-6.666666666666666297e-01	0.000000000000000000e+00	0.000000000000000000e+00	0.000000000000000000e+00	2.000000000000000000e+00	0.000000000000000000e+00	0.000000000000000000e+00	0.000000000000000000e+00	0.000000000000000000e+00	-1.000000000000000000e+00	0.000000000000000000e+00	0.000000000000000000e+00	0.000000000000000000e+00	0.000000000000000000e+00	0.000000000000000000e+00
0.000000000000000000e+00	0.000000000000000000e+00	1.114268999999999998e+01	-8.757740000000000080e+00	2.503423000000000087e+01	3.859026999999999674e+01	0.000000000000000000e+00	0.000000000000000000e+00	-3.139162500000000122e+01	0.000000000000000000e+00	0.000000000000000000e+00	0.000000000000000000e+00	8.663442999999999472e+01	0.000000000000000000e+00	0.000000000000000000e+00	0.000000000000000000e+00	-2.726399999999999935e+00	0.000000000000000000e+00	0.000000000000000000e+00	-1.839350000000000041e+00	0.000000000000000000e+00	7.864390000000000214e+00	5.000000000000000000e-01
0.000000000000000000e+00	4.365533333333333132e+01	0.000000000000000000e+00	0.000000000000000000e+00	1.257249999999999979e+00	4.732593333333333163e+01	0.000000000000000000e+00	0.000000000000000000e+00	-2.640480833333333166e+01	0.000000000000000000e+00	0.000000000000000000e+00	2.384949999999999903e+00	5.735593333333333277e+01	0.000000000000000000e+00	0.000000000000000000e+00	0.000000000000000000e+00	-2.726399999999999935e+00	0.000000000000000000e+00	0.000000000000000000e+00	-1.839350000000000041e+00	0.000000000000000000e+00	0.000000000000000000e+00	5.000000000000000000e-01
7.994764743589743539e+00	0.000000000000000000e+00	0.000000000000000000e+00	0.000000000000000000e+00	0.000000000000000000e+00	7.175116666666666809e+00	0.000000000000000000e+00	0.000000000000000000e+00	-1.182451474358974330e+01	0.000000000000000000e+00	0.000000000000000000e+00	1.026837307692307633e+01	3.845222756410256437e+01	0.000000000000000000e+00	0.000000000000000000e+00	0.000000000000000000e+00	-2.726399999999999935e+00	-6.322594871794871452e+00	0.000000000000000000e+00	-1.839350000000000041e+00	0.000000000000000000e+00	6.626173076923077332e+00	5.000000000000000000e-01
3.278300000000000214e+00	0.000000000000000000e+00	0.000000000000000000e+00	-8.933499999999999774e-01	1.595196250000000049e+01	2.164361249999999970e+01	0.000000000000000000e+00	0.000000000000000000e+00	-2.001631250000000151e+01	0.000000000000000000e+00	0.000000000000000000e+00	0.000000000000000000e+00	4.815502500000000197e+01	0.000000000000000000e+00	0.000000000000000000e+00	0.000000000000000000e+00	-2.726399999999999935e+00	0.000000000000000000e+00	0.000000000000000000e+00	-1.839350000000000041e+00	1.320311249999999959e+01	0.000000000000000000e+00	5.000000000000000000e-01
0.000000000000000000e+00	0.000000000000000000e+00	6.793021578947368688e+00	0.000000000000000000e+00	0.000000000000000000e+00	9.348891578947368330e+00	0.000000000000000000e+00	0.000000000000000000e+00	-1.076529157894736777e+01	0.000000000000000000e+00	0.000000000000000000e+00	1.722824315789473815e+01	3.296493473684210329e+01	0.000000000000000000e+00	0.000000000000000000e+00	0.000000000000000000e+00	-2.726399999999999935e+00	-1.088941736842105179e+01	0.000000000000000000e+00	-1.839350000000000041e+00	0.000000000000000000e+00	0.000000000000000000e+00	5.000000000000000000e-01
0.000000000000000000e+00	3.142693333333333428e+01	0.000000000000000000e+00	2.384949999999999903e+00	7.035375000000000156e+00	4.087565833333333387e+01	0.000000000000000000e+00	0.000000000000000000e+00	-2.424931249999999849e+01	0.000000000000000000e+00	0.000000000000000000e+00	0.000000000000000000e+00	5.292210833333333397e+01	0.000000000000000000e+00	0.000000000000000000e+00	0.000000000000000000e+00	-2.726399999999999935e+00	0.000000000000000000e+00	0.000000000000000000e+00	-1.839350000000000041e+00	0.000000000000000000e+00	1.008224999999999927e+00	5.000000000000000000e-01
2.375333333333333463e-01	0.000000000000000000e+00	6.676755263157894582e+00	0.000000000000000000e+00	0.000000000000000000e+00	9.327638596491228284e+00	0.000000000000000000e+00	0.000000000000000000e+00	-1.074403859649122772e+01	0.000000000000000000e+00	0.000000000000000000e+00	1.699571052631578993e+01	3.294868245614035374e+01	0.000000000000000000e+00	0.000000000000000000e+00	0.000000000000000000e+00	-2.726399999999999935e+00	-1.076252456140350944e+01	0.000000000000000000e+00	-1.839350000000000041e+00	0.000000000000000000e+00	0.000000000000000000e+00	5.000000000000000000e-01
0.000000000000000000e+00	6.378621428571428886e+00	0.000000000000000000e+00	0.000000000000000000e+00	0.000000000000000000e+00	1.364253571428571377e+01	0.000000000000000000e+00	0.000000000000000000e+00	-1.505893571428571498e+01	0.000000000000000000e+00	0.000000000000000000e+00	1.431122142857142876e+01	4.501057857142857443e+01	0.000000000000000000e+00	0.000000000000000000e+00	0.000000000000000000e+00	-2.726399999999999935e+00	-8.388417857142856704e+00	0.000000000000000000e+00	-1.839350000000000041e+00	0.000000000000000000e+00	1.066902142857142799e+01	5.000000000000000000e-01
0.000000000000000000e+00	0.000000000000000000e+00	0.000000000000000000e+00	0.000000000000000000e+00	1.000000000000000000e+00	1.000000000000000000e+00	0.000000000000000000e+00	0.000000000000000000e+00	-1.000000000000000000e+00	0.000000000000000000e+00	0.000000000000000000e+00	0.000000000000000000e+00	2.000000000000000000e+00	0.000000000000000000e+00	0.000000000000000000e+00	0.000000000000000000e+00	0.000000000000000000e+00	0.000000000000000000e+00	0.000000000000000000e+00	0.000000000000000000e+00	1.000000000000000000e+00	0.000000000000000000e+00	0.000000000000000000e+00
0.000000000000000000e+00	0.000000000000000000e+00	0.000000000000000000e+00	0.000000000000000000e+00	2.088319500000000062e+01	1.459750000000000103e+00	0.000000000000000000e+00	0.000000000000000000e+00	-3.839247499999999746e+01	0.000000000000000000e+00	0.000000000000000000e+00	2.422174499999999853e+01	9.441522999999999399e+01	0.000000000000000000e+00	0.000000000000000000e+00	0.000000000000000000e+00	-2.726399999999999935e+00	0.000000000000000000e+00	0.000000000000000000e+00	-1.839350000000000041e+00	0.000000000000000000e+00	4.146273999999999660e+01	5.000000000000000000e-01
0.000000000000000000e+00	0.000000000000000000e+00	0.000000000000000000e+00	2.285426999999999964e+01	2.649646999999999863e+01	8.440500000000000114e+00	0.000000000000000000e+00	0.000000000000000000e+00	-1.759424333333333479e+01	0.000000000000000000e+00	0.000000000000000000e+00	0.000000000000000000e+00	1.847050000000000125e+01	0.000000000000000000e+00	0.000000000000000000e+00	0.000000000000000000e+00	-2.726399999999999935e+00	0.000000000000000000e+00	0.000000000000000000e+00	-1.839350000000000041e+00	0.000000000000000000e+00	0.000000000000000000e+00	5.000000000000000000e-01
0.000000000000000000e+00	3.456376250000000283e+01	0.000000000000000000e+00	0.000000000000000000e+00	0.000000000000000000e+00	0.000000000000000000e+00	0.000000000000000000e+00	0.000000000000000000e+00	-3.912338749999999976e+01	0.000000000000000000e+00	0.000000000000000000e+00	3.972596250000000140e+01	8.219752499999999884e+01	0.000000000000000000e+00	0.000000000000000000e+00	0.000000000000000000e+00	-2.726399999999999935e+00	-1.819500000000000006e-01	0.000000000000000000e+00	-1.839350000000000041e+00	0.000000000000000000e+00	3.608376249999999885e+01	5.000000000000000000e-01
0.000000000000000000e+00	0.000000000000000000e+00	0.000000000000000000e+00	0.000000000000000000e+00	0.000000000000000000e+00	1.343225833333333341e+01	0.000000000000000000e+00	0.000000000000000000e+00	-1.172008749999999999e+01	0.000000000000000000e+00	0.000000000000000000e+00	1.254482916666666625e+01	4.126751666666666551e+01	0.000000000000000000e+00	0.000000000000000000e+00	0.000000000000000000e+00	-2.726399999999999935e+00	-1.058939374999999927e+01	0.000000000000000000e+00	-1.839350000000000041e+00	0.000000000000000000e+00	8.902629166666667260e+00	5.000000000000000000e-01
9.848984615384615893e+00	0.000000000000000000e+00	0.000000000000000000e+00	1.459750000000000103e+00	1.167263461538461478e+01	0.000000000000000000e+00	0.000000000000000000e+00	0.000000000000000000e+00	-2.535136923076922955e+01	0.000000000000000000e+00	0.000000000000000000e+00	1.501118461538461624e+01	6.304272307692307464e+01	0.000000000000000000e+00	0.000000000000000000e+00	0.000000000000000000e+00	-2.726399999999999935e+00	0.000000000000000000e+00	0.000000000000000000e+00	-1.839350000000000041e+00	0.000000000000000000e+00	2.158186923076923236e+01	5.000000000000000000e-01
0.000000000000000000e+00	0.000000000000000000e+00	0.000000000000000000e+00	0.000000000000000000e+00	0.000000000000000000e+00	0.000000000000000000e+00	0.000000000000000000e+00	0.000000000000000000e+00	-4.104877647058823698e+01	0.000000000000000000e+00	1.523488823529411818e+01	5.602906470588235521e+01	1.052339411764705943e+02	1.815438823529411749e+01	0.000000000000000000e+00	0.000000000000000000e+00	-2.068768823529411804e+01	-1.559878823529411740e+01	0.000000000000000000e+00	-3.678700000000000081e+00	0.000000000000000000e+00	1.827488823529411732e+01	1.000000000000000000e+00
0.000000000000000000e+00	0.000000000000000000e+00	7.199752631578947515e+00	0.000000000000000000e+00	0.000000000000000000e+00	8.659502631578947174e+00	0.000000000000000000e+00	0.000000000000000000e+00	-1.102950263157894817e+01	0.000000000000000000e+00	0.000000000000000000e+00	1.810195526315789394e+01	3.320950789473684495e+01	0.000000000000000000e+00	0.000000000000000000e+00	0.000000000000000000e+00	-2.726399999999999935e+00	-1.098157894736842088e+01	0.000000000000000000e+00	-1.839350000000000041e+00	0.000000000000000000e+00	6.024999999999999800e-02	5.000000000000000000e-01
0.000000000000000000e+00	0.000000000000000000e+00	1.357269999999999932e+01	0.000000000000000000e+00	4.750666666666666926e-01	1.904207222222222384e+01	0.000000000000000000e+00	0.000000000000000000e+00	-2.187487222222222272e+01	0.000000000000000000e+00	1.676055555555555632e-01	3.428994444444444412e+01	6.658268333333333544e+01	0.000000000000000000e+00	0.000000000000000000e+00	0.000000000000000000e+00	-5.620405555555555210e+00	-2.154637222222222093e+01	0.000000000000000000e+00	-3.678700000000000081e+00	0.000000000000000000e+00	0.000000000000000000e+00	1.000000000000000000e+00
0.000000000000000000e+00	0.000000000000000000e+00	0.000000000000000000e+00	-3.658282499999999970e+01	0.000000000000000000e+00	3.804257499999999936e+01	0.000000000000000000e+00	0.000000000000000000e+00	-3.945897500000000235e+01	0.000000000000000000e+00	0.000000000000000000e+00	2.056346249999999998e+01	1.550807499999999948e+02	0.000000000000000000e+00	0.000000000000000000e+00	0.000000000000000000e+00	-2.726399999999999935e+00	-8.612456249999999258e+00	0.000000000000000000e+00	-1.839350000000000041e+00	0.000000000000000000e+00	5.350408749999999714e+01	5.000000000000000000e-01
5.599263636363636110e+00	0.000000000000000000e+00	0.000000000000000000e+00	4.825974999999999682e+00	1.794126363636363664e+01	2.881947727272727278e+01	0.000000000000000000e+00	0.000000000000000000e+00	-1.700070946969696806e+01	0.000000000000000000e+00	0.000000000000000000e+00	-9.473088636363636184e+00	4.444874090909090825e+01	0.000000000000000000e+00	0.000000000000000000e+00	0.000000000000000000e+00	-2.726399999999999935e+00	-7.164000000000000368e-01	0.000000000000000000e+00	-1.839350000000000041e+00	0.000000000000000000e+00	0.000000000000000000e+00	5.000000000000000000e-01
0.000000000000000000e+00	3.474467500000000086e+01	0.000000000000000000e+00	-3.639000000000000012e-01	0.000000000000000000e+00	1.823649999999999993e+00	0.000000000000000000e+00	0.000000000000000000e+00	-3.857442499999999797e+01	0.000000000000000000e+00	0.000000000000000000e+00	3.808322499999999877e+01	8.146349999999999625e+01	0.000000000000000000e+00	0.000000000000000000e+00	0.000000000000000000e+00	-2.726399999999999935e+00	0.000000000000000000e+00	0.000000000000000000e+00	-1.839350000000000041e+00	0.000000000000000000e+00	3.480492499999999723e+01	5.000000000000000000e-01
0.000000000000000000e+00	0.000000000000000000e+00	0.000000000000000000e+00	-8.045193749999999255e+00	1.182554166666666617e+01	0.000000000000000000e+00	0.000000000000000000e+00	0.000000000000000000e+00	-3.087560208333333378e+01	0.000000000000000000e+00	0.000000000000000000e+00	2.466903541666666655e+01	7.660483125000000371e+01	0.000000000000000000e+00	0.000000000000000000e+00	0.000000000000000000e+00	-2.726399999999999935e+00	0.000000000000000000e+00	0.000000000000000000e+00	-1.839350000000000041e+00	1.522031041666666695e+01	2.567726041666666603e+01	5.000000000000000000e-01
0.000000000000000000e+00	0.000000000000000000e+00	8.573050000000000281e+00	-4.348774999999999835e+00	3.395175000000000054e+00	1.438157499999999978e+01	0.000000000000000000e+00	0.000000000000000000e+00	-1.579797499999999921e+01	0.000000000000000000e+00	0.000000000000000000e+00	1.649977499999999964e+01	4.846852499999999964e+01	0.000000000000000000e+00	0.000000000000000000e+00	0.000000000000000000e+00	-2.726399999999999935e+00	-9.169549999999999201e+00	0.000000000000000000e+00	-1.839350000000000041e+00	0.000000000000000000e+00	3.455424999999999969e+00	5.000000000000000000e-01
0.000000000000000000e+00	0.000000000000000000e+00	0.000000000000000000e+00	0.000000000000000000e+00	0.000000000000000000e+00	2.867820000000000036e+01	0.000000000000000000e+00	0.000000000000000000e+00	-2.877070000000000149e+01	0.000000000000000000e+00	2.027809999999999846e+01	4.784060000000000201e+01	8.929439999999999600e+01	0.000000000000000000e+00	0.000000000000000000e+00	0.000000000000000000e+00	-2.573089999999999833e+01	-2.332205000000000084e+01	0.000000000000000000e+00	-3.678700000000000081e+00	0.000000000000000000e+00	0.000000000000000000e+00	1.000000000000000000e+00
0.000000000000000000e+00	0.000000000000000000e+00	0.000000000000000000e+00	-8.666666666666666963e-01	0.000000000000000000e+00	0.000000000000000000e+00	0.000000000000000000e+00	0.000000000000000000e+00	-1.000000000000000000e+00	0.000000000000000000e+00	0.000000000000000000e+00	8.666666666666666963e-01	3.399999999999999911e+00	0.000000000000000000e+00	0.000000000000000000e+00	0.000000000000000000e+00	0.000000000000000000e+00	0.000000000000000000e+00	0.000000000000000000e+00	0.000000000000000000e+00	6.666666666666666574e-02	1.666666666666666741e+00	0.000000000000000000e+00
0.000000000000000000e+00	0.000000000000000000e+00	0.000000000000000000e+00	7.458000000000000185e-01	1.805248750000000157e+01	2.374413750000000078e+01	0.000000000000000000e+00	0.000000000000000000e+00	-2.047768749999999827e+01	0.000000000000000000e+00	0.000000000000000000e+00	0.000000000000000000e+00	4.743862500000000182e+01	0.000000000000000000e+00	0.000000000000000000e+00	0.000000000000000000e+00	-2.726399999999999935e+00	-8.195750000000000535e-01	0.000000000000000000e+00	-1.839350000000000041e+00	1.366448749999999990e+01	0.000000000000000000e+00	5.000000000000000000e-01
0.000000000000000000e+00	0.000000000000000000e+00	0.000000000000000000e+00	2.010104413580246785e+01	0.000000000000000000e+00	0.000000000000000000e+00	0.000000000000000000e+00	0.000000000000000000e+00	-1.523509969135802500e+01	0.000000000000000000e+00	5.750810802469136007e+00	3.888706574074073785e+01	3.156162160493827074e+01	0.000000000000000000e+00	0.000000000000000000e+00	0.000000000000000000e+00	-1.120361080246913588e+01	-2.182034953703703550e+01	0.000000000000000000e+00	-3.678700000000000081e+00	0.000000000000000000e+00	0.000000000000000000e+00	1.000000000000000000e+00
0.000000000000000000e+00	0.000000000000000000e+00	1.714610000000000056e+01	-1.237620000000000076e+01	5.006846000000000174e+01	7.718053999999999348e+01	0.000000000000000000e+00	0.000000000000000000e+00	-6.021361000000000274e+01	0.000000000000000000e+00	5.139280000000000292e+00	0.000000000000000000e+00	1.629902999999999906e+02	0.000000000000000000e+00	0.000000000000000000e+00	0.000000000000000000e+00	-1.059207999999999927e+01	0.000000000000000000e+00	0.000000000000000000e+00	-3.678700000000000081e+00	0.000000000000000000e+00	1.058949999999999925e+01	1.000000000000000000e+00
0.000000000000000000e+00	0.000000000000000000e+00	0.000000000000000000e+00	-8.933499999999999774e-01	0.000000000000000000e+00	2.413349999999999884e+00	0.000000000000000000e+00	0.000000000000000000e+00	-2.124567499999999853e+01	0.000000000000000000e+00	0.000000000000000000e+00	3.278300000000000214e+00	4.733545000000000158e+01	3.436265000000000214e+01	0.000000000000000000e+00	0.000000000000000000e+00	-2.726399999999999935e+00	0.000000000000000000e+00	0.000000000000000000e+00	-1.839350000000000041e+00	5.294499999999999762e-01	0.000000000000000000e+00	5.000000000000000000e-01
0.000000000000000000e+00	0.000000000000000000e+00	0.000000000000000000e+00	-5.749868000000000023e+01	0.000000000000000000e+00	3.321213999999999800e+01	0.000000000000000000e+00	0.000000000000000000e+00	-9.163642000000000110e+01	0.000000000000000000e+00	2.838543999999999912e+01	6.226858000000000004e+01	2.770584600000000250e+02	5.559147999999999712e+01	0.000000000000000000e+00	0.000000000000000000e+00	-3.383823999999999899e+01	0.000000000000000000e+00	0.000000000000000000e+00	-3.678700000000000081e+00	0.000000000000000000e+00	5.571197999999999695e+01	1.000000000000000000e+00
0.000000000000000000e+00	0.000000000000000000e+00	0.000000000000000000e+00	0.000000000000000000e+00	0.000000000000000000e+00	0.000000000000000000e+00	0.000000000000000000e+00	0.000000000000000000e+00	-1.355023870056497159e+01	0.000000000000000000e+00	0.000000000000000000e+00	2.080552429378531087e+01	3.572703361581920944e+01	0.000000000000000000e+00	0.000000000000000000e+00	0.000000000000000000e+00	-2.726399999999999935e+00	-8.003612146892654877e+00	0.000000000000000000e+00	-1.839350000000000041e+00	8.629614971751411900e+00	8.533709322033898204e+00	5.000000000000000000e-01
1.063500384615384675e+01	0.000000000000000000e+00	0.000000000000000000e+00	0.000000000000000000e+00	0.000000000000000000e+00	0.000000000000000000e+00	0.000000000000000000e+00	0.000000000000000000e+00	-1.519462884615384546e+01	0.000000000000000000e+00	0.000000000000000000e+00	1.579720384615384532e+01	4.497501153846153699e+01	0.000000000000000000e+00	0.000000000000000000e+00	0.000000000000000000e+00	-2.726399999999999935e+00	-5.499451923076922988e+00	0.000000000000000000e+00	-1.839350000000000041e+00	0.000000000000000000e+00	1.215500384615384633e+01	5.000000000000000000e-01
0.000000000000000000e+00	4.127306666666666501e+01	0.000000000000000000e+00	0.000000000000000000e+00	2.150599999999999845e+00	4.762371666666666670e+01	0.000000000000000000e+00	0.000000000000000000e+00	-2.595813333333333262e+01	0.000000000000000000e+00	0.000000000000000000e+00	1.491600000000000037e+00	5.765371666666666783e+01	0.000000000000000000e+00	0.000000000000000000e+00	0.000000000000000000e+00	-2.726399999999999935e+00	-4.466749999999999887e-01	0.000000000000000000e+00	-1.839350000000000041e+00	0.000000000000000000e+00	0.000000000000000000e+00	5.000000000000000000e-01
1.211050476190476211e+01	0.000000000000000000e+00	0.000000000000000000e+00	-1.676092976190476236e+01	0.000000000000000000e+00	1.452385476190476155e+01	0.000000000000000000e+00	0.000000000000000000e+00	-2.535244642857142949e+01	0.000000000000000000e+00	0.000000000000000000e+00	7.035375000000000156e+00	8.638476071428571856e+01	9.412191666666666734e+00	0.000000000000000000e+00	0.000000000000000000e+00	-2.726399999999999935e+00	0.000000000000000000e+00	0.000000000000000000e+00	-1.839350000000000041e+00	0.000000000000000000e+00	2.015410476190476174e+01	5.000000000000000000e-01
0.000000000000000000e+00	3.767673333333333119e+01	0.000000000000000000e+00	5.394499999999999851e-01	3.768949999999999800e+00	4.672463333333333679e+01	0.000000000000000000e+00	0.000000000000000000e+00	-2.523886666666666656e+01	0.000000000000000000e+00	0.000000000000000000e+00	4.127000000000000113e-01	5.675463333333333082e+01	0.000000000000000000e+00	0.000000000000000000e+00	0.000000000000000000e+00	-2.726399999999999935e+00	-7.164000000000000368e-01	0.000000000000000000e+00	-1.839350000000000041e+00	0.000000000000000000e+00	0.000000000000000000e+00	5.000000000000000000e-01
4.104158333333333353e+00	0.000000000000000000e+00	0.000000000000000000e+00	4.825974999999999682e+00	0.000000000000000000e+00	9.383108333333332496e+00	0.000000000000000000e+00	0.000000000000000000e+00	-7.282524999999999693e+00	0.000000000000000000e+00	0.000000000000000000e+00	8.468175000000000452e+00	2.351726666666666787e+01	0.000000000000000000e+00	0.000000000000000000e+00	0.000000000000000000e+00	-2.726399999999999935e+00	-8.939479166666666643e+00	0.000000000000000000e+00	-1.839350000000000041e+00	0.000000000000000000e+00	0.000000000000000000e+00	5.000000000000000000e-01
1.170814583333333303e+01	0.000000000000000000e+00	0.000000000000000000e+00	0.000000000000000000e+00	3.642199999999999882e+00	1.687034583333333160e+01	0.000000000000000000e+00	0.000000000000000000e+00	-1.147479791666666671e+01	0.000000000000000000e+00	0.000000000000000000e+00	0.000000000000000000e+00	3.860849166666666576e+01	0.000000000000000000e+00	0.000000000000000000e+00	0.000000000000000000e+00	-2.726399999999999935e+00	-4.214922916666666630e+00	0.000000000000000000e+00	-1.839350000000000041e+00	0.000000000000000000e+00	0.000000000000000000e+00	5.000000000000000000e-01
0.000000000000000000e+00	0.000000000000000000e+00	0.000000000000000000e+00	2.111481574074074175e+01	2.737183333333333302e+00	0.000000000000000000e+00	0.000000000000000000e+00	0.000000000000000000e+00	-1.716126574074074185e+01	0.000000000000000000e+00	6.764582407407407239e+00	3.919119722222222180e+01	3.358916481481481497e+01	0.000000000000000000e+00	0.000000000000000000e+00	0.000000000000000000e+00	-1.221738240740740800e+01	-2.060382361111111038e+01	0.000000000000000000e+00	-3.678700000000000081e+00	0.000000000000000000e+00	0.000000000000000000e+00	1.000000000000000000e+00
0.000000000000000000e+00	0.000000000000000000e+00	8.573050000000000281e+00	-2.727264999999999873e+01	0.000000000000000000e+00	1.098639999999999972e+01	0.000000000000000000e+00	0.000000000000000000e+00	-3.872185000000000343e+01	0.000000000000000000e+00	0.000000000000000000e+00	2.108455000000000013e+01	1.172401499999999999e+02	2.512944999999999851e+01	0.000000000000000000e+00	0.000000000000000000e+00	-2.726399999999999935e+00	0.000000000000000000e+00	0.000000000000000000e+00	-1.839350000000000041e+00	1.189599999999999991e+00	2.637930000000000064e+01	5.000000000000000000e-01
0.000000000000000000e+00	0.000000000000000000e+00	0.000000000000000000e+00	5.394499999999999851e-01	2.637499000000000038e+01	4.672463333333333679e+01	0.000000000000000000e+00	0.000000000000000000e+00	-2.523886666666666656e+01	0.000000000000000000e+00	0.000000000000000000e+00	-1.465799333333333365e+01	7.182532666666666898e+01	0.000000000000000000e+00	0.000000000000000000e+00	0.000000000000000000e+00	-2.726399999999999935e+00	-7.164000000000000368e-01	0.000000000000000000e+00	-1.839350000000000041e+00	0.000000000000000000e+00	7.535346666666666415e+00	5.000000000000000000e-01
0.000000000000000000e+00	0.000000000000000000e+00	8.264573529411764596e+00	0.000000000000000000e+00	2.017134705882352819e+01	2.995592058823529413e+01	0.000000000000000000e+00	0.000000000000000000e+00	-2.214987205882352939e+01	0.000000000000000000e+00	0.000000000000000000e+00	0.000000000000000000e+00	5.651506764705882091e+01	0.000000000000000000e+00	0.000000000000000000e+00	0.000000000000000000e+00	-2.726399999999999935e+00	-2.493136764705882413e+00	0.000000000000000000e+00	-1.839350000000000041e+00	0.000000000000000000e+00	0.000000000000000000e+00	5.000000000000000000e-01
0.000000000000000000e+00	0.000000000000000000e+00	0.000000000000000000e+00	6.786349999999999660e+00	5.218636000000000053e+01	7.506264000000000181e+01	0.000000000000000000e+00	0.000000000000000000e+00	-5.317085166666666396e+01	0.000000000000000000e+00	1.804957999999999885e+01	-2.016449999999999854e+00	1.312218000000000018e+02	0.000000000000000000e+00	0.000000000000000000e+00	0.000000000000000000e+00	-2.350237999999999872e+01	0.000000000000000000e+00	0.000000000000000000e+00	-3.678700000000000081e+00	0.000000000000000000e+00	0.000000000000000000e+00	1.000000000000000000e+00
0.000000000000000000e+00	0.000000000000000000e+00	0.000000000000000000e+00	0.000000000000000000e+00	2.015332000000000079e+01	0.000000000000000000e+00	0.000000000000000000e+00	0.000000000000000000e+00	-3.766259999999999764e+01	0.000000000000000000e+00	0.000000000000000000e+00	2.495161999999999836e+01	9.149572999999999467e+01	0.000000000000000000e+00	0.000000000000000000e+00	0.000000000000000000e+00	-2.726399999999999935e+00	0.000000000000000000e+00	0.000000000000000000e+00	-1.839350000000000041e+00	1.459750000000000103e+00	4.000298999999999694e+01	5.000000000000000000e-01
0.000000000000000000e+00	0.000000000000000000e+00	0.000000000000000000e+00	8.571428571428570953e-01	1.714285714285714191e+00	1.714285714285714191e+00	0.000000000000000000e+00	0.000000000000000000e+00	-1.000000000000000000e+00	0.000000000000000000e+00	0.000000000000000000e+00	-8.571428571428570953e-01	1.714285714285714191e+00	0.000000000000000000e+00	0.000000000000000000e+00	0.000000000000000000e+00	0.000000000000000000e+00	0.000000000000000000e+00	0.000000000000000000e+00	0.000000000000000000e+00	0.000000000000000000e+00	0.000000000000000000e+00	0.000000000000000000e+00
0.000000000000000000e+00	0.000000000000000000e+00	0.000000000000000000e+00	-1.199999999999999956e+00	0.000000000000000000e+00	8.000000000000000444e-01	0.000000000000000000e+00	0.000000000000000000e+00	-1.000000000000000000e+00	0.000000000000000000e+00	0.000000000000000000e+00	4.000000000000000222e-01	4.000000000000000000e+00	0.000000000000000000e+00	0.000000000000000000e+00	0.000000000000000000e+00	0.000000000000000000e+00	0.000000000000000000e+00	0.000000000000000000e+00	0.000000000000000000e+00	0.000000000000000000e+00	1.600000000000000089e+00	0.000000000000000000e+00
0.000000000000000000e+00	0.000000000000000000e+00	1.000000000000000000e+00	-3.000000000000000000e+00	0.000000000000000000e+00	1.000000000000000000e+00	0.000000000000000000e+00	0.000000000000000000e+00	-2.833333333333333481e+00	0.000000000000000000e+00	0.000000000000000000e+00	2.000000000000000000e+00	9.666666666666666075e+00	6.666666666666666297e-01	0.000000000000000000e+00	0.000000000000000000e+00	0.000000000000000000e+00	0.000000000000000000e+00	0.000000000000000000e+00	0.000000000000000000e+00	0.000000000000000000e+00	3.000000000000000000e+00	0.000000000000000000e+00
0.000000000000000000e+00	0.000000000000000000e+00	0.000000000000000000e+00	1.935136500000000126e+01	1.354484000000000066e+01	0.000000000000000000e+00	0.000000000000000000e+00	0.000000000000000000e+00	-1.128646583333333275e+01	0.000000000000000000e+00	0.000000000000000000e+00	9.448724999999999596e+00	1.002999999999999936e+01	0.000000000000000000e+00	0.000000000000000000e+00	0.000000000000000000e+00	-2.726399999999999935e+00	-5.228475000000000428e+00	0.000000000000000000e+00	-1.839350000000000041e+00	0.000000000000000000e+00	0.000000000000000000e+00	5.000000000000000000e-01
0.000000000000000000e+00	0.000000000000000000e+00	4.000000000000000222e-01	-4.000000000000000222e-01	8.000000000000000444e-01	1.199999999999999956e+00	0.000000000000000000e+00	0.000000000000000000e+00	-1.000000000000000000e+00	0.000000000000000000e+00	0.000000000000000000e+00	0.000000000000000000e+00	2.799999999999999822e+00	0.000000000000000000e+00	0.000000000000000000e+00	0.000000000000000000e+00	0.000000000000000000e+00	0.000000000000000000e+00	0.000000000000000000e+00	0.000000000000000000e+00	0.000000000000000000e+00	4.000000000000000222e-01	0.000000000000000000e+00
1.185130416666666697e+01	0.000000000000000000e+00	0.000000000000000000e+00	-8.933499999999999774e-01	0.000000000000000000e+00	1.426465416666666641e+01	0.000000000000000000e+00	0.000000000000000000e+00	-9.725277083333333294e+00	0.000000000000000000e+00	0.000000000000000000e+00	2.748850000000000016e+00	3.614595833333333275e+01	0.000000000000000000e+00	0.000000000000000000e+00	0.000000000000000000e+00	-2.726399999999999935e+00	-5.660927083333333165e+00	0.000000000000000000e+00	-1.839350000000000041e+00	0.000000000000000000e+00	0.000000000000000000e+00	5.000000000000000000e-01
0.000000000000000000e+00	0.000000000000000000e+00	0.000000000000000000e+00	-1.142857142857142794e+00	0.000000000000000000e+00	7.142857142857143016e-01	0.000000000000000000e+00	0.000000000000000000e+00	-1.000000000000000000e+00	0.000000000000000000e+00	1.428571428571428492e-01	5.714285714285713969e-01	3.857142857142857206e+00	0.000000000000000000e+00	0.000000000000000000e+00	0.000000000000000000e+00	-1.428571428571428492e-01	0.000000000000000000e+00	0.000000000000000000e+00	0.000000000000000000e+00	0.000000000000000000e+00	1.428571428571428603e+00	0.000000000000000000e+00
1.491600000000000037e+00	0.000000000000000000e+00	0.000000000000000000e+00	0.000000000000000000e+00	1.706865000000000165e+01	2.276030000000000086e+01	0.000000000000000000e+00	0.000000000000000000e+00	-2.023965000000000103e+01	0.000000000000000000e+00	0.000000000000000000e+00	0.000000000000000000e+00	4.770835000000000292e+01	0.000000000000000000e+00	0.000000000000000000e+00	0.000000000000000000e+00	-2.726399999999999935e+00	-4.466749999999999887e-01	0.000000000000000000e+00	-1.839350000000000041e+00	1.342645000000000088e+01	0.000000000000000000e+00	5.000000000000000000e-01
5.000000000000000000e-01	0.000000000000000000e+00	0.000000000000000000e+00	0.000000000000000000e+00	5.000000000000000000e-01	0.000000000000000000e+00	0.000000000000000000e+00	0.000000000000000000e+00	-1.000000000000000000e+00	0.000000000000000000e+00	0.000000000000000000e+00	5.000000000000000000e-01	2.500000000000000000e+00	0.000000000000000000e+00	0.000000000000000000e+00	0.000000000000000000e+00	0.000000000000000000e+00	0.000000000000000000e+00	0.000000000000000000e+00	0.000000000000000000e+00	0.000000000000000000e+00	1.000000000000000000e+00	0.000000000000000000e+00
0.000000000000000000e+00	2.000000000000000111e-01	0.000000000000000000e+00	-1.000000000000000000e+00	0.000000000000000000e+00	6.999999999999999556e-01	0.000000000000000000e+00	0.000000000000000000e+00	-1.100000000000000089e+00	0.000000000000000000e+00	5.000000000000000000e-01	1.000000000000000000e+00	3.700000000000000178e+00	0.000000000000000000e+00	0.000000000000000000e+00	0.000000000000000000e+00	-5.000000000000000000e-01	0.000000000000000000e+00	0.000000000000000000e+00	0.000000000000000000e+00	0.000000000000000000e+00	1.000000000000000000e+00	0.000000000000000000e+00
0.000000000000000000e+00	0.000000000000000000e+00	1.714610000000000056e+01	0.000000000000000000e+00	5.218636000000000053e+01	7.238258999999999332e+01	0.000000000000000000e+00	0.000000000000000000e+00	-5.084866000000000241e+01	0.000000000000000000e+00	1.013000000000000012e-02	-1.058949999999999925e+01	1.267550499999999971e+02	0.000000000000000000e+00	0.000000000000000000e+00	0.000000000000000000e+00	-5.462930000000000064e+00	0.000000000000000000e+00	0.000000000000000000e+00	-3.678700000000000081e+00	0.000000000000000000e+00	0.000000000000000000e+00	1.000000000000000000e+00
0.000000000000000000e+00	0.000000000000000000e+00	0.000000000000000000e+00	0.000000000000000000e+00	1.199999999999999956e+00	2.000000000000000000e+00	0.000000000000000000e+00	0.000000000000000000e+00	-1.000000000000000000e+00	0.000000000000000000e+00	0.000000000000000000e+00	-8.000000000000000444e-01	2.799999999999999822e+00	0.000000000000000000e+00	0.000000000000000000e+00	0.000000000000000000e+00	0.000000000000000000e+00	0.000000000000000000e+00	0.000000000000000000e+00	0.000000000000000000e+00	0.000000000000000000e+00	4.000000000000000222e-01	0.000000000000000000e+00
0.000000000000000000e+00	0.000000000000000000e+00	1.000000000000000000e+00	-4.250000000000000000e+00	0.000000000000000000e+00	0.000000000000000000e+00	0.000000000000000000e+00	0.000000000000000000e+00	-4.250000000000000000e+00	0.000000000000000000e+00	0.000000000000000000e+00	4.250000000000000000e+00	1.375000000000000000e+01	0.000000000000000000e+00	0.000000000000000000e+00	0.000000000000000000e+00	0.000000000000000000e+00	0.000000000000000000e+00	0.000000000000000000e+00	0.000000000000000000e+00	1.250000000000000000e+00	5.250000000000000000e+00	0.000000000000000000e+00
1.979392653061224649e+01	0.000000000000000000e+00	0.000000000000000000e+00	-2.041055510204081713e+01	0.000000000000000000e+00	2.220727653061224416e+01	0.000000000000000000e+00	0.000000000000000000e+00	-2.362367653061224360e+01	0.000000000000000000e+00	0.000000000000000000e+00	3.001578571428571429e+00	9.157107040816326560e+01	0.000000000000000000e+00	0.000000000000000000e+00	0.000000000000000000e+00	-2.726399999999999935e+00	0.000000000000000000e+00	0.000000000000000000e+00	-1.839350000000000041e+00	0.000000000000000000e+00	1.976993367346938868e+01	5.000000000000000000e-01
0.000000000000000000e+00	0.000000000000000000e+00	5.121471999999999802e+00	6.581222000000000349e+00	2.230953799999999987e+01	0.000000000000000000e+00	0.000000000000000000e+00	0.000000000000000000e+00	-3.126076000000000121e+01	0.000000000000000000e+00	0.000000000000000000e+00	2.052661600000000064e+01	6.501251999999999498e+01	0.000000000000000000e+00	0.000000000000000000e+00	0.000000000000000000e+00	-2.726399999999999935e+00	0.000000000000000000e+00	0.000000000000000000e+00	-1.839350000000000041e+00	0.000000000000000000e+00	2.236978799999999978e+01	5.000000000000000000e-01
4.683172435897436259e+00	0.000000000000000000e+00	0.000000000000000000e+00	7.175116666666666809e+00	1.650871410256410243e+01	0.000000000000000000e+00	0.000000000000000000e+00	0.000000000000000000e+00	-2.502163653846153935e+01	0.000000000000000000e+00	0.000000000000000000e+00	1.413189743589743586e+01	5.435976217948717704e+01	0.000000000000000000e+00	0.000000000000000000e+00	0.000000000000000000e+00	-2.726399999999999935e+00	0.000000000000000000e+00	0.000000000000000000e+00	-1.839350000000000041e+00	0.000000000000000000e+00	1.982329487179487160e+01	5.000000000000000000e-01
0.000000000000000000e+00	0.000000000000000000e+00	8.573050000000000281e+00	-2.727264999999999873e+01	1.256472499999999926e+01	2.355112499999999898e+01	0.000000000000000000e+00	0.000000000000000000e+00	-3.872185000000000343e+01	0.000000000000000000e+00	0.000000000000000000e+00	2.108455000000000013e+01	1.172401499999999999e+02	0.000000000000000000e+00	0.000000000000000000e+00	0.000000000000000000e+00	-2.726399999999999935e+00	0.000000000000000000e+00	0.000000000000000000e+00	-1.839350000000000041e+00	1.375432499999999969e+01	2.637930000000000064e+01	5.000000000000000000e-01
8.850462500000000787e+00	0.000000000000000000e+00	0.000000000000000000e+00	0.000000000000000000e+00	7.035375000000000156e+00	1.829918749999999861e+01	0.000000000000000000e+00	0.000000000000000000e+00	-1.415355208333333259e+01	0.000000000000000000e+00	0.000000000000000000e+00	0.000000000000000000e+00	4.396600000000000108e+01	0.000000000000000000e+00	0.000000000000000000e+00	0.000000000000000000e+00	-2.726399999999999935e+00	-3.232756249999999998e+00	0.000000000000000000e+00	-1.839350000000000041e+00	0.000000000000000000e+00	3.393174999999999830e+00	5.000000000000000000e-01
0.000000000000000000e+00	2.740143333333333331e+01	0.000000000000000000e+00	3.393174999999999830e+00	0.000000000000000000e+00	2.981478333333333453e+01	0.000000000000000000e+00	0.000000000000000000e+00	-1.821476249999999908e+01	0.000000000000000000e+00	0.000000000000000000e+00	7.035375000000000156e+00	3.984478333333333211e+01	0.000000000000000000e+00	0.000000000000000000e+00	0.000000000000000000e+00	-2.726399999999999935e+00	-4.021799999999999820e+00	0.000000000000000000e+00	-1.839350000000000041e+00	0.000000000000000000e+00	0.000000000000000000e+00	5.000000000000000000e-01
0.000000000000000000e+00	0.000000000000000000e+00	0.000000000000000000e+00	4.825974999999999682e+00	0.000000000000000000e+00	5.278950000000000031e+00	0.000000000000000000e+00	0.000000000000000000e+00	-7.966551388888889029e+00	0.000000000000000000e+00	0.000000000000000000e+00	1.394038611111111159e+01	2.078116111111111053e+01	0.000000000000000000e+00	0.000000000000000000e+00	0.000000000000000000e+00	-2.726399999999999935e+00	-9.623505555555555091e+00	0.000000000000000000e+00	-1.839350000000000041e+00	5.472211111111111137e+00	0.000000000000000000e+00	5.000000000000000000e-01
0.000000000000000000e+00	0.000000000000000000e+00	0.000000000000000000e+00	6.000000000000000000e+00	0.000000000000000000e+00	0.000000000000000000e+00	0.000000000000000000e+00	0.000000000000000000e+00	-1.000000000000000000e+00	0.000000000000000000e+00	0.000000000000000000e+00	6.000000000000000000e+00	0.000000000000000000e+00	0.000000000000000000e+00	0.000000000000000000e+00	0.000000000000000000e+00	0.000000000000000000e+00	-6.000000000000000000e+00	0.000000000000000000e+00	0.000000000000000000e+00	0.000000000000000000e+00	0.000000000000000000e+00	0.000000000000000000e+00
7.436639583333333192e+00	0.000000000000000000e+00	0.000000000000000000e+00	3.393174999999999830e+00	7.035375000000000156e+00	1.688536458333333456e+01	0.000000000000000000e+00	0.000000000000000000e+00	-1.175005312500000088e+01	0.000000000000000000e+00	0.000000000000000000e+00	0.000000000000000000e+00	3.435200416666666712e+01	0.000000000000000000e+00	0.000000000000000000e+00	0.000000000000000000e+00	-2.726399999999999935e+00	-4.222432291666666337e+00	0.000000000000000000e+00	-1.839350000000000041e+00	0.000000000000000000e+00	0.000000000000000000e+00	5.000000000000000000e-01
0.000000000000000000e+00	0.000000000000000000e+00	0.000000000000000000e+00	-2.328044999999999831e+01	0.000000000000000000e+00	0.000000000000000000e+00	0.000000000000000000e+00	0.000000000000000000e+00	-4.384765000000000157e+01	0.000000000000000000e+00	0.000000000000000000e+00	2.807874999999999943e+01	1.302041999999999859e+02	2.474020000000000152e+01	0.000000000000000000e+00	0.000000000000000000e+00	-2.726399999999999935e+00	0.000000000000000000e+00	0.000000000000000000e+00	-1.839350000000000041e+00	0.000000000000000000e+00	4.771699999999999875e+01	5.000000000000000000e-01
0.000000000000000000e+00	0.000000000000000000e+00	0.000000000000000000e+00	-1.959434999999999860e+01	1.892376000000000147e+01	3.820020000000000238e+01	0.000000000000000000e+00	0.000000000000000000e+00	-3.961659999999999826e+01	0.000000000000000000e+00	0.000000000000000000e+00	5.116209999999999702e+00	1.282144399999999962e+02	0.000000000000000000e+00	0.000000000000000000e+00	0.000000000000000000e+00	-2.726399999999999935e+00	0.000000000000000000e+00	0.000000000000000000e+00	-1.839350000000000041e+00	0.000000000000000000e+00	3.999211999999999989e+01	5.000000000000000000e-01
0.000000000000000000e+00	0.000000000000000000e+00	0.000000000000000000e+00	0.000000000000000000e+00	1.978838250000000087e+01	0.000000000000000000e+00	0.000000000000000000e+00	0.000000000000000000e+00	-3.802753750000000110e+01	0.000000000000000000e+00	0.000000000000000000e+00	2.458668249999999844e+01	9.295547999999999433e+01	1.459750000000000103e+00	0.000000000000000000e+00	0.000000000000000000e+00	-2.726399999999999935e+00	0.000000000000000000e+00	0.000000000000000000e+00	-1.839350000000000041e+00	0.000000000000000000e+00	4.073286499999999677e+01	5.000000000000000000e-01
0.000000000000000000e+00	0.000000000000000000e+00	0.000000000000000000e+00	0.000000000000000000e+00	0.000000000000000000e+00	6.906234579439252563e+00	0.000000000000000000e+00	0.000000000000000000e+00	-1.458202943925233619e+01	0.000000000000000000e+00	0.000000000000000000e+00	1.377470186915887851e+01	4.346063317757009514e+01	6.259394859813084189e+00	0.000000000000000000e+00	0.000000000000000000e+00	-2.726399999999999935e+00	-7.941318224299065420e+00	0.000000000000000000e+00	-1.839350000000000041e+00	0.000000000000000000e+00	1.013250186915887774e+01	5.000000000000000000e-01
5.294499999999999762e-01	4.528741666666666532e+01	0.000000000000000000e+00	-8.933499999999999774e-01	0.000000000000000000e+00	4.823021666666666363e+01	0.000000000000000000e+00	0.000000000000000000e+00	-2.670805833333333368e+01	0.000000000000000000e+00	0.000000000000000000e+00	2.748850000000000016e+00	5.878966666666666896e+01	0.000000000000000000e+00	0.000000000000000000e+00	0.000000000000000000e+00	-2.726399999999999935e+00	0.000000000000000000e+00	0.000000000000000000e+00	-1.839350000000000041e+00	0.000000000000000000e+00	0.000000000000000000e+00	5.000000000000000000e-01
0.000000000000000000e+00	4.581686666666666952e+01	0.000000000000000000e+00	-8.933499999999999774e-01	0.000000000000000000e+00	4.823021666666666363e+01	0.000000000000000000e+00	0.000000000000000000e+00	-2.697278333333333222e+01	0.000000000000000000e+00	0.000000000000000000e+00	3.278300000000000214e+00	5.878966666666666896e+01	0.000000000000000000e+00	0.000000000000000000e+00	0.000000000000000000e+00	-2.726399999999999935e+00	0.000000000000000000e+00	0.000000000000000000e+00	-1.839350000000000041e+00	5.294499999999999762e-01	0.000000000000000000e+00	5.000000000000000000e-01
0.000000000000000000e+00	0.000000000000000000e+00	0.000000000000000000e+00	2.706710999999999956e+01	2.743101000000000056e+01	0.000000000000000000e+00	0.000000000000000000e+00	0.000000000000000000e+00	-1.845708000000000126e+01	0.000000000000000000e+00	0.000000000000000000e+00	5.162200000000000344e+00	1.379780000000000051e+01	0.000000000000000000e+00	0.000000000000000000e+00	0.000000000000000000e+00	-2.726399999999999935e+00	0.000000000000000000e+00	0.000000000000000000e+00	-1.839350000000000041e+00	0.000000000000000000e+00	1.883899999999999908e+00	5.000000000000000000e-01
0.000000000000000000e+00	0.000000000000000000e+00	3.278300000000000214e+00	-8.933499999999999774e-01	2.045962499999999906e+01	2.615127499999999827e+01	0.000000000000000000e+00	0.000000000000000000e+00	-2.288482499999999931e+01	0.000000000000000000e+00	0.000000000000000000e+00	0.000000000000000000e+00	5.389204999999999757e+01	0.000000000000000000e+00	0.000000000000000000e+00	0.000000000000000000e+00	-2.726399999999999935e+00	0.000000000000000000e+00	0.000000000000000000e+00	-1.839350000000000041e+00	1.115417500000000040e+01	0.000000000000000000e+00	5.000000000000000000e-01
0.000000000000000000e+00	0.000000000000000000e+00	0.000000000000000000e+00	-8.933499999999999774e-01	1.718132500000000107e+01	1.959467499999999873e+01	0.000000000000000000e+00	0.000000000000000000e+00	-2.124567499999999853e+01	0.000000000000000000e+00	0.000000000000000000e+00	3.278300000000000214e+00	4.733545000000000158e+01	0.000000000000000000e+00	0.000000000000000000e+00	0.000000000000000000e+00	-2.726399999999999935e+00	0.000000000000000000e+00	0.000000000000000000e+00	-1.839350000000000041e+00	1.771077500000000171e+01	0.000000000000000000e+00	5.000000000000000000e-01
0.000000000000000000e+00	3.456376250000000283e+01	0.000000000000000000e+00	0.000000000000000000e+00	3.639000000000000012e-01	0.000000000000000000e+00	0.000000000000000000e+00	0.000000000000000000e+00	-3.948728750000000076e+01	0.000000000000000000e+00	0.000000000000000000e+00	3.972596250000000140e+01	8.292532500000000084e+01	0.000000000000000000e+00	0.000000000000000000e+00	0.000000000000000000e+00	-2.726399999999999935e+00	0.000000000000000000e+00	0.000000000000000000e+00	-1.839350000000000041e+00	0.000000000000000000e+00	3.644766249999999985e+01	5.000000000000000000e-01
0.000000000000000000e+00	0.000000000000000000e+00	3.546480097087378436e+00	8.357276699029126732e+00	2.187390194174757241e+01	0.000000000000000000e+00	0.000000000000000000e+00	0.000000000000000000e+00	-2.925013203883495194e+01	0.000000000000000000e+00	0.000000000000000000e+00	1.831492524271844502e+01	5.931574077669903033e+01	0.000000000000000000e+00	0.000000000000000000e+00	0.000000000000000000e+00	-2.726399999999999935e+00	0.000000000000000000e+00	0.000000000000000000e+00	-1.839350000000000041e+00	0.000000000000000000e+00	2.109639029126213572e+01	5.000000000000000000e-01
0.000000000000000000e+00	0.000000000000000000e+00	0.000000000000000000e+00	1.053408172413793054e+01	0.000000000000000000e+00	0.000000000000000000e+00	0.000000000000000000e+00	0.000000000000000000e+00	-6.348973793103448671e+00	0.000000000000000000e+00	0.000000000000000000e+00	1.574678448275862053e+01	1.317100551724137958e+01	0.000000000000000000e+00	0.000000000000000000e+00	0.000000000000000000e+00	-2.726399999999999935e+00	-1.074128310344827675e+01	0.000000000000000000e+00	-1.839350000000000041e+00	0.000000000000000000e+00	1.570502758620689665e+00	5.000000000000000000e-01
0.000000000000000000e+00	0.000000000000000000e+00	0.000000000000000000e+00	0.000000000000000000e+00	0.000000000000000000e+00	2.413349999999999884e+00	0.000000000000000000e+00	0.000000000000000000e+00	-1.172008749999999999e+01	0.000000000000000000e+00	0.000000000000000000e+00	1.805428333333333413e+01	3.024860833333333332e+01	0.000000000000000000e+00	0.000000000000000000e+00	0.000000000000000000e+00	-2.726399999999999935e+00	-7.834666666666666224e+00	0.000000000000000000e+00	-1.839350000000000041e+00	1.101890833333333397e+01	3.393174999999999830e+00	5.000000000000000000e-01
0.000000000000000000e+00	3.509206666666666763e+01	8.573050000000000281e+00	-2.608305000000000007e+01	0.000000000000000000e+00	4.607846666666666380e+01	0.000000000000000000e+00	0.000000000000000000e+00	-4.251355833333333578e+01	0.000000000000000000e+00	0.000000000000000000e+00	1.989495000000000147e+01	1.236339666666666659e+02	0.000000000000000000e+00	0.000000000000000000e+00	0.000000000000000000e+00	-2.726399999999999935e+00	0.000000000000000000e+00	0.000000000000000000e+00	-1.839350000000000041e+00	0.000000000000000000e+00	2.518969999999999843e+01	5.000000000000000000e-01
0.000000000000000000e+00	0.000000000000000000e+00	0.000000000000000000e+00	1.053408172413793054e+01	2.148256620689655350e+01	0.000000000000000000e+00	0.000000000000000000e+00	0.000000000000000000e+00	-2.783154000000000039e+01	0.000000000000000000e+00	0.000000000000000000e+00	1.574678448275862053e+01	5.613613793103448302e+01	0.000000000000000000e+00	0.000000000000000000e+00	0.000000000000000000e+00	-2.726399999999999935e+00	0.000000000000000000e+00	0.000000000000000000e+00	-1.839350000000000041e+00	0.000000000000000000e+00	2.305306896551724094e+01	5.000000000000000000e-01
0.000000000000000000e+00	2.358515151515151453e-01	6.789377272727272761e+00	0.000000000000000000e+00	0.000000000000000000e+00	9.439587878787879305e+00	0.000000000000000000e+00	0.000000000000000000e+00	-1.085598787878787874e+01	0.000000000000000000e+00	0.000000000000000000e+00	1.722095454545454629e+01	3.304834242424242774e+01	0.000000000000000000e+00	0.000000000000000000e+00	0.000000000000000000e+00	-2.726399999999999935e+00	-1.081319545454545406e+01	0.000000000000000000e+00	-1.839350000000000041e+00	0.000000000000000000e+00	0.000000000000000000e+00	5.000000000000000000e-01
0.000000000000000000e+00	0.000000000000000000e+00	1.491600000000000037e+00	0.000000000000000000e+00	6.625399999999999956e+00	1.231705000000000005e+01	0.000000000000000000e+00	0.000000000000000000e+00	-2.154479999999999862e+01	0.000000000000000000e+00	0.000000000000000000e+00	0.000000000000000000e+00	5.031864999999999810e+01	2.498839999999999861e+01	0.000000000000000000e+00	0.000000000000000000e+00	-2.726399999999999935e+00	-4.466749999999999887e-01	0.000000000000000000e+00	-1.839350000000000041e+00	0.000000000000000000e+00	0.000000000000000000e+00	5.000000000000000000e-01
0.000000000000000000e+00	0.000000000000000000e+00	0.000000000000000000e+00	6.963681481481481583e+00	1.060588148148148235e+01	2.443565740740740821e+01	0.000000000000000000e+00	0.000000000000000000e+00	-1.231480864197530778e+01	0.000000000000000000e+00	0.000000000000000000e+00	0.000000000000000000e+00	3.446565740740740580e+01	0.000000000000000000e+00	0.000000000000000000e+00	0.000000000000000000e+00	-2.726399999999999935e+00	-7.997578703703704051e+00	0.000000000000000000e+00	-1.839350000000000041e+00	0.000000000000000000e+00	0.000000000000000000e+00	5.000000000000000000e-01
0.000000000000000000e+00	0.000000000000000000e+00	6.556600000000000428e+00	0.000000000000000000e+00	5.430425999999999931e+01	8.085419000000000267e+01	0.000000000000000000e+00	0.000000000000000000e+00	-5.826131000000000171e+01	0.000000000000000000e+00	1.695333000000000112e+01	0.000000000000000000e+00	1.479340500000000134e+02	0.000000000000000000e+00	0.000000000000000000e+00	0.000000000000000000e+00	-2.240613000000000099e+01	0.000000000000000000e+00	0.000000000000000000e+00	-3.678700000000000081e+00	0.000000000000000000e+00	0.000000000000000000e+00	1.000000000000000000e+00
4.106727272727273004e-01	0.000000000000000000e+00	8.573050000000000281e+00	-8.933499999999999774e-01	2.560037272727272750e+01	3.699744545454545630e+01	0.000000000000000000e+00	0.000000000000000000e+00	-2.537819772727272749e+01	0.000000000000000000e+00	0.000000000000000000e+00	-5.705422727272726924e+00	6.458421818181818708e+01	0.000000000000000000e+00	0.000000000000000000e+00	0.000000000000000000e+00	-2.726399999999999935e+00	0.000000000000000000e+00	0.000000000000000000e+00	-1.839350000000000041e+00	0.000000000000000000e+00	0.000000000000000000e+00	5.000000000000000000e-01
0.000000000000000000e+00	0.000000000000000000e+00	0.000000000000000000e+00	-8.933499999999999774e-01	2.780779000000000067e+01	4.438976000000000255e+01	0.000000000000000000e+00	0.000000000000000000e+00	-3.187214000000000169e+01	0.000000000000000000e+00	1.416862000000000066e+01	3.278300000000000214e+00	8.275700000000000500e+01	0.000000000000000000e+00	0.000000000000000000e+00	0.000000000000000000e+00	-1.689501999999999882e+01	0.000000000000000000e+00	0.000000000000000000e+00	-1.839350000000000041e+00	0.000000000000000000e+00	0.000000000000000000e+00	5.000000000000000000e-01
0.000000000000000000e+00	0.000000000000000000e+00	6.403610526315789642e+00	0.000000000000000000e+00	0.000000000000000000e+00	1.060366052631578881e+01	0.000000000000000000e+00	0.000000000000000000e+00	-1.064991052631578938e+01	0.000000000000000000e+00	0.000000000000000000e+00	1.644942105263157828e+01	3.344088157894736923e+01	0.000000000000000000e+00	0.000000000000000000e+00	0.000000000000000000e+00	-2.726399999999999935e+00	-1.112739078947368476e+01	0.000000000000000000e+00	-1.839350000000000041e+00	0.000000000000000000e+00	0.000000000000000000e+00	5.000000000000000000e-01
0.000000000000000000e+00	0.000000000000000000e+00	0.000000000000000000e+00	5.394499999999999851e-01	1.789772500000000122e+01	2.317667499999999947e+01	0.000000000000000000e+00	0.000000000000000000e+00	-2.052927499999999839e+01	0.000000000000000000e+00	0.000000000000000000e+00	4.127000000000000113e-01	4.733545000000000158e+01	0.000000000000000000e+00	0.000000000000000000e+00	0.000000000000000000e+00	-2.726399999999999935e+00	-7.164000000000000368e-01	0.000000000000000000e+00	-1.839350000000000041e+00	1.412877499999999920e+01	0.000000000000000000e+00	5.000000000000000000e-01
0.000000000000000000e+00	0.000000000000000000e+00	3.278300000000000214e+00	0.000000000000000000e+00	2.079463124999999835e+01	2.559293124999999947e+01	0.000000000000000000e+00	0.000000000000000000e+00	-2.277315624999999955e+01	0.000000000000000000e+00	0.000000000000000000e+00	0.000000000000000000e+00	5.277536249999999995e+01	0.000000000000000000e+00	0.000000000000000000e+00	0.000000000000000000e+00	-2.726399999999999935e+00	0.000000000000000000e+00	0.000000000000000000e+00	-1.839350000000000041e+00	1.059583124999999981e+01	0.000000000000000000e+00	5.000000000000000000e-01
0.000000000000000000e+00	0.000000000000000000e+00	0.000000000000000000e+00	0.000000000000000000e+00	0.000000000000000000e+00	4.200050000000000061e+00	0.000000000000000000e+00	0.000000000000000000e+00	-1.100566666666666649e+01	0.000000000000000000e+00	0.000000000000000000e+00	1.716093333333333248e+01	2.774878333333333202e+01	0.000000000000000000e+00	0.000000000000000000e+00	0.000000000000000000e+00	-2.726399999999999935e+00	-8.281341666666666157e+00	0.000000000000000000e+00	-1.839350000000000041e+00	1.351873333333333349e+01	0.000000000000000000e+00	5.000000000000000000e-01
0.000000000000000000e+00	0.000000000000000000e+00	0.000000000000000000e+00	3.393174999999999830e+00	0.000000000000000000e+00	2.413349999999999884e+00	0.000000000000000000e+00	0.000000000000000000e+00	-1.478958333333333286e+01	0.000000000000000000e+00	0.000000000000000000e+00	7.035375000000000156e+00	3.299442499999999967e+01	2.055107500000000087e+01	0.000000000000000000e+00	0.000000000000000000e+00	-2.726399999999999935e+00	-4.021799999999999820e+00	0.000000000000000000e+00	-1.839350000000000041e+00	0.000000000000000000e+00	0.000000000000000000e+00	5.000000000000000000e-01
0.000000000000000000e+00	0.000000000000000000e+00	0.000000000000000000e+00	-1.000000000000000000e+00	0.000000000000000000e+00	5.000000000000000000e-01	0.000000000000000000e+00	0.000000000000000000e+00	-1.083333333333333259e+00	0.000000000000000000e+00	5.000000000000000000e-01	1.000000000000000000e+00	3.666666666666666519e+00	1.666666666666666574e-01	0.000000000000000000e+00	0.000000000000000000e+00	-5.000000000000000000e-01	0.000000000000000000e+00	0.000000000000000000e+00	0.000000000000000000e+00	0.000000000000000000e+00	1.000000000000000000e+00	0.000000000000000000e+00
0.000000000000000000e+00	0.000000000000000000e+00	0.000000000000000000e+00	9.521500000000000519e-01	4.594350000000000378e+00	9.873300000000000409e+00	0.000000000000000000e+00	0.000000000000000000e+00	-2.039170833333333377e+01	0.000000000000000000e+00	0.000000000000000000e+00	0.000000000000000000e+00	4.692275000000000063e+01	2.701944999999999908e+01	0.000000000000000000e+00	0.000000000000000000e+00	-2.726399999999999935e+00	-7.164000000000000368e-01	0.000000000000000000e+00	-1.839350000000000041e+00	0.000000000000000000e+00	0.000000000000000000e+00	5.000000000000000000e-01
0.000000000000000000e+00	0.000000000000000000e+00	6.826308940397351144e+00	0.000000000000000000e+00	1.709350993377483363e-01	9.450552980132449932e+00	0.000000000000000000e+00	0.000000000000000000e+00	-1.086695298013245115e+01	0.000000000000000000e+00	0.000000000000000000e+00	1.712388278145695253e+01	3.313317086092715158e+01	0.000000000000000000e+00	0.000000000000000000e+00	0.000000000000000000e+00	-2.726399999999999935e+00	-1.080260033112582718e+01	0.000000000000000000e+00	-1.839350000000000041e+00	0.000000000000000000e+00	0.000000000000000000e+00	5.000000000000000000e-01
0.000000000000000000e+00	4.561851666666666461e+01	0.000000000000000000e+00	0.000000000000000000e+00	0.000000000000000000e+00	4.713851666666666773e+01	0.000000000000000000e+00	0.000000000000000000e+00	-2.660888333333333478e+01	0.000000000000000000e+00	0.000000000000000000e+00	3.642199999999999882e+00	5.716851666666666887e+01	0.000000000000000000e+00	0.000000000000000000e+00	0.000000000000000000e+00	-2.726399999999999935e+00	-1.819500000000000006e-01	0.000000000000000000e+00	-1.839350000000000041e+00	0.000000000000000000e+00	0.000000000000000000e+00	5.000000000000000000e-01
5.294499999999999762e-01	0.000000000000000000e+00	0.000000000000000000e+00	-8.933499999999999774e-01	0.000000000000000000e+00	2.942800000000000082e+00	0.000000000000000000e+00	0.000000000000000000e+00	-2.104713124999999962e+01	0.000000000000000000e+00	0.000000000000000000e+00	2.748850000000000016e+00	4.746781250000000085e+01	3.396556249999999721e+01	0.000000000000000000e+00	0.000000000000000000e+00	-2.726399999999999935e+00	0.000000000000000000e+00	0.000000000000000000e+00	-1.839350000000000041e+00	0.000000000000000000e+00	0.000000000000000000e+00	5.000000000000000000e-01
0.000000000000000000e+00	0.000000000000000000e+00	6.770288235294117385e+00	8.030882352941175889e-03	0.000000000000000000e+00	9.183638235294116825e+00	0.000000000000000000e+00	0.000000000000000000e+00	-1.084024852941176498e+01	0.000000000000000000e+00	0.000000000000000000e+00	1.719080735294117801e+01	3.299442499999999967e+01	2.402102941176470496e-01	0.000000000000000000e+00	0.000000000000000000e+00	-2.726399999999999935e+00	-1.079208823529411809e+01	0.000000000000000000e+00	-1.839350000000000041e+00	0.000000000000000000e+00	0.000000000000000000e+00	5.000000000000000000e-01
0.000000000000000000e+00	0.000000000000000000e+00	0.000000000000000000e+00	0.000000000000000000e+00	0.000000000000000000e+00	0.000000000000000000e+00	0.000000000000000000e+00	0.000000000000000000e+00	-1.333333333333333259e+00	0.000000000000000000e+00	0.000000000000000000e+00	2.000000000000000000e+00	4.000000000000000000e+00	0.000000000000000000e+00	0.000000000000000000e+00	0.000000000000000000e+00	0.000000000000000000e+00	-1.000000000000000000e+00	0.000000000000000000e+00	0.000000000000000000e+00	0.000000000000000000e+00	2.000000000000000000e+00	0.000000000000000000e+00
0.000000000000000000e+00	0.000000000000000000e+00	0.000000000000000000e+00	6.213421874999999872e+00	2.496508125000000078e+01	3.301892500000000297e+01	0.000000000000000000e+00	0.000000000000000000e+00	-2.216703906249999889e+01	0.000000000000000000e+00	0.000000000000000000e+00	-9.468965624999999164e+00	5.432991249999999894e+01	0.000000000000000000e+00	0.000000000000000000e+00	0.000000000000000000e+00	-2.726399999999999935e+00	0.000000000000000000e+00	0.000000000000000000e+00	-1.839350000000000041e+00	0.000000000000000000e+00	5.640493750000000084e+00	5.000000000000000000e-01
0.000000000000000000e+00	0.000000000000000000e+00	0.000000000000000000e+00	5.394499999999999851e-01	3.768949999999999800e+00	9.047900000000000276e+00	0.000000000000000000e+00	0.000000000000000000e+00	-2.052927499999999839e+01	0.000000000000000000e+00	0.000000000000000000e+00	4.127000000000000113e-01	4.733545000000000158e+01	2.825754999999999839e+01	0.000000000000000000e+00	0.000000000000000000e+00	-2.726399999999999935e+00	-7.164000000000000368e-01	0.000000000000000000e+00	-1.839350000000000041e+00	0.000000000000000000e+00	0.000000000000000000e+00	5.000000000000000000e-01
0.000000000000000000e+00	0.000000000000000000e+00	0.000000000000000000e+00	2.744388999999999967e+01	2.780779000000000067e+01	1.883899999999999908e+00	0.000000000000000000e+00	0.000000000000000000e+00	-1.770352000000000103e+01	0.000000000000000000e+00	0.000000000000000000e+00	3.278300000000000214e+00	1.191389999999999993e+01	0.000000000000000000e+00	0.000000000000000000e+00	0.000000000000000000e+00	-2.726399999999999935e+00	0.000000000000000000e+00	0.000000000000000000e+00	-1.839350000000000041e+00	0.000000000000000000e+00	0.000000000000000000e+00	5.000000000000000000e-01
0.000000000000000000e+00	2.000000000000000000e+00	0.000000000000000000e+00	2.000000000000000000e+00	0.000000000000000000e+00	0.000000000000000000e+00	0.000000000000000000e+00	0.000000000000000000e+00	-1.000000000000000000e+00	0.000000000000000000e+00	0.000000000000000000e+00	2.000000000000000000e+00	0.000000000000000000e+00	0.000000000000000000e+00	0.000000000000000000e+00	0.000000000000000000e+00	0.000000000000000000e+00	-1.000000000000000000e+00	0.000000000000000000e+00	0.000000000000000000e+00	0.000000000000000000e+00	0.000000000000000000e+00	0.000000000000000000e+00
0.000000000000000000e+00	0.000000000000000000e+00	0.000000000000000000e+00	1.731317222222222085e+01	0.000000000000000000e+00	0.000000000000000000e+00	0.000000000000000000e+00	0.000000000000000000e+00	-2.157117222222222352e+01	0.000000000000000000e+00	1.391167222222222222e+01	5.242091666666666328e+01	4.788334444444444671e+01	0.000000000000000000e+00	0.000000000000000000e+00	0.000000000000000000e+00	-1.936447222222222209e+01	-2.311290833333333339e+01	0.000000000000000000e+00	-3.678700000000000081e+00	0.000000000000000000e+00	0.000000000000000000e+00	1.000000000000000000e+00
0.000000000000000000e+00	0.000000000000000000e+00	2.053063333333333240e+00	5.852506666666666746e+00	2.260731666666666584e+01	3.404545666666666648e+01	0.000000000000000000e+00	0.000000000000000000e+00	-1.944261055555555728e+01	0.000000000000000000e+00	0.000000000000000000e+00	-9.006483333333333618e+00	4.818158333333333587e+01	0.000000000000000000e+00	0.000000000000000000e+00	0.000000000000000000e+00	-2.726399999999999935e+00	-1.742931666666666768e+00	0.000000000000000000e+00	-1.839350000000000041e+00	0.000000000000000000e+00	0.000000000000000000e+00	5.000000000000000000e-01
0.000000000000000000e+00	0.000000000000000000e+00	0.000000000000000000e+00	-3.054945000000000022e+01	1.823649999999999993e+00	0.000000000000000000e+00	0.000000000000000000e+00	0.000000000000000000e+00	-3.766259999999999764e+01	0.000000000000000000e+00	0.000000000000000000e+00	3.717139999999999844e+01	1.098254000000000019e+02	0.000000000000000000e+00	0.000000000000000000e+00	0.000000000000000000e+00	-2.726399999999999935e+00	0.000000000000000000e+00	0.000000000000000000e+00	-1.839350000000000041e+00	3.200919999999999987e+01	3.389309999999999690e+01	5.000000000000000000e-01
0.000000000000000000e+00	6.591724583333333953e+01	0.000000000000000000e+00	-5.639371249999999947e+01	0.000000000000000000e+00	9.429037708333333967e+01	0.000000000000000000e+00	0.000000000000000000e+00	-9.712317708333333144e+01	0.000000000000000000e+00	2.354643125000000126e+01	6.116361249999999927e+01	2.878033645833333480e+02	0.000000000000000000e+00	0.000000000000000000e+00	0.000000000000000000e+00	-2.899923125000000113e+01	0.000000000000000000e+00	0.000000000000000000e+00	-3.678700000000000081e+00	0.000000000000000000e+00	6.318006249999999824e+01	1.000000000000000000e+00
0.000000000000000000e+00	0.000000000000000000e+00	1.407140000000000057e+00	5.529544999999999710e+00	0.000000000000000000e+00	9.500370000000000203e+00	0.000000000000000000e+00	0.000000000000000000e+00	-7.223894166666666727e+00	0.000000000000000000e+00	0.000000000000000000e+00	1.198602499999999971e+01	2.234465000000000146e+01	0.000000000000000000e+00	0.000000000000000000e+00	0.000000000000000000e+00	-2.726399999999999935e+00	-1.110881999999999969e+01	0.000000000000000000e+00	-1.839350000000000041e+00	0.000000000000000000e+00	0.000000000000000000e+00	5.000000000000000000e-01
0.000000000000000000e+00	2.282833333333333381e-01	6.786349999999999660e+00	0.000000000000000000e+00	0.000000000000000000e+00	9.427983333333333604e+00	0.000000000000000000e+00	0.000000000000000000e+00	-1.085363333333333280e+01	0.000000000000000000e+00	0.000000000000000000e+00	1.722415000000000163e+01	3.303993333333333027e+01	0.000000000000000000e+00	0.000000000000000000e+00	0.000000000000000000e+00	-2.726399999999999935e+00	-1.081277500000000025e+01	0.000000000000000000e+00	-1.839350000000000041e+00	9.249999999999999542e-03	0.000000000000000000e+00	5.000000000000000000e-01
0.000000000000000000e+00	0.000000000000000000e+00	0.000000000000000000e+00	0.000000000000000000e+00	3.697397272727273076e+01	0.000000000000000000e+00	0.000000000000000000e+00	0.000000000000000000e+00	-6.977075454545455102e+01	0.000000000000000000e+00	1.110889090909090982e+01	5.767946363636363571e+01	1.585518999999999892e+02	0.000000000000000000e+00	0.000000000000000000e+00	0.000000000000000000e+00	-1.656169090909090968e+01	0.000000000000000000e+00	0.000000000000000000e+00	-3.678700000000000081e+00	1.402839090909090913e+01	5.112286363636363973e+01	1.000000000000000000e+00
0.000000000000000000e+00	0.000000000000000000e+00	0.000000000000000000e+00	0.000000000000000000e+00	2.318981785714285593e+01	3.301892500000000297e+01	0.000000000000000000e+00	0.000000000000000000e+00	-2.645725892857142725e+01	0.000000000000000000e+00	0.000000000000000000e+00	-5.030807142857143255e+00	7.208254642857143324e+01	0.000000000000000000e+00	0.000000000000000000e+00	0.000000000000000000e+00	-2.726399999999999935e+00	0.000000000000000000e+00	0.000000000000000000e+00	-1.839350000000000041e+00	0.000000000000000000e+00	1.451681071428571457e+01	5.000000000000000000e-01
0.000000000000000000e+00	0.000000000000000000e+00	8.573050000000000281e+00	-2.608305000000000007e+01	0.000000000000000000e+00	0.000000000000000000e+00	0.000000000000000000e+00	0.000000000000000000e+00	-4.433751666666666580e+01	0.000000000000000000e+00	0.000000000000000000e+00	3.088135000000000119e+01	1.272818833333333401e+02	2.775358333333333505e+01	0.000000000000000000e+00	0.000000000000000000e+00	-2.726399999999999935e+00	0.000000000000000000e+00	0.000000000000000000e+00	-1.839350000000000041e+00	0.000000000000000000e+00	3.617609999999999815e+01	5.000000000000000000e-01
0.000000000000000000e+00	1.522031041666666695e+01	0.000000000000000000e+00	7.175116666666666809e+00	0.000000000000000000e+00	0.000000000000000000e+00	0.000000000000000000e+00	0.000000000000000000e+00	-1.905006041666666761e+01	0.000000000000000000e+00	0.000000000000000000e+00	2.466903541666666655e+01	3.773343750000000085e+01	0.000000000000000000e+00	0.000000000000000000e+00	0.000000000000000000e+00	-2.726399999999999935e+00	-5.912770833333333087e+00	0.000000000000000000e+00	-1.839350000000000041e+00	0.000000000000000000e+00	1.385171874999999986e+01	5.000000000000000000e-01
0.000000000000000000e+00	0.000000000000000000e+00	0.000000000000000000e+00	-4.050525000000000375e+00	2.203252499999999969e+01	3.301892500000000297e+01	0.000000000000000000e+00	0.000000000000000000e+00	-2.925404999999999944e+01	0.000000000000000000e+00	0.000000000000000000e+00	-2.137575000000000003e+00	8.365547499999999559e+01	0.000000000000000000e+00	0.000000000000000000e+00	0.000000000000000000e+00	-2.726399999999999935e+00	0.000000000000000000e+00	0.000000000000000000e+00	-1.839350000000000041e+00	0.000000000000000000e+00	2.030327499999999930e+01	5.000000000000000000e-01
0.000000000000000000e+00	2.598298541666666495e+01	0.000000000000000000e+00	0.000000000000000000e+00	4.650425000000000253e+00	7.175116666666666809e+00	0.000000000000000000e+00	0.000000000000000000e+00	-3.446316041666666763e+01	0.000000000000000000e+00	0.000000000000000000e+00	2.825659375000000040e+01	7.573475416666666149e+01	0.000000000000000000e+00	0.000000000000000000e+00	0.000000000000000000e+00	-2.726399999999999935e+00	0.000000000000000000e+00	0.000000000000000000e+00	-1.839350000000000041e+00	0.000000000000000000e+00	2.926481874999999988e+01	5.000000000000000000e-01
0.000000000000000000e+00	0.000000000000000000e+00	0.000000000000000000e+00	-1.000000000000000000e+00	0.000000000000000000e+00	4.000000000000000222e-01	0.000000000000000000e+00	0.000000000000000000e+00	-1.000000000000000000e+00	0.000000000000000000e+00	4.000000000000000222e-01	1.000000000000000000e+00	3.399999999999999911e+00	0.000000000000000000e+00	0.000000000000000000e+00	0.000000000000000000e+00	-4.000000000000000222e-01	0.000000000000000000e+00	0.000000000000000000e+00	0.000000000000000000e+00	2.000000000000000111e-01	1.000000000000000000e+00	0.000000000000000000e+00
0.000000000000000000e+00	1.817669583333333350e+01	0.000000000000000000e+00	-4.650425000000000253e+00	0.000000000000000000e+00	0.000000000000000000e+00	0.000000000000000000e+00	0.000000000000000000e+00	-3.383198749999999677e+01	0.000000000000000000e+00	0.000000000000000000e+00	2.762542083333333309e+01	7.912283333333333246e+01	1.182554166666666617e+01	0.000000000000000000e+00	0.000000000000000000e+00	-2.726399999999999935e+00	0.000000000000000000e+00	0.000000000000000000e+00	-1.839350000000000041e+00	0.000000000000000000e+00	2.863364583333333258e+01	5.000000000000000000e-01
8.898188888888889370e-01	0.000000000000000000e+00	2.872636666666666727e+00	8.132662222222222681e+00	0.000000000000000000e+00	0.000000000000000000e+00	0.000000000000000000e+00	0.000000000000000000e+00	-7.592205555555555208e+00	0.000000000000000000e+00	0.000000000000000000e+00	1.752013555555555513e+01	1.666509222222222064e+01	0.000000000000000000e+00	0.000000000000000000e+00	0.000000000000000000e+00	-2.726399999999999935e+00	-1.042724888888888835e+01	0.000000000000000000e+00	-1.839350000000000041e+00	0.000000000000000000e+00	0.000000000000000000e+00	5.000000000000000000e-01
0.000000000000000000e+00	3.411553333333333171e+01	0.000000000000000000e+00	2.384949999999999903e+00	6.027149999999999785e+00	4.255603333333333183e+01	0.000000000000000000e+00	0.000000000000000000e+00	-2.441734999999999900e+01	0.000000000000000000e+00	0.000000000000000000e+00	0.000000000000000000e+00	5.258603333333333296e+01	0.000000000000000000e+00	0.000000000000000000e+00	0.000000000000000000e+00	-2.726399999999999935e+00	0.000000000000000000e+00	0.000000000000000000e+00	-1.839350000000000041e+00	0.000000000000000000e+00	0.000000000000000000e+00	5.000000000000000000e-01
0.000000000000000000e+00	0.000000000000000000e+00	7.779983333333333029e+00	-2.608305000000000007e+01	0.000000000000000000e+00	1.098639999999999972e+01	0.000000000000000000e+00	0.000000000000000000e+00	-3.832531666666666581e+01	0.000000000000000000e+00	0.000000000000000000e+00	1.989495000000000147e+01	1.160505500000000012e+02	2.592251666666666665e+01	0.000000000000000000e+00	0.000000000000000000e+00	-2.726399999999999935e+00	0.000000000000000000e+00	0.000000000000000000e+00	-1.839350000000000041e+00	0.000000000000000000e+00	2.677583333333333471e+01	5.000000000000000000e-01
0.000000000000000000e+00	0.000000000000000000e+00	0.000000000000000000e+00	4.825974999999999682e+00	8.468175000000000452e+00	1.374712500000000048e+01	0.000000000000000000e+00	0.000000000000000000e+00	-1.667929270833333177e+01	0.000000000000000000e+00	0.000000000000000000e+00	0.000000000000000000e+00	3.820664374999999779e+01	1.442951874999999973e+01	0.000000000000000000e+00	0.000000000000000000e+00	-2.726399999999999935e+00	-2.653312500000000185e+00	0.000000000000000000e+00	-1.839350000000000041e+00	0.000000000000000000e+00	0.000000000000000000e+00	5.000000000000000000e-01
0.000000000000000000e+00	0.000000000000000000e+00	0.000000000000000000e+00	-7.103265000000000384e+01	1.377993000000000023e+01	7.249240000000000350e+01	0.000000000000000000e+00	0.000000000000000000e+00	-7.390879999999999939e+01	0.000000000000000000e+00	0.000000000000000000e+00	1.711848000000000170e+01	2.791001200000000040e+02	0.000000000000000000e+00	0.000000000000000000e+00	0.000000000000000000e+00	-2.726399999999999935e+00	0.000000000000000000e+00	0.000000000000000000e+00	-1.839350000000000041e+00	0.000000000000000000e+00	9.828885999999999967e+01	5.000000000000000000e-01
0.000000000000000000e+00	0.000000000000000000e+00	2.908792307692307677e+00	3.448242307692307662e+00	1.290802692307692290e+01	2.691335384615384640e+01	0.000000000000000000e+00	0.000000000000000000e+00	-1.533322692307692314e+01	0.000000000000000000e+00	0.000000000000000000e+00	0.000000000000000000e+00	4.276093846153845845e+01	0.000000000000000000e+00	0.000000000000000000e+00	0.000000000000000000e+00	-2.726399999999999935e+00	-6.327634615384615024e+00	0.000000000000000000e+00	-1.839350000000000041e+00	0.000000000000000000e+00	0.000000000000000000e+00	5.000000000000000000e-01
0.000000000000000000e+00	0.000000000000000000e+00	0.000000000000000000e+00	4.825974999999999682e+00	1.186335588235294125e+01	2.393266764705882466e+01	0.000000000000000000e+00	0.000000000000000000e+00	-1.455730465686274577e+01	0.000000000000000000e+00	0.000000000000000000e+00	0.000000000000000000e+00	4.075302941176470739e+01	0.000000000000000000e+00	0.000000000000000000e+00	0.000000000000000000e+00	-2.726399999999999935e+00	-6.048493382352940984e+00	0.000000000000000000e+00	-1.839350000000000041e+00	0.000000000000000000e+00	3.395180882352941243e+00	5.000000000000000000e-01
0.000000000000000000e+00	2.974655833333333277e+01	0.000000000000000000e+00	3.393174999999999830e+00	7.035375000000000156e+00	3.919528333333333592e+01	0.000000000000000000e+00	0.000000000000000000e+00	-2.290501250000000155e+01	0.000000000000000000e+00	0.000000000000000000e+00	0.000000000000000000e+00	4.922528333333332995e+01	0.000000000000000000e+00	0.000000000000000000e+00	0.000000000000000000e+00	-2.726399999999999935e+00	-5.041124999999999634e-01	0.000000000000000000e+00	-1.839350000000000041e+00	0.000000000000000000e+00	0.000000000000000000e+00	5.000000000000000000e-01
0.000000000000000000e+00	0.000000000000000000e+00	8.573050000000000281e+00	0.000000000000000000e+00	2.603239999999999910e+01	3.612545000000000073e+01	0.000000000000000000e+00	0.000000000000000000e+00	-2.538887499999999875e+01	0.000000000000000000e+00	0.000000000000000000e+00	-5.244100000000000428e+00	6.330154999999999887e+01	0.000000000000000000e+00	0.000000000000000000e+00	0.000000000000000000e+00	-2.726399999999999935e+00	-2.532500000000000029e-02	0.000000000000000000e+00	-1.839350000000000041e+00	0.000000000000000000e+00	0.000000000000000000e+00	5.000000000000000000e-01
0.000000000000000000e+00	0.000000000000000000e+00	0.000000000000000000e+00	-6.118984285714285676e+01	0.000000000000000000e+00	4.296397857142856935e+01	0.000000000000000000e+00	0.000000000000000000e+00	-6.406599285714285941e+01	0.000000000000000000e+00	0.000000000000000000e+00	2.302416428571428497e+01	2.338232071428571430e+02	1.968561428571428706e+01	0.000000000000000000e+00	0.000000000000000000e+00	-2.726399999999999935e+00	0.000000000000000000e+00	0.000000000000000000e+00	-1.839350000000000041e+00	0.000000000000000000e+00	8.057180714285713918e+01	5.000000000000000000e-01
0.000000000000000000e+00	0.000000000000000000e+00	0.000000000000000000e+00	2.384949999999999903e+00	1.882047499999999829e+01	2.123382499999999951e+01	0.000000000000000000e+00	0.000000000000000000e+00	-2.032094583333333304e+01	0.000000000000000000e+00	0.000000000000000000e+00	0.000000000000000000e+00	4.506537500000000307e+01	0.000000000000000000e+00	0.000000000000000000e+00	0.000000000000000000e+00	-2.726399999999999935e+00	0.000000000000000000e+00	0.000000000000000000e+00	-1.839350000000000041e+00	1.178509999999999991e+01	1.008224999999999927e+00	5.000000000000000000e-01
9.453575000000000728e+00	0.000000000000000000e+00	0.000000000000000000e+00	5.394499999999999851e-01	4.181650000000000311e+00	1.891417500000000018e+01	0.000000000000000000e+00	0.000000000000000000e+00	-1.133363750000000003e+01	0.000000000000000000e+00	0.000000000000000000e+00	0.000000000000000000e+00	3.839775000000000205e+01	0.000000000000000000e+00	0.000000000000000000e+00	0.000000000000000000e+00	-2.726399999999999935e+00	-5.236837500000000034e+00	0.000000000000000000e+00	-1.839350000000000041e+00	0.000000000000000000e+00	0.000000000000000000e+00	5.000000000000000000e-01
0.000000000000000000e+00	0.000000000000000000e+00	7.126818421052631969e+00	0.000000000000000000e+00	0.000000000000000000e+00	8.827568421052632175e+00	0.000000000000000000e+00	0.000000000000000000e+00	-1.095656842105263173e+01	0.000000000000000000e+00	0.000000000000000000e+00	1.789583684210526471e+01	3.311120526315789192e+01	0.000000000000000000e+00	0.000000000000000000e+00	0.000000000000000000e+00	-2.726399999999999935e+00	-1.096255263157894788e+01	0.000000000000000000e+00	-1.839350000000000041e+00	0.000000000000000000e+00	0.000000000000000000e+00	5.000000000000000000e-01
6.058898611111111165e+00	0.000000000000000000e+00	0.000000000000000000e+00	-1.070932361111111142e+01	0.000000000000000000e+00	0.000000000000000000e+00	0.000000000000000000e+00	0.000000000000000000e+00	-2.777308888888888916e+01	0.000000000000000000e+00	0.000000000000000000e+00	1.550762361111111076e+01	7.912283333333333246e+01	1.788444027777777734e+01	0.000000000000000000e+00	0.000000000000000000e+00	-2.726399999999999935e+00	0.000000000000000000e+00	0.000000000000000000e+00	-1.839350000000000041e+00	0.000000000000000000e+00	2.257474722222222141e+01	5.000000000000000000e-01
0.000000000000000000e+00	0.000000000000000000e+00	0.000000000000000000e+00	1.935136500000000126e+01	2.400178999999999974e+01	0.000000000000000000e+00	0.000000000000000000e+00	0.000000000000000000e+00	-2.174341583333333361e+01	0.000000000000000000e+00	0.000000000000000000e+00	9.448724999999999596e+00	3.094389999999999930e+01	0.000000000000000000e+00	0.000000000000000000e+00	0.000000000000000000e+00	-2.726399999999999935e+00	0.000000000000000000e+00	0.000000000000000000e+00	-1.839350000000000041e+00	0.000000000000000000e+00	1.045695000000000086e+01	5.000000000000000000e-01
0.000000000000000000e+00	0.000000000000000000e+00	0.000000000000000000e+00	-3.556448749999999848e+01	0.000000000000000000e+00	0.000000000000000000e+00	0.000000000000000000e+00	0.000000000000000000e+00	-3.994216250000000201e+01	0.000000000000000000e+00	0.000000000000000000e+00	4.036278750000000315e+01	1.193995625000000018e+02	0.000000000000000000e+00	0.000000000000000000e+00	0.000000000000000000e+00	-2.726399999999999935e+00	0.000000000000000000e+00	0.000000000000000000e+00	-1.839350000000000041e+00	3.520058749999999748e+01	3.708448750000000160e+01	5.000000000000000000e-01
0.000000000000000000e+00	0.000000000000000000e+00	8.573050000000000281e+00	-2.608305000000000007e+01	0.000000000000000000e+00	1.003472000000000008e+01	0.000000000000000000e+00	0.000000000000000000e+00	-3.848393000000000086e+01	0.000000000000000000e+00	0.000000000000000000e+00	2.084663000000000110e+01	1.155747099999999961e+02	2.608113000000000170e+01	0.000000000000000000e+00	0.000000000000000000e+00	-2.726399999999999935e+00	0.000000000000000000e+00	0.000000000000000000e+00	-1.839350000000000041e+00	0.000000000000000000e+00	2.614138000000000162e+01	5.000000000000000000e-01
0.000000000000000000e+00	0.000000000000000000e+00	0.000000000000000000e+00	7.392304166666666454e+00	2.260731666666666584e+01	3.815158333333333474e+01	0.000000000000000000e+00	0.000000000000000000e+00	-1.867271180555555432e+01	0.000000000000000000e+00	0.000000000000000000e+00	-1.157281249999999950e+01	4.818158333333333587e+01	0.000000000000000000e+00	0.000000000000000000e+00	0.000000000000000000e+00	-2.726399999999999935e+00	-3.282729166666666476e+00	0.000000000000000000e+00	-1.839350000000000041e+00	0.000000000000000000e+00	0.000000000000000000e+00	5.000000000000000000e-01
0.000000000000000000e+00	0.000000000000000000e+00	0.000000000000000000e+00	8.614246666666666385e+00	4.521463333333333168e+01	7.837857333333333543e+01	0.000000000000000000e+00	0.000000000000000000e+00	-4.294238666666666404e+01	0.000000000000000000e+00	7.535346666666666415e+00	-1.424529333333333270e+01	1.135092666666666616e+02	0.000000000000000000e+00	0.000000000000000000e+00	0.000000000000000000e+00	-1.298814666666666717e+01	-5.200473333333333059e+00	0.000000000000000000e+00	-3.678700000000000081e+00	0.000000000000000000e+00	0.000000000000000000e+00	1.000000000000000000e+00
0.000000000000000000e+00	0.000000000000000000e+00	0.000000000000000000e+00	0.000000000000000000e+00	4.750666666666666926e-01	2.695948055555555456e+01	0.000000000000000000e+00	0.000000000000000000e+00	-2.979228055555555699e+01	0.000000000000000000e+00	2.165771388888888893e+01	5.012476111111111265e+01	9.033490833333333114e+01	0.000000000000000000e+00	0.000000000000000000e+00	0.000000000000000000e+00	-2.711051388888888880e+01	-2.267743055555555642e+01	0.000000000000000000e+00	-3.678700000000000081e+00	0.000000000000000000e+00	0.000000000000000000e+00	1.000000000000000000e+00
0.000000000000000000e+00	0.000000000000000000e+00	7.202923684210526645e+00	0.000000000000000000e+00	0.000000000000000000e+00	8.722923684210526218e+00	0.000000000000000000e+00	0.000000000000000000e+00	-1.100254868421052556e+01	0.000000000000000000e+00	0.000000000000000000e+00	1.804804736842105228e+01	3.315877105263157887e+01	0.000000000000000000e+00	0.000000000000000000e+00	0.000000000000000000e+00	-2.726399999999999935e+00	-1.098633552631578958e+01	0.000000000000000000e+00	-1.839350000000000041e+00	0.000000000000000000e+00	0.000000000000000000e+00	5.000000000000000000e-01
0.000000000000000000e+00	0.000000000000000000e+00	0.000000000000000000e+00	0.000000000000000000e+00	0.000000000000000000e+00	2.373594583333333219e+01	0.000000000000000000e+00	0.000000000000000000e+00	-2.656874583333333462e+01	0.000000000000000000e+00	9.385712500000000347e+00	3.760394166666666393e+01	8.566360416666667277e+01	0.000000000000000000e+00	0.000000000000000000e+00	0.000000000000000000e+00	-1.483851250000000022e+01	-2.117878749999999854e+01	0.000000000000000000e+00	-3.678700000000000081e+00	0.000000000000000000e+00	1.154811666666666703e+01	1.000000000000000000e+00
0.000000000000000000e+00	0.000000000000000000e+00	4.000000000000000222e-01	-1.000000000000000000e+00	2.000000000000000111e-01	5.999999999999999778e-01	0.000000000000000000e+00	0.000000000000000000e+00	-1.000000000000000000e+00	0.000000000000000000e+00	0.000000000000000000e+00	5.999999999999999778e-01	3.399999999999999911e+00	0.000000000000000000e+00	0.000000000000000000e+00	0.000000000000000000e+00	0.000000000000000000e+00	0.000000000000000000e+00	0.000000000000000000e+00	0.000000000000000000e+00	0.000000000000000000e+00	1.000000000000000000e+00	0.000000000000000000e+00
2.475444230769230813e+00	0.000000000000000000e+00	0.000000000000000000e+00	0.000000000000000000e+00	0.000000000000000000e+00	0.000000000000000000e+00	0.000000000000000000e+00	0.000000000000000000e+00	-1.348031089743589739e+01	0.000000000000000000e+00	0.000000000000000000e+00	1.909928589743589811e+01	3.624449935897435893e+01	0.000000000000000000e+00	0.000000000000000000e+00	0.000000000000000000e+00	-2.726399999999999935e+00	-7.150492948717948494e+00	0.000000000000000000e+00	-1.839350000000000041e+00	7.175116666666666809e+00	8.281969230769231416e+00	5.000000000000000000e-01
0.000000000000000000e+00	0.000000000000000000e+00	3.278300000000000214e+00	1.695333000000000112e+01	2.715212999999999965e+01	1.499709999999999965e+01	0.000000000000000000e+00	0.000000000000000000e+00	-2.065399000000000029e+01	0.000000000000000000e+00	0.000000000000000000e+00	0.000000000000000000e+00	3.158370000000000033e+01	0.000000000000000000e+00	0.000000000000000000e+00	0.000000000000000000e+00	-2.726399999999999935e+00	0.000000000000000000e+00	0.000000000000000000e+00	-1.839350000000000041e+00	0.000000000000000000e+00	0.000000000000000000e+00	5.000000000000000000e-01
0.000000000000000000e+00	0.000000000000000000e+00	0.000000000000000000e+00	0.000000000000000000e+00	0.000000000000000000e+00	2.662297500000000028e+01	0.000000000000000000e+00	0.000000000000000000e+00	-2.945577499999999915e+01	0.000000000000000000e+00	2.151123499999999922e+01	5.030687000000000353e+01	8.970544499999999744e+01	0.000000000000000000e+00	0.000000000000000000e+00	0.000000000000000000e+00	-2.696403499999999909e+01	-2.291100499999999940e+01	0.000000000000000000e+00	-3.678700000000000081e+00	0.000000000000000000e+00	0.000000000000000000e+00	1.000000000000000000e+00
1.000000000000000000e+00	0.000000000000000000e+00	0.000000000000000000e+00	1.000000000000000000e+00	0.000000000000000000e+00	0.000000000000000000e+00	0.000000000000000000e+00	0.000000000000000000e+00	-5.000000000000000000e-01	0.000000000000000000e+00	0.000000000000000000e+00	1.000000000000000000e+00	1.000000000000000000e+00	0.000000000000000000e+00	0.000000000000000000e+00	0.000000000000000000e+00	0.000000000000000000e+00	-1.000000000000000000e+00	0.000000000000000000e+00	0.000000000000000000e+00	0.000000000000000000e+00	0.000000000000000000e+00	0.000000000000000000e+00
0.000000000000000000e+00	0.000000000000000000e+00	8.573050000000000281e+00	-6.674799999999999622e-01	2.586730999999999980e+01	3.730545000000000044e+01	0.000000000000000000e+00	0.000000000000000000e+00	-2.541926499999999933e+01	0.000000000000000000e+00	0.000000000000000000e+00	-5.746489999999999654e+00	6.448154999999999859e+01	0.000000000000000000e+00	0.000000000000000000e+00	0.000000000000000000e+00	-2.726399999999999935e+00	-1.129349999999999937e-01	0.000000000000000000e+00	-1.839350000000000041e+00	0.000000000000000000e+00	0.000000000000000000e+00	5.000000000000000000e-01
6.166666666666666650e-03	2.313666666666666649e-01	6.786349999999999660e+00	0.000000000000000000e+00	0.000000000000000000e+00	9.437233333333333363e+00	0.000000000000000000e+00	0.000000000000000000e+00	-1.085363333333333280e+01	0.000000000000000000e+00	0.000000000000000000e+00	1.721490000000000009e+01	3.304610000000000269e+01	0.000000000000000000e+00	0.000000000000000000e+00	0.000000000000000000e+00	-2.726399999999999935e+00	-1.081123333333333392e+01	0.000000000000000000e+00	-1.839350000000000041e+00	0.000000000000000000e+00	0.000000000000000000e+00	5.000000000000000000e-01
1.082170416666666668e+01	0.000000000000000000e+00	0.000000000000000000e+00	-1.118560416666666590e+01	0.000000000000000000e+00	0.000000000000000000e+00	0.000000000000000000e+00	0.000000000000000000e+00	-2.729680833333333467e+01	0.000000000000000000e+00	0.000000000000000000e+00	1.598390416666666702e+01	8.055167500000000302e+01	1.264535416666666734e+01	0.000000000000000000e+00	0.000000000000000000e+00	-2.726399999999999935e+00	0.000000000000000000e+00	0.000000000000000000e+00	-1.839350000000000041e+00	0.000000000000000000e+00	2.352730833333333393e+01	5.000000000000000000e-01
1.052271538461538469e+01	0.000000000000000000e+00	0.000000000000000000e+00	0.000000000000000000e+00	1.088661538461538392e+01	1.459750000000000103e+00	0.000000000000000000e+00	0.000000000000000000e+00	-2.523908076923076749e+01	0.000000000000000000e+00	0.000000000000000000e+00	1.422516538461538538e+01	6.495162692307692964e+01	0.000000000000000000e+00	0.000000000000000000e+00	0.000000000000000000e+00	-2.726399999999999935e+00	0.000000000000000000e+00	0.000000000000000000e+00	-1.839350000000000041e+00	0.000000000000000000e+00	2.146958076923077030e+01	5.000000000000000000e-01
0.000000000000000000e+00	0.000000000000000000e+00	0.000000000000000000e+00	0.000000000000000000e+00	4.394483055555555495e+01	3.167222361111111084e+01	0.000000000000000000e+00	0.000000000000000000e+00	-6.892632083333333526e+01	0.000000000000000000e+00	1.732199027777777900e+01	3.919119722222222180e+01	1.687914986111111091e+02	0.000000000000000000e+00	0.000000000000000000e+00	0.000000000000000000e+00	-2.277479027777777887e+01	0.000000000000000000e+00	0.000000000000000000e+00	-3.678700000000000081e+00	0.000000000000000000e+00	4.120764722222222076e+01	1.000000000000000000e+00
0.000000000000000000e+00	0.000000000000000000e+00	0.000000000000000000e+00	0.000000000000000000e+00	0.000000000000000000e+00	0.000000000000000000e+00	0.000000000000000000e+00	0.000000000000000000e+00	-1.838513000000000019e+01	0.000000000000000000e+00	0.000000000000000000e+00	2.590045750000000169e+01	5.454651499999999942e+01	0.000000000000000000e+00	0.000000000000000000e+00	0.000000000000000000e+00	-2.726399999999999935e+00	-1.055107875000000028e+01	0.000000000000000000e+00	-1.839350000000000041e+00	0.000000000000000000e+00	2.225825749999999914e+01	5.000000000000000000e-01
0.000000000000000000e+00	0.000000000000000000e+00	5.109422000000000352e+00	6.629421999999999926e+00	0.000000000000000000e+00	0.000000000000000000e+00	0.000000000000000000e+00	0.000000000000000000e+00	-8.909046999999999272e+00	0.000000000000000000e+00	0.000000000000000000e+00	2.049046600000000140e+01	2.024884399999999829e+01	0.000000000000000000e+00	0.000000000000000000e+00	0.000000000000000000e+00	-2.726399999999999935e+00	-1.116079399999999922e+01	0.000000000000000000e+00	-1.839350000000000041e+00	0.000000000000000000e+00	0.000000000000000000e+00	5.000000000000000000e-01
0.000000000000000000e+00	0.000000000000000000e+00	1.000000000000000000e+00	-3.000000000000000000e+00	0.000000000000000000e+00	0.000000000000000000e+00	0.000000000000000000e+00	0.000000000000000000e+00	-3.416666666666666519e+00	0.000000000000000000e+00	0.000000000000000000e+00	3.000000000000000000e+00	1.083333333333333393e+01	8.333333333333333703e-01	0.000000000000000000e+00	0.000000000000000000e+00	0.000000000000000000e+00	0.000000000000000000e+00	0.000000000000000000e+00	0.000000000000000000e+00	0.000000000000000000e+00	4.000000000000000000e+00	0.000000000000000000e+00
0.000000000000000000e+00	0.000000000000000000e+00	8.573050000000000281e+00	-6.188100000000000378e+00	1.989495000000000147e+01	3.088135000000000119e+01	0.000000000000000000e+00	0.000000000000000000e+00	-2.817957499999999982e+01	0.000000000000000000e+00	0.000000000000000000e+00	0.000000000000000000e+00	7.507104999999999961e+01	6.424100000000000144e+00	0.000000000000000000e+00	0.000000000000000000e+00	-2.726399999999999935e+00	0.000000000000000000e+00	0.000000000000000000e+00	-1.839350000000000041e+00	0.000000000000000000e+00	5.294749999999999623e+00	5.000000000000000000e-01
0.000000000000000000e+00	0.000000000000000000e+00	0.000000000000000000e+00	0.000000000000000000e+00	2.691443999999999903e+01	4.762371666666666670e+01	0.000000000000000000e+00	0.000000000000000000e+00	-2.595813333333333262e+01	0.000000000000000000e+00	0.000000000000000000e+00	-1.501762666666666668e+01	7.416294333333333100e+01	0.000000000000000000e+00	0.000000000000000000e+00	0.000000000000000000e+00	-2.726399999999999935e+00	-4.466749999999999887e-01	0.000000000000000000e+00	-1.839350000000000041e+00	0.000000000000000000e+00	8.254613333333333358e+00	5.000000000000000000e-01
0.000000000000000000e+00	0.000000000000000000e+00	1.272727272727272596e-01	-3.090909090909090828e-01	0.000000000000000000e+00	1.272727272727272596e-01	0.000000000000000000e+00	0.000000000000000000e+00	-2.818181818181818010e-01	0.000000000000000000e+00	0.000000000000000000e+00	2.545454545454545192e-01	1.000000000000000000e+00	0.000000000000000000e+00	0.000000000000000000e+00	0.000000000000000000e+00	0.000000000000000000e+00	-3.636363636363636187e-02	0.000000000000000000e+00	0.000000000000000000e+00	0.000000000000000000e+00	3.090909090909090828e-01	0.000000000000000000e+00
0.000000000000000000e+00	0.000000000000000000e+00	0.000000000000000000e+00	0.000000000000000000e+00	3.119757647058823480e+01	0.000000000000000000e+00	0.000000000000000000e+00	0.000000000000000000e+00	-7.224635294117646822e+01	0.000000000000000000e+00	1.523488823529411818e+01	5.602906470588235521e+01	1.676290941176470710e+02	1.815438823529411749e+01	0.000000000000000000e+00	0.000000000000000000e+00	-2.068768823529411804e+01	0.000000000000000000e+00	0.000000000000000000e+00	-3.678700000000000081e+00	0.000000000000000000e+00	4.947246470588235212e+01	1.000000000000000000e+00
0.000000000000000000e+00	0.000000000000000000e+00	3.139727777777777895e+00	3.679177777777777880e+00	2.260731666666666584e+01	3.730545000000000044e+01	0.000000000000000000e+00	0.000000000000000000e+00	-2.052927499999999839e+01	0.000000000000000000e+00	0.000000000000000000e+00	-9.006483333333333618e+00	5.361490555555555204e+01	0.000000000000000000e+00	0.000000000000000000e+00	0.000000000000000000e+00	-2.726399999999999935e+00	-2.286263888888889095e+00	0.000000000000000000e+00	-1.839350000000000041e+00	0.000000000000000000e+00	0.000000000000000000e+00	5.000000000000000000e-01
3.278300000000000214e+00	0.000000000000000000e+00	0.000000000000000000e+00	2.023162999999999911e+01	2.387383000000000166e+01	8.440500000000000114e+00	0.000000000000000000e+00	0.000000000000000000e+00	-1.737568999999999875e+01	0.000000000000000000e+00	0.000000000000000000e+00	0.000000000000000000e+00	2.174879999999999924e+01	0.000000000000000000e+00	0.000000000000000000e+00	0.000000000000000000e+00	-2.726399999999999935e+00	0.000000000000000000e+00	0.000000000000000000e+00	-1.839350000000000041e+00	0.000000000000000000e+00	0.000000000000000000e+00	5.000000000000000000e-01
0.000000000000000000e+00	0.000000000000000000e+00	0.000000000000000000e+00	0.000000000000000000e+00	0.000000000000000000e+00	4.200050000000000061e+00	0.000000000000000000e+00	0.000000000000000000e+00	-1.945487500000000125e+01	0.000000000000000000e+00	0.000000000000000000e+00	3.642199999999999882e+00	4.464719999999999800e+01	3.041714999999999947e+01	0.000000000000000000e+00	0.000000000000000000e+00	-2.726399999999999935e+00	-1.521975000000000078e+00	0.000000000000000000e+00	-1.839350000000000041e+00	0.000000000000000000e+00	0.000000000000000000e+00	5.000000000000000000e-01
0.000000000000000000e+00	0.000000000000000000e+00	0.000000000000000000e+00	0.000000000000000000e+00	0.000000000000000000e+00	0.000000000000000000e+00	0.000000000000000000e+00	0.000000000000000000e+00	-1.000000000000000000e+00	0.000000000000000000e+00	0.000000000000000000e+00	2.000000000000000000e+00	2.000000000000000000e+00	0.000000000000000000e+00	0.000000000000000000e+00	0.000000000000000000e+00	0.000000000000000000e+00	-1.000000000000000000e+00	0.000000000000000000e+00	0.000000000000000000e+00	2.000000000000000000e+00	0.000000000000000000e+00	0.000000000000000000e+00
0.000000000000000000e+00	2.737183333333333302e+00	0.000000000000000000e+00	6.786349999999999660e+00	0.000000000000000000e+00	2.058030416666666795e+01	0.000000000000000000e+00	0.000000000000000000e+00	-2.341310416666666683e+01	0.000000000000000000e+00	1.301642083333333311e+01	4.010359166666666653e+01	6.667314583333333644e+01	0.000000000000000000e+00	0.000000000000000000e+00	0.000000000000000000e+00	-1.846922083333333475e+01	-2.106002083333333275e+01	0.000000000000000000e+00	-3.678700000000000081e+00	0.000000000000000000e+00	0.000000000000000000e+00	1.000000000000000000e+00
0.000000000000000000e+00	0.000000000000000000e+00	0.000000000000000000e+00	-2.584380833333333172e+01	0.000000000000000000e+00	2.413349999999999884e+00	0.000000000000000000e+00	0.000000000000000000e+00	-3.443532499999999885e+01	0.000000000000000000e+00	0.000000000000000000e+00	2.822875833333333162e+01	1.015228916666666663e+02	9.412191666666666734e+00	0.000000000000000000e+00	0.000000000000000000e+00	-2.726399999999999935e+00	0.000000000000000000e+00	0.000000000000000000e+00	-1.839350000000000041e+00	2.119338333333333324e+01	2.923698333333333466e+01	5.000000000000000000e-01
1.491600000000000037e+00	3.580386666666666429e+01	0.000000000000000000e+00	0.000000000000000000e+00	3.642199999999999882e+00	4.513771666666666960e+01	0.000000000000000000e+00	0.000000000000000000e+00	-2.471513333333333406e+01	0.000000000000000000e+00	0.000000000000000000e+00	0.000000000000000000e+00	5.665931666666666899e+01	0.000000000000000000e+00	0.000000000000000000e+00	0.000000000000000000e+00	-2.726399999999999935e+00	-4.466749999999999887e-01	0.000000000000000000e+00	-1.839350000000000041e+00	0.000000000000000000e+00	0.000000000000000000e+00	5.000000000000000000e-01
6.797714285714285820e-01	0.000000000000000000e+00	8.573050000000000281e+00	-2.676282142857142787e+01	0.000000000000000000e+00	1.166617142857142930e+01	0.000000000000000000e+00	0.000000000000000000e+00	-3.821202142857142547e+01	0.000000000000000000e+00	0.000000000000000000e+00	1.989495000000000147e+01	1.163904357142857151e+02	2.512944999999999851e+01	0.000000000000000000e+00	0.000000000000000000e+00	-2.726399999999999935e+00	0.000000000000000000e+00	0.000000000000000000e+00	-1.839350000000000041e+00	0.000000000000000000e+00	2.586947142857142978e+01	5.000000000000000000e-01
0.000000000000000000e+00	3.295862291666666977e+01	0.000000000000000000e+00	-4.650425000000000253e+00	0.000000000000000000e+00	1.182554166666666617e+01	0.000000000000000000e+00	0.000000000000000000e+00	-3.678837291666666687e+01	0.000000000000000000e+00	0.000000000000000000e+00	3.058180624999999964e+01	8.503560416666667265e+01	0.000000000000000000e+00	0.000000000000000000e+00	0.000000000000000000e+00	-2.726399999999999935e+00	0.000000000000000000e+00	0.000000000000000000e+00	-1.839350000000000041e+00	0.000000000000000000e+00	3.159003124999999912e+01	5.000000000000000000e-01
1.993834285714285670e+01	0.000000000000000000e+00	0.000000000000000000e+00	-2.030224285714285770e+01	0.000000000000000000e+00	2.235169285714285792e+01	0.000000000000000000e+00	0.000000000000000000e+00	-2.347324285714285708e+01	0.000000000000000000e+00	0.000000000000000000e+00	2.748850000000000016e+00	9.113782142857142787e+01	0.000000000000000000e+00	0.000000000000000000e+00	0.000000000000000000e+00	-2.726399999999999935e+00	0.000000000000000000e+00	0.000000000000000000e+00	-1.839350000000000041e+00	0.000000000000000000e+00	1.940889285714285606e+01	5.000000000000000000e-01
0.000000000000000000e+00	0.000000000000000000e+00	0.000000000000000000e+00	-1.786699999999999955e+00	0.000000000000000000e+00	2.852930833333333283e+01	0.000000000000000000e+00	0.000000000000000000e+00	-3.130185833333333179e+01	0.000000000000000000e+00	2.370260833333333395e+01	5.290291666666666970e+01	9.599452499999999588e+01	0.000000000000000000e+00	0.000000000000000000e+00	0.000000000000000000e+00	-2.915540833333333381e+01	-2.317315833333333330e+01	0.000000000000000000e+00	-3.678700000000000081e+00	0.000000000000000000e+00	0.000000000000000000e+00	1.000000000000000000e+00
0.000000000000000000e+00	0.000000000000000000e+00	0.000000000000000000e+00	-4.761904761904761640e-01	2.380952380952380820e-02	0.000000000000000000e+00	0.000000000000000000e+00	0.000000000000000000e+00	-5.952380952380952328e-01	0.000000000000000000e+00	0.000000000000000000e+00	5.000000000000000000e-01	2.000000000000000000e+00	0.000000000000000000e+00	0.000000000000000000e+00	0.000000000000000000e+00	0.000000000000000000e+00	0.000000000000000000e+00	0.000000000000000000e+00	0.000000000000000000e+00	0.000000000000000000e+00	1.000000000000000000e+00	0.000000000000000000e+00
4.127000000000000113e-01	0.000000000000000000e+00	0.000000000000000000e+00	5.394499999999999851e-01	4.181650000000000311e+00	9.873300000000000409e+00	0.000000000000000000e+00	0.000000000000000000e+00	-2.037451250000000158e+01	0.000000000000000000e+00	0.000000000000000000e+00	0.000000000000000000e+00	4.743862500000000182e+01	2.712262499999999932e+01	0.000000000000000000e+00	0.000000000000000000e+00	-2.726399999999999935e+00	-7.164000000000000368e-01	0.000000000000000000e+00	-1.839350000000000041e+00	0.000000000000000000e+00	0.000000000000000000e+00	5.000000000000000000e-01
0.000000000000000000e+00	0.000000000000000000e+00	0.000000000000000000e+00	-6.286249999999999893e-01	0.000000000000000000e+00	2.413349999999999884e+00	0.000000000000000000e+00	0.000000000000000000e+00	-2.115743333333333354e+01	0.000000000000000000e+00	0.000000000000000000e+00	3.013574999999999893e+00	4.707072500000000304e+01	3.462737500000000068e+01	0.000000000000000000e+00	0.000000000000000000e+00	-2.726399999999999935e+00	0.000000000000000000e+00	0.000000000000000000e+00	-1.839350000000000041e+00	0.000000000000000000e+00	0.000000000000000000e+00	5.000000000000000000e-01
0.000000000000000000e+00	0.000000000000000000e+00	0.000000000000000000e+00	7.458000000000000185e-01	4.387999999999999901e+00	1.007965000000000089e+01	0.000000000000000000e+00	0.000000000000000000e+00	-2.047768749999999827e+01	0.000000000000000000e+00	0.000000000000000000e+00	0.000000000000000000e+00	4.743862500000000182e+01	2.732897499999999980e+01	0.000000000000000000e+00	0.000000000000000000e+00	-2.726399999999999935e+00	-8.195750000000000535e-01	0.000000000000000000e+00	-1.839350000000000041e+00	0.000000000000000000e+00	0.000000000000000000e+00	5.000000000000000000e-01
0.000000000000000000e+00	3.260141250000000213e+01	8.573050000000000281e+00	-2.608305000000000007e+01	0.000000000000000000e+00	3.611585000000000178e+01	0.000000000000000000e+00	0.000000000000000000e+00	-4.500421250000000128e+01	0.000000000000000000e+00	0.000000000000000000e+00	2.736691250000000153e+01	1.286152749999999969e+02	0.000000000000000000e+00	0.000000000000000000e+00	0.000000000000000000e+00	-2.726399999999999935e+00	0.000000000000000000e+00	0.000000000000000000e+00	-1.839350000000000041e+00	0.000000000000000000e+00	3.266166249999999849e+01	5.000000000000000000e-01
0.000000000000000000e+00	0.000000000000000000e+00	0.000000000000000000e+00	0.000000000000000000e+00	1.000000000000000000e+00	1.000000000000000000e+00	0.000000000000000000e+00	0.000000000000000000e+00	-1.166666666666666741e+00	0.000000000000000000e+00	0.000000000000000000e+00	0.000000000000000000e+00	3.000000000000000000e+00	0.000000000000000000e+00	0.000000000000000000e+00	0.000000000000000000e+00	0.000000000000000000e+00	0.000000000000000000e+00	0.000000000000000000e+00	0.000000000000000000e+00	0.000000000000000000e+00	1.000000000000000000e+00	0.000000000000000000e+00
0.000000000000000000e+00	0.000000000000000000e+00	0.000000000000000000e+00	9.521500000000000519e-01	1.810407500000000169e+01	2.338302499999999995e+01	0.000000000000000000e+00	0.000000000000000000e+00	-2.039170833333333377e+01	0.000000000000000000e+00	0.000000000000000000e+00	0.000000000000000000e+00	4.692275000000000063e+01	0.000000000000000000e+00	0.000000000000000000e+00	0.000000000000000000e+00	-2.726399999999999935e+00	-7.164000000000000368e-01	0.000000000000000000e+00	-1.839350000000000041e+00	1.350972499999999954e+01	0.000000000000000000e+00	5.000000000000000000e-01
0.000000000000000000e+00	0.000000000000000000e+00	0.000000000000000000e+00	-3.525600000000000023e+01	0.000000000000000000e+00	2.413349999999999884e+00	0.000000000000000000e+00	0.000000000000000000e+00	-3.842699999999999960e+01	0.000000000000000000e+00	0.000000000000000000e+00	3.764094999999999658e+01	1.160607499999999987e+02	0.000000000000000000e+00	0.000000000000000000e+00	0.000000000000000000e+00	-2.726399999999999935e+00	0.000000000000000000e+00	0.000000000000000000e+00	-1.839350000000000041e+00	3.489209999999999923e+01	3.436265000000000214e+01	5.000000000000000000e-01
0.000000000000000000e+00	0.000000000000000000e+00	0.000000000000000000e+00	6.584900000000000198e+00	0.000000000000000000e+00	1.231465000000000032e+01	0.000000000000000000e+00	0.000000000000000000e+00	-6.696216666666666484e+00	0.000000000000000000e+00	0.000000000000000000e+00	1.022710000000000008e+01	2.234465000000000146e+01	0.000000000000000000e+00	0.000000000000000000e+00	0.000000000000000000e+00	-2.726399999999999935e+00	-1.216417500000000018e+01	0.000000000000000000e+00	-1.839350000000000041e+00	0.000000000000000000e+00	0.000000000000000000e+00	5.000000000000000000e-01
0.000000000000000000e+00	0.000000000000000000e+00	3.357992424242424168e+00	7.485521212121212464e+00	0.000000000000000000e+00	0.000000000000000000e+00	0.000000000000000000e+00	0.000000000000000000e+00	-7.996668686868686926e+00	0.000000000000000000e+00	0.000000000000000000e+00	1.865263232323232501e+01	1.755491111111111024e+01	0.000000000000000000e+00	0.000000000000000000e+00	0.000000000000000000e+00	-2.726399999999999935e+00	-1.066992676767676684e+01	0.000000000000000000e+00	-1.839350000000000041e+00	8.089262626262626599e-01	0.000000000000000000e+00	5.000000000000000000e-01
0.000000000000000000e+00	2.598298541666666495e+01	0.000000000000000000e+00	0.000000000000000000e+00	0.000000000000000000e+00	7.175116666666666809e+00	0.000000000000000000e+00	0.000000000000000000e+00	-2.981273541666666560e+01	0.000000000000000000e+00	0.000000000000000000e+00	2.825659375000000040e+01	6.643390416666666454e+01	0.000000000000000000e+00	0.000000000000000000e+00	0.000000000000000000e+00	-2.726399999999999935e+00	-2.325212500000000126e+00	0.000000000000000000e+00	-1.839350000000000041e+00	0.000000000000000000e+00	2.461439375000000140e+01	5.000000000000000000e-01
0.000000000000000000e+00	0.000000000000000000e+00	0.000000000000000000e+00	0.000000000000000000e+00	5.490090000000000003e+01	8.711327500000000157e+01	0.000000000000000000e+00	0.000000000000000000e+00	-6.034820833333333212e+01	0.000000000000000000e+00	2.261577499999999930e+01	0.000000000000000000e+00	1.571747249999999951e+02	0.000000000000000000e+00	0.000000000000000000e+00	0.000000000000000000e+00	-2.806857499999999916e+01	0.000000000000000000e+00	0.000000000000000000e+00	-3.678700000000000081e+00	0.000000000000000000e+00	2.384949999999999903e+00	1.000000000000000000e+00
0.000000000000000000e+00	3.237413750000000334e+01	0.000000000000000000e+00	0.000000000000000000e+00	0.000000000000000000e+00	0.000000000000000000e+00	0.000000000000000000e+00	0.000000000000000000e+00	-3.766363750000000010e+01	0.000000000000000000e+00	0.000000000000000000e+00	3.753633750000000191e+01	7.927802499999999952e+01	1.459750000000000103e+00	0.000000000000000000e+00	0.000000000000000000e+00	-2.726399999999999935e+00	-1.819500000000000006e-01	0.000000000000000000e+00	-1.839350000000000041e+00	0.000000000000000000e+00	3.389413749999999936e+01	5.000000000000000000e-01
0.000000000000000000e+00	0.000000000000000000e+00	0.000000000000000000e+00	0.000000000000000000e+00	1.600722429378530975e+01	0.000000000000000000e+00	0.000000000000000000e+00	0.000000000000000000e+00	-2.955746299435028135e+01	0.000000000000000000e+00	0.000000000000000000e+00	2.080552429378531087e+01	6.774148220338983606e+01	0.000000000000000000e+00	0.000000000000000000e+00	0.000000000000000000e+00	-2.726399999999999935e+00	0.000000000000000000e+00	0.000000000000000000e+00	-1.839350000000000041e+00	8.629614971751411900e+00	2.454093361581920973e+01	5.000000000000000000e-01
0.000000000000000000e+00	2.347710000000000008e+01	0.000000000000000000e+00	0.000000000000000000e+00	1.061280000000000001e+01	3.888819999999999766e+01	0.000000000000000000e+00	0.000000000000000000e+00	-2.603802500000000109e+01	0.000000000000000000e+00	0.000000000000000000e+00	0.000000000000000000e+00	6.285940000000000083e+01	0.000000000000000000e+00	0.000000000000000000e+00	0.000000000000000000e+00	-2.726399999999999935e+00	0.000000000000000000e+00	0.000000000000000000e+00	-1.839350000000000041e+00	0.000000000000000000e+00	6.970600000000000129e+00	5.000000000000000000e-01
0.000000000000000000e+00	0.000000000000000000e+00	0.000000000000000000e+00	-1.425200000000000022e+00	0.000000000000000000e+00	2.810755833333333342e+01	0.000000000000000000e+00	0.000000000000000000e+00	-3.094035833333333230e+01	0.000000000000000000e+00	2.328085833333333454e+01	5.242091666666666328e+01	9.472927500000000123e+01	0.000000000000000000e+00	0.000000000000000000e+00	0.000000000000000000e+00	-2.873365833333333441e+01	-2.311290833333333339e+01	0.000000000000000000e+00	-3.678700000000000081e+00	0.000000000000000000e+00	0.000000000000000000e+00	1.000000000000000000e+00
0.000000000000000000e+00	0.000000000000000000e+00	8.573050000000000281e+00	-8.933499999999999774e-01	2.067229999999999990e+01	3.165869999999999962e+01	0.000000000000000000e+00	0.000000000000000000e+00	-2.270882500000000093e+01	0.000000000000000000e+00	0.000000000000000000e+00	-7.773499999999999854e-01	5.883480000000000132e+01	0.000000000000000000e+00	0.000000000000000000e+00	0.000000000000000000e+00	-2.726399999999999935e+00	-2.258700000000000152e+00	0.000000000000000000e+00	-1.839350000000000041e+00	0.000000000000000000e+00	0.000000000000000000e+00	5.000000000000000000e-01
0.000000000000000000e+00	0.000000000000000000e+00	0.000000000000000000e+00	0.000000000000000000e+00	2.235135000000000005e+01	2.714965000000000117e+01	0.000000000000000000e+00	0.000000000000000000e+00	-2.799445000000000050e+01	0.000000000000000000e+00	0.000000000000000000e+00	0.000000000000000000e+00	7.459794999999999732e+01	0.000000000000000000e+00	0.000000000000000000e+00	0.000000000000000000e+00	-2.726399999999999935e+00	0.000000000000000000e+00	0.000000000000000000e+00	-1.839350000000000041e+00	0.000000000000000000e+00	1.870915000000000106e+01	5.000000000000000000e-01
0.000000000000000000e+00	9.523533333333332962e+00	0.000000000000000000e+00	0.000000000000000000e+00	0.000000000000000000e+00	2.849771249999999867e+01	0.000000000000000000e+00	0.000000000000000000e+00	-3.133051250000000110e+01	0.000000000000000000e+00	1.414747916666666683e+01	4.236570833333333042e+01	9.042537083333333214e+01	0.000000000000000000e+00	0.000000000000000000e+00	0.000000000000000000e+00	-1.960027916666666670e+01	-1.879790416666666530e+01	0.000000000000000000e+00	-3.678700000000000081e+00	0.000000000000000000e+00	6.786349999999999660e+00	1.000000000000000000e+00
0.000000000000000000e+00	0.000000000000000000e+00	0.000000000000000000e+00	-3.639000000000000012e-01	0.000000000000000000e+00	0.000000000000000000e+00	0.000000000000000000e+00	0.000000000000000000e+00	-2.188595624999999956e+01	0.000000000000000000e+00	0.000000000000000000e+00	5.162200000000000344e+00	4.808656249999999943e+01	3.428876249999999715e+01	0.000000000000000000e+00	0.000000000000000000e+00	-2.726399999999999935e+00	0.000000000000000000e+00	0.000000000000000000e+00	-1.839350000000000041e+00	0.000000000000000000e+00	1.883899999999999908e+00	5.000000000000000000e-01
0.000000000000000000e+00	3.520058749999999748e+01	0.000000000000000000e+00	-3.639000000000000012e-01	0.000000000000000000e+00	0.000000000000000000e+00	0.000000000000000000e+00	0.000000000000000000e+00	-3.994216250000000201e+01	0.000000000000000000e+00	0.000000000000000000e+00	4.036278750000000315e+01	8.419897500000000434e+01	0.000000000000000000e+00	0.000000000000000000e+00	0.000000000000000000e+00	-2.726399999999999935e+00	0.000000000000000000e+00	0.000000000000000000e+00	-1.839350000000000041e+00	0.000000000000000000e+00	3.708448750000000160e+01	5.000000000000000000e-01
0.000000000000000000e+00	0.000000000000000000e+00	6.666666666666666297e-01	0.000000000000000000e+00	0.000000000000000000e+00	0.000000000000000000e+00	0.000000000000000000e+00	0.000000000000000000e+00	-1.000000000000000000e+00	0.000000000000000000e+00	0.000000000000000000e+00	2.000000000000000000e+00	2.666666666666666519e+00	0.000000000000000000e+00	0.000000000000000000e+00	0.000000000000000000e+00	0.000000000000000000e+00	-1.000000000000000000e+00	0.000000000000000000e+00	0.000000000000000000e+00	0.000000000000000000e+00	6.666666666666666297e-01	0.000000000000000000e+00
3.278300000000000214e+00	3.371938333333333304e+01	0.000000000000000000e+00	0.000000000000000000e+00	3.642199999999999882e+00	4.215988333333333316e+01	0.000000000000000000e+00	0.000000000000000000e+00	-2.411956666666666749e+01	0.000000000000000000e+00	0.000000000000000000e+00	0.000000000000000000e+00	5.546818333333333584e+01	0.000000000000000000e+00	0.000000000000000000e+00	0.000000000000000000e+00	-2.726399999999999935e+00	0.000000000000000000e+00	0.000000000000000000e+00	-1.839350000000000041e+00	0.000000000000000000e+00	0.000000000000000000e+00	5.000000000000000000e-01
0.000000000000000000e+00	0.000000000000000000e+00	0.000000000000000000e+00	1.145020833333333421e+01	0.000000000000000000e+00	0.000000000000000000e+00	0.000000000000000000e+00	0.000000000000000000e+00	-5.454659722222221951e+00	0.000000000000000000e+00	0.000000000000000000e+00	1.509240833333333320e+01	1.002999999999999936e+01	0.000000000000000000e+00	0.000000000000000000e+00	0.000000000000000000e+00	-2.726399999999999935e+00	-1.087215833333333315e+01	0.000000000000000000e+00	-1.839350000000000041e+00	0.000000000000000000e+00	0.000000000000000000e+00	5.000000000000000000e-01
0.000000000000000000e+00	2.974446666666666772e+01	3.278300000000000214e+00	-8.933499999999999774e-01	9.305450000000000443e+00	4.474156666666666382e+01	0.000000000000000000e+00	0.000000000000000000e+00	-2.660288333333333455e+01	0.000000000000000000e+00	0.000000000000000000e+00	0.000000000000000000e+00	6.132816666666666805e+01	0.000000000000000000e+00	0.000000000000000000e+00	0.000000000000000000e+00	-2.726399999999999935e+00	0.000000000000000000e+00	0.000000000000000000e+00	-1.839350000000000041e+00	0.000000000000000000e+00	0.000000000000000000e+00	5.000000000000000000e-01
0.000000000000000000e+00	0.000000000000000000e+00	0.000000000000000000e+00	0.000000000000000000e+00	1.101342352941176550e+01	2.995592058823529413e+01	0.000000000000000000e+00	0.000000000000000000e+00	-1.712423529411764633e+01	0.000000000000000000e+00	0.000000000000000000e+00	0.000000000000000000e+00	5.472836764705882473e+01	0.000000000000000000e+00	0.000000000000000000e+00	0.000000000000000000e+00	-2.726399999999999935e+00	-7.072098529411764645e+00	0.000000000000000000e+00	-1.839350000000000041e+00	0.000000000000000000e+00	7.371223529411764730e+00	5.000000000000000000e-01
0.000000000000000000e+00	0.000000000000000000e+00	0.000000000000000000e+00	0.000000000000000000e+00	0.000000000000000000e+00	2.571871666666666556e+01	0.000000000000000000e+00	0.000000000000000000e+00	-3.045871666666666755e+01	0.000000000000000000e+00	2.279921666666666624e+01	5.300333333333333030e+01	9.161814999999999998e+01	0.000000000000000000e+00	0.000000000000000000e+00	0.000000000000000000e+00	-2.825201666666666611e+01	-2.316311666666666724e+01	0.000000000000000000e+00	-3.678700000000000081e+00	0.000000000000000000e+00	1.204999999999999960e-01	1.000000000000000000e+00
0.000000000000000000e+00	3.305672500000000014e+01	0.000000000000000000e+00	0.000000000000000000e+00	0.000000000000000000e+00	3.547007500000000135e+01	0.000000000000000000e+00	0.000000000000000000e+00	-2.273899583333333396e+01	0.000000000000000000e+00	0.000000000000000000e+00	7.035375000000000156e+00	5.228642500000000126e+01	0.000000000000000000e+00	0.000000000000000000e+00	0.000000000000000000e+00	-2.726399999999999935e+00	-2.325212500000000126e+00	0.000000000000000000e+00	-1.839350000000000041e+00	0.000000000000000000e+00	3.393174999999999830e+00	5.000000000000000000e-01
0.000000000000000000e+00	0.000000000000000000e+00	5.072566279069767425e+00	-1.733184069767441926e+01	0.000000000000000000e+00	0.000000000000000000e+00	0.000000000000000000e+00	0.000000000000000000e+00	-3.510012906976744063e+01	0.000000000000000000e+00	0.000000000000000000e+00	2.213014069767442038e+01	9.772224302325581391e+01	2.619781279069767521e+01	0.000000000000000000e+00	0.000000000000000000e+00	-2.726399999999999935e+00	0.000000000000000000e+00	0.000000000000000000e+00	-1.839350000000000041e+00	0.000000000000000000e+00	2.567464883720930402e+01	5.000000000000000000e-01
9.399830769230769434e+00	0.000000000000000000e+00	0.000000000000000000e+00	0.000000000000000000e+00	0.000000000000000000e+00	0.000000000000000000e+00	0.000000000000000000e+00	0.000000000000000000e+00	-1.468933076923076975e+01	0.000000000000000000e+00	0.000000000000000000e+00	1.602178076923076944e+01	4.272924230769231002e+01	0.000000000000000000e+00	0.000000000000000000e+00	0.000000000000000000e+00	-2.726399999999999935e+00	-5.611740384615385047e+00	0.000000000000000000e+00	-1.839350000000000041e+00	1.459750000000000103e+00	1.091983076923076901e+01	5.000000000000000000e-01
0.000000000000000000e+00	0.000000000000000000e+00	0.000000000000000000e+00	4.825974999999999682e+00	1.234200000000000053e+01	1.762095000000000056e+01	0.000000000000000000e+00	0.000000000000000000e+00	-1.910043333333333493e+01	0.000000000000000000e+00	0.000000000000000000e+00	-3.873825000000000074e+00	4.304892499999999700e+01	1.539797500000000063e+01	0.000000000000000000e+00	0.000000000000000000e+00	-2.726399999999999935e+00	-7.164000000000000368e-01	0.000000000000000000e+00	-1.839350000000000041e+00	0.000000000000000000e+00	0.000000000000000000e+00	5.000000000000000000e-01
9.961273076923076175e+00	0.000000000000000000e+00	0.000000000000000000e+00	0.000000000000000000e+00	0.000000000000000000e+00	0.000000000000000000e+00	0.000000000000000000e+00	0.000000000000000000e+00	-1.525077307692307649e+01	0.000000000000000000e+00	0.000000000000000000e+00	1.512347307692307652e+01	4.441356923076923380e+01	1.459750000000000103e+00	0.000000000000000000e+00	0.000000000000000000e+00	-2.726399999999999935e+00	-5.162586538461538588e+00	0.000000000000000000e+00	-1.839350000000000041e+00	0.000000000000000000e+00	1.148127307692307753e+01	5.000000000000000000e-01
0.000000000000000000e+00	0.000000000000000000e+00	0.000000000000000000e+00	0.000000000000000000e+00	2.691443999999999903e+01	4.349640999999999735e+01	0.000000000000000000e+00	0.000000000000000000e+00	-3.008543999999999841e+01	0.000000000000000000e+00	1.238191999999999915e+01	1.491600000000000037e+00	7.829025000000000034e+01	0.000000000000000000e+00	0.000000000000000000e+00	0.000000000000000000e+00	-1.510832000000000086e+01	-4.466749999999999887e-01	0.000000000000000000e+00	-1.839350000000000041e+00	0.000000000000000000e+00	0.000000000000000000e+00	5.000000000000000000e-01
0.000000000000000000e+00	0.000000000000000000e+00	0.000000000000000000e+00	0.000000000000000000e+00	0.000000000000000000e+00	2.596975833333333483e+01	0.000000000000000000e+00	0.000000000000000000e+00	-3.022775833333333395e+01	0.000000000000000000e+00	2.256825833333333264e+01	5.242091666666666328e+01	9.116627499999999884e+01	0.000000000000000000e+00	0.000000000000000000e+00	0.000000000000000000e+00	-2.802105833333333251e+01	-2.311290833333333339e+01	0.000000000000000000e+00	-3.678700000000000081e+00	0.000000000000000000e+00	0.000000000000000000e+00	1.000000000000000000e+00
0.000000000000000000e+00	6.948935000000000173e+01	0.000000000000000000e+00	-7.139655000000000484e+01	0.000000000000000000e+00	1.096504249999999985e+02	0.000000000000000000e+00	0.000000000000000000e+00	-1.124832250000000045e+02	0.000000000000000000e+00	3.533437500000000142e+01	7.616644999999999754e+01	3.395988750000000209e+02	0.000000000000000000e+00	0.000000000000000000e+00	0.000000000000000000e+00	-4.078717499999999774e+01	0.000000000000000000e+00	0.000000000000000000e+00	-3.678700000000000081e+00	0.000000000000000000e+00	6.960984999999999445e+01	1.000000000000000000e+00
0.000000000000000000e+00	0.000000000000000000e+00	0.000000000000000000e+00	0.000000000000000000e+00	4.939811999999999870e+01	7.308097999999999672e+01	0.000000000000000000e+00	0.000000000000000000e+00	-5.677147000000000077e+01	0.000000000000000000e+00	1.408625999999999934e+01	0.000000000000000000e+00	1.491958999999999946e+02	0.000000000000000000e+00	0.000000000000000000e+00	0.000000000000000000e+00	-1.953905999999999921e+01	0.000000000000000000e+00	0.000000000000000000e+00	-3.678700000000000081e+00	0.000000000000000000e+00	1.394120000000000026e+01	1.000000000000000000e+00
0.000000000000000000e+00	0.000000000000000000e+00	7.199752631578947515e+00	0.000000000000000000e+00	2.196315789473684177e+01	8.659502631578947174e+00	0.000000000000000000e+00	0.000000000000000000e+00	-3.299266052631578816e+01	0.000000000000000000e+00	0.000000000000000000e+00	1.810195526315789394e+01	7.713582368421052138e+01	0.000000000000000000e+00	0.000000000000000000e+00	0.000000000000000000e+00	-2.726399999999999935e+00	0.000000000000000000e+00	0.000000000000000000e+00	-1.839350000000000041e+00	0.000000000000000000e+00	2.202340789473684168e+01	5.000000000000000000e-01
0.000000000000000000e+00	0.000000000000000000e+00	0.000000000000000000e+00	0.000000000000000000e+00	4.387999999999999901e+00	1.007965000000000089e+01	0.000000000000000000e+00	0.000000000000000000e+00	-2.126512500000000117e+01	0.000000000000000000e+00	0.000000000000000000e+00	0.000000000000000000e+00	4.975930000000000319e+01	2.815804999999999936e+01	0.000000000000000000e+00	0.000000000000000000e+00	-2.726399999999999935e+00	-4.466749999999999887e-01	0.000000000000000000e+00	-1.839350000000000041e+00	0.000000000000000000e+00	7.458000000000000185e-01	5.000000000000000000e-01
0.000000000000000000e+00	0.000000000000000000e+00	0.000000000000000000e+00	2.706710999999999956e+01	2.554710999999999999e+01	0.000000000000000000e+00	0.000000000000000000e+00	0.000000000000000000e+00	-1.657318000000000069e+01	0.000000000000000000e+00	0.000000000000000000e+00	5.162200000000000344e+00	1.002999999999999936e+01	0.000000000000000000e+00	0.000000000000000000e+00	0.000000000000000000e+00	-2.726399999999999935e+00	-9.419499999999999540e-01	0.000000000000000000e+00	-1.839350000000000041e+00	0.000000000000000000e+00	0.000000000000000000e+00	5.000000000000000000e-01
3.278300000000000214e+00	3.520830000000000126e+01	0.000000000000000000e+00	-8.933499999999999774e-01	2.748850000000000016e+00	4.364880000000000138e+01	0.000000000000000000e+00	0.000000000000000000e+00	-2.441734999999999900e+01	0.000000000000000000e+00	0.000000000000000000e+00	0.000000000000000000e+00	5.695709999999999695e+01	0.000000000000000000e+00	0.000000000000000000e+00	0.000000000000000000e+00	-2.726399999999999935e+00	0.000000000000000000e+00	0.000000000000000000e+00	-1.839350000000000041e+00	0.000000000000000000e+00	0.000000000000000000e+00	5.000000000000000000e-01
0.000000000000000000e+00	0.000000000000000000e+00	7.785405555555555246e+00	0.000000000000000000e+00	1.921301111111111126e+01	2.974478518518518655e+01	0.000000000000000000e+00	0.000000000000000000e+00	-2.139593086419753121e+01	0.000000000000000000e+00	0.000000000000000000e+00	0.000000000000000000e+00	5.534559629629629285e+01	0.000000000000000000e+00	0.000000000000000000e+00	0.000000000000000000e+00	-2.726399999999999935e+00	-2.866737037037037084e+00	0.000000000000000000e+00	-1.839350000000000041e+00	0.000000000000000000e+00	0.000000000000000000e+00	5.000000000000000000e-01
6.556600000000000428e+00	0.000000000000000000e+00	0.000000000000000000e+00	0.000000000000000000e+00	4.774766000000000332e+01	7.757589000000000112e+01	0.000000000000000000e+00	0.000000000000000000e+00	-5.498301000000000016e+01	0.000000000000000000e+00	2.023162999999999911e+01	0.000000000000000000e+00	1.446557500000000118e+02	0.000000000000000000e+00	0.000000000000000000e+00	0.000000000000000000e+00	-2.568442999999999898e+01	0.000000000000000000e+00	0.000000000000000000e+00	-3.678700000000000081e+00	0.000000000000000000e+00	0.000000000000000000e+00	1.000000000000000000e+00
0.000000000000000000e+00	0.000000000000000000e+00	0.000000000000000000e+00	0.000000000000000000e+00	1.485887875000000058e+01	0.000000000000000000e+00	0.000000000000000000e+00	0.000000000000000000e+00	-3.266938125000000070e+01	0.000000000000000000e+00	0.000000000000000000e+00	1.965717874999999992e+01	7.895283166666666830e+01	7.175116666666666809e+00	0.000000000000000000e+00	0.000000000000000000e+00	-2.726399999999999935e+00	0.000000000000000000e+00	0.000000000000000000e+00	-1.839350000000000041e+00	0.000000000000000000e+00	3.087385749999999973e+01	5.000000000000000000e-01
0.000000000000000000e+00	0.000000000000000000e+00	0.000000000000000000e+00	-3.442129722222222199e+01	4.394483055555555495e+01	8.330416944444444027e+01	0.000000000000000000e+00	0.000000000000000000e+00	-8.613696944444444625e+01	0.000000000000000000e+00	3.453263888888888999e+01	3.919119722222222180e+01	2.548447416666666641e+02	0.000000000000000000e+00	0.000000000000000000e+00	0.000000000000000000e+00	-3.998543888888888631e+01	0.000000000000000000e+00	0.000000000000000000e+00	-3.678700000000000081e+00	0.000000000000000000e+00	4.120764722222222076e+01	1.000000000000000000e+00
0.000000000000000000e+00	0.000000000000000000e+00	0.000000000000000000e+00	1.467416249999999955e+01	3.060557500000000175e+01	3.301892500000000297e+01	0.000000000000000000e+00	0.000000000000000000e+00	-2.169699791666666755e+01	0.000000000000000000e+00	0.000000000000000000e+00	-1.228921249999999965e+01	4.304892499999999700e+01	0.000000000000000000e+00	0.000000000000000000e+00	0.000000000000000000e+00	-2.726399999999999935e+00	0.000000000000000000e+00	0.000000000000000000e+00	-1.839350000000000041e+00	0.000000000000000000e+00	0.000000000000000000e+00	5.000000000000000000e-01
0.000000000000000000e+00	0.000000000000000000e+00	8.573050000000000281e+00	-4.102697500000000019e+01	1.806645500000000126e+01	5.105977500000000191e+01	0.000000000000000000e+00	0.000000000000000000e+00	-5.247617499999999779e+01	0.000000000000000000e+00	0.000000000000000000e+00	1.283195500000000067e+01	1.805100449999999910e+02	0.000000000000000000e+00	0.000000000000000000e+00	0.000000000000000000e+00	-2.726399999999999935e+00	0.000000000000000000e+00	0.000000000000000000e+00	-1.839350000000000041e+00	0.000000000000000000e+00	5.113708499999999901e+01	5.000000000000000000e-01
0.000000000000000000e+00	0.000000000000000000e+00	7.680836111111110753e+00	0.000000000000000000e+00	2.340640833333333504e+01	0.000000000000000000e+00	0.000000000000000000e+00	0.000000000000000000e+00	-3.948728750000000076e+01	0.000000000000000000e+00	0.000000000000000000e+00	2.820470833333333260e+01	9.060616111111110627e+01	0.000000000000000000e+00	0.000000000000000000e+00	0.000000000000000000e+00	-2.726399999999999935e+00	0.000000000000000000e+00	0.000000000000000000e+00	-1.839350000000000041e+00	0.000000000000000000e+00	3.260724444444444714e+01	5.000000000000000000e-01
1.498583333333333378e+00	0.000000000000000000e+00	6.786349999999999660e+00	0.000000000000000000e+00	1.721490000000000009e+01	2.791318333333333257e+01	0.000000000000000000e+00	0.000000000000000000e+00	-2.009160833333333329e+01	0.000000000000000000e+00	0.000000000000000000e+00	0.000000000000000000e+00	5.301446666666666374e+01	0.000000000000000000e+00	0.000000000000000000e+00	0.000000000000000000e+00	-2.726399999999999935e+00	-2.949991666666666568e+00	0.000000000000000000e+00	-1.839350000000000041e+00	0.000000000000000000e+00	0.000000000000000000e+00	5.000000000000000000e-01
0.000000000000000000e+00	0.000000000000000000e+00	0.000000000000000000e+00	7.698744444444444390e+00	0.000000000000000000e+00	1.860344953703703652e+01	0.000000000000000000e+00	0.000000000000000000e+00	-2.143624953703703540e+01	0.000000000000000000e+00	1.195196064814814818e+01	3.888706574074073785e+01	6.256737083333333516e+01	0.000000000000000000e+00	0.000000000000000000e+00	0.000000000000000000e+00	-1.740476064814814805e+01	-2.182034953703703550e+01	0.000000000000000000e+00	-3.678700000000000081e+00	0.000000000000000000e+00	0.000000000000000000e+00	1.000000000000000000e+00
0.000000000000000000e+00	0.000000000000000000e+00	7.500889473684210884e+00	-9.536000000000000032e-01	0.000000000000000000e+00	9.914239473684210324e+00	0.000000000000000000e+00	0.000000000000000000e+00	-1.133063947368420976e+01	0.000000000000000000e+00	0.000000000000000000e+00	1.775062894736842267e+01	3.506651842105263484e+01	0.000000000000000000e+00	0.000000000000000000e+00	0.000000000000000000e+00	-2.726399999999999935e+00	-1.095648421052631605e+01	0.000000000000000000e+00	-1.839350000000000041e+00	0.000000000000000000e+00	6.024999999999999800e-02	5.000000000000000000e-01
0.000000000000000000e+00	0.000000000000000000e+00	0.000000000000000000e+00	0.000000000000000000e+00	5.382887999999999806e+01	8.773861999999999739e+01	0.000000000000000000e+00	0.000000000000000000e+00	-5.942508000000000123e+01	0.000000000000000000e+00	2.252644000000000091e+01	0.000000000000000000e+00	1.558346999999999980e+02	0.000000000000000000e+00	0.000000000000000000e+00	0.000000000000000000e+00	-2.797924000000000078e+01	-8.933499999999999774e-01	0.000000000000000000e+00	-3.678700000000000081e+00	0.000000000000000000e+00	1.491600000000000037e+00	1.000000000000000000e+00
0.000000000000000000e+00	2.072510000000000119e+01	0.000000000000000000e+00	-1.959434999999999860e+01	6.488699999999999690e+00	3.820020000000000238e+01	0.000000000000000000e+00	0.000000000000000000e+00	-3.961659999999999826e+01	0.000000000000000000e+00	0.000000000000000000e+00	1.340625000000000000e+01	1.199244000000000057e+02	0.000000000000000000e+00	0.000000000000000000e+00	0.000000000000000000e+00	-2.726399999999999935e+00	0.000000000000000000e+00	0.000000000000000000e+00	-1.839350000000000041e+00	0.000000000000000000e+00	3.584709999999999752e+01	5.000000000000000000e-01
1.052271538461538469e+01	0.000000000000000000e+00	0.000000000000000000e+00	0.000000000000000000e+00	0.000000000000000000e+00	1.459750000000000103e+00	0.000000000000000000e+00	0.000000000000000000e+00	-1.435246538461538535e+01	0.000000000000000000e+00	0.000000000000000000e+00	1.422516538461538538e+01	4.317839615384615115e+01	0.000000000000000000e+00	0.000000000000000000e+00	0.000000000000000000e+00	-2.726399999999999935e+00	-5.443307692307691958e+00	0.000000000000000000e+00	-1.839350000000000041e+00	0.000000000000000000e+00	1.058296538461538461e+01	5.000000000000000000e-01
0.000000000000000000e+00	3.460686666666666866e+01	0.000000000000000000e+00	0.000000000000000000e+00	4.650425000000000253e+00	4.167064166666666836e+01	0.000000000000000000e+00	0.000000000000000000e+00	-2.583927916666666746e+01	0.000000000000000000e+00	0.000000000000000000e+00	2.384949999999999903e+00	5.848699166666666827e+01	0.000000000000000000e+00	0.000000000000000000e+00	0.000000000000000000e+00	-2.726399999999999935e+00	0.000000000000000000e+00	0.000000000000000000e+00	-1.839350000000000041e+00	0.000000000000000000e+00	3.393174999999999830e+00	5.000000000000000000e-01
0.000000000000000000e+00	0.000000000000000000e+00	4.213717241379310252e+00	0.000000000000000000e+00	1.867851896551724167e+01	0.000000000000000000e+00	0.000000000000000000e+00	0.000000000000000000e+00	-3.239545344827585893e+01	0.000000000000000000e+00	0.000000000000000000e+00	2.347681896551724279e+01	7.295537413793103099e+01	0.000000000000000000e+00	0.000000000000000000e+00	0.000000000000000000e+00	-2.726399999999999935e+00	0.000000000000000000e+00	0.000000000000000000e+00	-1.839350000000000041e+00	5.673467241379309911e+00	2.441223620689655149e+01	5.000000000000000000e-01
0.000000000000000000e+00	0.000000000000000000e+00	2.372113541666666769e+00	9.078094791666666552e+00	0.000000000000000000e+00	0.000000000000000000e+00	0.000000000000000000e+00	0.000000000000000000e+00	-7.036068750000000094e+00	0.000000000000000000e+00	0.000000000000000000e+00	1.746452187499999908e+01	1.477422708333333290e+01	0.000000000000000000e+00	0.000000000000000000e+00	0.000000000000000000e+00	-2.726399999999999935e+00	-1.087215833333333315e+01	0.000000000000000000e+00	-1.839350000000000041e+00	0.000000000000000000e+00	0.000000000000000000e+00	5.000000000000000000e-01
0.000000000000000000e+00	0.000000000000000000e+00	0.000000000000000000e+00	-2.282712083333333197e+01	0.000000000000000000e+00	0.000000000000000000e+00	0.000000000000000000e+00	0.000000000000000000e+00	-3.383198749999999677e+01	0.000000000000000000e+00	0.000000000000000000e+00	2.762542083333333309e+01	9.729952916666667306e+01	1.182554166666666617e+01	0.000000000000000000e+00	0.000000000000000000e+00	-2.726399999999999935e+00	0.000000000000000000e+00	0.000000000000000000e+00	-1.839350000000000041e+00	1.817669583333333350e+01	2.863364583333333258e+01	5.000000000000000000e-01
1.982601904761904876e+01	0.000000000000000000e+00	1.965666666666666673e-01	-2.077961904761904677e+01	0.000000000000000000e+00	2.243593571428571565e+01	0.000000000000000000e+00	0.000000000000000000e+00	-2.385233571428571508e+01	0.000000000000000000e+00	0.000000000000000000e+00	3.141983333333333128e+00	9.245762619047619069e+01	0.000000000000000000e+00	0.000000000000000000e+00	0.000000000000000000e+00	-2.726399999999999935e+00	0.000000000000000000e+00	0.000000000000000000e+00	-1.839350000000000041e+00	0.000000000000000000e+00	1.988626904761904868e+01	5.000000000000000000e-01
0.000000000000000000e+00	0.000000000000000000e+00	6.183830952380952262e+00	-1.891539285714285867e+01	0.000000000000000000e+00	0.000000000000000000e+00	0.000000000000000000e+00	0.000000000000000000e+00	-3.657255476190476173e+01	0.000000000000000000e+00	0.000000000000000000e+00	2.371369285714285624e+01	1.021950833333333293e+02	2.655897380952380971e+01	0.000000000000000000e+00	0.000000000000000000e+00	-2.726399999999999935e+00	0.000000000000000000e+00	0.000000000000000000e+00	-1.839350000000000041e+00	0.000000000000000000e+00	2.661922380952380962e+01	5.000000000000000000e-01
0.000000000000000000e+00	0.000000000000000000e+00	6.852655494505494715e+00	0.000000000000000000e+00	2.264824175824175778e-01	9.459335164835165344e+00	0.000000000000000000e+00	0.000000000000000000e+00	-1.090888791208791275e+01	0.000000000000000000e+00	0.000000000000000000e+00	1.712102857142857104e+01	3.319464615384615058e+01	0.000000000000000000e+00	0.000000000000000000e+00	0.000000000000000000e+00	-2.726399999999999935e+00	-1.077779065934065983e+01	0.000000000000000000e+00	-1.839350000000000041e+00	0.000000000000000000e+00	0.000000000000000000e+00	5.000000000000000000e-01
9.523533333333332962e+00	0.000000000000000000e+00	0.000000000000000000e+00	0.000000000000000000e+00	0.000000000000000000e+00	2.135506249999999895e+01	0.000000000000000000e+00	0.000000000000000000e+00	-2.418786250000000138e+01	0.000000000000000000e+00	7.004829166666667106e+00	2.808040833333333453e+01	7.852095416666666949e+01	0.000000000000000000e+00	0.000000000000000000e+00	0.000000000000000000e+00	-1.245762916666666698e+01	-1.641702083333333206e+01	0.000000000000000000e+00	-3.678700000000000081e+00	0.000000000000000000e+00	6.786349999999999660e+00	1.000000000000000000e+00
0.000000000000000000e+00	0.000000000000000000e+00	0.000000000000000000e+00	5.394499999999999851e-01	0.000000000000000000e+00	1.741908888888888995e+01	0.000000000000000000e+00	0.000000000000000000e+00	-1.058609444444444492e+01	0.000000000000000000e+00	0.000000000000000000e+00	1.025171944444444527e+01	3.958922777777777924e+01	0.000000000000000000e+00	0.000000000000000000e+00	0.000000000000000000e+00	-2.726399999999999935e+00	-1.170597916666666727e+01	0.000000000000000000e+00	-1.839350000000000041e+00	0.000000000000000000e+00	6.070069444444444073e+00	5.000000000000000000e-01
0.000000000000000000e+00	0.000000000000000000e+00	0.000000000000000000e+00	5.394499999999999851e-01	0.000000000000000000e+00	5.278950000000000031e+00	0.000000000000000000e+00	0.000000000000000000e+00	-1.058609444444444492e+01	0.000000000000000000e+00	0.000000000000000000e+00	1.632178888888888935e+01	2.744908888888888754e+01	0.000000000000000000e+00	0.000000000000000000e+00	0.000000000000000000e+00	-2.726399999999999935e+00	-8.670944444444444343e+00	0.000000000000000000e+00	-1.839350000000000041e+00	1.214013888888888815e+01	0.000000000000000000e+00	5.000000000000000000e-01
3.762455555555555442e+00	0.000000000000000000e+00	0.000000000000000000e+00	9.568980555555555156e+00	0.000000000000000000e+00	0.000000000000000000e+00	0.000000000000000000e+00	0.000000000000000000e+00	-6.395273611111111478e+00	0.000000000000000000e+00	0.000000000000000000e+00	1.321118055555555593e+01	1.379245555555555569e+01	0.000000000000000000e+00	0.000000000000000000e+00	0.000000000000000000e+00	-2.726399999999999935e+00	-8.990930555555555870e+00	0.000000000000000000e+00	-1.839350000000000041e+00	0.000000000000000000e+00	0.000000000000000000e+00	5.000000000000000000e-01
0.000000000000000000e+00	3.643863333333333543e+01	0.000000000000000000e+00	7.458000000000000185e-01	4.387999999999999901e+00	4.651828333333333632e+01	0.000000000000000000e+00	0.000000000000000000e+00	-2.503251666666666608e+01	0.000000000000000000e+00	0.000000000000000000e+00	0.000000000000000000e+00	5.654828333333333035e+01	0.000000000000000000e+00	0.000000000000000000e+00	0.000000000000000000e+00	-2.726399999999999935e+00	-8.195750000000000535e-01	0.000000000000000000e+00	-1.839350000000000041e+00	0.000000000000000000e+00	0.000000000000000000e+00	5.000000000000000000e-01
0.000000000000000000e+00	0.000000000000000000e+00	0.000000000000000000e+00	0.000000000000000000e+00	1.762800000000000011e+01	2.004135000000000133e+01	0.000000000000000000e+00	0.000000000000000000e+00	-2.151342083333333477e+01	0.000000000000000000e+00	0.000000000000000000e+00	2.384949999999999903e+00	4.983527500000000288e+01	0.000000000000000000e+00	0.000000000000000000e+00	0.000000000000000000e+00	-2.726399999999999935e+00	0.000000000000000000e+00	0.000000000000000000e+00	-1.839350000000000041e+00	1.297757499999999986e+01	3.393174999999999830e+00	5.000000000000000000e-01
0.000000000000000000e+00	0.000000000000000000e+00	2.601458333333333428e+00	3.140908333333333413e+00	0.000000000000000000e+00	1.308332500000000032e+01	0.000000000000000000e+00	0.000000000000000000e+00	-8.418212499999999210e+00	0.000000000000000000e+00	0.000000000000000000e+00	1.198602499999999971e+01	2.831624166666666653e+01	0.000000000000000000e+00	0.000000000000000000e+00	0.000000000000000000e+00	-2.726399999999999935e+00	-1.170597916666666727e+01	0.000000000000000000e+00	-1.839350000000000041e+00	0.000000000000000000e+00	0.000000000000000000e+00	5.000000000000000000e-01
0.000000000000000000e+00	0.000000000000000000e+00	0.000000000000000000e+00	3.393174999999999830e+00	0.000000000000000000e+00	2.413349999999999884e+00	0.000000000000000000e+00	0.000000000000000000e+00	-9.080951388888889753e+00	0.000000000000000000e+00	0.000000000000000000e+00	1.616918611111110948e+01	2.157716111111110990e+01	0.000000000000000000e+00	0.000000000000000000e+00	0.000000000000000000e+00	-2.726399999999999935e+00	-8.588705555555556259e+00	0.000000000000000000e+00	-1.839350000000000041e+00	9.133811111111111103e+00	0.000000000000000000e+00	5.000000000000000000e-01
0.000000000000000000e+00	0.000000000000000000e+00	0.000000000000000000e+00	6.144543577981651516e+00	0.000000000000000000e+00	6.561680733944954547e+00	0.000000000000000000e+00	0.000000000000000000e+00	-7.978080733944953984e+00	0.000000000000000000e+00	0.000000000000000000e+00	1.325787110091743060e+01	2.353393577981651319e+01	0.000000000000000000e+00	0.000000000000000000e+00	0.000000000000000000e+00	-2.726399999999999935e+00	-1.058289770642201866e+01	0.000000000000000000e+00	-1.839350000000000041e+00	0.000000000000000000e+00	3.471127522935779641e+00	5.000000000000000000e-01
0.000000000000000000e+00	4.628748888888888757e+01	1.764833333333333254e-01	-8.933499999999999774e-01	0.000000000000000000e+00	4.887732222222221878e+01	0.000000000000000000e+00	0.000000000000000000e+00	-2.711985277777777625e+01	0.000000000000000000e+00	0.000000000000000000e+00	3.101816666666666666e+00	5.926028888888888702e+01	0.000000000000000000e+00	0.000000000000000000e+00	0.000000000000000000e+00	-2.726399999999999935e+00	0.000000000000000000e+00	0.000000000000000000e+00	-1.839350000000000041e+00	0.000000000000000000e+00	0.000000000000000000e+00	5.000000000000000000e-01
0.000000000000000000e+00	0.000000000000000000e+00	0.000000000000000000e+00	-1.407856875000000052e+01	0.000000000000000000e+00	2.125368541666666644e+01	0.000000000000000000e+00	0.000000000000000000e+00	-2.267008541666666588e+01	0.000000000000000000e+00	0.000000000000000000e+00	1.645554270833333277e+01	8.506750833333333617e+01	0.000000000000000000e+00	0.000000000000000000e+00	0.000000000000000000e+00	-2.726399999999999935e+00	-9.416179687499999673e+00	0.000000000000000000e+00	-1.839350000000000041e+00	0.000000000000000000e+00	2.689191145833333252e+01	5.000000000000000000e-01
0.000000000000000000e+00	0.000000000000000000e+00	4.042951980198020046e+00	0.000000000000000000e+00	0.000000000000000000e+00	0.000000000000000000e+00	0.000000000000000000e+00	0.000000000000000000e+00	-1.639546930693069271e+01	0.000000000000000000e+00	0.000000000000000000e+00	1.955610495049505104e+01	4.229467326732672916e+01	8.522767326732672899e+00	0.000000000000000000e+00	0.000000000000000000e+00	-2.726399999999999935e+00	-7.378902475247524961e+00	0.000000000000000000e+00	-1.839350000000000041e+00	0.000000000000000000e+00	7.828000990099010181e+00	5.000000000000000000e-01
0.000000000000000000e+00	0.000000000000000000e+00	6.786349999999999660e+00	0.000000000000000000e+00	1.721490000000000009e+01	2.641460000000000008e+01	0.000000000000000000e+00	0.000000000000000000e+00	-2.159019166666666578e+01	0.000000000000000000e+00	0.000000000000000000e+00	0.000000000000000000e+00	5.451304999999999978e+01	4.495750000000000135e+00	0.000000000000000000e+00	0.000000000000000000e+00	-2.726399999999999935e+00	-2.200699999999999878e+00	0.000000000000000000e+00	-1.839350000000000041e+00	0.000000000000000000e+00	0.000000000000000000e+00	5.000000000000000000e-01
0.000000000000000000e+00	0.000000000000000000e+00	6.786349999999999660e+00	0.000000000000000000e+00	1.369700000000000084e-01	9.336669999999999803e+00	0.000000000000000000e+00	0.000000000000000000e+00	-1.085363333333333280e+01	0.000000000000000000e+00	0.000000000000000000e+00	1.717849333333333206e+01	3.303993333333333027e+01	0.000000000000000000e+00	0.000000000000000000e+00	0.000000000000000000e+00	-2.726399999999999935e+00	-1.078994666666666724e+01	0.000000000000000000e+00	-1.839350000000000041e+00	1.005633333333333379e-01	0.000000000000000000e+00	5.000000000000000000e-01
0.000000000000000000e+00	0.000000000000000000e+00	0.000000000000000000e+00	-8.933499999999999774e-01	4.387999999999999901e+00	1.007965000000000089e+01	0.000000000000000000e+00	0.000000000000000000e+00	-2.227014374999999902e+01	0.000000000000000000e+00	0.000000000000000000e+00	0.000000000000000000e+00	5.266268749999999699e+01	2.927473750000000052e+01	0.000000000000000000e+00	0.000000000000000000e+00	-2.726399999999999935e+00	0.000000000000000000e+00	0.000000000000000000e+00	-1.839350000000000041e+00	0.000000000000000000e+00	1.639150000000000107e+00	5.000000000000000000e-01
0.000000000000000000e+00	0.000000000000000000e+00	0.000000000000000000e+00	0.000000000000000000e+00	0.000000000000000000e+00	0.000000000000000000e+00	0.000000000000000000e+00	0.000000000000000000e+00	-1.750928000000000040e+01	0.000000000000000000e+00	0.000000000000000000e+00	2.495161999999999836e+01	5.118909000000000020e+01	0.000000000000000000e+00	0.000000000000000000e+00	0.000000000000000000e+00	-2.726399999999999935e+00	-1.007666000000000039e+01	0.000000000000000000e+00	-1.839350000000000041e+00	1.459750000000000103e+00	1.984966999999999970e+01	5.000000000000000000e-01
0.000000000000000000e+00	4.573981666666666968e+01	0.000000000000000000e+00	0.000000000000000000e+00	3.639000000000000012e-01	4.762371666666666670e+01	0.000000000000000000e+00	0.000000000000000000e+00	-2.685148333333333426e+01	0.000000000000000000e+00	0.000000000000000000e+00	3.278300000000000214e+00	5.765371666666666783e+01	0.000000000000000000e+00	0.000000000000000000e+00	0.000000000000000000e+00	-2.726399999999999935e+00	0.000000000000000000e+00	0.000000000000000000e+00	-1.839350000000000041e+00	0.000000000000000000e+00	0.000000000000000000e+00	5.000000000000000000e-01
1.063500384615384675e+01	0.000000000000000000e+00	0.000000000000000000e+00	0.000000000000000000e+00	1.099890384615384598e+01	0.000000000000000000e+00	0.000000000000000000e+00	0.000000000000000000e+00	-2.619353269230769143e+01	0.000000000000000000e+00	0.000000000000000000e+00	1.579720384615384532e+01	6.697281923076923249e+01	0.000000000000000000e+00	0.000000000000000000e+00	0.000000000000000000e+00	-2.726399999999999935e+00	0.000000000000000000e+00	0.000000000000000000e+00	-1.839350000000000041e+00	0.000000000000000000e+00	2.315390769230769408e+01	5.000000000000000000e-01
0.000000000000000000e+00	3.328068181818181870e+01	1.129012727272727190e+01	-3.423428181818182026e+01	0.000000000000000000e+00	4.698415909090908826e+01	0.000000000000000000e+00	0.000000000000000000e+00	-4.840055909090909125e+01	0.000000000000000000e+00	0.000000000000000000e+00	2.532910454545454471e+01	1.462762772727272704e+02	0.000000000000000000e+00	0.000000000000000000e+00	0.000000000000000000e+00	-2.726399999999999935e+00	0.000000000000000000e+00	0.000000000000000000e+00	-1.839350000000000041e+00	0.000000000000000000e+00	3.334093181818181506e+01	5.000000000000000000e-01
0.000000000000000000e+00	0.000000000000000000e+00	0.000000000000000000e+00	1.520000000000000018e+00	0.000000000000000000e+00	0.000000000000000000e+00	0.000000000000000000e+00	0.000000000000000000e+00	-1.089604444444444376e+01	0.000000000000000000e+00	0.000000000000000000e+00	1.935503888888888824e+01	2.422283888888888725e+01	0.000000000000000000e+00	0.000000000000000000e+00	0.000000000000000000e+00	-2.726399999999999935e+00	-8.038369444444445122e+00	0.000000000000000000e+00	-1.839350000000000041e+00	1.419283888888888967e+01	0.000000000000000000e+00	5.000000000000000000e-01
7.994764743589743539e+00	0.000000000000000000e+00	0.000000000000000000e+00	0.000000000000000000e+00	1.264518974358974290e+01	7.175116666666666809e+00	0.000000000000000000e+00	0.000000000000000000e+00	-2.446970448717948798e+01	0.000000000000000000e+00	0.000000000000000000e+00	1.026837307692307633e+01	6.374260705128205018e+01	0.000000000000000000e+00	0.000000000000000000e+00	0.000000000000000000e+00	-2.726399999999999935e+00	0.000000000000000000e+00	0.000000000000000000e+00	-1.839350000000000041e+00	0.000000000000000000e+00	1.927136282051282024e+01	5.000000000000000000e-01
2.475444230769230813e+00	0.000000000000000000e+00	0.000000000000000000e+00	0.000000000000000000e+00	1.430098589743589699e+01	0.000000000000000000e+00	0.000000000000000000e+00	0.000000000000000000e+00	-2.778129679487179615e+01	0.000000000000000000e+00	0.000000000000000000e+00	1.909928589743589811e+01	6.484647115384615290e+01	0.000000000000000000e+00	0.000000000000000000e+00	0.000000000000000000e+00	-2.726399999999999935e+00	0.000000000000000000e+00	0.000000000000000000e+00	-1.839350000000000041e+00	7.175116666666666809e+00	2.258295512820512840e+01	5.000000000000000000e-01
0.000000000000000000e+00	3.200919999999999987e+01	0.000000000000000000e+00	1.459750000000000103e+00	0.000000000000000000e+00	0.000000000000000000e+00	0.000000000000000000e+00	0.000000000000000000e+00	-3.583894999999999698e+01	0.000000000000000000e+00	0.000000000000000000e+00	3.717139999999999844e+01	7.416889999999999361e+01	0.000000000000000000e+00	0.000000000000000000e+00	0.000000000000000000e+00	-2.726399999999999935e+00	-9.118249999999999966e-01	0.000000000000000000e+00	-1.839350000000000041e+00	0.000000000000000000e+00	3.206945000000000334e+01	5.000000000000000000e-01
3.278300000000000214e+00	0.000000000000000000e+00	0.000000000000000000e+00	-8.933499999999999774e-01	2.748850000000000016e+00	8.440500000000000114e+00	0.000000000000000000e+00	0.000000000000000000e+00	-2.001631250000000151e+01	0.000000000000000000e+00	0.000000000000000000e+00	0.000000000000000000e+00	4.815502500000000197e+01	2.640622499999999917e+01	0.000000000000000000e+00	0.000000000000000000e+00	-2.726399999999999935e+00	0.000000000000000000e+00	0.000000000000000000e+00	-1.839350000000000041e+00	0.000000000000000000e+00	0.000000000000000000e+00	5.000000000000000000e-01
0.000000000000000000e+00	1.701408958333333388e+01	0.000000000000000000e+00	0.000000000000000000e+00	4.650425000000000253e+00	0.000000000000000000e+00	0.000000000000000000e+00	0.000000000000000000e+00	-3.266938125000000070e+01	0.000000000000000000e+00	0.000000000000000000e+00	2.646281458333333347e+01	7.214719583333332764e+01	7.175116666666666809e+00	0.000000000000000000e+00	0.000000000000000000e+00	-2.726399999999999935e+00	0.000000000000000000e+00	0.000000000000000000e+00	-1.839350000000000041e+00	0.000000000000000000e+00	2.747103958333333296e+01	5.000000000000000000e-01
0.000000000000000000e+00	0.000000000000000000e+00	0.000000000000000000e+00	-8.631042857142857017e+00	2.111642142857142801e+01	3.454576428571428437e+01	0.000000000000000000e+00	0.000000000000000000e+00	-3.230772857142856935e+01	0.000000000000000000e+00	0.000000000000000000e+00	0.000000000000000000e+00	9.678629285714285402e+01	0.000000000000000000e+00	0.000000000000000000e+00	0.000000000000000000e+00	-2.726399999999999935e+00	0.000000000000000000e+00	0.000000000000000000e+00	-1.839350000000000041e+00	0.000000000000000000e+00	2.610526428571428426e+01	5.000000000000000000e-01
0.000000000000000000e+00	0.000000000000000000e+00	0.000000000000000000e+00	1.491600000000000037e+00	9.601399999999999935e+00	2.139740000000000109e+01	0.000000000000000000e+00	0.000000000000000000e+00	-4.116172499999999701e+01	0.000000000000000000e+00	4.127000000000000113e-01	0.000000000000000000e+00	9.570265000000000555e+01	5.341984999999999673e+01	0.000000000000000000e+00	0.000000000000000000e+00	-5.865499999999999936e+00	-1.639150000000000107e+00	0.000000000000000000e+00	-3.678700000000000081e+00	0.000000000000000000e+00	0.000000000000000000e+00	1.000000000000000000e+00
0.000000000000000000e+00	0.000000000000000000e+00	0.000000000000000000e+00	-4.321026333333333014e+01	0.000000000000000000e+00	2.178140666666666547e+01	0.000000000000000000e+00	0.000000000000000000e+00	-7.734800333333333811e+01	0.000000000000000000e+00	1.695470666666666659e+01	4.798016333333332994e+01	2.284778433333333396e+02	5.273379666666667021e+01	0.000000000000000000e+00	0.000000000000000000e+00	-2.240750666666666646e+01	0.000000000000000000e+00	0.000000000000000000e+00	-3.678700000000000081e+00	0.000000000000000000e+00	4.999661333333333602e+01	1.000000000000000000e+00
0.000000000000000000e+00	0.000000000000000000e+00	8.000000000000000167e-02	-1.199999999999999956e+00	0.000000000000000000e+00	7.199999999999999734e-01	0.000000000000000000e+00	0.000000000000000000e+00	-1.000000000000000000e+00	0.000000000000000000e+00	0.000000000000000000e+00	4.799999999999999822e-01	3.919999999999999929e+00	0.000000000000000000e+00	0.000000000000000000e+00	0.000000000000000000e+00	0.000000000000000000e+00	0.000000000000000000e+00	0.000000000000000000e+00	0.000000000000000000e+00	0.000000000000000000e+00	1.520000000000000018e+00	0.000000000000000000e+00
0.000000000000000000e+00	0.000000000000000000e+00	0.000000000000000000e+00	1.252496250000000089e+01	2.773997500000000116e+01	3.301892500000000297e+01	0.000000000000000000e+00	0.000000000000000000e+00	-2.038359791666666609e+01	0.000000000000000000e+00	0.000000000000000000e+00	-1.157281249999999950e+01	4.304892499999999700e+01	0.000000000000000000e+00	0.000000000000000000e+00	0.000000000000000000e+00	-2.726399999999999935e+00	-7.164000000000000368e-01	0.000000000000000000e+00	-1.839350000000000041e+00	0.000000000000000000e+00	0.000000000000000000e+00	5.000000000000000000e-01
0.000000000000000000e+00	3.011075833333333307e+01	8.573050000000000281e+00	-4.102697500000000019e+01	0.000000000000000000e+00	5.105977500000000191e+01	0.000000000000000000e+00	0.000000000000000000e+00	-5.247617499999999779e+01	0.000000000000000000e+00	0.000000000000000000e+00	2.487625833333333247e+01	1.684657416666666734e+02	0.000000000000000000e+00	0.000000000000000000e+00	0.000000000000000000e+00	-2.726399999999999935e+00	0.000000000000000000e+00	0.000000000000000000e+00	-1.839350000000000041e+00	0.000000000000000000e+00	4.511493333333333311e+01	5.000000000000000000e-01
1.190600000000000058e+01	0.000000000000000000e+00	0.000000000000000000e+00	0.000000000000000000e+00	1.316324999999999967e+01	2.748260000000000147e+01	0.000000000000000000e+00	0.000000000000000000e+00	-1.648314166666666836e+01	0.000000000000000000e+00	0.000000000000000000e+00	-9.521050000000000679e+00	4.941859999999999786e+01	0.000000000000000000e+00	0.000000000000000000e+00	0.000000000000000000e+00	-2.726399999999999935e+00	0.000000000000000000e+00	0.000000000000000000e+00	-1.839350000000000041e+00	0.000000000000000000e+00	0.000000000000000000e+00	5.000000000000000000e-01
2.631578947368420907e-02	0.000000000000000000e+00	0.000000000000000000e+00	-5.000000000000000000e-01	0.000000000000000000e+00	0.000000000000000000e+00	0.000000000000000000e+00	0.000000000000000000e+00	-5.921052631578946901e-01	0.000000000000000000e+00	0.000000000000000000e+00	5.000000000000000000e-01	2.026315789473684070e+00	0.000000000000000000e+00	0.000000000000000000e+00	0.000000000000000000e+00	0.000000000000000000e+00	0.000000000000000000e+00	0.000000000000000000e+00	0.000000000000000000e+00	0.000000000000000000e+00	1.000000000000000000e+00	0.000000000000000000e+00
0.000000000000000000e+00	1.250000000000000000e+00	1.000000000000000000e+00	-3.000000000000000000e+00	0.000000000000000000e+00	0.000000000000000000e+00	0.000000000000000000e+00	0.000000000000000000e+00	-4.250000000000000000e+00	0.000000000000000000e+00	0.000000000000000000e+00	4.250000000000000000e+00	1.250000000000000000e+01	0.000000000000000000e+00	0.000000000000000000e+00	0.000000000000000000e+00	0.000000000000000000e+00	0.000000000000000000e+00	0.000000000000000000e+00	0.000000000000000000e+00	0.000000000000000000e+00	5.250000000000000000e+00	0.000000000000000000e+00
0.000000000000000000e+00	0.000000000000000000e+00	0.000000000000000000e+00	0.000000000000000000e+00	0.000000000000000000e+00	0.000000000000000000e+00	0.000000000000000000e+00	0.000000000000000000e+00	-1.207826666666666604e+01	0.000000000000000000e+00	0.000000000000000000e+00	2.019948333333333323e+01	2.810728333333333495e+01	0.000000000000000000e+00	0.000000000000000000e+00	0.000000000000000000e+00	-2.726399999999999935e+00	-7.700591666666666946e+00	0.000000000000000000e+00	-1.839350000000000041e+00	1.503728333333333289e+01	1.520000000000000018e+00	5.000000000000000000e-01
5.063291139240506250e-02	0.000000000000000000e+00	8.860759493670886111e-02	-3.164556962025316666e-01	0.000000000000000000e+00	1.392405063291139167e-01	0.000000000000000000e+00	0.000000000000000000e+00	-2.721518987341772222e-01	0.000000000000000000e+00	0.000000000000000000e+00	1.772151898734177222e-01	1.000000000000000000e+00	0.000000000000000000e+00	0.000000000000000000e+00	0.000000000000000000e+00	0.000000000000000000e+00	0.000000000000000000e+00	0.000000000000000000e+00	0.000000000000000000e+00	0.000000000000000000e+00	3.164556962025316666e-01	0.000000000000000000e+00
0.000000000000000000e+00	0.000000000000000000e+00	0.000000000000000000e+00	-2.868932555555555552e+01	0.000000000000000000e+00	0.000000000000000000e+00	0.000000000000000000e+00	0.000000000000000000e+00	-7.008753444444444369e+01	0.000000000000000000e+00	9.694237777777777509e+00	4.798016333333332994e+01	1.921754988888888818e+02	5.273379666666667021e+01	0.000000000000000000e+00	0.000000000000000000e+00	-1.514703777777777738e+01	0.000000000000000000e+00	0.000000000000000000e+00	-3.678700000000000081e+00	0.000000000000000000e+00	4.999661333333333602e+01	1.000000000000000000e+00
3.970819999999999794e+01	0.000000000000000000e+00	0.000000000000000000e+00	-4.161540000000000106e+01	0.000000000000000000e+00	4.512460000000000093e+01	0.000000000000000000e+00	0.000000000000000000e+00	-4.795739999999999981e+01	0.000000000000000000e+00	5.897000000000000020e-01	6.677100000000000257e+00	1.857296000000000049e+02	0.000000000000000000e+00	0.000000000000000000e+00	0.000000000000000000e+00	-6.042500000000000426e+00	0.000000000000000000e+00	0.000000000000000000e+00	-3.678700000000000081e+00	0.000000000000000000e+00	3.982869999999999777e+01	1.000000000000000000e+00
0.000000000000000000e+00	0.000000000000000000e+00	8.573050000000000281e+00	-8.933499999999999774e-01	2.518969999999999843e+01	3.617609999999999815e+01	0.000000000000000000e+00	0.000000000000000000e+00	-2.553219999999999956e+01	0.000000000000000000e+00	0.000000000000000000e+00	-5.294749999999999623e+00	6.448154999999999859e+01	1.129350000000000076e+00	0.000000000000000000e+00	0.000000000000000000e+00	-2.726399999999999935e+00	0.000000000000000000e+00	0.000000000000000000e+00	-1.839350000000000041e+00	0.000000000000000000e+00	0.000000000000000000e+00	5.000000000000000000e-01
1.111257916666666645e+01	0.000000000000000000e+00	0.000000000000000000e+00	0.000000000000000000e+00	3.642199999999999882e+00	1.716812916666666666e+01	0.000000000000000000e+00	0.000000000000000000e+00	-1.132590624999999918e+01	0.000000000000000000e+00	0.000000000000000000e+00	0.000000000000000000e+00	3.831070833333333070e+01	0.000000000000000000e+00	0.000000000000000000e+00	0.000000000000000000e+00	-2.726399999999999935e+00	-4.363814583333333275e+00	0.000000000000000000e+00	-1.839350000000000041e+00	0.000000000000000000e+00	0.000000000000000000e+00	5.000000000000000000e-01
2.384949999999999903e+00	2.586204999999999998e+01	0.000000000000000000e+00	0.000000000000000000e+00	7.035375000000000156e+00	3.769572500000000304e+01	0.000000000000000000e+00	0.000000000000000000e+00	-2.385182083333333480e+01	0.000000000000000000e+00	0.000000000000000000e+00	0.000000000000000000e+00	5.689702499999999930e+01	0.000000000000000000e+00	0.000000000000000000e+00	0.000000000000000000e+00	-2.726399999999999935e+00	0.000000000000000000e+00	0.000000000000000000e+00	-1.839350000000000041e+00	0.000000000000000000e+00	3.393174999999999830e+00	5.000000000000000000e-01
0.000000000000000000e+00	0.000000000000000000e+00	0.000000000000000000e+00	-1.407856875000000052e+01	0.000000000000000000e+00	2.413349999999999884e+00	0.000000000000000000e+00	0.000000000000000000e+00	-2.267008541666666588e+01	0.000000000000000000e+00	0.000000000000000000e+00	2.587571041666666716e+01	6.622717291666666029e+01	0.000000000000000000e+00	0.000000000000000000e+00	0.000000000000000000e+00	-2.726399999999999935e+00	-4.706095833333333367e+00	0.000000000000000000e+00	-1.839350000000000041e+00	1.884033541666666522e+01	1.747174375000000168e+01	5.000000000000000000e-01
0.000000000000000000e+00	0.000000000000000000e+00	0.000000000000000000e+00	0.000000000000000000e+00	0.000000000000000000e+00	2.413349999999999884e+00	0.000000000000000000e+00	0.000000000000000000e+00	-1.860690520833333395e+01	0.000000000000000000e+00	0.000000000000000000e+00	7.035375000000000156e+00	4.402224375000000123e+01	2.479254375000000010e+01	0.000000000000000000e+00	0.000000000000000000e+00	-2.726399999999999935e+00	-2.325212500000000126e+00	0.000000000000000000e+00	-1.839350000000000041e+00	0.000000000000000000e+00	3.393174999999999830e+00	5.000000000000000000e-01
0.000000000000000000e+00	0.000000000000000000e+00	0.000000000000000000e+00	0.000000000000000000e+00	1.000000000000000000e+00	1.500000000000000000e+00	0.000000000000000000e+00	0.000000000000000000e+00	-1.000000000000000000e+00	0.000000000000000000e+00	5.000000000000000000e-01	0.000000000000000000e+00	2.500000000000000000e+00	0.000000000000000000e+00	0.000000000000000000e+00	0.000000000000000000e+00	-5.000000000000000000e-01	0.000000000000000000e+00	0.000000000000000000e+00	0.000000000000000000e+00	0.000000000000000000e+00	0.000000000000000000e+00	0.000000000000000000e+00
0.000000000000000000e+00	0.000000000000000000e+00	5.000000000000000000e-01	0.000000000000000000e+00	1.000000000000000000e+00	1.500000000000000000e+00	0.000000000000000000e+00	0.000000000000000000e+00	-1.000000000000000000e+00	0.000000000000000000e+00	0.000000000000000000e+00	0.000000000000000000e+00	2.500000000000000000e+00	0.000000000000000000e+00	0.000000000000000000e+00	0.000000000000000000e+00	0.000000000000000000e+00	-2.500000000000000000e-01	0.000000000000000000e+00	0.000000000000000000e+00	0.000000000000000000e+00	0.000000000000000000e+00	0.000000000000000000e+00
1.000000000000000000e+00	0.000000000000000000e+00	0.000000000000000000e+00	0.000000000000000000e+00	1.000000000000000000e+00	2.000000000000000000e+00	0.000000000000000000e+00	0.000000000000000000e+00	-1.000000000000000000e+00	0.000000000000000000e+00	0.000000000000000000e+00	-1.000000000000000000e+00	3.000000000000000000e+00	0.000000000000000000e+00	0.000000000000000000e+00	0.000000000000000000e+00	0.000000000000000000e+00	0.000000000000000000e+00	0.000000000000000000e+00	0.000000000000000000e+00	0.000000000000000000e+00	0.000000000000000000e+00	0.000000000000000000e+00
2.000000000000000000e+00	0.000000000000000000e+00	0.000000000000000000e+00	0.000000000000000000e+00	0.000000000000000000e+00	2.000000000000000000e+00	0.000000000000000000e+00	0.000000000000000000e+00	-1.000000000000000000e+00	0.000000000000000000e+00	0.000000000000000000e+00	0.000000000000000000e+00	4.000000000000000000e+00	0.000000000000000000e+00	0.000000000000000000e+00	0.000000000000000000e+00	0.000000000000000000e+00	-1.000000000000000000e+00	0.000000000000000000e+00	0.000000000000000000e+00	0.000000000000000000e+00	0.000000000000000000e+00	0.000000000000000000e+00
0.000000000000000000e+00	0.000000000000000000e+00	0.000000000000000000e+00	3.393174999999999830e+00	8.043599999999999639e+00	1.045695000000000086e+01	0.000000000000000000e+00	0.000000000000000000e+00	-1.981683333333333508e+01	0.000000000000000000e+00	0.000000000000000000e+00	-1.008224999999999927e+00	4.304892499999999700e+01	2.256197500000000034e+01	0.000000000000000000e+00	0.000000000000000000e+00	-2.726399999999999935e+00	0.000000000000000000e+00	0.000000000000000000e+00	-1.839350000000000041e+00	0.000000000000000000e+00	0.000000000000000000e+00	5.000000000000000000e-01
0.000000000000000000e+00	0.000000000000000000e+00	0.000000000000000000e+00	0.000000000000000000e+00	0.000000000000000000e+00	1.421241249999999923e+01	0.000000000000000000e+00	0.000000000000000000e+00	-2.656874583333333462e+01	0.000000000000000000e+00	9.385712500000000347e+00	4.236570833333333042e+01	7.614007083333333981e+01	0.000000000000000000e+00	0.000000000000000000e+00	0.000000000000000000e+00	-1.483851250000000022e+01	-1.879790416666666530e+01	0.000000000000000000e+00	-3.678700000000000081e+00	9.523533333333332962e+00	6.786349999999999660e+00	1.000000000000000000e+00
1.491600000000000037e+00	0.000000000000000000e+00	0.000000000000000000e+00	0.000000000000000000e+00	3.642199999999999882e+00	9.333849999999999980e+00	0.000000000000000000e+00	0.000000000000000000e+00	-2.023965000000000103e+01	0.000000000000000000e+00	0.000000000000000000e+00	0.000000000000000000e+00	4.770835000000000292e+01	2.685290000000000177e+01	0.000000000000000000e+00	0.000000000000000000e+00	-2.726399999999999935e+00	-4.466749999999999887e-01	0.000000000000000000e+00	-1.839350000000000041e+00	0.000000000000000000e+00	0.000000000000000000e+00	5.000000000000000000e-01
0.000000000000000000e+00	0.000000000000000000e+00	0.000000000000000000e+00	0.000000000000000000e+00	0.000000000000000000e+00	2.628646944444444600e+01	0.000000000000000000e+00	0.000000000000000000e+00	-2.959433611111111162e+01	0.000000000000000000e+00	2.145976944444444356e+01	5.020393888888889222e+01	8.974107499999999504e+01	4.750666666666666926e-01	0.000000000000000000e+00	0.000000000000000000e+00	-2.691256944444444343e+01	-2.271701944444444621e+01	0.000000000000000000e+00	-3.678700000000000081e+00	0.000000000000000000e+00	0.000000000000000000e+00	1.000000000000000000e+00
0.000000000000000000e+00	1.522031041666666695e+01	0.000000000000000000e+00	7.175116666666666809e+00	1.182554166666666617e+01	0.000000000000000000e+00	0.000000000000000000e+00	0.000000000000000000e+00	-3.087560208333333378e+01	0.000000000000000000e+00	0.000000000000000000e+00	2.466903541666666655e+01	6.138452083333333320e+01	0.000000000000000000e+00	0.000000000000000000e+00	0.000000000000000000e+00	-2.726399999999999935e+00	0.000000000000000000e+00	0.000000000000000000e+00	-1.839350000000000041e+00	0.000000000000000000e+00	2.567726041666666603e+01	5.000000000000000000e-01
0.000000000000000000e+00	0.000000000000000000e+00	0.000000000000000000e+00	1.520000000000000018e+00	0.000000000000000000e+00	0.000000000000000000e+00	0.000000000000000000e+00	0.000000000000000000e+00	-1.976656875000000113e+01	0.000000000000000000e+00	0.000000000000000000e+00	5.162200000000000344e+00	4.196388749999999845e+01	3.193388750000000087e+01	0.000000000000000000e+00	0.000000000000000000e+00	-2.726399999999999935e+00	-9.419499999999999540e-01	0.000000000000000000e+00	-1.839350000000000041e+00	0.000000000000000000e+00	0.000000000000000000e+00	5.000000000000000000e-01
0.000000000000000000e+00	0.000000000000000000e+00	8.573050000000000281e+00	-3.863750000000000018e+00	0.000000000000000000e+00	1.098639999999999972e+01	0.000000000000000000e+00	0.000000000000000000e+00	-1.385787499999999994e+01	0.000000000000000000e+00	0.000000000000000000e+00	1.989495000000000147e+01	4.410329999999999728e+01	0.000000000000000000e+00	0.000000000000000000e+00	0.000000000000000000e+00	-2.726399999999999935e+00	-1.110965000000000025e+01	0.000000000000000000e+00	-1.839350000000000041e+00	0.000000000000000000e+00	2.970400000000000151e+00	5.000000000000000000e-01
0.000000000000000000e+00	0.000000000000000000e+00	0.000000000000000000e+00	-4.650425000000000253e+00	0.000000000000000000e+00	0.000000000000000000e+00	0.000000000000000000e+00	0.000000000000000000e+00	-2.474363958333333358e+01	0.000000000000000000e+00	0.000000000000000000e+00	9.448724999999999596e+00	6.094613749999999897e+01	3.000223749999999967e+01	0.000000000000000000e+00	0.000000000000000000e+00	-2.726399999999999935e+00	0.000000000000000000e+00	0.000000000000000000e+00	-1.839350000000000041e+00	0.000000000000000000e+00	1.045695000000000086e+01	5.000000000000000000e-01
0.000000000000000000e+00	0.000000000000000000e+00	0.000000000000000000e+00	0.000000000000000000e+00	0.000000000000000000e+00	2.584925833333333500e+01	0.000000000000000000e+00	0.000000000000000000e+00	-3.040850833333333370e+01	0.000000000000000000e+00	2.280925833333333230e+01	5.290291666666666970e+01	9.152777500000000543e+01	0.000000000000000000e+00	0.000000000000000000e+00	0.000000000000000000e+00	-2.826205833333333217e+01	-2.317315833333333330e+01	0.000000000000000000e+00	-3.678700000000000081e+00	0.000000000000000000e+00	0.000000000000000000e+00	1.000000000000000000e+00
0.000000000000000000e+00	2.368954022988505881e-01	6.790177586206896265e+00	0.000000000000000000e+00	0.000000000000000000e+00	9.438509195402298602e+00	0.000000000000000000e+00	0.000000000000000000e+00	-1.085682298850574767e+01	0.000000000000000000e+00	0.000000000000000000e+00	1.722255517241379152e+01	3.304886436781609405e+01	0.000000000000000000e+00	0.000000000000000000e+00	0.000000000000000000e+00	-2.726399999999999935e+00	-1.081293448275862090e+01	0.000000000000000000e+00	-1.839350000000000041e+00	0.000000000000000000e+00	0.000000000000000000e+00	5.000000000000000000e-01
0.000000000000000000e+00	0.000000000000000000e+00	6.666666666666666297e-01	0.000000000000000000e+00	0.000000000000000000e+00	6.666666666666666297e-01	0.000000000000000000e+00	0.000000000000000000e+00	-6.666666666666666297e-01	0.000000000000000000e+00	0.000000000000000000e+00	1.333333333333333259e+00	2.000000000000000000e+00	0.000000000000000000e+00	0.000000000000000000e+00	0.000000000000000000e+00	0.000000000000000000e+00	-1.000000000000000000e+00	0.000000000000000000e+00	0.000000000000000000e+00	0.000000000000000000e+00	0.000000000000000000e+00	0.000000000000000000e+00
0.000000000000000000e+00	0.000000000000000000e+00	0.000000000000000000e+00	-1.237620000000000076e+01	4.321002000000000010e+01	6.689288000000000523e+01	0.000000000000000000e+00	0.000000000000000000e+00	-6.192822000000000315e+01	0.000000000000000000e+00	1.710059999999999913e+00	0.000000000000000000e+00	1.801364000000000090e+02	0.000000000000000000e+00	0.000000000000000000e+00	0.000000000000000000e+00	-7.162860000000000227e+00	0.000000000000000000e+00	0.000000000000000000e+00	-3.678700000000000081e+00	0.000000000000000000e+00	4.488170000000000215e+01	1.000000000000000000e+00
0.000000000000000000e+00	0.000000000000000000e+00	0.000000000000000000e+00	2.384949999999999903e+00	1.882047499999999829e+01	2.123382499999999951e+01	0.000000000000000000e+00	0.000000000000000000e+00	-2.015290833333333254e+01	0.000000000000000000e+00	0.000000000000000000e+00	0.000000000000000000e+00	4.405715000000000003e+01	0.000000000000000000e+00	0.000000000000000000e+00	0.000000000000000000e+00	-2.726399999999999935e+00	0.000000000000000000e+00	0.000000000000000000e+00	-1.839350000000000041e+00	1.279332499999999939e+01	0.000000000000000000e+00	5.000000000000000000e-01
0.000000000000000000e+00	0.000000000000000000e+00	1.357269999999999932e+01	0.000000000000000000e+00	5.218636000000000053e+01	7.506264000000000181e+01	0.000000000000000000e+00	0.000000000000000000e+00	-5.203979333333333557e+01	0.000000000000000000e+00	4.476880000000000415e+00	-8.802799999999999514e+00	1.312218000000000018e+02	0.000000000000000000e+00	0.000000000000000000e+00	0.000000000000000000e+00	-9.929679999999999396e+00	0.000000000000000000e+00	0.000000000000000000e+00	-3.678700000000000081e+00	0.000000000000000000e+00	0.000000000000000000e+00	1.000000000000000000e+00
9.961273076923076175e+00	0.000000000000000000e+00	0.000000000000000000e+00	0.000000000000000000e+00	1.032517307692307718e+01	0.000000000000000000e+00	0.000000000000000000e+00	0.000000000000000000e+00	-2.557594615384615366e+01	0.000000000000000000e+00	0.000000000000000000e+00	1.512347307692307652e+01	6.506391538461538460e+01	1.459750000000000103e+00	0.000000000000000000e+00	0.000000000000000000e+00	-2.726399999999999935e+00	0.000000000000000000e+00	0.000000000000000000e+00	-1.839350000000000041e+00	0.000000000000000000e+00	2.180644615384615292e+01	5.000000000000000000e-01
0.000000000000000000e+00	4.634631666666666661e+01	0.000000000000000000e+00	-8.933499999999999774e-01	0.000000000000000000e+00	4.911263333333333492e+01	0.000000000000000000e+00	0.000000000000000000e+00	-2.714926666666666577e+01	0.000000000000000000e+00	0.000000000000000000e+00	2.925333333333333119e+00	5.949560000000000315e+01	0.000000000000000000e+00	0.000000000000000000e+00	0.000000000000000000e+00	-2.726399999999999935e+00	0.000000000000000000e+00	0.000000000000000000e+00	-1.839350000000000041e+00	0.000000000000000000e+00	1.764833333333333254e-01	5.000000000000000000e-01
0.000000000000000000e+00	0.000000000000000000e+00	8.573050000000000281e+00	-2.812236428571428704e+01	0.000000000000000000e+00	1.234594285714285711e+01	0.000000000000000000e+00	0.000000000000000000e+00	-3.957156428571428819e+01	0.000000000000000000e+00	0.000000000000000000e+00	2.057472142857142927e+01	1.211488357142857097e+02	2.580922142857142987e+01	0.000000000000000000e+00	0.000000000000000000e+00	-2.726399999999999935e+00	0.000000000000000000e+00	0.000000000000000000e+00	-1.839350000000000041e+00	0.000000000000000000e+00	2.790878571428571320e+01	5.000000000000000000e-01
0.000000000000000000e+00	0.000000000000000000e+00	8.573050000000000281e+00	1.013000000000000012e-02	2.609318000000000026e+01	3.617609999999999815e+01	0.000000000000000000e+00	0.000000000000000000e+00	-2.541926499999999933e+01	0.000000000000000000e+00	0.000000000000000000e+00	-5.294749999999999623e+00	6.335220000000000340e+01	0.000000000000000000e+00	0.000000000000000000e+00	0.000000000000000000e+00	-2.726399999999999935e+00	0.000000000000000000e+00	0.000000000000000000e+00	-1.839350000000000041e+00	0.000000000000000000e+00	0.000000000000000000e+00	5.000000000000000000e-01
0.000000000000000000e+00	0.000000000000000000e+00	0.000000000000000000e+00	0.000000000000000000e+00	5.490090000000000003e+01	8.592079999999999984e+01	0.000000000000000000e+00	0.000000000000000000e+00	-6.154068333333333385e+01	0.000000000000000000e+00	2.619320000000000093e+01	4.769899999999999807e+00	1.583671999999999969e+02	0.000000000000000000e+00	0.000000000000000000e+00	0.000000000000000000e+00	-3.164600000000000080e+01	0.000000000000000000e+00	0.000000000000000000e+00	-3.678700000000000081e+00	0.000000000000000000e+00	0.000000000000000000e+00	1.000000000000000000e+00
0.000000000000000000e+00	0.000000000000000000e+00	0.000000000000000000e+00	-1.441307499999999919e+01	1.166997500000000088e+01	2.265637500000000060e+01	0.000000000000000000e+00	0.000000000000000000e+00	-3.443532499999999885e+01	0.000000000000000000e+00	0.000000000000000000e+00	8.224975000000000591e+00	1.043805749999999932e+02	1.036255000000000059e+01	0.000000000000000000e+00	0.000000000000000000e+00	-2.726399999999999935e+00	0.000000000000000000e+00	0.000000000000000000e+00	-1.839350000000000041e+00	0.000000000000000000e+00	3.066582500000000167e+01	5.000000000000000000e-01
0.000000000000000000e+00	0.000000000000000000e+00	7.485034210526316123e+00	-8.933499999999999774e-01	0.000000000000000000e+00	9.898384210526316451e+00	0.000000000000000000e+00	0.000000000000000000e+00	-1.128465921052631593e+01	0.000000000000000000e+00	0.000000000000000000e+00	1.771891842105263137e+01	3.489845263157894806e+01	0.000000000000000000e+00	0.000000000000000000e+00	0.000000000000000000e+00	-2.726399999999999935e+00	-1.096282631578947431e+01	0.000000000000000000e+00	-1.839350000000000041e+00	0.000000000000000000e+00	0.000000000000000000e+00	5.000000000000000000e-01
0.000000000000000000e+00	0.000000000000000000e+00	0.000000000000000000e+00	5.394499999999999851e-01	1.085476176470588250e+01	2.947993529411764868e+01	0.000000000000000000e+00	0.000000000000000000e+00	-1.661651764705882428e+01	0.000000000000000000e+00	0.000000000000000000e+00	0.000000000000000000e+00	5.285615882352941242e+01	0.000000000000000000e+00	0.000000000000000000e+00	0.000000000000000000e+00	-2.726399999999999935e+00	-7.183161764705882746e+00	0.000000000000000000e+00	-1.839350000000000041e+00	0.000000000000000000e+00	6.673111764705882187e+00	5.000000000000000000e-01
0.000000000000000000e+00	0.000000000000000000e+00	0.000000000000000000e+00	0.000000000000000000e+00	4.632623333333333449e+01	2.571871666666666556e+01	0.000000000000000000e+00	0.000000000000000000e+00	-7.678494999999999493e+01	0.000000000000000000e+00	2.279921666666666624e+01	5.300333333333333030e+01	1.842706166666666547e+02	0.000000000000000000e+00	0.000000000000000000e+00	0.000000000000000000e+00	-2.825201666666666611e+01	0.000000000000000000e+00	0.000000000000000000e+00	-3.678700000000000081e+00	0.000000000000000000e+00	4.644673333333333431e+01	1.000000000000000000e+00
0.000000000000000000e+00	0.000000000000000000e+00	0.000000000000000000e+00	0.000000000000000000e+00	3.639000000000000012e-01	0.000000000000000000e+00	0.000000000000000000e+00	0.000000000000000000e+00	-2.184046874999999943e+01	0.000000000000000000e+00	0.000000000000000000e+00	5.162200000000000344e+00	4.763168749999999818e+01	3.383388750000000300e+01	0.000000000000000000e+00	0.000000000000000000e+00	-2.726399999999999935e+00	0.000000000000000000e+00	0.000000000000000000e+00	-1.839350000000000041e+00	0.000000000000000000e+00	1.883899999999999908e+00	5.000000000000000000e-01
0.000000000000000000e+00	0.000000000000000000e+00	7.622768604651162683e+00	0.000000000000000000e+00	1.888773720930232614e+01	2.976027441860465217e+01	0.000000000000000000e+00	0.000000000000000000e+00	-2.115455697674418545e+01	0.000000000000000000e+00	0.000000000000000000e+00	0.000000000000000000e+00	5.503581162790697334e+01	0.000000000000000000e+00	0.000000000000000000e+00	0.000000000000000000e+00	-2.726399999999999935e+00	-3.037118604651162901e+00	0.000000000000000000e+00	-1.839350000000000041e+00	0.000000000000000000e+00	0.000000000000000000e+00	5.000000000000000000e-01
0.000000000000000000e+00	0.000000000000000000e+00	0.000000000000000000e+00	0.000000000000000000e+00	0.000000000000000000e+00	0.000000000000000000e+00	0.000000000000000000e+00	0.000000000000000000e+00	-3.802299411764705894e+01	0.000000000000000000e+00	8.006630392156862897e+00	4.291734117647058611e+01	9.766948529411764923e+01	2.235686372549019652e+01	0.000000000000000000e+00	0.000000000000000000e+00	-1.345943039215686277e+01	-1.265705539215686315e+01	0.000000000000000000e+00	-3.678700000000000081e+00	0.000000000000000000e+00	1.961968039215686233e+01	1.000000000000000000e+00
0.000000000000000000e+00	0.000000000000000000e+00	0.000000000000000000e+00	0.000000000000000000e+00	0.000000000000000000e+00	1.459750000000000103e+00	0.000000000000000000e+00	0.000000000000000000e+00	-1.750928000000000040e+01	0.000000000000000000e+00	0.000000000000000000e+00	2.422174499999999853e+01	5.264883999999999986e+01	0.000000000000000000e+00	0.000000000000000000e+00	0.000000000000000000e+00	-2.726399999999999935e+00	-1.044159750000000031e+01	0.000000000000000000e+00	-1.839350000000000041e+00	0.000000000000000000e+00	2.057954499999999953e+01	5.000000000000000000e-01
5.235104487179487620e+00	0.000000000000000000e+00	0.000000000000000000e+00	0.000000000000000000e+00	9.885529487179487873e+00	0.000000000000000000e+00	0.000000000000000000e+00	0.000000000000000000e+00	-2.612550064102564207e+01	0.000000000000000000e+00	0.000000000000000000e+00	1.468382948717948722e+01	6.429453910256410154e+01	7.175116666666666809e+00	0.000000000000000000e+00	0.000000000000000000e+00	-2.726399999999999935e+00	0.000000000000000000e+00	0.000000000000000000e+00	-1.839350000000000041e+00	0.000000000000000000e+00	2.092715897435897432e+01	5.000000000000000000e-01
2.737183333333333302e+00	0.000000000000000000e+00	0.000000000000000000e+00	1.913796111111111031e+01	0.000000000000000000e+00	0.000000000000000000e+00	0.000000000000000000e+00	0.000000000000000000e+00	-1.518441111111111042e+01	0.000000000000000000e+00	4.787727777777777582e+00	3.599781666666666524e+01	3.237263888888888630e+01	0.000000000000000000e+00	0.000000000000000000e+00	0.000000000000000000e+00	-1.024052777777777834e+01	-2.037572499999999920e+01	0.000000000000000000e+00	-3.678700000000000081e+00	0.000000000000000000e+00	0.000000000000000000e+00	1.000000000000000000e+00
2.221930000000000049e+01	0.000000000000000000e+00	8.573050000000000281e+00	-4.830234999999999701e+01	0.000000000000000000e+00	3.320570000000000022e+01	0.000000000000000000e+00	0.000000000000000000e+00	-4.718682499999999891e+01	0.000000000000000000e+00	0.000000000000000000e+00	1.989495000000000147e+01	1.774190999999999860e+02	0.000000000000000000e+00	0.000000000000000000e+00	0.000000000000000000e+00	-2.726399999999999935e+00	0.000000000000000000e+00	0.000000000000000000e+00	-1.839350000000000041e+00	0.000000000000000000e+00	4.740899999999999892e+01	5.000000000000000000e-01
4.127000000000000113e-01	0.000000000000000000e+00	0.000000000000000000e+00	5.394499999999999851e-01	1.774296250000000086e+01	2.343461250000000007e+01	0.000000000000000000e+00	0.000000000000000000e+00	-2.037451250000000158e+01	0.000000000000000000e+00	0.000000000000000000e+00	0.000000000000000000e+00	4.743862500000000182e+01	0.000000000000000000e+00	0.000000000000000000e+00	0.000000000000000000e+00	-2.726399999999999935e+00	-7.164000000000000368e-01	0.000000000000000000e+00	-1.839350000000000041e+00	1.356131249999999966e+01	0.000000000000000000e+00	5.000000000000000000e-01
0.000000000000000000e+00	0.000000000000000000e+00	0.000000000000000000e+00	0.000000000000000000e+00	1.210185109489051136e+01	0.000000000000000000e+00	0.000000000000000000e+00	0.000000000000000000e+00	-3.006138211678831951e+01	0.000000000000000000e+00	0.000000000000000000e+00	1.690015109489051071e+01	7.189881496350365353e+01	1.114921058394160625e+01	0.000000000000000000e+00	0.000000000000000000e+00	-2.726399999999999935e+00	0.000000000000000000e+00	0.000000000000000000e+00	-1.839350000000000041e+00	0.000000000000000000e+00	2.535980218978102130e+01	5.000000000000000000e-01
0.000000000000000000e+00	0.000000000000000000e+00	0.000000000000000000e+00	7.175116666666666809e+00	0.000000000000000000e+00	0.000000000000000000e+00	0.000000000000000000e+00	0.000000000000000000e+00	-9.917874166666667435e+00	0.000000000000000000e+00	0.000000000000000000e+00	1.858091124999999977e+01	2.555718916666666729e+01	0.000000000000000000e+00	0.000000000000000000e+00	0.000000000000000000e+00	-2.726399999999999935e+00	-1.047886395833333317e+01	0.000000000000000000e+00	-1.839350000000000041e+00	0.000000000000000000e+00	7.763594583333333077e+00	5.000000000000000000e-01
0.000000000000000000e+00	0.000000000000000000e+00	5.121471999999999802e+00	6.581222000000000349e+00	0.000000000000000000e+00	0.000000000000000000e+00	0.000000000000000000e+00	0.000000000000000000e+00	-8.951221999999999568e+00	0.000000000000000000e+00	0.000000000000000000e+00	2.052661600000000064e+01	2.039344399999999879e+01	0.000000000000000000e+00	0.000000000000000000e+00	0.000000000000000000e+00	-2.726399999999999935e+00	-1.115476899999999993e+01	0.000000000000000000e+00	-1.839350000000000041e+00	0.000000000000000000e+00	6.024999999999999800e-02	5.000000000000000000e-01
4.604545454545454913e-03	0.000000000000000000e+00	8.573050000000000281e+00	0.000000000000000000e+00	2.608765454545454432e+01	3.618530909090909375e+01	0.000000000000000000e+00	0.000000000000000000e+00	-2.541880454545454526e+01	0.000000000000000000e+00	0.000000000000000000e+00	-5.299354545454545651e+00	6.336601363636363970e+01	0.000000000000000000e+00	0.000000000000000000e+00	0.000000000000000000e+00	-2.726399999999999935e+00	0.000000000000000000e+00	0.000000000000000000e+00	-1.839350000000000041e+00	0.000000000000000000e+00	0.000000000000000000e+00	5.000000000000000000e-01
0.000000000000000000e+00	0.000000000000000000e+00	7.647288461538461313e+00	0.000000000000000000e+00	2.592099230769230900e+01	3.684256923076922874e+01	0.000000000000000000e+00	0.000000000000000000e+00	-2.527374999999999972e+01	0.000000000000000000e+00	0.000000000000000000e+00	-6.123276923076923062e+00	6.388902307692307403e+01	0.000000000000000000e+00	0.000000000000000000e+00	0.000000000000000000e+00	-2.726399999999999935e+00	0.000000000000000000e+00	0.000000000000000000e+00	-1.839350000000000041e+00	0.000000000000000000e+00	8.609384615384615413e-01	5.000000000000000000e-01
8.850462500000000787e+00	0.000000000000000000e+00	0.000000000000000000e+00	0.000000000000000000e+00	1.350088749999999926e+01	1.829918749999999861e+01	0.000000000000000000e+00	0.000000000000000000e+00	-2.061906458333333347e+01	0.000000000000000000e+00	0.000000000000000000e+00	0.000000000000000000e+00	5.689702499999999930e+01	0.000000000000000000e+00	0.000000000000000000e+00	0.000000000000000000e+00	-2.726399999999999935e+00	0.000000000000000000e+00	0.000000000000000000e+00	-1.839350000000000041e+00	0.000000000000000000e+00	9.858687500000000270e+00	5.000000000000000000e-01
5.235104487179487620e+00	0.000000000000000000e+00	0.000000000000000000e+00	0.000000000000000000e+00	0.000000000000000000e+00	0.000000000000000000e+00	0.000000000000000000e+00	0.000000000000000000e+00	-1.623997115384615242e+01	0.000000000000000000e+00	0.000000000000000000e+00	1.468382948717948722e+01	4.452348012820512935e+01	7.175116666666666809e+00	0.000000000000000000e+00	0.000000000000000000e+00	-2.726399999999999935e+00	-4.942764743589743937e+00	0.000000000000000000e+00	-1.839350000000000041e+00	0.000000000000000000e+00	1.104162948717948645e+01	5.000000000000000000e-01
0.000000000000000000e+00	0.000000000000000000e+00	6.770966901408450589e+00	0.000000000000000000e+00	0.000000000000000000e+00	9.184316901408450917e+00	0.000000000000000000e+00	0.000000000000000000e+00	-1.084850563380281763e+01	0.000000000000000000e+00	0.000000000000000000e+00	1.719182535211267648e+01	3.301942253521126958e+01	2.477887323943661901e-01	0.000000000000000000e+00	0.000000000000000000e+00	-2.726399999999999935e+00	-1.078892112676056314e+01	0.000000000000000000e+00	-1.839350000000000041e+00	0.000000000000000000e+00	7.691549295774647611e-03	5.000000000000000000e-01
0.000000000000000000e+00	3.602593333333333447e+01	1.375666666666666704e-01	6.770166666666667110e-01	4.594350000000000378e+00	4.631193333333333584e+01	0.000000000000000000e+00	0.000000000000000000e+00	-2.503251666666666608e+01	0.000000000000000000e+00	0.000000000000000000e+00	0.000000000000000000e+00	5.661706666666666621e+01	0.000000000000000000e+00	0.000000000000000000e+00	0.000000000000000000e+00	-2.726399999999999935e+00	-7.851833333333333442e-01	0.000000000000000000e+00	-1.839350000000000041e+00	0.000000000000000000e+00	0.000000000000000000e+00	5.000000000000000000e-01
0.000000000000000000e+00	0.000000000000000000e+00	0.000000000000000000e+00	1.325932968749999930e+01	2.775848906250000070e+01	4.913852812500000056e+01	0.000000000000000000e+00	0.000000000000000000e+00	-2.975120572916666717e+01	0.000000000000000000e+00	3.607379687499999932e+00	0.000000000000000000e+00	7.641328749999999559e+01	0.000000000000000000e+00	0.000000000000000000e+00	0.000000000000000000e+00	-9.060179687499999801e+00	-1.071769453125000027e+01	0.000000000000000000e+00	-3.678700000000000081e+00	0.000000000000000000e+00	0.000000000000000000e+00	1.000000000000000000e+00
2.775358333333333505e+01	0.000000000000000000e+00	8.573050000000000281e+00	-5.383663333333333156e+01	0.000000000000000000e+00	0.000000000000000000e+00	0.000000000000000000e+00	0.000000000000000000e+00	-7.209109999999999729e+01	0.000000000000000000e+00	0.000000000000000000e+00	5.863493333333333624e+01	2.382962166666666803e+02	0.000000000000000000e+00	0.000000000000000000e+00	0.000000000000000000e+00	-2.726399999999999935e+00	0.000000000000000000e+00	0.000000000000000000e+00	-1.839350000000000041e+00	0.000000000000000000e+00	9.168326666666666824e+01	5.000000000000000000e-01
0.000000000000000000e+00	0.000000000000000000e+00	0.000000000000000000e+00	-2.537196666666666545e+01	4.061086666666666645e+01	6.949203333333333887e+01	0.000000000000000000e+00	0.000000000000000000e+00	-7.232483333333333064e+01	0.000000000000000000e+00	6.908366666666666767e+00	1.299576666666666647e+01	2.191237000000000137e+02	0.000000000000000000e+00	0.000000000000000000e+00	0.000000000000000000e+00	-1.236116666666666752e+01	0.000000000000000000e+00	0.000000000000000000e+00	-3.678700000000000081e+00	0.000000000000000000e+00	5.787746666666666329e+01	1.000000000000000000e+00
0.000000000000000000e+00	0.000000000000000000e+00	0.000000000000000000e+00	1.459750000000000103e+00	0.000000000000000000e+00	0.000000000000000000e+00	0.000000000000000000e+00	0.000000000000000000e+00	-1.663343000000000060e+01	0.000000000000000000e+00	0.000000000000000000e+00	2.436771999999999849e+01	4.856154000000000082e+01	0.000000000000000000e+00	0.000000000000000000e+00	0.000000000000000000e+00	-2.726399999999999935e+00	-1.051458500000000029e+01	0.000000000000000000e+00	-1.839350000000000041e+00	0.000000000000000000e+00	1.926576999999999984e+01	5.000000000000000000e-01
0.000000000000000000e+00	0.000000000000000000e+00	3.278300000000000214e+00	-8.933499999999999774e-01	9.305450000000000443e+00	1.499709999999999965e+01	0.000000000000000000e+00	0.000000000000000000e+00	-2.288482499999999931e+01	0.000000000000000000e+00	0.000000000000000000e+00	0.000000000000000000e+00	5.389204999999999757e+01	2.230835000000000079e+01	0.000000000000000000e+00	0.000000000000000000e+00	-2.726399999999999935e+00	0.000000000000000000e+00	0.000000000000000000e+00	-1.839350000000000041e+00	0.000000000000000000e+00	0.000000000000000000e+00	5.000000000000000000e-01
0.000000000000000000e+00	0.000000000000000000e+00	0.000000000000000000e+00	0.000000000000000000e+00	2.072237474226804110e+01	1.574682319587628854e+01	0.000000000000000000e+00	0.000000000000000000e+00	-3.098090463917525739e+01	0.000000000000000000e+00	0.000000000000000000e+00	9.773851546391751910e+00	7.948487577319588127e+01	0.000000000000000000e+00	0.000000000000000000e+00	0.000000000000000000e+00	-2.726399999999999935e+00	0.000000000000000000e+00	0.000000000000000000e+00	-1.839350000000000041e+00	0.000000000000000000e+00	2.685402628865979224e+01	5.000000000000000000e-01
0.000000000000000000e+00	3.754406666666666581e+01	0.000000000000000000e+00	0.000000000000000000e+00	4.387999999999999901e+00	4.762371666666666670e+01	0.000000000000000000e+00	0.000000000000000000e+00	-2.595813333333333262e+01	0.000000000000000000e+00	0.000000000000000000e+00	0.000000000000000000e+00	5.914531666666666609e+01	0.000000000000000000e+00	0.000000000000000000e+00	0.000000000000000000e+00	-2.726399999999999935e+00	-4.466749999999999887e-01	0.000000000000000000e+00	-1.839350000000000041e+00	0.000000000000000000e+00	7.458000000000000185e-01	5.000000000000000000e-01
0.000000000000000000e+00	0.000000000000000000e+00	3.591336538461538552e+00	7.602193269230768990e+00	0.000000000000000000e+00	0.000000000000000000e+00	0.000000000000000000e+00	0.000000000000000000e+00	-8.191122115384615654e+00	0.000000000000000000e+00	0.000000000000000000e+00	1.842706634615384687e+01	1.798270865384615291e+01	7.700355769230768921e-01	0.000000000000000000e+00	0.000000000000000000e+00	-2.726399999999999935e+00	-1.061547980769230826e+01	0.000000000000000000e+00	-1.839350000000000041e+00	0.000000000000000000e+00	0.000000000000000000e+00	5.000000000000000000e-01
0.000000000000000000e+00	1.701408958333333388e+01	0.000000000000000000e+00	0.000000000000000000e+00	0.000000000000000000e+00	0.000000000000000000e+00	0.000000000000000000e+00	0.000000000000000000e+00	-2.801895624999999868e+01	0.000000000000000000e+00	0.000000000000000000e+00	2.646281458333333347e+01	6.284634583333333069e+01	7.175116666666666809e+00	0.000000000000000000e+00	0.000000000000000000e+00	-2.726399999999999935e+00	-2.325212500000000126e+00	0.000000000000000000e+00	-1.839350000000000041e+00	0.000000000000000000e+00	2.282061458333333448e+01	5.000000000000000000e-01
0.000000000000000000e+00	0.000000000000000000e+00	0.000000000000000000e+00	4.769899999999999807e+00	5.299293999999999727e+01	7.828896000000000299e+01	0.000000000000000000e+00	0.000000000000000000e+00	-5.565780666666666576e+01	0.000000000000000000e+00	2.046931999999999974e+01	0.000000000000000000e+00	1.392875999999999976e+02	0.000000000000000000e+00	0.000000000000000000e+00	0.000000000000000000e+00	-2.592211999999999961e+01	0.000000000000000000e+00	0.000000000000000000e+00	-3.678700000000000081e+00	0.000000000000000000e+00	0.000000000000000000e+00	1.000000000000000000e+00
0.000000000000000000e+00	0.000000000000000000e+00	0.000000000000000000e+00	0.000000000000000000e+00	6.904693298969072579e+00	1.574682319587628854e+01	0.000000000000000000e+00	0.000000000000000000e+00	-1.716322319587628797e+01	0.000000000000000000e+00	0.000000000000000000e+00	9.773851546391751910e+00	5.184951288659793533e+01	0.000000000000000000e+00	0.000000000000000000e+00	0.000000000000000000e+00	-2.726399999999999935e+00	-6.908840721649484706e+00	0.000000000000000000e+00	-1.839350000000000041e+00	0.000000000000000000e+00	1.303634484536082461e+01	5.000000000000000000e-01
0.000000000000000000e+00	0.000000000000000000e+00	0.000000000000000000e+00	0.000000000000000000e+00	0.000000000000000000e+00	0.000000000000000000e+00	0.000000000000000000e+00	0.000000000000000000e+00	-3.279678181818182026e+01	0.000000000000000000e+00	1.110889090909090982e+01	5.767946363636363571e+01	8.460395454545454186e+01	0.000000000000000000e+00	0.000000000000000000e+00	0.000000000000000000e+00	-1.656169090909090968e+01	-1.848698636363636538e+01	0.000000000000000000e+00	-3.678700000000000081e+00	1.402839090909090913e+01	1.414889090909090896e+01	1.000000000000000000e+00
0.000000000000000000e+00	0.000000000000000000e+00	1.375666666666666704e-01	6.770166666666667110e-01	1.810407500000000169e+01	2.379572500000000090e+01	0.000000000000000000e+00	0.000000000000000000e+00	-2.052927499999999839e+01	0.000000000000000000e+00	0.000000000000000000e+00	0.000000000000000000e+00	4.761058333333333081e+01	0.000000000000000000e+00	0.000000000000000000e+00	0.000000000000000000e+00	-2.726399999999999935e+00	-7.851833333333333442e-01	0.000000000000000000e+00	-1.839350000000000041e+00	1.350972499999999954e+01	0.000000000000000000e+00	5.000000000000000000e-01
0.000000000000000000e+00	0.000000000000000000e+00	0.000000000000000000e+00	-5.174328750000000099e+01	1.506588750000000054e+01	5.891840416666666869e+01	0.000000000000000000e+00	0.000000000000000000e+00	-6.033480416666666457e+01	0.000000000000000000e+00	0.000000000000000000e+00	1.268907083333333397e+01	2.206604958333333286e+02	0.000000000000000000e+00	0.000000000000000000e+00	0.000000000000000000e+00	-2.726399999999999935e+00	0.000000000000000000e+00	0.000000000000000000e+00	-1.839350000000000041e+00	0.000000000000000000e+00	7.585604583333334006e+01	5.000000000000000000e-01
0.000000000000000000e+00	0.000000000000000000e+00	6.786349999999999660e+00	0.000000000000000000e+00	2.441434999999999889e+01	3.361404999999999887e+01	0.000000000000000000e+00	0.000000000000000000e+00	-2.434106666666666641e+01	0.000000000000000000e+00	0.000000000000000000e+00	-4.401399999999999757e+00	6.001480000000000103e+01	0.000000000000000000e+00	0.000000000000000000e+00	0.000000000000000000e+00	-2.726399999999999935e+00	0.000000000000000000e+00	0.000000000000000000e+00	-1.839350000000000041e+00	2.798049999999999926e+00	0.000000000000000000e+00	5.000000000000000000e-01
0.000000000000000000e+00	0.000000000000000000e+00	5.008201999999999821e+00	6.708952000000000027e+00	0.000000000000000000e+00	0.000000000000000000e+00	0.000000000000000000e+00	0.000000000000000000e+00	-8.837951999999999586e+00	0.000000000000000000e+00	0.000000000000000000e+00	2.036755600000000044e+01	2.004640399999999900e+01	0.000000000000000000e+00	0.000000000000000000e+00	0.000000000000000000e+00	-2.726399999999999935e+00	-1.113910399999999967e+01	0.000000000000000000e+00	-1.839350000000000041e+00	0.000000000000000000e+00	0.000000000000000000e+00	5.000000000000000000e-01
0.000000000000000000e+00	4.750666666666666926e-01	0.000000000000000000e+00	0.000000000000000000e+00	0.000000000000000000e+00	2.680112499999999898e+01	0.000000000000000000e+00	0.000000000000000000e+00	-2.963392500000000140e+01	0.000000000000000000e+00	2.149935833333333335e+01	5.028311666666666468e+01	8.985984166666666795e+01	0.000000000000000000e+00	0.000000000000000000e+00	0.000000000000000000e+00	-2.695215833333333322e+01	-2.275660833333333244e+01	0.000000000000000000e+00	-3.678700000000000081e+00	0.000000000000000000e+00	0.000000000000000000e+00	1.000000000000000000e+00
0.000000000000000000e+00	0.000000000000000000e+00	0.000000000000000000e+00	-4.823343333333333049e+01	4.632623333333333449e+01	9.806886666666666486e+01	0.000000000000000000e+00	0.000000000000000000e+00	-1.009016666666666708e+02	0.000000000000000000e+00	4.691593333333333504e+01	5.300333333333333030e+01	3.048541999999999916e+02	0.000000000000000000e+00	0.000000000000000000e+00	0.000000000000000000e+00	-5.236873333333333136e+01	0.000000000000000000e+00	0.000000000000000000e+00	-3.678700000000000081e+00	0.000000000000000000e+00	4.644673333333333431e+01	1.000000000000000000e+00
3.670914285714285796e+00	0.000000000000000000e+00	8.573050000000000281e+00	-9.859014285714286174e+00	1.989495000000000147e+01	3.455226428571428698e+01	0.000000000000000000e+00	0.000000000000000000e+00	-2.863843928571428421e+01	0.000000000000000000e+00	0.000000000000000000e+00	0.000000000000000000e+00	8.333060714285714710e+01	0.000000000000000000e+00	0.000000000000000000e+00	0.000000000000000000e+00	-2.726399999999999935e+00	0.000000000000000000e+00	0.000000000000000000e+00	-1.839350000000000041e+00	0.000000000000000000e+00	8.965664285714286308e+00	5.000000000000000000e-01
0.000000000000000000e+00	0.000000000000000000e+00	0.000000000000000000e+00	-7.139655000000000484e+01	0.000000000000000000e+00	5.416400000000000325e+00	0.000000000000000000e+00	0.000000000000000000e+00	-7.773855000000000359e+01	0.000000000000000000e+00	5.897000000000000020e-01	7.616644999999999754e+01	2.353648499999999899e+02	0.000000000000000000e+00	0.000000000000000000e+00	0.000000000000000000e+00	-6.042500000000000426e+00	0.000000000000000000e+00	0.000000000000000000e+00	-3.678700000000000081e+00	6.948935000000000173e+01	6.960984999999999445e+01	1.000000000000000000e+00
0.000000000000000000e+00	2.510981250000000031e+01	0.000000000000000000e+00	-5.174328750000000099e+01	0.000000000000000000e+00	5.891840416666666869e+01	0.000000000000000000e+00	0.000000000000000000e+00	-6.033480416666666457e+01	0.000000000000000000e+00	0.000000000000000000e+00	2.273299583333333374e+01	2.106165708333333271e+02	0.000000000000000000e+00	0.000000000000000000e+00	0.000000000000000000e+00	-2.726399999999999935e+00	0.000000000000000000e+00	0.000000000000000000e+00	-1.839350000000000041e+00	0.000000000000000000e+00	7.083408333333333928e+01	5.000000000000000000e-01
1.836757142857142711e+01	0.000000000000000000e+00	0.000000000000000000e+00	-1.598262142857142898e+01	2.748850000000000016e+00	2.352977142857142923e+01	0.000000000000000000e+00	0.000000000000000000e+00	-2.190247142857142748e+01	0.000000000000000000e+00	0.000000000000000000e+00	0.000000000000000000e+00	8.210588571428571925e+01	0.000000000000000000e+00	0.000000000000000000e+00	0.000000000000000000e+00	-2.726399999999999935e+00	0.000000000000000000e+00	0.000000000000000000e+00	-1.839350000000000041e+00	0.000000000000000000e+00	1.508927142857142911e+01	5.000000000000000000e-01
0.000000000000000000e+00	1.820333333333333248e-01	6.786349999999999660e+00	0.000000000000000000e+00	0.000000000000000000e+00	9.381733333333333036e+00	0.000000000000000000e+00	0.000000000000000000e+00	-1.085363333333333280e+01	0.000000000000000000e+00	0.000000000000000000e+00	1.721490000000000009e+01	3.303993333333333027e+01	5.550000000000000072e-02	0.000000000000000000e+00	0.000000000000000000e+00	-2.726399999999999935e+00	-1.080814999999999948e+01	0.000000000000000000e+00	-1.839350000000000041e+00	0.000000000000000000e+00	0.000000000000000000e+00	5.000000000000000000e-01
0.000000000000000000e+00	0.000000000000000000e+00	0.000000000000000000e+00	-3.510857500000000186e+01	0.000000000000000000e+00	1.823649999999999993e+00	0.000000000000000000e+00	0.000000000000000000e+00	-3.857442499999999797e+01	0.000000000000000000e+00	0.000000000000000000e+00	3.808322499999999877e+01	1.162081749999999971e+02	0.000000000000000000e+00	0.000000000000000000e+00	0.000000000000000000e+00	-2.726399999999999935e+00	0.000000000000000000e+00	0.000000000000000000e+00	-1.839350000000000041e+00	3.474467500000000086e+01	3.480492499999999723e+01	5.000000000000000000e-01
3.278300000000000214e+00	0.000000000000000000e+00	0.000000000000000000e+00	0.000000000000000000e+00	1.628696874999999977e+01	2.108526875000000089e+01	0.000000000000000000e+00	0.000000000000000000e+00	-1.990464375000000175e+01	0.000000000000000000e+00	0.000000000000000000e+00	0.000000000000000000e+00	4.703833749999999725e+01	0.000000000000000000e+00	0.000000000000000000e+00	0.000000000000000000e+00	-2.726399999999999935e+00	0.000000000000000000e+00	0.000000000000000000e+00	-1.839350000000000041e+00	1.264476875000000078e+01	0.000000000000000000e+00	5.000000000000000000e-01
0.000000000000000000e+00	7.122646666666666704e+01	0.000000000000000000e+00	1.491600000000000037e+00	9.601399999999999935e+00	9.262386666666667168e+01	0.000000000000000000e+00	0.000000000000000000e+00	-5.006503333333333217e+01	0.000000000000000000e+00	4.127000000000000113e-01	0.000000000000000000e+00	1.135092666666666616e+02	0.000000000000000000e+00	0.000000000000000000e+00	0.000000000000000000e+00	-5.865499999999999936e+00	-1.639150000000000107e+00	0.000000000000000000e+00	-3.678700000000000081e+00	0.000000000000000000e+00	0.000000000000000000e+00	1.000000000000000000e+00
0.000000000000000000e+00	0.000000000000000000e+00	0.000000000000000000e+00	0.000000000000000000e+00	0.000000000000000000e+00	1.520000000000000018e+00	0.000000000000000000e+00	0.000000000000000000e+00	-2.090656875000000170e+01	0.000000000000000000e+00	0.000000000000000000e+00	3.642199999999999882e+00	4.576388750000000272e+01	3.421388749999999845e+01	0.000000000000000000e+00	0.000000000000000000e+00	-2.726399999999999935e+00	-1.819500000000000006e-01	0.000000000000000000e+00	-1.839350000000000041e+00	0.000000000000000000e+00	0.000000000000000000e+00	5.000000000000000000e-01
0.000000000000000000e+00	9.269263333333333321e+01	0.000000000000000000e+00	-1.786699999999999955e+00	0.000000000000000000e+00	9.804878333333333273e+01	0.000000000000000000e+00	0.000000000000000000e+00	-5.447501666666666864e+01	0.000000000000000000e+00	5.294499999999999762e-01	6.556600000000000428e+00	1.191676833333333292e+02	0.000000000000000000e+00	0.000000000000000000e+00	0.000000000000000000e+00	-5.982249999999999623e+00	0.000000000000000000e+00	0.000000000000000000e+00	-3.678700000000000081e+00	0.000000000000000000e+00	0.000000000000000000e+00	1.000000000000000000e+00
0.000000000000000000e+00	8.089262626262626599e-01	3.357992424242424168e+00	8.294447474747475013e+00	0.000000000000000000e+00	0.000000000000000000e+00	0.000000000000000000e+00	0.000000000000000000e+00	-7.996668686868686926e+00	0.000000000000000000e+00	0.000000000000000000e+00	1.865263232323232501e+01	1.674598484848484858e+01	0.000000000000000000e+00	0.000000000000000000e+00	0.000000000000000000e+00	-2.726399999999999935e+00	-1.066992676767676684e+01	0.000000000000000000e+00	-1.839350000000000041e+00	0.000000000000000000e+00	0.000000000000000000e+00	5.000000000000000000e-01
0.000000000000000000e+00	0.000000000000000000e+00	4.769899999999999807e+00	0.000000000000000000e+00	5.394691999999999865e+01	8.210487999999999431e+01	0.000000000000000000e+00	0.000000000000000000e+00	-5.820175333333333612e+01	0.000000000000000000e+00	1.856136000000000053e+01	0.000000000000000000e+00	1.488274000000000115e+02	0.000000000000000000e+00	0.000000000000000000e+00	0.000000000000000000e+00	-2.401416000000000039e+01	0.000000000000000000e+00	0.000000000000000000e+00	-3.678700000000000081e+00	0.000000000000000000e+00	0.000000000000000000e+00	1.000000000000000000e+00
0.000000000000000000e+00	0.000000000000000000e+00	8.522399999999999309e+00	0.000000000000000000e+00	2.608305000000000007e+01	3.622675000000000267e+01	0.000000000000000000e+00	0.000000000000000000e+00	-2.541420000000000101e+01	0.000000000000000000e+00	0.000000000000000000e+00	-5.345399999999999707e+00	6.340285000000000082e+01	0.000000000000000000e+00	0.000000000000000000e+00	0.000000000000000000e+00	-2.726399999999999935e+00	0.000000000000000000e+00	0.000000000000000000e+00	-1.839350000000000041e+00	0.000000000000000000e+00	5.065000000000000058e-02	5.000000000000000000e-01
0.000000000000000000e+00	0.000000000000000000e+00	8.169657692307692898e+00	0.000000000000000000e+00	2.507456923076923161e+01	2.987286923076922918e+01	0.000000000000000000e+00	0.000000000000000000e+00	-2.708671025641025665e+01	0.000000000000000000e+00	0.000000000000000000e+00	0.000000000000000000e+00	6.642829230769230264e+01	0.000000000000000000e+00	0.000000000000000000e+00	0.000000000000000000e+00	-2.726399999999999935e+00	0.000000000000000000e+00	0.000000000000000000e+00	-1.839350000000000041e+00	0.000000000000000000e+00	5.093053846153845932e+00	5.000000000000000000e-01
1.345510357142857139e+01	9.412191666666666734e+00	0.000000000000000000e+00	-1.810552857142857164e+01	0.000000000000000000e+00	2.528064523809523934e+01	0.000000000000000000e+00	0.000000000000000000e+00	-2.669704523809523877e+01	0.000000000000000000e+00	0.000000000000000000e+00	7.035375000000000156e+00	9.176315595238095568e+01	0.000000000000000000e+00	0.000000000000000000e+00	0.000000000000000000e+00	-2.726399999999999935e+00	0.000000000000000000e+00	0.000000000000000000e+00	-1.839350000000000041e+00	0.000000000000000000e+00	2.149870357142857102e+01	5.000000000000000000e-01
0.000000000000000000e+00	0.000000000000000000e+00	2.384949999999999903e+00	0.000000000000000000e+00	8.412100000000000577e+00	1.321039999999999992e+01	0.000000000000000000e+00	0.000000000000000000e+00	-2.214036666666666520e+01	0.000000000000000000e+00	0.000000000000000000e+00	0.000000000000000000e+00	5.121200000000000330e+01	2.320169999999999888e+01	0.000000000000000000e+00	0.000000000000000000e+00	-2.726399999999999935e+00	0.000000000000000000e+00	0.000000000000000000e+00	-1.839350000000000041e+00	0.000000000000000000e+00	0.000000000000000000e+00	5.000000000000000000e-01
1.140462916666666615e+01	0.000000000000000000e+00	0.000000000000000000e+00	0.000000000000000000e+00	0.000000000000000000e+00	1.292462916666666750e+01	0.000000000000000000e+00	0.000000000000000000e+00	-9.501939583333333772e+00	0.000000000000000000e+00	0.000000000000000000e+00	3.642199999999999882e+00	3.435925833333333657e+01	0.000000000000000000e+00	0.000000000000000000e+00	0.000000000000000000e+00	-2.726399999999999935e+00	-5.884264583333333576e+00	0.000000000000000000e+00	-1.839350000000000041e+00	0.000000000000000000e+00	0.000000000000000000e+00	5.000000000000000000e-01
0.000000000000000000e+00	0.000000000000000000e+00	0.000000000000000000e+00	-2.465753424657534110e-01	0.000000000000000000e+00	0.000000000000000000e+00	0.000000000000000000e+00	0.000000000000000000e+00	-2.945205479452054909e-01	0.000000000000000000e+00	0.000000000000000000e+00	2.465753424657534110e-01	1.000000000000000000e+00	1.369863013698630061e-02	0.000000000000000000e+00	0.000000000000000000e+00	0.000000000000000000e+00	0.000000000000000000e+00	0.000000000000000000e+00	0.000000000000000000e+00	0.000000000000000000e+00	4.931506849315068219e-01	0.000000000000000000e+00
0.000000000000000000e+00	0.000000000000000000e+00	0.000000000000000000e+00	0.000000000000000000e+00	3.242765833333333347e+01	0.000000000000000000e+00	0.000000000000000000e+00	0.000000000000000000e+00	-6.028844166666666382e+01	0.000000000000000000e+00	2.925524999999999931e+00	4.494978333333333609e+01	1.371192749999999876e+02	0.000000000000000000e+00	0.000000000000000000e+00	0.000000000000000000e+00	-8.378325000000000244e+00	0.000000000000000000e+00	0.000000000000000000e+00	-3.678700000000000081e+00	1.727575833333333222e+01	4.696623333333333505e+01	1.000000000000000000e+00
4.769899999999999807e+00	0.000000000000000000e+00	0.000000000000000000e+00	0.000000000000000000e+00	4.510520999999999958e+01	7.021904000000000678e+01	0.000000000000000000e+00	0.000000000000000000e+00	-5.287605166666666889e+01	0.000000000000000000e+00	1.551722999999999963e+01	0.000000000000000000e+00	1.396561000000000092e+02	0.000000000000000000e+00	0.000000000000000000e+00	0.000000000000000000e+00	-2.097003000000000128e+01	0.000000000000000000e+00	0.000000000000000000e+00	-3.678700000000000081e+00	0.000000000000000000e+00	6.786349999999999660e+00	1.000000000000000000e+00
2.346705833333333402e+01	0.000000000000000000e+00	0.000000000000000000e+00	-2.383095833333333502e+01	0.000000000000000000e+00	0.000000000000000000e+00	0.000000000000000000e+00	0.000000000000000000e+00	-3.994216250000000201e+01	0.000000000000000000e+00	0.000000000000000000e+00	2.862925833333333259e+01	1.311330916666666724e+02	0.000000000000000000e+00	0.000000000000000000e+00	0.000000000000000000e+00	-2.726399999999999935e+00	0.000000000000000000e+00	0.000000000000000000e+00	-1.839350000000000041e+00	0.000000000000000000e+00	4.881801666666666506e+01	5.000000000000000000e-01
0.000000000000000000e+00	0.000000000000000000e+00	1.739501351351351310e+00	0.000000000000000000e+00	0.000000000000000000e+00	0.000000000000000000e+00	0.000000000000000000e+00	0.000000000000000000e+00	-1.332420180180180225e+01	0.000000000000000000e+00	0.000000000000000000e+00	2.155242882882883038e+01	3.461650450450450478e+01	0.000000000000000000e+00	0.000000000000000000e+00	0.000000000000000000e+00	-2.726399999999999935e+00	-8.377064414414414628e+00	0.000000000000000000e+00	-1.839350000000000041e+00	7.754950450450450283e+00	6.676275675675675814e+00	5.000000000000000000e-01
0.000000000000000000e+00	0.000000000000000000e+00	0.000000000000000000e+00	0.000000000000000000e+00	0.000000000000000000e+00	0.000000000000000000e+00	0.000000000000000000e+00	0.000000000000000000e+00	-4.682517272727272939e+01	0.000000000000000000e+00	2.513728181818181895e+01	8.573624545454545398e+01	1.266891272727272764e+02	0.000000000000000000e+00	0.000000000000000000e+00	0.000000000000000000e+00	-3.059008181818181882e+01	-2.550118181818181995e+01	0.000000000000000000e+00	-3.678700000000000081e+00	0.000000000000000000e+00	2.817728181818181810e+01	1.000000000000000000e+00
0.000000000000000000e+00	0.000000000000000000e+00	0.000000000000000000e+00	-3.525600000000000023e+01	0.000000000000000000e+00	2.413349999999999884e+00	0.000000000000000000e+00	0.000000000000000000e+00	-3.846912142857142669e+01	0.000000000000000000e+00	0.000000000000000000e+00	3.764094999999999658e+01	1.163134785714285755e+02	0.000000000000000000e+00	0.000000000000000000e+00	0.000000000000000000e+00	-2.726399999999999935e+00	0.000000000000000000e+00	0.000000000000000000e+00	-1.839350000000000041e+00	3.463937142857142959e+01	3.461537857142857177e+01	5.000000000000000000e-01
0.000000000000000000e+00	0.000000000000000000e+00	0.000000000000000000e+00	0.000000000000000000e+00	0.000000000000000000e+00	0.000000000000000000e+00	0.000000000000000000e+00	0.000000000000000000e+00	-1.000000000000000000e+00	0.000000000000000000e+00	0.000000000000000000e+00	0.000000000000000000e+00	2.000000000000000000e+00	2.000000000000000000e+00	0.000000000000000000e+00	0.000000000000000000e+00	0.000000000000000000e+00	0.000000000000000000e+00	0.000000000000000000e+00	0.000000000000000000e+00	0.000000000000000000e+00	0.000000000000000000e+00	0.000000000000000000e+00
0.000000000000000000e+00	6.666666666666666574e-02	0.000000000000000000e+00	-8.000000000000000444e-01	0.000000000000000000e+00	0.000000000000000000e+00	0.000000000000000000e+00	0.000000000000000000e+00	-1.000000000000000000e+00	0.000000000000000000e+00	0.000000000000000000e+00	8.666666666666666963e-01	3.333333333333333481e+00	0.000000000000000000e+00	0.000000000000000000e+00	0.000000000000000000e+00	0.000000000000000000e+00	0.000000000000000000e+00	0.000000000000000000e+00	0.000000000000000000e+00	0.000000000000000000e+00	1.666666666666666741e+00	0.000000000000000000e+00
6.850358333333333327e+00	0.000000000000000000e+00	0.000000000000000000e+00	3.393174999999999830e+00	0.000000000000000000e+00	9.263708333333333655e+00	0.000000000000000000e+00	0.000000000000000000e+00	-7.939225000000000421e+00	0.000000000000000000e+00	0.000000000000000000e+00	7.035375000000000156e+00	2.614406666666666723e+01	0.000000000000000000e+00	0.000000000000000000e+00	0.000000000000000000e+00	-2.726399999999999935e+00	-7.446979166666666927e+00	0.000000000000000000e+00	-1.839350000000000041e+00	0.000000000000000000e+00	0.000000000000000000e+00	5.000000000000000000e-01
0.000000000000000000e+00	0.000000000000000000e+00	0.000000000000000000e+00	0.000000000000000000e+00	0.000000000000000000e+00	3.333333333333333148e-01	0.000000000000000000e+00	0.000000000000000000e+00	-3.333333333333333148e-01	0.000000000000000000e+00	3.333333333333333148e-01	6.666666666666666297e-01	1.000000000000000000e+00	0.000000000000000000e+00	0.000000000000000000e+00	0.000000000000000000e+00	-3.333333333333333148e-01	-3.333333333333333148e-01	0.000000000000000000e+00	0.000000000000000000e+00	0.000000000000000000e+00	0.000000000000000000e+00	0.000000000000000000e+00
1.013904999999999923e+01	0.000000000000000000e+00	0.000000000000000000e+00	0.000000000000000000e+00	0.000000000000000000e+00	1.433910000000000018e+01	0.000000000000000000e+00	0.000000000000000000e+00	-9.315825000000000244e+00	0.000000000000000000e+00	0.000000000000000000e+00	3.642199999999999882e+00	3.450815000000000055e+01	0.000000000000000000e+00	0.000000000000000000e+00	0.000000000000000000e+00	-2.726399999999999935e+00	-6.591499999999999915e+00	0.000000000000000000e+00	-1.839350000000000041e+00	0.000000000000000000e+00	0.000000000000000000e+00	5.000000000000000000e-01
0.000000000000000000e+00	0.000000000000000000e+00	0.000000000000000000e+00	0.000000000000000000e+00	5.082909000000000077e+01	7.761238500000000329e+01	0.000000000000000000e+00	0.000000000000000000e+00	-5.740745666666666835e+01	0.000000000000000000e+00	1.718669500000000028e+01	0.000000000000000000e+00	1.503883749999999964e+02	0.000000000000000000e+00	0.000000000000000000e+00	0.000000000000000000e+00	-2.263949500000000015e+01	0.000000000000000000e+00	0.000000000000000000e+00	-3.678700000000000081e+00	0.000000000000000000e+00	9.171300000000000452e+00	1.000000000000000000e+00
0.000000000000000000e+00	0.000000000000000000e+00	0.000000000000000000e+00	2.124110999999999905e+01	2.488331000000000159e+01	9.448724999999999596e+00	0.000000000000000000e+00	0.000000000000000000e+00	-1.695570083333333500e+01	0.000000000000000000e+00	0.000000000000000000e+00	0.000000000000000000e+00	1.947872500000000073e+01	0.000000000000000000e+00	0.000000000000000000e+00	0.000000000000000000e+00	-2.726399999999999935e+00	-5.041124999999999634e-01	0.000000000000000000e+00	-1.839350000000000041e+00	0.000000000000000000e+00	0.000000000000000000e+00	5.000000000000000000e-01
0.000000000000000000e+00	0.000000000000000000e+00	0.000000000000000000e+00	-8.933499999999999774e-01	0.000000000000000000e+00	2.413349999999999884e+00	0.000000000000000000e+00	0.000000000000000000e+00	-1.170049444444444475e+01	0.000000000000000000e+00	0.000000000000000000e+00	1.855058888888888902e+01	2.824508888888889047e+01	0.000000000000000000e+00	0.000000000000000000e+00	0.000000000000000000e+00	-2.726399999999999935e+00	-7.636144444444444623e+00	0.000000000000000000e+00	-1.839350000000000041e+00	1.580173888888888811e+01	0.000000000000000000e+00	5.000000000000000000e-01
0.000000000000000000e+00	0.000000000000000000e+00	0.000000000000000000e+00	0.000000000000000000e+00	1.000000000000000000e+00	0.000000000000000000e+00	0.000000000000000000e+00	0.000000000000000000e+00	-1.666666666666666741e+00	0.000000000000000000e+00	0.000000000000000000e+00	1.000000000000000000e+00	4.000000000000000000e+00	0.000000000000000000e+00	0.000000000000000000e+00	0.000000000000000000e+00	0.000000000000000000e+00	0.000000000000000000e+00	0.000000000000000000e+00	0.000000000000000000e+00	0.000000000000000000e+00	2.000000000000000000e+00	0.000000000000000000e+00
0.000000000000000000e+00	0.000000000000000000e+00	7.680836111111110753e+00	0.000000000000000000e+00	0.000000000000000000e+00	0.000000000000000000e+00	0.000000000000000000e+00	0.000000000000000000e+00	-1.608087916666666572e+01	0.000000000000000000e+00	0.000000000000000000e+00	2.820470833333333260e+01	4.379334444444444330e+01	0.000000000000000000e+00	0.000000000000000000e+00	0.000000000000000000e+00	-2.726399999999999935e+00	-1.170320416666666752e+01	0.000000000000000000e+00	-1.839350000000000041e+00	0.000000000000000000e+00	9.200836111111110327e+00	5.000000000000000000e-01
0.000000000000000000e+00	0.000000000000000000e+00	0.000000000000000000e+00	6.818905555555555331e+00	2.260731666666666584e+01	4.044517777777777923e+01	0.000000000000000000e+00	0.000000000000000000e+00	-1.895941111111111255e+01	0.000000000000000000e+00	0.000000000000000000e+00	-1.214621111111111063e+01	5.047517777777778036e+01	0.000000000000000000e+00	0.000000000000000000e+00	0.000000000000000000e+00	-2.726399999999999935e+00	-3.856127777777777599e+00	0.000000000000000000e+00	-1.839350000000000041e+00	0.000000000000000000e+00	0.000000000000000000e+00	5.000000000000000000e-01
0.000000000000000000e+00	0.000000000000000000e+00	0.000000000000000000e+00	-6.188100000000000378e+00	1.989495000000000147e+01	3.088135000000000119e+01	0.000000000000000000e+00	0.000000000000000000e+00	-3.032283749999999856e+01	0.000000000000000000e+00	0.000000000000000000e+00	0.000000000000000000e+00	8.793062500000000625e+01	2.137575000000000003e+00	0.000000000000000000e+00	0.000000000000000000e+00	-2.726399999999999935e+00	0.000000000000000000e+00	0.000000000000000000e+00	-1.839350000000000041e+00	0.000000000000000000e+00	2.244085000000000107e+01	5.000000000000000000e-01
0.000000000000000000e+00	0.000000000000000000e+00	0.000000000000000000e+00	0.000000000000000000e+00	0.000000000000000000e+00	1.818055138888889033e+01	0.000000000000000000e+00	0.000000000000000000e+00	-3.053688472222222217e+01	0.000000000000000000e+00	1.335385138888888967e+01	4.077845277777777966e+01	8.804448750000000246e+01	9.523533333333332962e+00	0.000000000000000000e+00	0.000000000000000000e+00	-1.880665138888888777e+01	-1.800427638888888993e+01	0.000000000000000000e+00	-3.678700000000000081e+00	0.000000000000000000e+00	6.786349999999999660e+00	1.000000000000000000e+00
0.000000000000000000e+00	0.000000000000000000e+00	1.775940769230769156e+00	5.713945384615384704e+00	1.290802692307692290e+01	2.351479923076923129e+01	0.000000000000000000e+00	0.000000000000000000e+00	-1.420037538461538418e+01	0.000000000000000000e+00	0.000000000000000000e+00	0.000000000000000000e+00	3.709668076923077251e+01	0.000000000000000000e+00	0.000000000000000000e+00	0.000000000000000000e+00	-2.726399999999999935e+00	-5.761208846153846430e+00	0.000000000000000000e+00	-1.839350000000000041e+00	0.000000000000000000e+00	0.000000000000000000e+00	5.000000000000000000e-01
0.000000000000000000e+00	0.000000000000000000e+00	0.000000000000000000e+00	0.000000000000000000e+00	1.762800000000000011e+01	2.004135000000000133e+01	0.000000000000000000e+00	0.000000000000000000e+00	-2.094789166666666702e+01	0.000000000000000000e+00	0.000000000000000000e+00	2.384949999999999903e+00	4.644210000000000349e+01	0.000000000000000000e+00	0.000000000000000000e+00	0.000000000000000000e+00	-2.726399999999999935e+00	0.000000000000000000e+00	0.000000000000000000e+00	-1.839350000000000041e+00	1.637075000000000102e+01	0.000000000000000000e+00	5.000000000000000000e-01
8.264181250000000034e+00	0.000000000000000000e+00	0.000000000000000000e+00	0.000000000000000000e+00	0.000000000000000000e+00	1.067753124999999947e+01	0.000000000000000000e+00	0.000000000000000000e+00	-1.034272395833333391e+01	0.000000000000000000e+00	0.000000000000000000e+00	7.035375000000000156e+00	3.575806250000000119e+01	0.000000000000000000e+00	0.000000000000000000e+00	0.000000000000000000e+00	-2.726399999999999935e+00	-6.457303125000000144e+00	0.000000000000000000e+00	-1.839350000000000041e+00	0.000000000000000000e+00	3.393174999999999830e+00	5.000000000000000000e-01
7.096419444444444835e+00	0.000000000000000000e+00	0.000000000000000000e+00	8.616419444444444409e+00	0.000000000000000000e+00	0.000000000000000000e+00	0.000000000000000000e+00	0.000000000000000000e+00	-7.347834722222222226e+00	0.000000000000000000e+00	0.000000000000000000e+00	1.225861944444444518e+01	1.712641944444444420e+01	0.000000000000000000e+00	0.000000000000000000e+00	0.000000000000000000e+00	-2.726399999999999935e+00	-8.038369444444445122e+00	0.000000000000000000e+00	-1.839350000000000041e+00	0.000000000000000000e+00	0.000000000000000000e+00	5.000000000000000000e-01
5.000000000000000000e-01	0.000000000000000000e+00	0.000000000000000000e+00	-5.000000000000000000e-01	0.000000000000000000e+00	0.000000000000000000e+00	0.000000000000000000e+00	0.000000000000000000e+00	-7.500000000000000000e-01	0.000000000000000000e+00	0.000000000000000000e+00	5.000000000000000000e-01	2.500000000000000000e+00	0.000000000000000000e+00	0.000000000000000000e+00	0.000000000000000000e+00	0.000000000000000000e+00	0.000000000000000000e+00	0.000000000000000000e+00	0.000000000000000000e+00	0.000000000000000000e+00	1.000000000000000000e+00	0.000000000000000000e+00
1.170814583333333303e+01	0.000000000000000000e+00	0.000000000000000000e+00	0.000000000000000000e+00	1.207204583333333403e+01	1.687034583333333160e+01	0.000000000000000000e+00	0.000000000000000000e+00	-1.990464375000000175e+01	0.000000000000000000e+00	0.000000000000000000e+00	0.000000000000000000e+00	5.546818333333333584e+01	0.000000000000000000e+00	0.000000000000000000e+00	0.000000000000000000e+00	-2.726399999999999935e+00	0.000000000000000000e+00	0.000000000000000000e+00	-1.839350000000000041e+00	0.000000000000000000e+00	8.429845833333333260e+00	5.000000000000000000e-01
1.208037500000000009e+01	0.000000000000000000e+00	0.000000000000000000e+00	-8.933499999999999774e-01	2.748850000000000016e+00	1.724257499999999865e+01	0.000000000000000000e+00	0.000000000000000000e+00	-1.121423749999999941e+01	0.000000000000000000e+00	0.000000000000000000e+00	0.000000000000000000e+00	3.935294999999999987e+01	0.000000000000000000e+00	0.000000000000000000e+00	0.000000000000000000e+00	-2.726399999999999935e+00	-4.401037500000000158e+00	0.000000000000000000e+00	-1.839350000000000041e+00	0.000000000000000000e+00	0.000000000000000000e+00	5.000000000000000000e-01
1.250000000000000000e-01	0.000000000000000000e+00	0.000000000000000000e+00	-6.250000000000000000e-01	0.000000000000000000e+00	0.000000000000000000e+00	0.000000000000000000e+00	0.000000000000000000e+00	-8.125000000000000000e-01	0.000000000000000000e+00	2.500000000000000000e-01	8.750000000000000000e-01	2.625000000000000000e+00	0.000000000000000000e+00	0.000000000000000000e+00	0.000000000000000000e+00	-2.500000000000000000e-01	0.000000000000000000e+00	0.000000000000000000e+00	0.000000000000000000e+00	0.000000000000000000e+00	1.000000000000000000e+00	0.000000000000000000e+00
0.000000000000000000e+00	3.642041666666666799e+01	0.000000000000000000e+00	5.394499999999999851e-01	0.000000000000000000e+00	4.169936666666666980e+01	0.000000000000000000e+00	0.000000000000000000e+00	-2.272623333333333306e+01	0.000000000000000000e+00	0.000000000000000000e+00	4.181650000000000311e+00	5.172936666666666383e+01	0.000000000000000000e+00	0.000000000000000000e+00	0.000000000000000000e+00	-2.726399999999999935e+00	-2.600874999999999826e+00	0.000000000000000000e+00	-1.839350000000000041e+00	0.000000000000000000e+00	0.000000000000000000e+00	5.000000000000000000e-01
0.000000000000000000e+00	2.325333333333333419e-01	6.789349999999999774e+00	0.000000000000000000e+00	0.000000000000000000e+00	9.438233333333332808e+00	0.000000000000000000e+00	0.000000000000000000e+00	-1.085463333333333402e+01	0.000000000000000000e+00	0.000000000000000000e+00	1.722090000000000032e+01	3.304693333333333527e+01	0.000000000000000000e+00	0.000000000000000000e+00	0.000000000000000000e+00	-2.726399999999999935e+00	-1.081414999999999971e+01	0.000000000000000000e+00	-1.839350000000000041e+00	0.000000000000000000e+00	0.000000000000000000e+00	5.000000000000000000e-01
0.000000000000000000e+00	0.000000000000000000e+00	1.000000000000000000e+00	-2.285714285714285587e+00	0.000000000000000000e+00	0.000000000000000000e+00	0.000000000000000000e+00	0.000000000000000000e+00	-2.642857142857142794e+00	0.000000000000000000e+00	0.000000000000000000e+00	3.000000000000000000e+00	8.571428571428571175e+00	0.000000000000000000e+00	0.000000000000000000e+00	0.000000000000000000e+00	0.000000000000000000e+00	-3.571428571428571508e-01	0.000000000000000000e+00	0.000000000000000000e+00	0.000000000000000000e+00	3.285714285714285587e+00	0.000000000000000000e+00
0.000000000000000000e+00	0.000000000000000000e+00	8.573050000000000281e+00	-6.496682500000000005e+01	0.000000000000000000e+00	1.098639999999999972e+01	0.000000000000000000e+00	0.000000000000000000e+00	-6.385130000000000194e+01	0.000000000000000000e+00	0.000000000000000000e+00	5.877872500000000144e+01	2.051932250000000124e+02	0.000000000000000000e+00	0.000000000000000000e+00	0.000000000000000000e+00	-2.726399999999999935e+00	0.000000000000000000e+00	0.000000000000000000e+00	-1.839350000000000041e+00	3.888377499999999998e+01	6.407347500000000196e+01	5.000000000000000000e-01
0.000000000000000000e+00	0.000000000000000000e+00	0.000000000000000000e+00	0.000000000000000000e+00	0.000000000000000000e+00	0.000000000000000000e+00	0.000000000000000000e+00	0.000000000000000000e+00	-3.750000000000000000e-01	0.000000000000000000e+00	2.500000000000000000e-01	7.500000000000000000e-01	1.000000000000000000e+00	0.000000000000000000e+00	0.000000000000000000e+00	0.000000000000000000e+00	-2.500000000000000000e-01	-2.500000000000000000e-01	0.000000000000000000e+00	0.000000000000000000e+00	0.000000000000000000e+00	2.500000000000000000e-01	0.000000000000000000e+00
0.000000000000000000e+00	0.000000000000000000e+00	0.000000000000000000e+00	0.000000000000000000e+00	2.500000000000000000e-01	0.000000000000000000e+00	0.000000000000000000e+00	0.000000000000000000e+00	-4.375000000000000000e-01	0.000000000000000000e+00	1.250000000000000000e-01	3.750000000000000000e-01	1.000000000000000000e+00	0.000000000000000000e+00	0.000000000000000000e+00	0.000000000000000000e+00	-1.250000000000000000e-01	0.000000000000000000e+00	0.000000000000000000e+00	0.000000000000000000e+00	0.000000000000000000e+00	3.750000000000000000e-01	0.000000000000000000e+00
2.500000000000000000e-01	0.000000000000000000e+00	0.000000000000000000e+00	0.000000000000000000e+00	2.500000000000000000e-01	2.500000000000000000e-01	0.000000000000000000e+00	0.000000000000000000e+00	-3.750000000000000000e-01	0.000000000000000000e+00	0.000000000000000000e+00	0.000000000000000000e+00	1.000000000000000000e+00	0.000000000000000000e+00	0.000000000000000000e+00	0.000000000000000000e+00	0.000000000000000000e+00	0.000000000000000000e+00	0.000000000000000000e+00	0.000000000000000000e+00	0.000000000000000000e+00	2.500000000000000000e-01	0.000000000000000000e+00
0.000000000000000000e+00	0.000000000000000000e+00	0.000000000000000000e+00	0.000000000000000000e+00	0.000000000000000000e+00	7.175116666666666809e+00	0.000000000000000000e+00	0.000000000000000000e+00	-1.422294416666666628e+01	0.000000000000000000e+00	0.000000000000000000e+00	1.786339958333333300e+01	4.564751583333333684e+01	0.000000000000000000e+00	0.000000000000000000e+00	0.000000000000000000e+00	-2.726399999999999935e+00	-1.012010812499999979e+01	0.000000000000000000e+00	-1.839350000000000041e+00	0.000000000000000000e+00	1.422119958333333400e+01	5.000000000000000000e-01
0.000000000000000000e+00	0.000000000000000000e+00	6.305881666666667051e+00	6.485916666666666774e-01	0.000000000000000000e+00	8.991469999999999629e+00	0.000000000000000000e+00	0.000000000000000000e+00	-1.040787000000000084e+01	0.000000000000000000e+00	0.000000000000000000e+00	1.690255499999999955e+01	3.163323333333333309e+01	0.000000000000000000e+00	0.000000000000000000e+00	0.000000000000000000e+00	-2.726399999999999935e+00	-1.087215833333333315e+01	0.000000000000000000e+00	-1.839350000000000041e+00	0.000000000000000000e+00	0.000000000000000000e+00	5.000000000000000000e-01
0.000000000000000000e+00	4.163037500000000080e+01	8.573050000000000281e+00	-2.608305000000000007e+01	0.000000000000000000e+00	0.000000000000000000e+00	0.000000000000000000e+00	0.000000000000000000e+00	-7.209109999999999729e+01	0.000000000000000000e+00	0.000000000000000000e+00	7.251172499999999843e+01	1.827890500000000031e+02	0.000000000000000000e+00	0.000000000000000000e+00	0.000000000000000000e+00	-2.726399999999999935e+00	0.000000000000000000e+00	0.000000000000000000e+00	-1.839350000000000041e+00	0.000000000000000000e+00	7.780647500000000605e+01	5.000000000000000000e-01
0.000000000000000000e+00	0.000000000000000000e+00	0.000000000000000000e+00	0.000000000000000000e+00	1.328276029411764725e+01	2.819088088235294265e+01	0.000000000000000000e+00	0.000000000000000000e+00	-1.909939877450980461e+01	0.000000000000000000e+00	0.000000000000000000e+00	0.000000000000000000e+00	5.750200147058823319e+01	0.000000000000000000e+00	0.000000000000000000e+00	0.000000000000000000e+00	-2.726399999999999935e+00	-5.054910294117647140e+00	0.000000000000000000e+00	-1.839350000000000041e+00	0.000000000000000000e+00	9.640560294117646478e+00	5.000000000000000000e-01
0.000000000000000000e+00	3.237413750000000334e+01	0.000000000000000000e+00	0.000000000000000000e+00	3.639000000000000012e-01	0.000000000000000000e+00	0.000000000000000000e+00	0.000000000000000000e+00	-3.802753750000000110e+01	0.000000000000000000e+00	0.000000000000000000e+00	3.753633750000000191e+01	8.000582500000000152e+01	1.459750000000000103e+00	0.000000000000000000e+00	0.000000000000000000e+00	-2.726399999999999935e+00	0.000000000000000000e+00	0.000000000000000000e+00	-1.839350000000000041e+00	0.000000000000000000e+00	3.425803750000000036e+01	5.000000000000000000e-01
1.125629090909090912e+01	0.000000000000000000e+00	0.000000000000000000e+00	0.000000000000000000e+00	1.340689090909090986e+01	2.886323181818181993e+01	0.000000000000000000e+00	0.000000000000000000e+00	-1.657789090909090746e+01	0.000000000000000000e+00	0.000000000000000000e+00	-9.764690909090909088e+00	5.014952272727272486e+01	0.000000000000000000e+00	0.000000000000000000e+00	0.000000000000000000e+00	-2.726399999999999935e+00	-4.466749999999999887e-01	0.000000000000000000e+00	-1.839350000000000041e+00	0.000000000000000000e+00	0.000000000000000000e+00	5.000000000000000000e-01
0.000000000000000000e+00	3.769295833333332979e+01	0.000000000000000000e+00	0.000000000000000000e+00	4.834674999999999834e+00	4.732593333333333163e+01	0.000000000000000000e+00	0.000000000000000000e+00	-2.640480833333333166e+01	0.000000000000000000e+00	0.000000000000000000e+00	0.000000000000000000e+00	5.974088333333333622e+01	0.000000000000000000e+00	0.000000000000000000e+00	0.000000000000000000e+00	-2.726399999999999935e+00	0.000000000000000000e+00	0.000000000000000000e+00	-1.839350000000000041e+00	0.000000000000000000e+00	1.192474999999999952e+00	5.000000000000000000e-01
1.479970238095238066e+01	0.000000000000000000e+00	0.000000000000000000e+00	-1.474403154761904844e+01	4.706095833333333367e+00	2.191914821428571258e+01	0.000000000000000000e+00	0.000000000000000000e+00	-2.333554821428571557e+01	0.000000000000000000e+00	0.000000000000000000e+00	2.329279166666666789e+00	8.302326369047618471e+01	0.000000000000000000e+00	0.000000000000000000e+00	0.000000000000000000e+00	-2.726399999999999935e+00	0.000000000000000000e+00	0.000000000000000000e+00	-1.839350000000000041e+00	0.000000000000000000e+00	1.813720654761904783e+01	5.000000000000000000e-01
0.000000000000000000e+00	0.000000000000000000e+00	0.000000000000000000e+00	1.030558571428571391e+01	0.000000000000000000e+00	1.618125952380952270e+01	0.000000000000000000e+00	0.000000000000000000e+00	-1.901405952380952513e+01	0.000000000000000000e+00	9.008402380952380994e+00	3.560679047619047566e+01	5.425806428571428341e+01	0.000000000000000000e+00	0.000000000000000000e+00	0.000000000000000000e+00	-1.446120238095238086e+01	-2.174431666666666629e+01	0.000000000000000000e+00	-3.678700000000000081e+00	0.000000000000000000e+00	0.000000000000000000e+00	1.000000000000000000e+00
0.000000000000000000e+00	0.000000000000000000e+00	0.000000000000000000e+00	-8.045193749999999255e+00	0.000000000000000000e+00	0.000000000000000000e+00	0.000000000000000000e+00	0.000000000000000000e+00	-1.905006041666666761e+01	0.000000000000000000e+00	0.000000000000000000e+00	2.466903541666666655e+01	5.295374791666666425e+01	0.000000000000000000e+00	0.000000000000000000e+00	0.000000000000000000e+00	-2.726399999999999935e+00	-5.912770833333333087e+00	0.000000000000000000e+00	-1.839350000000000041e+00	1.522031041666666695e+01	1.385171874999999986e+01	5.000000000000000000e-01
0.000000000000000000e+00	7.461466666666666470e+00	6.786349999999999660e+00	0.000000000000000000e+00	2.161629999999999896e+01	3.827746666666666897e+01	0.000000000000000000e+00	0.000000000000000000e+00	-2.527374999999999972e+01	0.000000000000000000e+00	0.000000000000000000e+00	-4.401399999999999757e+00	6.188016666666666765e+01	0.000000000000000000e+00	0.000000000000000000e+00	0.000000000000000000e+00	-2.726399999999999935e+00	0.000000000000000000e+00	0.000000000000000000e+00	-1.839350000000000041e+00	0.000000000000000000e+00	0.000000000000000000e+00	5.000000000000000000e-01
0.000000000000000000e+00	2.296655000000000157e+01	0.000000000000000000e+00	-7.103265000000000384e+01	0.000000000000000000e+00	7.249240000000000350e+01	0.000000000000000000e+00	0.000000000000000000e+00	-7.390879999999999939e+01	0.000000000000000000e+00	0.000000000000000000e+00	2.630509999999999948e+01	2.699134999999999991e+02	0.000000000000000000e+00	0.000000000000000000e+00	0.000000000000000000e+00	-2.726399999999999935e+00	0.000000000000000000e+00	0.000000000000000000e+00	-1.839350000000000041e+00	0.000000000000000000e+00	9.369554999999999723e+01	5.000000000000000000e-01
0.000000000000000000e+00	0.000000000000000000e+00	0.000000000000000000e+00	-7.168666666666666520e-01	0.000000000000000000e+00	2.766316666666666535e+00	0.000000000000000000e+00	0.000000000000000000e+00	-2.115743333333333354e+01	0.000000000000000000e+00	0.000000000000000000e+00	2.925333333333333119e+00	4.733545000000000158e+01	3.453913333333333213e+01	0.000000000000000000e+00	0.000000000000000000e+00	-2.726399999999999935e+00	-8.824166666666666270e-02	0.000000000000000000e+00	-1.839350000000000041e+00	0.000000000000000000e+00	0.000000000000000000e+00	5.000000000000000000e-01
6.556600000000000428e+00	0.000000000000000000e+00	0.000000000000000000e+00	-1.786699999999999955e+00	4.774766000000000332e+01	8.025593999999999539e+01	0.000000000000000000e+00	0.000000000000000000e+00	-5.587635999999999825e+01	0.000000000000000000e+00	2.112498000000000076e+01	0.000000000000000000e+00	1.491225000000000023e+02	0.000000000000000000e+00	0.000000000000000000e+00	0.000000000000000000e+00	-2.657778000000000063e+01	0.000000000000000000e+00	0.000000000000000000e+00	-3.678700000000000081e+00	0.000000000000000000e+00	0.000000000000000000e+00	1.000000000000000000e+00
0.000000000000000000e+00	0.000000000000000000e+00	0.000000000000000000e+00	0.000000000000000000e+00	1.257249999999999979e+00	3.670599999999999863e+00	0.000000000000000000e+00	0.000000000000000000e+00	-2.094789166666666702e+01	0.000000000000000000e+00	0.000000000000000000e+00	2.384949999999999903e+00	4.644210000000000349e+01	3.274150000000000205e+01	0.000000000000000000e+00	0.000000000000000000e+00	-2.726399999999999935e+00	0.000000000000000000e+00	0.000000000000000000e+00	-1.839350000000000041e+00	0.000000000000000000e+00	0.000000000000000000e+00	5.000000000000000000e-01
1.288056363636363599e+01	0.000000000000000000e+00	0.000000000000000000e+00	-8.933499999999999774e-01	1.235111363636363713e+01	2.764502727272727256e+01	0.000000000000000000e+00	0.000000000000000000e+00	-1.641546363636363637e+01	0.000000000000000000e+00	0.000000000000000000e+00	-9.602263636363636223e+00	5.055559090909090969e+01	0.000000000000000000e+00	0.000000000000000000e+00	0.000000000000000000e+00	-2.726399999999999935e+00	0.000000000000000000e+00	0.000000000000000000e+00	-1.839350000000000041e+00	0.000000000000000000e+00	0.000000000000000000e+00	5.000000000000000000e-01
0.000000000000000000e+00	3.110701999999999856e+01	2.595479999999999787e+00	-2.608305000000000007e+01	0.000000000000000000e+00	4.209342000000000183e+01	0.000000000000000000e+00	0.000000000000000000e+00	-4.350981999999999772e+01	0.000000000000000000e+00	0.000000000000000000e+00	1.989495000000000147e+01	1.316040600000000040e+02	0.000000000000000000e+00	0.000000000000000000e+00	0.000000000000000000e+00	-2.726399999999999935e+00	0.000000000000000000e+00	0.000000000000000000e+00	-1.839350000000000041e+00	0.000000000000000000e+00	3.714484000000000208e+01	5.000000000000000000e-01
0.000000000000000000e+00	0.000000000000000000e+00	8.499016666666665998e+00	-8.563333333333332797e-01	1.978389999999999915e+01	3.069626666666666637e+01	0.000000000000000000e+00	0.000000000000000000e+00	-2.219676111111111183e+01	0.000000000000000000e+00	0.000000000000000000e+00	0.000000000000000000e+00	5.772429999999999950e+01	0.000000000000000000e+00	0.000000000000000000e+00	0.000000000000000000e+00	-2.726399999999999935e+00	-2.628866666666666685e+00	0.000000000000000000e+00	-1.839350000000000041e+00	0.000000000000000000e+00	0.000000000000000000e+00	5.000000000000000000e-01
0.000000000000000000e+00	2.825554999999999950e+01	3.278300000000000214e+00	0.000000000000000000e+00	1.019880000000000031e+01	4.325265000000000271e+01	0.000000000000000000e+00	0.000000000000000000e+00	-2.630509999999999948e+01	0.000000000000000000e+00	0.000000000000000000e+00	0.000000000000000000e+00	5.983924999999999983e+01	0.000000000000000000e+00	0.000000000000000000e+00	0.000000000000000000e+00	-2.726399999999999935e+00	0.000000000000000000e+00	0.000000000000000000e+00	-1.839350000000000041e+00	0.000000000000000000e+00	0.000000000000000000e+00	5.000000000000000000e-01
1.027547272727272798e+01	0.000000000000000000e+00	0.000000000000000000e+00	5.394499999999999851e-01	1.404442272727272645e+01	2.959884545454545446e+01	0.000000000000000000e+00	0.000000000000000000e+00	-1.667597272727272895e+01	0.000000000000000000e+00	0.000000000000000000e+00	-9.862772727272727025e+00	4.990431818181818358e+01	0.000000000000000000e+00	0.000000000000000000e+00	0.000000000000000000e+00	-2.726399999999999935e+00	-7.164000000000000368e-01	0.000000000000000000e+00	-1.839350000000000041e+00	0.000000000000000000e+00	0.000000000000000000e+00	5.000000000000000000e-01
0.000000000000000000e+00	2.053063333333333418e+01	0.000000000000000000e+00	4.825974999999999682e+00	1.234200000000000053e+01	3.815158333333333474e+01	0.000000000000000000e+00	0.000000000000000000e+00	-2.166676250000000081e+01	0.000000000000000000e+00	0.000000000000000000e+00	-3.873825000000000074e+00	4.818158333333333587e+01	0.000000000000000000e+00	0.000000000000000000e+00	0.000000000000000000e+00	-2.726399999999999935e+00	-7.164000000000000368e-01	0.000000000000000000e+00	-1.839350000000000041e+00	0.000000000000000000e+00	0.000000000000000000e+00	5.000000000000000000e-01
2.034945454545454613e+00	0.000000000000000000e+00	6.786349999999999660e+00	0.000000000000000000e+00	2.365124545454545313e+01	3.488589090909091084e+01	0.000000000000000000e+00	0.000000000000000000e+00	-2.357796212121212065e+01	0.000000000000000000e+00	0.000000000000000000e+00	-6.436345454545454814e+00	6.052353636363636014e+01	0.000000000000000000e+00	0.000000000000000000e+00	0.000000000000000000e+00	-2.726399999999999935e+00	0.000000000000000000e+00	0.000000000000000000e+00	-1.839350000000000041e+00	0.000000000000000000e+00	0.000000000000000000e+00	5.000000000000000000e-01
0.000000000000000000e+00	0.000000000000000000e+00	0.000000000000000000e+00	1.246622999999999948e+01	0.000000000000000000e+00	1.900074000000000041e+01	0.000000000000000000e+00	0.000000000000000000e+00	-1.468231166666666709e+01	0.000000000000000000e+00	2.814280000000000115e+00	2.537919000000000125e+01	4.468930000000000291e+01	0.000000000000000000e+00	0.000000000000000000e+00	0.000000000000000000e+00	-8.267079999999999984e+00	-2.221763999999999939e+01	0.000000000000000000e+00	-3.678700000000000081e+00	0.000000000000000000e+00	0.000000000000000000e+00	1.000000000000000000e+00
0.000000000000000000e+00	0.000000000000000000e+00	0.000000000000000000e+00	3.393174999999999830e+00	2.609318000000000026e+01	4.053958333333333286e+01	0.000000000000000000e+00	0.000000000000000000e+00	-2.357716250000000002e+01	0.000000000000000000e+00	0.000000000000000000e+00	-1.304127833333333264e+01	6.260263666666666893e+01	0.000000000000000000e+00	0.000000000000000000e+00	0.000000000000000000e+00	-2.726399999999999935e+00	0.000000000000000000e+00	0.000000000000000000e+00	-1.839350000000000041e+00	0.000000000000000000e+00	6.016526666666666578e+00	5.000000000000000000e-01
0.000000000000000000e+00	0.000000000000000000e+00	6.625208823529411539e+00	0.000000000000000000e+00	0.000000000000000000e+00	9.038558823529411868e+00	0.000000000000000000e+00	0.000000000000000000e+00	-1.079991960784313676e+01	0.000000000000000000e+00	0.000000000000000000e+00	1.731814901960784425e+01	3.282507843137254611e+01	0.000000000000000000e+00	0.000000000000000000e+00	0.000000000000000000e+00	-2.726399999999999935e+00	-1.077920392156862661e+01	0.000000000000000000e+00	-1.839350000000000041e+00	3.449607843137255103e-01	8.057058823529411606e-02	5.000000000000000000e-01
0.000000000000000000e+00	0.000000000000000000e+00	0.000000000000000000e+00	0.000000000000000000e+00	2.541454500000000039e+01	4.167064166666666836e+01	0.000000000000000000e+00	0.000000000000000000e+00	-2.583927916666666746e+01	0.000000000000000000e+00	0.000000000000000000e+00	-1.145779666666666685e+01	7.232973833333333857e+01	0.000000000000000000e+00	0.000000000000000000e+00	0.000000000000000000e+00	-2.726399999999999935e+00	0.000000000000000000e+00	0.000000000000000000e+00	-1.839350000000000041e+00	0.000000000000000000e+00	1.031454833333333276e+01	5.000000000000000000e-01
0.000000000000000000e+00	0.000000000000000000e+00	8.169657692307692898e+00	0.000000000000000000e+00	1.998151538461538479e+01	2.987286923076922918e+01	0.000000000000000000e+00	0.000000000000000000e+00	-2.199365641025640983e+01	0.000000000000000000e+00	0.000000000000000000e+00	0.000000000000000000e+00	5.624218461538461611e+01	0.000000000000000000e+00	0.000000000000000000e+00	0.000000000000000000e+00	-2.726399999999999935e+00	-2.546526923076922966e+00	0.000000000000000000e+00	-1.839350000000000041e+00	0.000000000000000000e+00	0.000000000000000000e+00	5.000000000000000000e-01
0.000000000000000000e+00	3.093560000000000088e+01	2.384949999999999903e+00	0.000000000000000000e+00	8.412100000000000577e+00	4.414600000000000080e+01	0.000000000000000000e+00	0.000000000000000000e+00	-2.600731666666666797e+01	0.000000000000000000e+00	0.000000000000000000e+00	0.000000000000000000e+00	5.894590000000000174e+01	0.000000000000000000e+00	0.000000000000000000e+00	0.000000000000000000e+00	-2.726399999999999935e+00	0.000000000000000000e+00	0.000000000000000000e+00	-1.839350000000000041e+00	0.000000000000000000e+00	0.000000000000000000e+00	5.000000000000000000e-01
4.683172435897436259e+00	0.000000000000000000e+00	0.000000000000000000e+00	7.175116666666666809e+00	0.000000000000000000e+00	0.000000000000000000e+00	0.000000000000000000e+00	0.000000000000000000e+00	-8.512922435897435136e+00	0.000000000000000000e+00	0.000000000000000000e+00	1.413189743589743586e+01	2.134233397435897572e+01	0.000000000000000000e+00	0.000000000000000000e+00	0.000000000000000000e+00	-2.726399999999999935e+00	-8.254357051282051216e+00	0.000000000000000000e+00	-1.839350000000000041e+00	0.000000000000000000e+00	3.314580769230769164e+00	5.000000000000000000e-01
0.000000000000000000e+00	0.000000000000000000e+00	8.573050000000000281e+00	0.000000000000000000e+00	2.608305000000000007e+01	3.617609999999999815e+01	0.000000000000000000e+00	0.000000000000000000e+00	-2.542053124999999980e+01	0.000000000000000000e+00	0.000000000000000000e+00	-5.294749999999999623e+00	6.336486250000000098e+01	1.266250000000000014e-02	0.000000000000000000e+00	0.000000000000000000e+00	-2.726399999999999935e+00	0.000000000000000000e+00	0.000000000000000000e+00	-1.839350000000000041e+00	0.000000000000000000e+00	0.000000000000000000e+00	5.000000000000000000e-01
0.000000000000000000e+00	0.000000000000000000e+00	8.912935714285714184e+00	-2.710270714285714178e+01	0.000000000000000000e+00	1.132628571428571362e+01	0.000000000000000000e+00	0.000000000000000000e+00	-3.889179285714286038e+01	0.000000000000000000e+00	0.000000000000000000e+00	2.057472142857142927e+01	1.177499785714285707e+02	2.614910714285714377e+01	0.000000000000000000e+00	0.000000000000000000e+00	-2.726399999999999935e+00	0.000000000000000000e+00	0.000000000000000000e+00	-1.839350000000000041e+00	0.000000000000000000e+00	2.620935714285714369e+01	5.000000000000000000e-01
0.000000000000000000e+00	0.000000000000000000e+00	0.000000000000000000e+00	0.000000000000000000e+00	2.745045000000000002e+01	4.732593333333333163e+01	0.000000000000000000e+00	0.000000000000000000e+00	-2.640480833333333166e+01	0.000000000000000000e+00	0.000000000000000000e+00	-1.507718333333333405e+01	7.481806666666666672e+01	0.000000000000000000e+00	0.000000000000000000e+00	0.000000000000000000e+00	-2.726399999999999935e+00	0.000000000000000000e+00	0.000000000000000000e+00	-1.839350000000000041e+00	0.000000000000000000e+00	8.731066666666666976e+00	5.000000000000000000e-01
0.000000000000000000e+00	0.000000000000000000e+00	0.000000000000000000e+00	-7.333333333333332815e-01	0.000000000000000000e+00	0.000000000000000000e+00	0.000000000000000000e+00	0.000000000000000000e+00	-8.666666666666666963e-01	0.000000000000000000e+00	2.666666666666666630e-01	1.000000000000000000e+00	2.733333333333333393e+00	0.000000000000000000e+00	0.000000000000000000e+00	0.000000000000000000e+00	-2.666666666666666630e-01	0.000000000000000000e+00	0.000000000000000000e+00	0.000000000000000000e+00	2.000000000000000111e-01	1.000000000000000000e+00	0.000000000000000000e+00
2.722383333333333599e-01	0.000000000000000000e+00	6.578120000000000189e+00	1.041149999999999992e-01	0.000000000000000000e+00	9.263708333333333655e+00	0.000000000000000000e+00	0.000000000000000000e+00	-1.068010833333333309e+01	0.000000000000000000e+00	0.000000000000000000e+00	1.690255499999999955e+01	3.272218666666666564e+01	0.000000000000000000e+00	0.000000000000000000e+00	0.000000000000000000e+00	-2.726399999999999935e+00	-1.073603916666666613e+01	0.000000000000000000e+00	-1.839350000000000041e+00	0.000000000000000000e+00	0.000000000000000000e+00	5.000000000000000000e-01
2.384949999999999903e+00	3.491051666666666620e+01	0.000000000000000000e+00	0.000000000000000000e+00	3.642199999999999882e+00	4.335101666666666631e+01	0.000000000000000000e+00	0.000000000000000000e+00	-2.441734999999999900e+01	0.000000000000000000e+00	0.000000000000000000e+00	0.000000000000000000e+00	5.576596666666666380e+01	0.000000000000000000e+00	0.000000000000000000e+00	0.000000000000000000e+00	-2.726399999999999935e+00	0.000000000000000000e+00	0.000000000000000000e+00	-1.839350000000000041e+00	0.000000000000000000e+00	0.000000000000000000e+00	5.000000000000000000e-01
1.000000000000000000e+00	0.000000000000000000e+00	0.000000000000000000e+00	0.000000000000000000e+00	0.000000000000000000e+00	0.000000000000000000e+00	0.000000000000000000e+00	0.000000000000000000e+00	-1.000000000000000000e+00	0.000000000000000000e+00	0.000000000000000000e+00	1.000000000000000000e+00	3.000000000000000000e+00	0.000000000000000000e+00	0.000000000000000000e+00	0.000000000000000000e+00	0.000000000000000000e+00	-5.000000000000000000e-01	0.000000000000000000e+00	0.000000000000000000e+00	0.000000000000000000e+00	1.000000000000000000e+00	0.000000000000000000e+00
0.000000000000000000e+00	0.000000000000000000e+00	0.000000000000000000e+00	0.000000000000000000e+00	0.000000000000000000e+00	0.000000000000000000e+00	0.000000000000000000e+00	0.000000000000000000e+00	-2.786078333333333390e+01	0.000000000000000000e+00	2.925524999999999931e+00	4.494978333333333609e+01	7.226395833333333485e+01	0.000000000000000000e+00	0.000000000000000000e+00	0.000000000000000000e+00	-8.378325000000000244e+00	-1.621382916666666674e+01	0.000000000000000000e+00	-3.678700000000000081e+00	1.727575833333333222e+01	1.453857499999999980e+01	1.000000000000000000e+00
0.000000000000000000e+00	0.000000000000000000e+00	0.000000000000000000e+00	4.825974999999999682e+00	2.004098749999999995e+01	2.531993750000000176e+01	0.000000000000000000e+00	0.000000000000000000e+00	-1.910043333333333493e+01	0.000000000000000000e+00	0.000000000000000000e+00	-3.873825000000000074e+00	4.304892499999999700e+01	0.000000000000000000e+00	0.000000000000000000e+00	0.000000000000000000e+00	-2.726399999999999935e+00	-7.164000000000000368e-01	0.000000000000000000e+00	-1.839350000000000041e+00	7.698987500000000317e+00	0.000000000000000000e+00	5.000000000000000000e-01
2.384949999999999903e+00	0.000000000000000000e+00	0.000000000000000000e+00	0.000000000000000000e+00	1.673364374999999882e+01	2.153194374999999994e+01	0.000000000000000000e+00	0.000000000000000000e+00	-2.005353541666666572e+01	0.000000000000000000e+00	0.000000000000000000e+00	0.000000000000000000e+00	4.703833749999999725e+01	0.000000000000000000e+00	0.000000000000000000e+00	0.000000000000000000e+00	-2.726399999999999935e+00	0.000000000000000000e+00	0.000000000000000000e+00	-1.839350000000000041e+00	1.309144374999999982e+01	0.000000000000000000e+00	5.000000000000000000e-01
0.000000000000000000e+00	0.000000000000000000e+00	0.000000000000000000e+00	2.000000000000000000e+00	2.000000000000000000e+00	0.000000000000000000e+00	0.000000000000000000e+00	0.000000000000000000e+00	-1.000000000000000000e+00	0.000000000000000000e+00	0.000000000000000000e+00	0.000000000000000000e+00	0.000000000000000000e+00	0.000000000000000000e+00	0.000000000000000000e+00	0.000000000000000000e+00	0.000000000000000000e+00	0.000000000000000000e+00	0.000000000000000000e+00	0.000000000000000000e+00	0.000000000000000000e+00	0.000000000000000000e+00	0.000000000000000000e+00
0.000000000000000000e+00	4.055619999999999692e+01	0.000000000000000000e+00	0.000000000000000000e+00	0.000000000000000000e+00	4.475625000000000142e+01	0.000000000000000000e+00	0.000000000000000000e+00	-2.452439999999999998e+01	0.000000000000000000e+00	0.000000000000000000e+00	3.642199999999999882e+00	5.478625000000000256e+01	0.000000000000000000e+00	0.000000000000000000e+00	0.000000000000000000e+00	-2.726399999999999935e+00	-1.521975000000000078e+00	0.000000000000000000e+00	-1.839350000000000041e+00	0.000000000000000000e+00	0.000000000000000000e+00	5.000000000000000000e-01
0.000000000000000000e+00	3.419882499999999936e+01	0.000000000000000000e+00	0.000000000000000000e+00	0.000000000000000000e+00	1.459750000000000103e+00	0.000000000000000000e+00	0.000000000000000000e+00	-3.802857499999999646e+01	0.000000000000000000e+00	0.000000000000000000e+00	3.790127499999999827e+01	8.000790000000000646e+01	0.000000000000000000e+00	0.000000000000000000e+00	0.000000000000000000e+00	-2.726399999999999935e+00	-1.819500000000000006e-01	0.000000000000000000e+00	-1.839350000000000041e+00	0.000000000000000000e+00	3.425907500000000283e+01	5.000000000000000000e-01
0.000000000000000000e+00	3.419882499999999936e+01	0.000000000000000000e+00	0.000000000000000000e+00	3.639000000000000012e-01	1.459750000000000103e+00	0.000000000000000000e+00	0.000000000000000000e+00	-3.839247499999999746e+01	0.000000000000000000e+00	0.000000000000000000e+00	3.790127499999999827e+01	8.073569999999999425e+01	0.000000000000000000e+00	0.000000000000000000e+00	0.000000000000000000e+00	-2.726399999999999935e+00	0.000000000000000000e+00	0.000000000000000000e+00	-1.839350000000000041e+00	0.000000000000000000e+00	3.462297499999999673e+01	5.000000000000000000e-01
0.000000000000000000e+00	0.000000000000000000e+00	1.965666666666666673e-01	-3.564913333333333156e+01	0.000000000000000000e+00	2.609916666666666885e+00	0.000000000000000000e+00	0.000000000000000000e+00	-3.872185000000000343e+01	0.000000000000000000e+00	0.000000000000000000e+00	3.783751666666666580e+01	1.172401499999999999e+02	0.000000000000000000e+00	0.000000000000000000e+00	0.000000000000000000e+00	-2.726399999999999935e+00	0.000000000000000000e+00	0.000000000000000000e+00	-1.839350000000000041e+00	3.469553333333333001e+01	3.475578333333333347e+01	5.000000000000000000e-01
0.000000000000000000e+00	0.000000000000000000e+00	0.000000000000000000e+00	3.393174999999999830e+00	1.932458749999999981e+01	2.173793750000000102e+01	0.000000000000000000e+00	0.000000000000000000e+00	-1.981683333333333508e+01	0.000000000000000000e+00	0.000000000000000000e+00	-1.008224999999999927e+00	4.304892499999999700e+01	0.000000000000000000e+00	0.000000000000000000e+00	0.000000000000000000e+00	-2.726399999999999935e+00	0.000000000000000000e+00	0.000000000000000000e+00	-1.839350000000000041e+00	1.128098750000000017e+01	0.000000000000000000e+00	5.000000000000000000e-01
1.044256666666666611e+01	0.000000000000000000e+00	0.000000000000000000e+00	0.000000000000000000e+00	3.642199999999999882e+00	1.828481666666666783e+01	0.000000000000000000e+00	0.000000000000000000e+00	-1.128868333333333318e+01	0.000000000000000000e+00	0.000000000000000000e+00	0.000000000000000000e+00	3.875738333333333685e+01	0.000000000000000000e+00	0.000000000000000000e+00	0.000000000000000000e+00	-2.726399999999999935e+00	-4.922158333333332969e+00	0.000000000000000000e+00	-1.839350000000000041e+00	0.000000000000000000e+00	0.000000000000000000e+00	5.000000000000000000e-01
0.000000000000000000e+00	0.000000000000000000e+00	6.688143782383419556e+00	1.337367875647668403e-01	0.000000000000000000e+00	9.270761139896373848e+00	0.000000000000000000e+00	0.000000000000000000e+00	-1.068716113989637329e+01	0.000000000000000000e+00	0.000000000000000000e+00	1.715222435233160780e+01	3.267704870466321410e+01	0.000000000000000000e+00	0.000000000000000000e+00	0.000000000000000000e+00	-2.726399999999999935e+00	-1.087921113989637334e+01	0.000000000000000000e+00	-1.839350000000000041e+00	0.000000000000000000e+00	0.000000000000000000e+00	5.000000000000000000e-01
0.000000000000000000e+00	0.000000000000000000e+00	8.573050000000000281e+00	-1.048820000000000086e+00	1.989495000000000147e+01	3.088135000000000119e+01	0.000000000000000000e+00	0.000000000000000000e+00	-2.239788499999999871e+01	0.000000000000000000e+00	0.000000000000000000e+00	0.000000000000000000e+00	5.836838999999999800e+01	0.000000000000000000e+00	0.000000000000000000e+00	0.000000000000000000e+00	-2.726399999999999935e+00	-2.569640000000000146e+00	0.000000000000000000e+00	-1.839350000000000041e+00	0.000000000000000000e+00	1.554699999999999971e-01	5.000000000000000000e-01
2.384949999999999903e+00	0.000000000000000000e+00	0.000000000000000000e+00	0.000000000000000000e+00	1.673364374999999882e+01	2.153194374999999994e+01	0.000000000000000000e+00	0.000000000000000000e+00	-2.061906458333333347e+01	0.000000000000000000e+00	0.000000000000000000e+00	0.000000000000000000e+00	5.043151249999999663e+01	0.000000000000000000e+00	0.000000000000000000e+00	0.000000000000000000e+00	-2.726399999999999935e+00	0.000000000000000000e+00	0.000000000000000000e+00	-1.839350000000000041e+00	9.698268750000000438e+00	3.393174999999999830e+00	5.000000000000000000e-01
1.080906249999999957e+01	0.000000000000000000e+00	0.000000000000000000e+00	0.000000000000000000e+00	0.000000000000000000e+00	1.322241250000000079e+01	0.000000000000000000e+00	0.000000000000000000e+00	-9.353047916666666239e+00	0.000000000000000000e+00	0.000000000000000000e+00	3.642199999999999882e+00	3.406147500000000150e+01	0.000000000000000000e+00	0.000000000000000000e+00	0.000000000000000000e+00	-2.726399999999999935e+00	-6.033156250000000220e+00	0.000000000000000000e+00	-1.839350000000000041e+00	0.000000000000000000e+00	0.000000000000000000e+00	5.000000000000000000e-01
0.000000000000000000e+00	0.000000000000000000e+00	3.333333333333333148e-01	0.000000000000000000e+00	1.000000000000000000e+00	1.000000000000000000e+00	0.000000000000000000e+00	0.000000000000000000e+00	-1.000000000000000000e+00	0.000000000000000000e+00	0.000000000000000000e+00	0.000000000000000000e+00	2.333333333333333481e+00	0.000000000000000000e+00	0.000000000000000000e+00	0.000000000000000000e+00	0.000000000000000000e+00	0.000000000000000000e+00	0.000000000000000000e+00	0.000000000000000000e+00	0.000000000000000000e+00	3.333333333333333148e-01	0.000000000000000000e+00
0.000000000000000000e+00	0.000000000000000000e+00	1.000000000000000000e+00	-4.000000000000000000e+00	0.000000000000000000e+00	1.000000000000000000e+00	0.000000000000000000e+00	0.000000000000000000e+00	-3.500000000000000000e+00	0.000000000000000000e+00	0.000000000000000000e+00	3.000000000000000000e+00	1.200000000000000000e+01	0.000000000000000000e+00	0.000000000000000000e+00	0.000000000000000000e+00	0.000000000000000000e+00	0.000000000000000000e+00	0.000000000000000000e+00	0.000000000000000000e+00	1.000000000000000000e+00	4.000000000000000000e+00	0.000000000000000000e+00
0.000000000000000000e+00	0.000000000000000000e+00	0.000000000000000000e+00	0.000000000000000000e+00	0.000000000000000000e+00	0.000000000000000000e+00	0.000000000000000000e+00	0.000000000000000000e+00	-1.422294416666666628e+01	0.000000000000000000e+00	0.000000000000000000e+00	2.145095791666666685e+01	3.847239916666666915e+01	0.000000000000000000e+00	0.000000000000000000e+00	0.000000000000000000e+00	-2.726399999999999935e+00	-8.326328958333332864e+00	0.000000000000000000e+00	-1.839350000000000041e+00	7.175116666666666809e+00	1.063364125000000016e+01	5.000000000000000000e-01
0.000000000000000000e+00	1.000000000000000000e+00	0.000000000000000000e+00	0.000000000000000000e+00	0.000000000000000000e+00	0.000000000000000000e+00	0.000000000000000000e+00	0.000000000000000000e+00	-1.000000000000000000e+00	0.000000000000000000e+00	0.000000000000000000e+00	1.000000000000000000e+00	2.000000000000000000e+00	0.000000000000000000e+00	0.000000000000000000e+00	0.000000000000000000e+00	0.000000000000000000e+00	0.000000000000000000e+00	0.000000000000000000e+00	0.000000000000000000e+00	0.000000000000000000e+00	1.000000000000000000e+00	0.000000000000000000e+00
0.000000000000000000e+00	0.000000000000000000e+00	0.000000000000000000e+00	-8.933499999999999774e-01	2.780779000000000067e+01	4.911263333333333492e+01	0.000000000000000000e+00	0.000000000000000000e+00	-2.714926666666666577e+01	0.000000000000000000e+00	0.000000000000000000e+00	-1.561319333333333326e+01	7.803412666666666553e+01	0.000000000000000000e+00	0.000000000000000000e+00	0.000000000000000000e+00	-2.726399999999999935e+00	0.000000000000000000e+00	0.000000000000000000e+00	-1.839350000000000041e+00	0.000000000000000000e+00	9.445746666666666513e+00	5.000000000000000000e-01
0.000000000000000000e+00	0.000000000000000000e+00	8.573050000000000281e+00	-2.608305000000000007e+01	0.000000000000000000e+00	1.098639999999999972e+01	0.000000000000000000e+00	0.000000000000000000e+00	-3.812704999999999700e+01	0.000000000000000000e+00	0.000000000000000000e+00	1.989495000000000147e+01	1.148609500000000025e+02	2.631905000000000072e+01	0.000000000000000000e+00	0.000000000000000000e+00	-2.726399999999999935e+00	0.000000000000000000e+00	0.000000000000000000e+00	-1.839350000000000041e+00	0.000000000000000000e+00	2.518969999999999843e+01	5.000000000000000000e-01
0.000000000000000000e+00	0.000000000000000000e+00	4.042951980198020046e+00	0.000000000000000000e+00	1.475780495049504992e+01	0.000000000000000000e+00	0.000000000000000000e+00	0.000000000000000000e+00	-3.115327425742574263e+01	0.000000000000000000e+00	0.000000000000000000e+00	1.955610495049505104e+01	7.181028316831682901e+01	8.522767326732672899e+00	0.000000000000000000e+00	0.000000000000000000e+00	-2.726399999999999935e+00	0.000000000000000000e+00	0.000000000000000000e+00	-1.839350000000000041e+00	0.000000000000000000e+00	2.258580594059406010e+01	5.000000000000000000e-01
0.000000000000000000e+00	0.000000000000000000e+00	2.384949999999999903e+00	0.000000000000000000e+00	2.001295000000000002e+01	2.481125000000000114e+01	0.000000000000000000e+00	0.000000000000000000e+00	-2.214036666666666520e+01	0.000000000000000000e+00	0.000000000000000000e+00	0.000000000000000000e+00	5.121200000000000330e+01	0.000000000000000000e+00	0.000000000000000000e+00	0.000000000000000000e+00	-2.726399999999999935e+00	0.000000000000000000e+00	0.000000000000000000e+00	-1.839350000000000041e+00	1.160084999999999944e+01	0.000000000000000000e+00	5.000000000000000000e-01
0.000000000000000000e+00	0.000000000000000000e+00	0.000000000000000000e+00	-1.441307499999999919e+01	1.685125000000000028e+01	2.783765000000000001e+01	0.000000000000000000e+00	0.000000000000000000e+00	-3.443532499999999885e+01	0.000000000000000000e+00	0.000000000000000000e+00	8.224975000000000591e+00	1.043805749999999932e+02	0.000000000000000000e+00	0.000000000000000000e+00	0.000000000000000000e+00	-2.726399999999999935e+00	0.000000000000000000e+00	0.000000000000000000e+00	-1.839350000000000041e+00	5.181275000000000297e+00	3.066582500000000167e+01	5.000000000000000000e-01
0.000000000000000000e+00	5.994333333333333513e+00	6.786349999999999660e+00	0.000000000000000000e+00	1.721490000000000009e+01	3.240893333333333004e+01	0.000000000000000000e+00	0.000000000000000000e+00	-2.233948333333333380e+01	0.000000000000000000e+00	0.000000000000000000e+00	0.000000000000000000e+00	5.601163333333333583e+01	0.000000000000000000e+00	0.000000000000000000e+00	0.000000000000000000e+00	-2.726399999999999935e+00	-2.200699999999999878e+00	0.000000000000000000e+00	-1.839350000000000041e+00	0.000000000000000000e+00	0.000000000000000000e+00	5.000000000000000000e-01
1.247449545454545472e+01	0.000000000000000000e+00	0.000000000000000000e+00	0.000000000000000000e+00	1.283839545454545394e+01	2.683289090909091001e+01	0.000000000000000000e+00	0.000000000000000000e+00	-1.645607045454545414e+01	0.000000000000000000e+00	0.000000000000000000e+00	-9.196195454545454950e+00	4.933738636363636232e+01	0.000000000000000000e+00	0.000000000000000000e+00	0.000000000000000000e+00	-2.726399999999999935e+00	0.000000000000000000e+00	0.000000000000000000e+00	-1.839350000000000041e+00	0.000000000000000000e+00	0.000000000000000000e+00	5.000000000000000000e-01
0.000000000000000000e+00	0.000000000000000000e+00	0.000000000000000000e+00	0.000000000000000000e+00	1.751633125000000035e+01	1.903633124999999993e+01	0.000000000000000000e+00	0.000000000000000000e+00	-2.113400624999999877e+01	0.000000000000000000e+00	0.000000000000000000e+00	3.278300000000000214e+00	4.621876249999999686e+01	0.000000000000000000e+00	0.000000000000000000e+00	0.000000000000000000e+00	-2.726399999999999935e+00	0.000000000000000000e+00	0.000000000000000000e+00	-1.839350000000000041e+00	1.715243124999999935e+01	0.000000000000000000e+00	5.000000000000000000e-01
0.000000000000000000e+00	1.688333333333333353e-02	8.573050000000000281e+00	0.000000000000000000e+00	2.608305000000000007e+01	3.619298333333333062e+01	0.000000000000000000e+00	0.000000000000000000e+00	-2.542264166666666725e+01	0.000000000000000000e+00	0.000000000000000000e+00	-5.294749999999999623e+00	6.336908333333333587e+01	0.000000000000000000e+00	0.000000000000000000e+00	0.000000000000000000e+00	-2.726399999999999935e+00	0.000000000000000000e+00	0.000000000000000000e+00	-1.839350000000000041e+00	0.000000000000000000e+00	0.000000000000000000e+00	5.000000000000000000e-01
0.000000000000000000e+00	2.737183333333333302e+00	0.000000000000000000e+00	2.050655277777777741e+01	0.000000000000000000e+00	0.000000000000000000e+00	0.000000000000000000e+00	0.000000000000000000e+00	-1.655300277777777751e+01	0.000000000000000000e+00	6.156319444444444677e+00	4.010359166666666653e+01	3.237263888888888630e+01	0.000000000000000000e+00	0.000000000000000000e+00	0.000000000000000000e+00	-1.160911944444444366e+01	-2.106002083333333275e+01	0.000000000000000000e+00	-3.678700000000000081e+00	0.000000000000000000e+00	0.000000000000000000e+00	1.000000000000000000e+00
0.000000000000000000e+00	0.000000000000000000e+00	0.000000000000000000e+00	1.852969814814814953e+01	0.000000000000000000e+00	0.000000000000000000e+00	0.000000000000000000e+00	0.000000000000000000e+00	-1.731333148148148027e+01	0.000000000000000000e+00	6.916648148148148323e+00	3.964739444444444416e+01	3.663047962962963311e+01	2.737183333333333302e+00	0.000000000000000000e+00	0.000000000000000000e+00	-1.236944814814814819e+01	-2.083192222222222156e+01	0.000000000000000000e+00	-3.678700000000000081e+00	0.000000000000000000e+00	0.000000000000000000e+00	1.000000000000000000e+00
0.000000000000000000e+00	0.000000000000000000e+00	0.000000000000000000e+00	2.000000000000000000e+00	6.000000000000000000e+00	1.000000000000000000e+01	0.000000000000000000e+00	0.000000000000000000e+00	-4.000000000000000000e+00	0.000000000000000000e+00	0.000000000000000000e+00	-4.000000000000000000e+00	1.000000000000000000e+01	0.000000000000000000e+00	0.000000000000000000e+00	0.000000000000000000e+00	0.000000000000000000e+00	-1.000000000000000000e+00	0.000000000000000000e+00	0.000000000000000000e+00	0.000000000000000000e+00	0.000000000000000000e+00	0.000000000000000000e+00
1.221471428571428541e+00	0.000000000000000000e+00	0.000000000000000000e+00	-7.409571428571428697e+00	1.989495000000000147e+01	3.210282142857143128e+01	0.000000000000000000e+00	0.000000000000000000e+00	-3.047552142857142954e+01	0.000000000000000000e+00	0.000000000000000000e+00	0.000000000000000000e+00	9.067893571428571420e+01	0.000000000000000000e+00	0.000000000000000000e+00	0.000000000000000000e+00	-2.726399999999999935e+00	0.000000000000000000e+00	0.000000000000000000e+00	-1.839350000000000041e+00	0.000000000000000000e+00	2.366232142857142762e+01	5.000000000000000000e-01
0.000000000000000000e+00	0.000000000000000000e+00	0.000000000000000000e+00	-6.188100000000000378e+00	2.096373750000000058e+01	3.195013750000000030e+01	0.000000000000000000e+00	0.000000000000000000e+00	-3.032283749999999856e+01	0.000000000000000000e+00	0.000000000000000000e+00	0.000000000000000000e+00	8.793062500000000625e+01	0.000000000000000000e+00	0.000000000000000000e+00	0.000000000000000000e+00	-2.726399999999999935e+00	0.000000000000000000e+00	0.000000000000000000e+00	-1.839350000000000041e+00	1.068787500000000001e+00	2.244085000000000107e+01	5.000000000000000000e-01
0.000000000000000000e+00	0.000000000000000000e+00	0.000000000000000000e+00	1.714581111111111156e+01	0.000000000000000000e+00	0.000000000000000000e+00	0.000000000000000000e+00	0.000000000000000000e+00	-2.188581111111110999e+01	0.000000000000000000e+00	1.422631111111111046e+01	5.300333333333333030e+01	4.875362222222221931e+01	0.000000000000000000e+00	0.000000000000000000e+00	0.000000000000000000e+00	-1.967911111111111211e+01	-2.316311666666666724e+01	0.000000000000000000e+00	-3.678700000000000081e+00	0.000000000000000000e+00	1.204999999999999960e-01	1.000000000000000000e+00
0.000000000000000000e+00	3.331786666666666719e+01	1.491600000000000037e+00	0.000000000000000000e+00	6.625399999999999956e+00	4.563491666666666902e+01	0.000000000000000000e+00	0.000000000000000000e+00	-2.570953333333333291e+01	0.000000000000000000e+00	0.000000000000000000e+00	0.000000000000000000e+00	5.864811666666666667e+01	0.000000000000000000e+00	0.000000000000000000e+00	0.000000000000000000e+00	-2.726399999999999935e+00	-4.466749999999999887e-01	0.000000000000000000e+00	-1.839350000000000041e+00	0.000000000000000000e+00	0.000000000000000000e+00	5.000000000000000000e-01
1.000000000000000000e+00	0.000000000000000000e+00	0.000000000000000000e+00	-1.000000000000000000e+00	0.000000000000000000e+00	1.000000000000000000e+00	0.000000000000000000e+00	0.000000000000000000e+00	-1.000000000000000000e+00	0.000000000000000000e+00	0.000000000000000000e+00	0.000000000000000000e+00	4.000000000000000000e+00	0.000000000000000000e+00	0.000000000000000000e+00	0.000000000000000000e+00	0.000000000000000000e+00	0.000000000000000000e+00	0.000000000000000000e+00	0.000000000000000000e+00	0.000000000000000000e+00	1.000000000000000000e+00	0.000000000000000000e+00
0.000000000000000000e+00	0.000000000000000000e+00	0.000000000000000000e+00	-1.964285714285714246e-01	5.357142857142856845e-02	0.000000000000000000e+00	0.000000000000000000e+00	0.000000000000000000e+00	-3.392857142857143016e-01	0.000000000000000000e+00	1.250000000000000000e-01	3.750000000000000000e-01	1.000000000000000000e+00	0.000000000000000000e+00	0.000000000000000000e+00	0.000000000000000000e+00	-1.250000000000000000e-01	0.000000000000000000e+00	0.000000000000000000e+00	0.000000000000000000e+00	0.000000000000000000e+00	3.750000000000000000e-01	0.000000000000000000e+00
0.000000000000000000e+00	0.000000000000000000e+00	1.764833333333333254e-01	-8.933499999999999774e-01	0.000000000000000000e+00	2.589833333333333432e+00	0.000000000000000000e+00	0.000000000000000000e+00	-2.133391666666666708e+01	0.000000000000000000e+00	0.000000000000000000e+00	3.101816666666666666e+00	4.768841666666666868e+01	3.471561666666666923e+01	0.000000000000000000e+00	0.000000000000000000e+00	-2.726399999999999935e+00	0.000000000000000000e+00	0.000000000000000000e+00	-1.839350000000000041e+00	0.000000000000000000e+00	0.000000000000000000e+00	5.000000000000000000e-01
0.000000000000000000e+00	0.000000000000000000e+00	4.213717241379310252e+00	0.000000000000000000e+00	0.000000000000000000e+00	0.000000000000000000e+00	0.000000000000000000e+00	0.000000000000000000e+00	-1.371693448275862082e+01	0.000000000000000000e+00	0.000000000000000000e+00	2.347681896551724279e+01	3.559833620689655476e+01	0.000000000000000000e+00	0.000000000000000000e+00	0.000000000000000000e+00	-2.726399999999999935e+00	-9.339259482758620834e+00	0.000000000000000000e+00	-1.839350000000000041e+00	5.673467241379309911e+00	5.733717241379310714e+00	5.000000000000000000e-01
0.000000000000000000e+00	0.000000000000000000e+00	2.384949999999999903e+00	0.000000000000000000e+00	1.061280000000000001e+01	1.541109999999999935e+01	0.000000000000000000e+00	0.000000000000000000e+00	-2.250714999999999932e+01	0.000000000000000000e+00	0.000000000000000000e+00	0.000000000000000000e+00	5.341270000000000095e+01	1.880030000000000001e+01	0.000000000000000000e+00	0.000000000000000000e+00	-2.726399999999999935e+00	0.000000000000000000e+00	0.000000000000000000e+00	-1.839350000000000041e+00	0.000000000000000000e+00	2.200699999999999878e+00	5.000000000000000000e-01
0.000000000000000000e+00	2.367289855072463867e-01	6.791176086956522084e+00	-2.413043478260869408e-03	0.000000000000000000e+00	9.441255072463768272e+00	0.000000000000000000e+00	0.000000000000000000e+00	-1.085765507246376771e+01	0.000000000000000000e+00	0.000000000000000000e+00	1.722213913043478328e+01	3.305360724637681358e+01	0.000000000000000000e+00	0.000000000000000000e+00	0.000000000000000000e+00	-2.726399999999999935e+00	-1.081297608695652102e+01	0.000000000000000000e+00	-1.839350000000000041e+00	0.000000000000000000e+00	0.000000000000000000e+00	5.000000000000000000e-01
0.000000000000000000e+00	0.000000000000000000e+00	1.545021249999999924e+01	-2.383406875000000014e+01	2.288046874999999858e+01	4.074403124999999903e+01	0.000000000000000000e+00	0.000000000000000000e+00	-4.216043125000000202e+01	0.000000000000000000e+00	0.000000000000000000e+00	1.076880625000000080e+01	1.275558937499999956e+02	0.000000000000000000e+00	0.000000000000000000e+00	0.000000000000000000e+00	-2.726399999999999935e+00	0.000000000000000000e+00	0.000000000000000000e+00	-1.839350000000000041e+00	0.000000000000000000e+00	2.294071874999999849e+01	5.000000000000000000e-01
0.000000000000000000e+00	0.000000000000000000e+00	0.000000000000000000e+00	0.000000000000000000e+00	1.000000000000000000e+00	0.000000000000000000e+00	0.000000000000000000e+00	0.000000000000000000e+00	-1.500000000000000000e+00	0.000000000000000000e+00	0.000000000000000000e+00	1.000000000000000000e+00	3.000000000000000000e+00	0.000000000000000000e+00	0.000000000000000000e+00	0.000000000000000000e+00	0.000000000000000000e+00	0.000000000000000000e+00	0.000000000000000000e+00	0.000000000000000000e+00	1.000000000000000000e+00	1.000000000000000000e+00	0.000000000000000000e+00
0.000000000000000000e+00	0.000000000000000000e+00	6.786349999999999660e+00	0.000000000000000000e+00	2.609318000000000026e+01	3.827746666666666897e+01	0.000000000000000000e+00	0.000000000000000000e+00	-2.527374999999999972e+01	0.000000000000000000e+00	0.000000000000000000e+00	-7.385986666666666700e+00	6.486475333333333992e+01	0.000000000000000000e+00	0.000000000000000000e+00	0.000000000000000000e+00	-2.726399999999999935e+00	0.000000000000000000e+00	0.000000000000000000e+00	-1.839350000000000041e+00	0.000000000000000000e+00	1.492293333333333250e+00	5.000000000000000000e-01
0.000000000000000000e+00	0.000000000000000000e+00	0.000000000000000000e+00	1.714581111111111156e+01	4.632623333333333449e+01	0.000000000000000000e+00	0.000000000000000000e+00	0.000000000000000000e+00	-6.821204444444444448e+01	0.000000000000000000e+00	1.422631111111111046e+01	5.300333333333333030e+01	1.414060888888888883e+02	0.000000000000000000e+00	0.000000000000000000e+00	0.000000000000000000e+00	-1.967911111111111211e+01	0.000000000000000000e+00	0.000000000000000000e+00	-3.678700000000000081e+00	0.000000000000000000e+00	4.644673333333333431e+01	1.000000000000000000e+00
0.000000000000000000e+00	0.000000000000000000e+00	8.264573529411764596e+00	0.000000000000000000e+00	2.515762058823529301e+01	2.995592058823529413e+01	0.000000000000000000e+00	0.000000000000000000e+00	-2.713614558823529421e+01	0.000000000000000000e+00	0.000000000000000000e+00	0.000000000000000000e+00	6.648761470588235056e+01	0.000000000000000000e+00	0.000000000000000000e+00	0.000000000000000000e+00	-2.726399999999999935e+00	0.000000000000000000e+00	0.000000000000000000e+00	-1.839350000000000041e+00	0.000000000000000000e+00	4.986273529411764827e+00	5.000000000000000000e-01
1.985409999999999897e+01	0.000000000000000000e+00	0.000000000000000000e+00	-2.021799999999999997e+01	0.000000000000000000e+00	2.167774999999999963e+01	0.000000000000000000e+00	0.000000000000000000e+00	-2.368384999999999962e+01	0.000000000000000000e+00	0.000000000000000000e+00	3.338550000000000129e+00	9.139055000000000462e+01	0.000000000000000000e+00	0.000000000000000000e+00	0.000000000000000000e+00	-2.726399999999999935e+00	0.000000000000000000e+00	0.000000000000000000e+00	-1.839350000000000041e+00	0.000000000000000000e+00	1.991434999999999889e+01	5.000000000000000000e-01
0.000000000000000000e+00	0.000000000000000000e+00	8.522399999999999309e+00	0.000000000000000000e+00	2.603239999999999910e+01	3.622675000000000267e+01	0.000000000000000000e+00	0.000000000000000000e+00	-2.536355000000000004e+01	0.000000000000000000e+00	0.000000000000000000e+00	-5.345399999999999707e+00	6.330154999999999887e+01	0.000000000000000000e+00	0.000000000000000000e+00	0.000000000000000000e+00	-2.726399999999999935e+00	-2.532500000000000029e-02	0.000000000000000000e+00	-1.839350000000000041e+00	0.000000000000000000e+00	0.000000000000000000e+00	5.000000000000000000e-01
0.000000000000000000e+00	9.412191666666666734e+00	0.000000000000000000e+00	-2.819685624999999973e+01	0.000000000000000000e+00	1.182554166666666617e+01	0.000000000000000000e+00	0.000000000000000000e+00	-3.678837291666666687e+01	0.000000000000000000e+00	0.000000000000000000e+00	3.058180624999999964e+01	1.085820354166666704e+02	0.000000000000000000e+00	0.000000000000000000e+00	0.000000000000000000e+00	-2.726399999999999935e+00	0.000000000000000000e+00	0.000000000000000000e+00	-1.839350000000000041e+00	2.354643125000000126e+01	3.159003124999999912e+01	5.000000000000000000e-01
7.859614285714285664e+00	0.000000000000000000e+00	8.573050000000000281e+00	-2.137793928571428737e+01	1.256472499999999926e+01	3.141073928571428553e+01	0.000000000000000000e+00	0.000000000000000000e+00	-3.282713928571428852e+01	0.000000000000000000e+00	0.000000000000000000e+00	7.330225000000000435e+00	1.074156321428571488e+02	0.000000000000000000e+00	0.000000000000000000e+00	0.000000000000000000e+00	-2.726399999999999935e+00	0.000000000000000000e+00	0.000000000000000000e+00	-1.839350000000000041e+00	0.000000000000000000e+00	2.048458928571428572e+01	5.000000000000000000e-01
0.000000000000000000e+00	0.000000000000000000e+00	0.000000000000000000e+00	0.000000000000000000e+00	1.765593000000000146e+01	2.714965000000000117e+01	0.000000000000000000e+00	0.000000000000000000e+00	-2.329902999999999835e+01	0.000000000000000000e+00	0.000000000000000000e+00	0.000000000000000000e+00	6.520711000000000013e+01	0.000000000000000000e+00	0.000000000000000000e+00	0.000000000000000000e+00	-2.726399999999999935e+00	-2.347710000000000186e+00	0.000000000000000000e+00	-1.839350000000000041e+00	0.000000000000000000e+00	1.401373000000000069e+01	5.000000000000000000e-01
0.000000000000000000e+00	0.000000000000000000e+00	8.895721428571429001e+00	-8.933499999999999774e-01	2.615771428571428459e+01	3.746678571428571303e+01	0.000000000000000000e+00	0.000000000000000000e+00	-2.577420357142857199e+01	0.000000000000000000e+00	0.000000000000000000e+00	-5.617421428571428343e+00	6.528822857142857572e+01	0.000000000000000000e+00	0.000000000000000000e+00	0.000000000000000000e+00	-2.726399999999999935e+00	0.000000000000000000e+00	0.000000000000000000e+00	-1.839350000000000041e+00	0.000000000000000000e+00	0.000000000000000000e+00	5.000000000000000000e-01
0.000000000000000000e+00	0.000000000000000000e+00	0.000000000000000000e+00	0.000000000000000000e+00	0.000000000000000000e+00	0.000000000000000000e+00	0.000000000000000000e+00	0.000000000000000000e+00	-2.147656874999999843e+01	0.000000000000000000e+00	0.000000000000000000e+00	5.162200000000000344e+00	4.690388750000000329e+01	3.383388750000000300e+01	0.000000000000000000e+00	0.000000000000000000e+00	-2.726399999999999935e+00	-1.819500000000000006e-01	0.000000000000000000e+00	-1.839350000000000041e+00	0.000000000000000000e+00	1.520000000000000018e+00	5.000000000000000000e-01
0.000000000000000000e+00	0.000000000000000000e+00	0.000000000000000000e+00	-1.000000000000000000e+00	0.000000000000000000e+00	5.833333333333333703e-01	0.000000000000000000e+00	0.000000000000000000e+00	-1.083333333333333259e+00	0.000000000000000000e+00	5.833333333333333703e-01	1.166666666666666741e+00	3.750000000000000000e+00	0.000000000000000000e+00	0.000000000000000000e+00	0.000000000000000000e+00	-5.833333333333333703e-01	-8.333333333333332871e-02	0.000000000000000000e+00	0.000000000000000000e+00	0.000000000000000000e+00	1.000000000000000000e+00	0.000000000000000000e+00
0.000000000000000000e+00	1.419283888888888967e+01	0.000000000000000000e+00	1.571283888888888924e+01	0.000000000000000000e+00	0.000000000000000000e+00	0.000000000000000000e+00	0.000000000000000000e+00	-1.089604444444444376e+01	0.000000000000000000e+00	0.000000000000000000e+00	1.935503888888888824e+01	1.002999999999999936e+01	0.000000000000000000e+00	0.000000000000000000e+00	0.000000000000000000e+00	-2.726399999999999935e+00	-8.038369444444445122e+00	0.000000000000000000e+00	-1.839350000000000041e+00	0.000000000000000000e+00	0.000000000000000000e+00	5.000000000000000000e-01
0.000000000000000000e+00	0.000000000000000000e+00	0.000000000000000000e+00	3.393174999999999830e+00	1.819033437499999906e+01	2.060368437500000027e+01	0.000000000000000000e+00	0.000000000000000000e+00	-1.918669270833333229e+01	0.000000000000000000e+00	0.000000000000000000e+00	0.000000000000000000e+00	4.178864374999999853e+01	0.000000000000000000e+00	0.000000000000000000e+00	0.000000000000000000e+00	-2.726399999999999935e+00	-5.041124999999999634e-01	0.000000000000000000e+00	-1.839350000000000041e+00	1.115495937500000068e+01	0.000000000000000000e+00	5.000000000000000000e-01
0.000000000000000000e+00	0.000000000000000000e+00	0.000000000000000000e+00	0.000000000000000000e+00	1.540118333333333389e+01	0.000000000000000000e+00	0.000000000000000000e+00	0.000000000000000000e+00	-2.819387083333333166e+01	0.000000000000000000e+00	0.000000000000000000e+00	2.019948333333333323e+01	6.319617499999999666e+01	0.000000000000000000e+00	0.000000000000000000e+00	0.000000000000000000e+00	-2.726399999999999935e+00	0.000000000000000000e+00	0.000000000000000000e+00	-1.839350000000000041e+00	1.075075833333333364e+01	2.120770833333333272e+01	5.000000000000000000e-01
0.000000000000000000e+00	0.000000000000000000e+00	6.786349999999999660e+00	0.000000000000000000e+00	1.946277500000000060e+01	2.866247500000000059e+01	0.000000000000000000e+00	0.000000000000000000e+00	-2.159019166666666578e+01	0.000000000000000000e+00	0.000000000000000000e+00	0.000000000000000000e+00	5.451304999999999978e+01	0.000000000000000000e+00	0.000000000000000000e+00	0.000000000000000000e+00	-2.726399999999999935e+00	-2.200699999999999878e+00	0.000000000000000000e+00	-1.839350000000000041e+00	2.247875000000000068e+00	0.000000000000000000e+00	5.000000000000000000e-01
0.000000000000000000e+00	0.000000000000000000e+00	0.000000000000000000e+00	2.000000000000000000e+00	0.000000000000000000e+00	4.000000000000000000e+00	0.000000000000000000e+00	0.000000000000000000e+00	-1.000000000000000000e+00	0.000000000000000000e+00	0.000000000000000000e+00	2.000000000000000000e+00	4.000000000000000000e+00	0.000000000000000000e+00	0.000000000000000000e+00	0.000000000000000000e+00	0.000000000000000000e+00	-4.000000000000000000e+00	0.000000000000000000e+00	0.000000000000000000e+00	0.000000000000000000e+00	0.000000000000000000e+00	0.000000000000000000e+00
0.000000000000000000e+00	0.000000000000000000e+00	0.000000000000000000e+00	-1.399999999999999911e+00	2.000000000000000111e-01	1.000000000000000000e+00	0.000000000000000000e+00	0.000000000000000000e+00	-1.600000000000000089e+00	0.000000000000000000e+00	8.000000000000000444e-01	1.399999999999999911e+00	5.400000000000000355e+00	0.000000000000000000e+00	0.000000000000000000e+00	0.000000000000000000e+00	-8.000000000000000444e-01	0.000000000000000000e+00	0.000000000000000000e+00	0.000000000000000000e+00	0.000000000000000000e+00	1.399999999999999911e+00	0.000000000000000000e+00
0.000000000000000000e+00	0.000000000000000000e+00	0.000000000000000000e+00	0.000000000000000000e+00	2.531411078431372630e+01	0.000000000000000000e+00	0.000000000000000000e+00	0.000000000000000000e+00	-6.333710490196078524e+01	0.000000000000000000e+00	8.006630392156862897e+00	4.291734117647058611e+01	1.482977068627450876e+02	2.235686372549019652e+01	0.000000000000000000e+00	0.000000000000000000e+00	-1.345943039215686277e+01	0.000000000000000000e+00	0.000000000000000000e+00	-3.678700000000000081e+00	0.000000000000000000e+00	4.493379117647058507e+01	1.000000000000000000e+00
2.384949999999999903e+00	0.000000000000000000e+00	0.000000000000000000e+00	0.000000000000000000e+00	7.035375000000000156e+00	1.183367499999999950e+01	0.000000000000000000e+00	0.000000000000000000e+00	-2.061906458333333347e+01	0.000000000000000000e+00	0.000000000000000000e+00	0.000000000000000000e+00	5.043151249999999663e+01	1.939653750000000088e+01	0.000000000000000000e+00	0.000000000000000000e+00	-2.726399999999999935e+00	0.000000000000000000e+00	0.000000000000000000e+00	-1.839350000000000041e+00	0.000000000000000000e+00	3.393174999999999830e+00	5.000000000000000000e-01
0.000000000000000000e+00	0.000000000000000000e+00	0.000000000000000000e+00	-3.658282499999999970e+01	0.000000000000000000e+00	3.592750000000000110e+00	0.000000000000000000e+00	0.000000000000000000e+00	-3.945897500000000235e+01	0.000000000000000000e+00	0.000000000000000000e+00	3.778837500000000205e+01	1.206309250000000048e+02	0.000000000000000000e+00	0.000000000000000000e+00	0.000000000000000000e+00	-2.726399999999999935e+00	0.000000000000000000e+00	0.000000000000000000e+00	-1.839350000000000041e+00	3.444982499999999703e+01	3.627917500000000217e+01	5.000000000000000000e-01
9.399830769230769434e+00	0.000000000000000000e+00	0.000000000000000000e+00	0.000000000000000000e+00	1.122348076923077009e+01	0.000000000000000000e+00	0.000000000000000000e+00	0.000000000000000000e+00	-2.591281153846153984e+01	0.000000000000000000e+00	0.000000000000000000e+00	1.602178076923076944e+01	6.517620384615383955e+01	0.000000000000000000e+00	0.000000000000000000e+00	0.000000000000000000e+00	-2.726399999999999935e+00	0.000000000000000000e+00	0.000000000000000000e+00	-1.839350000000000041e+00	1.459750000000000103e+00	2.214331153846153910e+01	5.000000000000000000e-01
0.000000000000000000e+00	0.000000000000000000e+00	0.000000000000000000e+00	1.491600000000000037e+00	3.631132499999999652e+01	4.810732500000000300e+01	0.000000000000000000e+00	0.000000000000000000e+00	-4.116172499999999701e+01	0.000000000000000000e+00	4.127000000000000113e-01	0.000000000000000000e+00	9.570265000000000555e+01	0.000000000000000000e+00	0.000000000000000000e+00	0.000000000000000000e+00	-5.865499999999999936e+00	-1.639150000000000107e+00	0.000000000000000000e+00	-3.678700000000000081e+00	2.670992499999999836e+01	0.000000000000000000e+00	1.000000000000000000e+00
0.000000000000000000e+00	0.000000000000000000e+00	0.000000000000000000e+00	5.742366666666666397e+00	0.000000000000000000e+00	1.568478333333333374e+01	0.000000000000000000e+00	0.000000000000000000e+00	-7.117483333333333384e+00	0.000000000000000000e+00	0.000000000000000000e+00	9.384566666666666279e+00	2.571478333333333310e+01	0.000000000000000000e+00	0.000000000000000000e+00	0.000000000000000000e+00	-2.726399999999999935e+00	-1.300670833333333398e+01	0.000000000000000000e+00	-1.839350000000000041e+00	0.000000000000000000e+00	0.000000000000000000e+00	5.000000000000000000e-01
0.000000000000000000e+00	0.000000000000000000e+00	0.000000000000000000e+00	-1.358978360655737738e+01	0.000000000000000000e+00	0.000000000000000000e+00	0.000000000000000000e+00	0.000000000000000000e+00	-3.293805163934425906e+01	0.000000000000000000e+00	0.000000000000000000e+00	1.838808360655737673e+01	9.223389262295081892e+01	2.553255819672131111e+01	0.000000000000000000e+00	0.000000000000000000e+00	-2.726399999999999935e+00	0.000000000000000000e+00	0.000000000000000000e+00	-1.839350000000000041e+00	0.000000000000000000e+00	2.833566721311475334e+01	5.000000000000000000e-01
0.000000000000000000e+00	0.000000000000000000e+00	0.000000000000000000e+00	0.000000000000000000e+00	4.834674999999999834e+00	9.632975000000000065e+00	0.000000000000000000e+00	0.000000000000000000e+00	-2.169318854166666810e+01	0.000000000000000000e+00	0.000000000000000000e+00	0.000000000000000000e+00	5.031764375000000200e+01	2.826971874999999912e+01	0.000000000000000000e+00	0.000000000000000000e+00	-2.726399999999999935e+00	0.000000000000000000e+00	0.000000000000000000e+00	-1.839350000000000041e+00	0.000000000000000000e+00	1.192474999999999952e+00	5.000000000000000000e-01
0.000000000000000000e+00	0.000000000000000000e+00	0.000000000000000000e+00	5.394499999999999851e-01	4.387999999999999901e+00	1.007965000000000089e+01	0.000000000000000000e+00	0.000000000000000000e+00	-2.065824375000000046e+01	0.000000000000000000e+00	0.000000000000000000e+00	0.000000000000000000e+00	4.800608749999999958e+01	2.748373750000000015e+01	0.000000000000000000e+00	0.000000000000000000e+00	-2.726399999999999935e+00	-7.164000000000000368e-01	0.000000000000000000e+00	-1.839350000000000041e+00	0.000000000000000000e+00	2.063500000000000056e-01	5.000000000000000000e-01
0.000000000000000000e+00	0.000000000000000000e+00	0.000000000000000000e+00	0.000000000000000000e+00	1.000000000000000000e+00	3.000000000000000000e+00	0.000000000000000000e+00	0.000000000000000000e+00	-1.500000000000000000e+00	0.000000000000000000e+00	0.000000000000000000e+00	0.000000000000000000e+00	5.000000000000000000e+00	0.000000000000000000e+00	0.000000000000000000e+00	0.000000000000000000e+00	0.000000000000000000e+00	-1.000000000000000000e+00	0.000000000000000000e+00	0.000000000000000000e+00	0.000000000000000000e+00	1.000000000000000000e+00	0.000000000000000000e+00
0.000000000000000000e+00	0.000000000000000000e+00	0.000000000000000000e+00	-8.933499999999999774e-01	1.902536874999999839e+01	2.471701875000000115e+01	0.000000000000000000e+00	0.000000000000000000e+00	-2.227014374999999902e+01	0.000000000000000000e+00	0.000000000000000000e+00	0.000000000000000000e+00	5.266268749999999699e+01	0.000000000000000000e+00	0.000000000000000000e+00	0.000000000000000000e+00	-2.726399999999999935e+00	0.000000000000000000e+00	0.000000000000000000e+00	-1.839350000000000041e+00	1.463736875000000026e+01	1.639150000000000107e+00	5.000000000000000000e-01
0.000000000000000000e+00	0.000000000000000000e+00	8.573050000000000281e+00	-2.294264285714285645e+00	2.378878571428571576e+01	0.000000000000000000e+00	0.000000000000000000e+00	0.000000000000000000e+00	-4.235511785714285793e+01	0.000000000000000000e+00	0.000000000000000000e+00	3.088135000000000119e+01	9.952830000000000155e+01	0.000000000000000000e+00	0.000000000000000000e+00	0.000000000000000000e+00	-2.726399999999999935e+00	0.000000000000000000e+00	0.000000000000000000e+00	-1.839350000000000041e+00	0.000000000000000000e+00	3.617609999999999815e+01	5.000000000000000000e-01
0.000000000000000000e+00	0.000000000000000000e+00	2.983200000000000074e+00	0.000000000000000000e+00	5.323223999999999734e+01	8.460626000000000602e+01	0.000000000000000000e+00	0.000000000000000000e+00	-5.808263999999999783e+01	0.000000000000000000e+00	1.999071999999999960e+01	0.000000000000000000e+00	1.506141000000000076e+02	0.000000000000000000e+00	0.000000000000000000e+00	0.000000000000000000e+00	-2.544351999999999947e+01	-8.933499999999999774e-01	0.000000000000000000e+00	-3.678700000000000081e+00	0.000000000000000000e+00	0.000000000000000000e+00	1.000000000000000000e+00
0.000000000000000000e+00	0.000000000000000000e+00	6.786349999999999660e+00	0.000000000000000000e+00	2.161629999999999896e+01	3.081599999999999895e+01	0.000000000000000000e+00	0.000000000000000000e+00	-2.434106666666666641e+01	0.000000000000000000e+00	0.000000000000000000e+00	-4.401399999999999757e+00	6.001480000000000103e+01	5.596099999999999852e+00	0.000000000000000000e+00	0.000000000000000000e+00	-2.726399999999999935e+00	0.000000000000000000e+00	0.000000000000000000e+00	-1.839350000000000041e+00	0.000000000000000000e+00	0.000000000000000000e+00	5.000000000000000000e-01
0.000000000000000000e+00	0.000000000000000000e+00	0.000000000000000000e+00	0.000000000000000000e+00	5.561558000000000135e+01	8.609946999999999662e+01	0.000000000000000000e+00	0.000000000000000000e+00	-6.285092999999999819e+01	0.000000000000000000e+00	2.744388999999999967e+01	6.556600000000000428e+00	1.610472499999999911e+02	0.000000000000000000e+00	0.000000000000000000e+00	0.000000000000000000e+00	-3.289668999999999954e+01	0.000000000000000000e+00	0.000000000000000000e+00	-3.678700000000000081e+00	0.000000000000000000e+00	0.000000000000000000e+00	1.000000000000000000e+00
0.000000000000000000e+00	0.000000000000000000e+00	8.573050000000000281e+00	-4.926883500000000140e+02	0.000000000000000000e+00	3.220566000000000031e+02	0.000000000000000000e+00	0.000000000000000000e+00	-4.138052749999999946e+02	0.000000000000000000e+00	0.000000000000000000e+00	1.754300499999999943e+02	1.643892900000000054e+03	0.000000000000000000e+00	0.000000000000000000e+00	0.000000000000000000e+00	-2.726399999999999935e+00	0.000000000000000000e+00	0.000000000000000000e+00	-1.839350000000000041e+00	0.000000000000000000e+00	6.473301000000000158e+02	5.000000000000000000e-01
0.000000000000000000e+00	8.045193749999999255e+00	0.000000000000000000e+00	0.000000000000000000e+00	1.182554166666666617e+01	0.000000000000000000e+00	0.000000000000000000e+00	0.000000000000000000e+00	-3.087560208333333378e+01	0.000000000000000000e+00	0.000000000000000000e+00	2.466903541666666655e+01	6.855963749999999379e+01	0.000000000000000000e+00	0.000000000000000000e+00	0.000000000000000000e+00	-2.726399999999999935e+00	0.000000000000000000e+00	0.000000000000000000e+00	-1.839350000000000041e+00	7.175116666666666809e+00	2.567726041666666603e+01	5.000000000000000000e-01
0.000000000000000000e+00	0.000000000000000000e+00	0.000000000000000000e+00	0.000000000000000000e+00	1.061280000000000001e+01	1.541109999999999935e+01	0.000000000000000000e+00	0.000000000000000000e+00	-2.310338750000000019e+01	0.000000000000000000e+00	0.000000000000000000e+00	0.000000000000000000e+00	5.699012499999999903e+01	1.760782499999999828e+01	0.000000000000000000e+00	0.000000000000000000e+00	-2.726399999999999935e+00	0.000000000000000000e+00	0.000000000000000000e+00	-1.839350000000000041e+00	0.000000000000000000e+00	6.970600000000000129e+00	5.000000000000000000e-01
0.000000000000000000e+00	0.000000000000000000e+00	0.000000000000000000e+00	7.458000000000000185e-01	2.616863999999999990e+01	4.275061000000000178e+01	0.000000000000000000e+00	0.000000000000000000e+00	-2.859384000000000015e+01	0.000000000000000000e+00	1.089031999999999911e+01	0.000000000000000000e+00	7.456125000000000114e+01	0.000000000000000000e+00	0.000000000000000000e+00	0.000000000000000000e+00	-1.361672000000000082e+01	-8.195750000000000535e-01	0.000000000000000000e+00	-1.839350000000000041e+00	0.000000000000000000e+00	0.000000000000000000e+00	5.000000000000000000e-01
8.204354545454545899e+00	0.000000000000000000e+00	0.000000000000000000e+00	3.393174999999999830e+00	1.624795454545454376e+01	2.686565909090909088e+01	0.000000000000000000e+00	0.000000000000000000e+00	-1.674020037878787903e+01	0.000000000000000000e+00	0.000000000000000000e+00	-9.212579545454545382e+00	4.510001363636363436e+01	0.000000000000000000e+00	0.000000000000000000e+00	0.000000000000000000e+00	-2.726399999999999935e+00	0.000000000000000000e+00	0.000000000000000000e+00	-1.839350000000000041e+00	0.000000000000000000e+00	0.000000000000000000e+00	5.000000000000000000e-01
0.000000000000000000e+00	0.000000000000000000e+00	1.375666666666666704e-01	6.770166666666667110e-01	4.594350000000000378e+00	1.028599999999999959e+01	0.000000000000000000e+00	0.000000000000000000e+00	-2.052927499999999839e+01	0.000000000000000000e+00	0.000000000000000000e+00	0.000000000000000000e+00	4.761058333333333081e+01	2.701944999999999908e+01	0.000000000000000000e+00	0.000000000000000000e+00	-2.726399999999999935e+00	-7.851833333333333442e-01	0.000000000000000000e+00	-1.839350000000000041e+00	0.000000000000000000e+00	0.000000000000000000e+00	5.000000000000000000e-01
0.000000000000000000e+00	3.054945000000000022e+01	0.000000000000000000e+00	0.000000000000000000e+00	1.823649999999999993e+00	0.000000000000000000e+00	0.000000000000000000e+00	0.000000000000000000e+00	-3.766259999999999764e+01	0.000000000000000000e+00	0.000000000000000000e+00	3.717139999999999844e+01	7.927594999999999459e+01	0.000000000000000000e+00	0.000000000000000000e+00	0.000000000000000000e+00	-2.726399999999999935e+00	0.000000000000000000e+00	0.000000000000000000e+00	-1.839350000000000041e+00	1.459750000000000103e+00	3.389309999999999690e+01	5.000000000000000000e-01
0.000000000000000000e+00	0.000000000000000000e+00	6.655902380952380959e+00	6.522380952380951724e-02	0.000000000000000000e+00	9.069252380952381287e+00	0.000000000000000000e+00	0.000000000000000000e+00	-1.074492698412698388e+01	0.000000000000000000e+00	0.000000000000000000e+00	1.727850317460317342e+01	3.267033174603174928e+01	0.000000000000000000e+00	0.000000000000000000e+00	0.000000000000000000e+00	-2.726399999999999935e+00	-1.080733968253968236e+01	0.000000000000000000e+00	-1.839350000000000041e+00	2.592746031746031576e-01	0.000000000000000000e+00	5.000000000000000000e-01
0.000000000000000000e+00	0.000000000000000000e+00	0.000000000000000000e+00	0.000000000000000000e+00	0.000000000000000000e+00	0.000000000000000000e+00	0.000000000000000000e+00	0.000000000000000000e+00	-1.795953102189780992e+01	0.000000000000000000e+00	0.000000000000000000e+00	1.690015109489051071e+01	4.769511277372262725e+01	1.114921058394160625e+01	0.000000000000000000e+00	0.000000000000000000e+00	-2.726399999999999935e+00	-6.050925547445255681e+00	0.000000000000000000e+00	-1.839350000000000041e+00	0.000000000000000000e+00	1.325795109489051171e+01	5.000000000000000000e-01
0.000000000000000000e+00	0.000000000000000000e+00	0.000000000000000000e+00	2.384949999999999903e+00	6.027149999999999785e+00	8.440500000000000114e+00	0.000000000000000000e+00	0.000000000000000000e+00	-2.015290833333333254e+01	0.000000000000000000e+00	0.000000000000000000e+00	0.000000000000000000e+00	4.405715000000000003e+01	2.558664999999999878e+01	0.000000000000000000e+00	0.000000000000000000e+00	-2.726399999999999935e+00	0.000000000000000000e+00	0.000000000000000000e+00	-1.839350000000000041e+00	0.000000000000000000e+00	0.000000000000000000e+00	5.000000000000000000e-01
0.000000000000000000e+00	3.200919999999999987e+01	0.000000000000000000e+00	1.459750000000000103e+00	1.823649999999999993e+00	0.000000000000000000e+00	0.000000000000000000e+00	0.000000000000000000e+00	-3.766259999999999764e+01	0.000000000000000000e+00	0.000000000000000000e+00	3.717139999999999844e+01	7.781619999999999493e+01	0.000000000000000000e+00	0.000000000000000000e+00	0.000000000000000000e+00	-2.726399999999999935e+00	0.000000000000000000e+00	0.000000000000000000e+00	-1.839350000000000041e+00	0.000000000000000000e+00	3.389309999999999690e+01	5.000000000000000000e-01
0.000000000000000000e+00	0.000000000000000000e+00	0.000000000000000000e+00	2.144275499999999823e+01	2.609318000000000026e+01	1.045695000000000086e+01	0.000000000000000000e+00	0.000000000000000000e+00	-1.756063583333333256e+01	0.000000000000000000e+00	0.000000000000000000e+00	-1.008224999999999927e+00	2.048695000000000022e+01	0.000000000000000000e+00	0.000000000000000000e+00	0.000000000000000000e+00	-2.726399999999999935e+00	0.000000000000000000e+00	0.000000000000000000e+00	-1.839350000000000041e+00	0.000000000000000000e+00	0.000000000000000000e+00	5.000000000000000000e-01
0.000000000000000000e+00	0.000000000000000000e+00	0.000000000000000000e+00	0.000000000000000000e+00	2.110215750000000057e+01	0.000000000000000000e+00	0.000000000000000000e+00	0.000000000000000000e+00	-3.948728750000000076e+01	0.000000000000000000e+00	0.000000000000000000e+00	2.590045750000000169e+01	9.675082999999999345e+01	0.000000000000000000e+00	0.000000000000000000e+00	0.000000000000000000e+00	-2.726399999999999935e+00	0.000000000000000000e+00	0.000000000000000000e+00	-1.839350000000000041e+00	0.000000000000000000e+00	4.336041500000000326e+01	5.000000000000000000e-01
0.000000000000000000e+00	2.000000000000000000e+00	0.000000000000000000e+00	0.000000000000000000e+00	0.000000000000000000e+00	2.000000000000000000e+00	0.000000000000000000e+00	0.000000000000000000e+00	-1.000000000000000000e+00	0.000000000000000000e+00	0.000000000000000000e+00	0.000000000000000000e+00	2.000000000000000000e+00	0.000000000000000000e+00	0.000000000000000000e+00	0.000000000000000000e+00	0.000000000000000000e+00	0.000000000000000000e+00	0.000000000000000000e+00	0.000000000000000000e+00	0.000000000000000000e+00	0.000000000000000000e+00	0.000000000000000000e+00
0.000000000000000000e+00	2.850099999999999856e+00	0.000000000000000000e+00	-6.188100000000000378e+00	1.989495000000000147e+01	3.373145000000000238e+01	0.000000000000000000e+00	0.000000000000000000e+00	-3.067909999999999826e+01	0.000000000000000000e+00	0.000000000000000000e+00	0.000000000000000000e+00	8.864315000000000566e+01	0.000000000000000000e+00	0.000000000000000000e+00	0.000000000000000000e+00	-2.726399999999999935e+00	0.000000000000000000e+00	0.000000000000000000e+00	-1.839350000000000041e+00	0.000000000000000000e+00	2.244085000000000107e+01	5.000000000000000000e-01
4.809839583333332946e+00	0.000000000000000000e+00	0.000000000000000000e+00	4.825974999999999682e+00	8.468175000000000452e+00	1.855696458333333254e+01	0.000000000000000000e+00	0.000000000000000000e+00	-1.186945312499999972e+01	0.000000000000000000e+00	0.000000000000000000e+00	0.000000000000000000e+00	3.339680416666666929e+01	0.000000000000000000e+00	0.000000000000000000e+00	0.000000000000000000e+00	-2.726399999999999935e+00	-5.058232291666667102e+00	0.000000000000000000e+00	-1.839350000000000041e+00	0.000000000000000000e+00	0.000000000000000000e+00	5.000000000000000000e-01
0.000000000000000000e+00	7.524911111111110884e+00	0.000000000000000000e+00	1.333143611111111149e+01	0.000000000000000000e+00	0.000000000000000000e+00	0.000000000000000000e+00	0.000000000000000000e+00	-8.276501388888888755e+00	0.000000000000000000e+00	0.000000000000000000e+00	1.697363611111111226e+01	1.002999999999999936e+01	0.000000000000000000e+00	0.000000000000000000e+00	0.000000000000000000e+00	-2.726399999999999935e+00	-8.990930555555555870e+00	0.000000000000000000e+00	-1.839350000000000041e+00	0.000000000000000000e+00	0.000000000000000000e+00	5.000000000000000000e-01
0.000000000000000000e+00	0.000000000000000000e+00	0.000000000000000000e+00	-1.786699999999999955e+00	5.561558000000000135e+01	9.041867000000000587e+01	0.000000000000000000e+00	0.000000000000000000e+00	-6.210513000000000261e+01	0.000000000000000000e+00	2.341978999999999900e+01	0.000000000000000000e+00	1.638748500000000092e+02	0.000000000000000000e+00	0.000000000000000000e+00	0.000000000000000000e+00	-2.887258999999999887e+01	0.000000000000000000e+00	0.000000000000000000e+00	-3.678700000000000081e+00	0.000000000000000000e+00	3.278300000000000214e+00	1.000000000000000000e+00
0.000000000000000000e+00	0.000000000000000000e+00	0.000000000000000000e+00	9.342486666666665940e+00	1.298468666666666671e+01	1.936424444444444504e+01	0.000000000000000000e+00	0.000000000000000000e+00	-1.265897574074074150e+01	0.000000000000000000e+00	0.000000000000000000e+00	0.000000000000000000e+00	2.939424444444444617e+01	0.000000000000000000e+00	0.000000000000000000e+00	0.000000000000000000e+00	-2.726399999999999935e+00	-5.461872222222222462e+00	0.000000000000000000e+00	-1.839350000000000041e+00	0.000000000000000000e+00	0.000000000000000000e+00	5.000000000000000000e-01
0.000000000000000000e+00	0.000000000000000000e+00	2.500000000000000000e-01	-5.714285714285713969e-01	1.785714285714285754e-01	0.000000000000000000e+00	0.000000000000000000e+00	0.000000000000000000e+00	-8.392857142857143016e-01	0.000000000000000000e+00	0.000000000000000000e+00	7.500000000000000000e-01	2.500000000000000000e+00	0.000000000000000000e+00	0.000000000000000000e+00	0.000000000000000000e+00	0.000000000000000000e+00	0.000000000000000000e+00	0.000000000000000000e+00	0.000000000000000000e+00	0.000000000000000000e+00	1.000000000000000000e+00	0.000000000000000000e+00
0.000000000000000000e+00	0.000000000000000000e+00	0.000000000000000000e+00	9.839453571428570910e+00	2.093615714285714446e+01	2.764702619047618981e+01	0.000000000000000000e+00	0.000000000000000000e+00	-1.677275734126984119e+01	0.000000000000000000e+00	0.000000000000000000e+00	-7.454503571428571007e+00	3.767702619047619095e+01	0.000000000000000000e+00	0.000000000000000000e+00	0.000000000000000000e+00	-2.726399999999999935e+00	-2.148759523809523841e+00	0.000000000000000000e+00	-1.839350000000000041e+00	0.000000000000000000e+00	0.000000000000000000e+00	5.000000000000000000e-01
0.000000000000000000e+00	0.000000000000000000e+00	0.000000000000000000e+00	0.000000000000000000e+00	1.540118333333333389e+01	0.000000000000000000e+00	0.000000000000000000e+00	0.000000000000000000e+00	-2.747944999999999993e+01	0.000000000000000000e+00	0.000000000000000000e+00	2.019948333333333323e+01	5.890964999999999918e+01	0.000000000000000000e+00	0.000000000000000000e+00	0.000000000000000000e+00	-2.726399999999999935e+00	0.000000000000000000e+00	0.000000000000000000e+00	-1.839350000000000041e+00	1.503728333333333289e+01	1.692118333333333169e+01	5.000000000000000000e-01
0.000000000000000000e+00	0.000000000000000000e+00	8.527323529411765080e+00	-8.933499999999999774e-01	1.980349705882353106e+01	3.074417058823529558e+01	0.000000000000000000e+00	0.000000000000000000e+00	-2.222869705882352775e+01	0.000000000000000000e+00	0.000000000000000000e+00	0.000000000000000000e+00	5.782881764705882688e+01	0.000000000000000000e+00	0.000000000000000000e+00	0.000000000000000000e+00	-2.726399999999999935e+00	-2.624511764705882211e+00	0.000000000000000000e+00	-1.839350000000000041e+00	0.000000000000000000e+00	0.000000000000000000e+00	5.000000000000000000e-01
4.511025641025641075e-01	0.000000000000000000e+00	6.465996153846154115e+00	0.000000000000000000e+00	0.000000000000000000e+00	9.330448717948717885e+00	0.000000000000000000e+00	0.000000000000000000e+00	-1.074684871794871732e+01	0.000000000000000000e+00	0.000000000000000000e+00	1.673436923076923222e+01	3.306389743589743802e+01	0.000000000000000000e+00	0.000000000000000000e+00	0.000000000000000000e+00	-2.726399999999999935e+00	-1.063325897435897360e+01	0.000000000000000000e+00	-1.839350000000000041e+00	0.000000000000000000e+00	1.601769230769230778e-01	5.000000000000000000e-01
0.000000000000000000e+00	0.000000000000000000e+00	8.385235714285714792e+00	0.000000000000000000e+00	2.641295714285714169e+01	3.721154285714285948e+01	0.000000000000000000e+00	0.000000000000000000e+00	-2.554023095238095209e+01	0.000000000000000000e+00	0.000000000000000000e+00	-6.000285714285714000e+00	6.401201428571428664e+01	0.000000000000000000e+00	0.000000000000000000e+00	0.000000000000000000e+00	-2.726399999999999935e+00	0.000000000000000000e+00	0.000000000000000000e+00	-1.839350000000000041e+00	0.000000000000000000e+00	0.000000000000000000e+00	5.000000000000000000e-01
9.105104166666666998e+00	0.000000000000000000e+00	0.000000000000000000e+00	5.394499999999999851e-01	0.000000000000000000e+00	1.438405416666666703e+01	0.000000000000000000e+00	0.000000000000000000e+00	-9.068577083333332567e+00	0.000000000000000000e+00	0.000000000000000000e+00	4.181650000000000311e+00	3.351915833333332984e+01	0.000000000000000000e+00	0.000000000000000000e+00	0.000000000000000000e+00	-2.726399999999999935e+00	-7.153427083333333769e+00	0.000000000000000000e+00	-1.839350000000000041e+00	0.000000000000000000e+00	0.000000000000000000e+00	5.000000000000000000e-01
0.000000000000000000e+00	0.000000000000000000e+00	0.000000000000000000e+00	0.000000000000000000e+00	0.000000000000000000e+00	2.608852500000000063e+01	0.000000000000000000e+00	0.000000000000000000e+00	-2.939639166666666625e+01	0.000000000000000000e+00	2.126182500000000175e+01	5.028311666666666468e+01	8.914724166666667315e+01	0.000000000000000000e+00	0.000000000000000000e+00	0.000000000000000000e+00	-2.671462500000000162e+01	-2.275660833333333244e+01	0.000000000000000000e+00	-3.678700000000000081e+00	4.750666666666666926e-01	0.000000000000000000e+00	1.000000000000000000e+00
0.000000000000000000e+00	0.000000000000000000e+00	6.714260526315789512e+00	0.000000000000000000e+00	0.000000000000000000e+00	9.127610526315789841e+00	0.000000000000000000e+00	0.000000000000000000e+00	-1.078154385964912265e+01	0.000000000000000000e+00	0.000000000000000000e+00	1.730825438596491139e+01	3.282366491228070515e+01	0.000000000000000000e+00	0.000000000000000000e+00	0.000000000000000000e+00	-2.726399999999999935e+00	-1.081878245614035094e+01	0.000000000000000000e+00	-1.839350000000000041e+00	2.375333333333333463e-01	0.000000000000000000e+00	5.000000000000000000e-01
0.000000000000000000e+00	0.000000000000000000e+00	0.000000000000000000e+00	2.109309206349206178e+01	0.000000000000000000e+00	0.000000000000000000e+00	0.000000000000000000e+00	0.000000000000000000e+00	-1.362030634920634853e+01	0.000000000000000000e+00	3.614649206349206167e+00	3.560679047619047566e+01	2.728929841269841106e+01	0.000000000000000000e+00	0.000000000000000000e+00	0.000000000000000000e+00	-9.067449206349206037e+00	-2.174431666666666629e+01	0.000000000000000000e+00	-3.678700000000000081e+00	0.000000000000000000e+00	0.000000000000000000e+00	1.000000000000000000e+00
0.000000000000000000e+00	0.000000000000000000e+00	3.333333333333333148e-01	0.000000000000000000e+00	1.000000000000000000e+00	0.000000000000000000e+00	0.000000000000000000e+00	0.000000000000000000e+00	-1.500000000000000000e+00	0.000000000000000000e+00	0.000000000000000000e+00	1.000000000000000000e+00	3.333333333333333481e+00	0.000000000000000000e+00	0.000000000000000000e+00	0.000000000000000000e+00	0.000000000000000000e+00	0.000000000000000000e+00	0.000000000000000000e+00	0.000000000000000000e+00	0.000000000000000000e+00	1.333333333333333259e+00	0.000000000000000000e+00
0.000000000000000000e+00	0.000000000000000000e+00	8.573050000000000281e+00	-2.703472999999999971e+01	0.000000000000000000e+00	1.146223999999999954e+01	0.000000000000000000e+00	0.000000000000000000e+00	-3.895976999999999890e+01	0.000000000000000000e+00	4.758399999999999852e-01	2.084663000000000110e+01	1.179539099999999934e+02	2.608113000000000170e+01	0.000000000000000000e+00	0.000000000000000000e+00	-3.202240000000000197e+00	0.000000000000000000e+00	0.000000000000000000e+00	-1.839350000000000041e+00	0.000000000000000000e+00	2.614138000000000162e+01	5.000000000000000000e-01
0.000000000000000000e+00	0.000000000000000000e+00	0.000000000000000000e+00	0.000000000000000000e+00	4.650425000000000253e+00	0.000000000000000000e+00	0.000000000000000000e+00	0.000000000000000000e+00	-2.416233645833333199e+01	0.000000000000000000e+00	0.000000000000000000e+00	9.448724999999999596e+00	5.513310624999999732e+01	2.418920625000000157e+01	0.000000000000000000e+00	0.000000000000000000e+00	-2.726399999999999935e+00	0.000000000000000000e+00	0.000000000000000000e+00	-1.839350000000000041e+00	0.000000000000000000e+00	1.045695000000000086e+01	5.000000000000000000e-01
0.000000000000000000e+00	0.000000000000000000e+00	6.786349999999999660e+00	0.000000000000000000e+00	3.640666666666666357e-02	9.236106666666666243e+00	0.000000000000000000e+00	0.000000000000000000e+00	-1.085363333333333280e+01	0.000000000000000000e+00	0.000000000000000000e+00	1.717849333333333206e+01	3.303993333333333027e+01	2.011266666666666758e-01	0.000000000000000000e+00	0.000000000000000000e+00	-2.726399999999999935e+00	-1.078994666666666724e+01	0.000000000000000000e+00	-1.839350000000000041e+00	0.000000000000000000e+00	0.000000000000000000e+00	5.000000000000000000e-01
0.000000000000000000e+00	0.000000000000000000e+00	0.000000000000000000e+00	4.825974999999999682e+00	1.568293437500000032e+01	2.096188437500000035e+01	0.000000000000000000e+00	0.000000000000000000e+00	-1.667929270833333177e+01	0.000000000000000000e+00	0.000000000000000000e+00	0.000000000000000000e+00	3.820664374999999779e+01	0.000000000000000000e+00	0.000000000000000000e+00	0.000000000000000000e+00	-2.726399999999999935e+00	-2.653312500000000185e+00	0.000000000000000000e+00	-1.839350000000000041e+00	7.214759374999999864e+00	0.000000000000000000e+00	5.000000000000000000e-01
0.000000000000000000e+00	0.000000000000000000e+00	0.000000000000000000e+00	6.786349999999999660e+00	4.976662000000000319e+01	7.244125499999999818e+01	0.000000000000000000e+00	0.000000000000000000e+00	-5.175933666666666966e+01	0.000000000000000000e+00	1.784793499999999966e+01	0.000000000000000000e+00	1.281971249999999998e+02	0.000000000000000000e+00	0.000000000000000000e+00	0.000000000000000000e+00	-2.330073499999999953e+01	-1.008224999999999927e+00	0.000000000000000000e+00	-3.678700000000000081e+00	0.000000000000000000e+00	0.000000000000000000e+00	1.000000000000000000e+00
0.000000000000000000e+00	0.000000000000000000e+00	6.852655494505494715e+00	0.000000000000000000e+00	2.178206373626373704e+01	9.459335164835165344e+00	0.000000000000000000e+00	0.000000000000000000e+00	-3.246446923076923241e+01	0.000000000000000000e+00	0.000000000000000000e+00	1.712102857142857104e+01	7.630580879120878990e+01	0.000000000000000000e+00	0.000000000000000000e+00	0.000000000000000000e+00	-2.726399999999999935e+00	0.000000000000000000e+00	0.000000000000000000e+00	-1.839350000000000041e+00	0.000000000000000000e+00	2.155558131868131966e+01	5.000000000000000000e-01
0.000000000000000000e+00	0.000000000000000000e+00	0.000000000000000000e+00	0.000000000000000000e+00	9.523533333333332962e+00	3.167222361111111084e+01	0.000000000000000000e+00	0.000000000000000000e+00	-3.450502361111111327e+01	0.000000000000000000e+00	1.732199027777777900e+01	3.919119722222222180e+01	9.994890416666666511e+01	0.000000000000000000e+00	0.000000000000000000e+00	0.000000000000000000e+00	-2.277479027777777887e+01	-1.721064861111111099e+01	0.000000000000000000e+00	-3.678700000000000081e+00	0.000000000000000000e+00	6.786349999999999660e+00	1.000000000000000000e+00
0.000000000000000000e+00	0.000000000000000000e+00	0.000000000000000000e+00	0.000000000000000000e+00	4.650425000000000253e+00	7.063774999999999693e+00	0.000000000000000000e+00	0.000000000000000000e+00	-2.151342083333333477e+01	0.000000000000000000e+00	0.000000000000000000e+00	2.384949999999999903e+00	4.983527500000000288e+01	2.595514999999999972e+01	0.000000000000000000e+00	0.000000000000000000e+00	-2.726399999999999935e+00	0.000000000000000000e+00	0.000000000000000000e+00	-1.839350000000000041e+00	0.000000000000000000e+00	3.393174999999999830e+00	5.000000000000000000e-01
0.000000000000000000e+00	0.000000000000000000e+00	1.714610000000000056e+01	-1.786699999999999955e+00	5.218636000000000053e+01	7.506264000000000181e+01	0.000000000000000000e+00	0.000000000000000000e+00	-5.174201000000000050e+01	0.000000000000000000e+00	9.034799999999999498e-01	-1.058949999999999925e+01	1.312218000000000018e+02	0.000000000000000000e+00	0.000000000000000000e+00	0.000000000000000000e+00	-6.356279999999999930e+00	0.000000000000000000e+00	0.000000000000000000e+00	-3.678700000000000081e+00	0.000000000000000000e+00	0.000000000000000000e+00	1.000000000000000000e+00
0.000000000000000000e+00	0.000000000000000000e+00	0.000000000000000000e+00	-1.786699999999999955e+00	0.000000000000000000e+00	5.356150000000000411e+00	0.000000000000000000e+00	0.000000000000000000e+00	-4.288843750000000199e+01	0.000000000000000000e+00	5.294499999999999762e-01	6.556600000000000428e+00	9.599452499999999588e+01	6.951947499999999991e+01	0.000000000000000000e+00	0.000000000000000000e+00	-5.982249999999999623e+00	0.000000000000000000e+00	0.000000000000000000e+00	-3.678700000000000081e+00	0.000000000000000000e+00	0.000000000000000000e+00	1.000000000000000000e+00
0.000000000000000000e+00	0.000000000000000000e+00	0.000000000000000000e+00	1.776936944444444322e+01	0.000000000000000000e+00	0.000000000000000000e+00	0.000000000000000000e+00	0.000000000000000000e+00	-1.655300277777777751e+01	0.000000000000000000e+00	6.156319444444444677e+00	4.010359166666666653e+01	3.510982222222222049e+01	0.000000000000000000e+00	0.000000000000000000e+00	0.000000000000000000e+00	-1.160911944444444366e+01	-2.106002083333333275e+01	0.000000000000000000e+00	-3.678700000000000081e+00	2.737183333333333302e+00	0.000000000000000000e+00	1.000000000000000000e+00
0.000000000000000000e+00	0.000000000000000000e+00	0.000000000000000000e+00	1.459750000000000103e+00	2.102917000000000058e+01	0.000000000000000000e+00	0.000000000000000000e+00	0.000000000000000000e+00	-3.766259999999999764e+01	0.000000000000000000e+00	0.000000000000000000e+00	2.436771999999999849e+01	9.061987999999999488e+01	0.000000000000000000e+00	0.000000000000000000e+00	0.000000000000000000e+00	-2.726399999999999935e+00	0.000000000000000000e+00	0.000000000000000000e+00	-1.839350000000000041e+00	0.000000000000000000e+00	4.029493999999999687e+01	5.000000000000000000e-01
0.000000000000000000e+00	0.000000000000000000e+00	0.000000000000000000e+00	-1.000000000000000000e+00	0.000000000000000000e+00	3.333333333333333148e-01	0.000000000000000000e+00	0.000000000000000000e+00	-1.000000000000000000e+00	0.000000000000000000e+00	0.000000000000000000e+00	6.666666666666666297e-01	3.666666666666666519e+00	0.000000000000000000e+00	0.000000000000000000e+00	0.000000000000000000e+00	0.000000000000000000e+00	0.000000000000000000e+00	0.000000000000000000e+00	0.000000000000000000e+00	0.000000000000000000e+00	1.666666666666666741e+00	0.000000000000000000e+00
0.000000000000000000e+00	0.000000000000000000e+00	0.000000000000000000e+00	0.000000000000000000e+00	0.000000000000000000e+00	5.301261538461538692e+00	0.000000000000000000e+00	0.000000000000000000e+00	-1.244206538461538436e+01	0.000000000000000000e+00	0.000000000000000000e+00	1.709164615384615260e+01	3.650574999999999903e+01	0.000000000000000000e+00	0.000000000000000000e+00	0.000000000000000000e+00	-2.726399999999999935e+00	-8.797303846153846862e+00	0.000000000000000000e+00	-1.839350000000000041e+00	5.724403846153846231e+00	7.725042307692307375e+00	5.000000000000000000e-01
0.000000000000000000e+00	0.000000000000000000e+00	0.000000000000000000e+00	-4.155308999999999742e+02	0.000000000000000000e+00	2.791913499999999999e+02	0.000000000000000000e+00	0.000000000000000000e+00	-3.495074000000000183e+02	0.000000000000000000e+00	0.000000000000000000e+00	1.411378499999999860e+02	1.395274449999999888e+03	0.000000000000000000e+00	0.000000000000000000e+00	0.000000000000000000e+00	-2.726399999999999935e+00	0.000000000000000000e+00	0.000000000000000000e+00	-1.839350000000000041e+00	0.000000000000000000e+00	5.530265500000000429e+02	5.000000000000000000e-01
0.000000000000000000e+00	0.000000000000000000e+00	3.546480097087378436e+00	8.357276699029126732e+00	7.775116504854369115e-01	0.000000000000000000e+00	0.000000000000000000e+00	0.000000000000000000e+00	-8.153741747572816223e+00	0.000000000000000000e+00	0.000000000000000000e+00	1.831492524271844502e+01	1.712296019417475890e+01	0.000000000000000000e+00	0.000000000000000000e+00	0.000000000000000000e+00	-2.726399999999999935e+00	-1.054819514563106786e+01	0.000000000000000000e+00	-1.839350000000000041e+00	0.000000000000000000e+00	0.000000000000000000e+00	5.000000000000000000e-01
0.000000000000000000e+00	1.923935833333333179e+01	0.000000000000000000e+00	4.825974999999999682e+00	8.468175000000000452e+00	3.298648333333333227e+01	0.000000000000000000e+00	0.000000000000000000e+00	-1.908421249999999958e+01	0.000000000000000000e+00	0.000000000000000000e+00	0.000000000000000000e+00	4.301648333333333341e+01	0.000000000000000000e+00	0.000000000000000000e+00	0.000000000000000000e+00	-2.726399999999999935e+00	-2.653312500000000185e+00	0.000000000000000000e+00	-1.839350000000000041e+00	0.000000000000000000e+00	0.000000000000000000e+00	5.000000000000000000e-01
4.269692857142857179e+00	2.512944999999999851e+01	8.573050000000000281e+00	-3.035274285714285725e+01	0.000000000000000000e+00	4.038554285714285896e+01	0.000000000000000000e+00	0.000000000000000000e+00	-4.180194285714285485e+01	0.000000000000000000e+00	0.000000000000000000e+00	1.989495000000000147e+01	1.307501214285714184e+02	0.000000000000000000e+00	0.000000000000000000e+00	0.000000000000000000e+00	-2.726399999999999935e+00	0.000000000000000000e+00	0.000000000000000000e+00	-1.839350000000000041e+00	0.000000000000000000e+00	2.945939285714285560e+01	5.000000000000000000e-01
0.000000000000000000e+00	0.000000000000000000e+00	8.573050000000000281e+00	-4.348774999999999835e+00	2.173427500000000023e+01	1.438157499999999978e+01	0.000000000000000000e+00	0.000000000000000000e+00	-3.413707500000000294e+01	0.000000000000000000e+00	0.000000000000000000e+00	1.649977499999999964e+01	8.514672500000000355e+01	0.000000000000000000e+00	0.000000000000000000e+00	0.000000000000000000e+00	-2.726399999999999935e+00	0.000000000000000000e+00	0.000000000000000000e+00	-1.839350000000000041e+00	0.000000000000000000e+00	2.179452500000000015e+01	5.000000000000000000e-01
0.000000000000000000e+00	0.000000000000000000e+00	0.000000000000000000e+00	0.000000000000000000e+00	0.000000000000000000e+00	1.771878333333333444e+01	0.000000000000000000e+00	0.000000000000000000e+00	-1.100566666666666649e+01	0.000000000000000000e+00	0.000000000000000000e+00	1.040156666666666752e+01	4.126751666666666551e+01	0.000000000000000000e+00	0.000000000000000000e+00	0.000000000000000000e+00	-2.726399999999999935e+00	-1.166102500000000042e+01	0.000000000000000000e+00	-1.839350000000000041e+00	0.000000000000000000e+00	6.759366666666666745e+00	5.000000000000000000e-01
0.000000000000000000e+00	0.000000000000000000e+00	0.000000000000000000e+00	0.000000000000000000e+00	1.896953437499999851e+01	2.376783437499999962e+01	0.000000000000000000e+00	0.000000000000000000e+00	-2.225871770833333230e+01	0.000000000000000000e+00	0.000000000000000000e+00	0.000000000000000000e+00	5.371081875000000139e+01	0.000000000000000000e+00	0.000000000000000000e+00	0.000000000000000000e+00	-2.726399999999999935e+00	0.000000000000000000e+00	0.000000000000000000e+00	-1.839350000000000041e+00	1.074168437500000017e+01	4.585650000000000226e+00	5.000000000000000000e-01
0.000000000000000000e+00	3.903298333333333403e+01	0.000000000000000000e+00	-8.933499999999999774e-01	4.387999999999999901e+00	4.911263333333333492e+01	0.000000000000000000e+00	0.000000000000000000e+00	-2.714926666666666577e+01	0.000000000000000000e+00	0.000000000000000000e+00	0.000000000000000000e+00	6.242093333333333049e+01	0.000000000000000000e+00	0.000000000000000000e+00	0.000000000000000000e+00	-2.726399999999999935e+00	0.000000000000000000e+00	0.000000000000000000e+00	-1.839350000000000041e+00	0.000000000000000000e+00	1.639150000000000107e+00	5.000000000000000000e-01
0.000000000000000000e+00	0.000000000000000000e+00	0.000000000000000000e+00	8.530943750000000492e+00	0.000000000000000000e+00	5.838529166666666548e+00	0.000000000000000000e+00	0.000000000000000000e+00	-5.941203819444444534e+00	0.000000000000000000e+00	0.000000000000000000e+00	1.217314374999999949e+01	1.586852916666666680e+01	0.000000000000000000e+00	0.000000000000000000e+00	0.000000000000000000e+00	-2.726399999999999935e+00	-1.087215833333333315e+01	0.000000000000000000e+00	-1.839350000000000041e+00	0.000000000000000000e+00	0.000000000000000000e+00	5.000000000000000000e-01
0.000000000000000000e+00	0.000000000000000000e+00	0.000000000000000000e+00	2.111481574074074175e+01	4.394483055555555495e+01	0.000000000000000000e+00	0.000000000000000000e+00	0.000000000000000000e+00	-5.836891296296296616e+01	0.000000000000000000e+00	6.764582407407407239e+00	3.919119722222222180e+01	1.160044592592592636e+02	0.000000000000000000e+00	0.000000000000000000e+00	0.000000000000000000e+00	-1.221738240740740800e+01	0.000000000000000000e+00	0.000000000000000000e+00	-3.678700000000000081e+00	0.000000000000000000e+00	4.120764722222222076e+01	1.000000000000000000e+00
0.000000000000000000e+00	0.000000000000000000e+00	8.573050000000000281e+00	-1.352992857142857197e+01	2.356586428571428726e+01	4.189409285714285858e+01	0.000000000000000000e+00	0.000000000000000000e+00	-3.414481071428571113e+01	0.000000000000000000e+00	0.000000000000000000e+00	0.000000000000000000e+00	1.016851785714285654e+02	0.000000000000000000e+00	0.000000000000000000e+00	0.000000000000000000e+00	-2.726399999999999935e+00	0.000000000000000000e+00	0.000000000000000000e+00	-1.839350000000000041e+00	0.000000000000000000e+00	1.630749285714285790e+01	5.000000000000000000e-01
0.000000000000000000e+00	0.000000000000000000e+00	0.000000000000000000e+00	-8.333333333333333703e-01	0.000000000000000000e+00	0.000000000000000000e+00	0.000000000000000000e+00	0.000000000000000000e+00	-1.000000000000000000e+00	0.000000000000000000e+00	0.000000000000000000e+00	8.750000000000000000e-01	3.416666666666666519e+00	0.000000000000000000e+00	0.000000000000000000e+00	0.000000000000000000e+00	0.000000000000000000e+00	-2.083333333333333218e-02	0.000000000000000000e+00	0.000000000000000000e+00	0.000000000000000000e+00	1.708333333333333259e+00	0.000000000000000000e+00
0.000000000000000000e+00	0.000000000000000000e+00	0.000000000000000000e+00	-4.098193928571428302e+01	0.000000000000000000e+00	2.663435952380952543e+01	0.000000000000000000e+00	0.000000000000000000e+00	-4.957345595238095370e+01	0.000000000000000000e+00	0.000000000000000000e+00	1.914587976190476226e+01	1.711582940476190515e+02	2.152269642857142884e+01	0.000000000000000000e+00	0.000000000000000000e+00	-2.726399999999999935e+00	0.000000000000000000e+00	0.000000000000000000e+00	-1.839350000000000041e+00	0.000000000000000000e+00	5.648561904761904628e+01	5.000000000000000000e-01
0.000000000000000000e+00	0.000000000000000000e+00	7.371223529411764730e+00	0.000000000000000000e+00	1.838464705882352845e+01	2.995592058823529413e+01	0.000000000000000000e+00	0.000000000000000000e+00	-2.080984705882352870e+01	0.000000000000000000e+00	0.000000000000000000e+00	0.000000000000000000e+00	5.472836764705882473e+01	0.000000000000000000e+00	0.000000000000000000e+00	0.000000000000000000e+00	-2.726399999999999935e+00	-3.386486764705882280e+00	0.000000000000000000e+00	-1.839350000000000041e+00	0.000000000000000000e+00	0.000000000000000000e+00	5.000000000000000000e-01
3.278300000000000214e+00	0.000000000000000000e+00	0.000000000000000000e+00	0.000000000000000000e+00	3.642199999999999882e+00	8.440500000000000114e+00	0.000000000000000000e+00	0.000000000000000000e+00	-1.990464375000000175e+01	0.000000000000000000e+00	0.000000000000000000e+00	0.000000000000000000e+00	4.703833749999999725e+01	2.528953750000000156e+01	0.000000000000000000e+00	0.000000000000000000e+00	-2.726399999999999935e+00	0.000000000000000000e+00	0.000000000000000000e+00	-1.839350000000000041e+00	0.000000000000000000e+00	0.000000000000000000e+00	5.000000000000000000e-01
0.000000000000000000e+00	0.000000000000000000e+00	8.573050000000000281e+00	0.000000000000000000e+00	2.608938124999999886e+01	3.618243125000000049e+01	0.000000000000000000e+00	0.000000000000000000e+00	-2.542053124999999980e+01	0.000000000000000000e+00	0.000000000000000000e+00	-5.294749999999999623e+00	6.336486250000000098e+01	0.000000000000000000e+00	0.000000000000000000e+00	0.000000000000000000e+00	-2.726399999999999935e+00	0.000000000000000000e+00	0.000000000000000000e+00	-1.839350000000000041e+00	6.331250000000000072e-03	0.000000000000000000e+00	5.000000000000000000e-01
0.000000000000000000e+00	0.000000000000000000e+00	0.000000000000000000e+00	0.000000000000000000e+00	1.896953437499999851e+01	2.376783437499999962e+01	0.000000000000000000e+00	0.000000000000000000e+00	-2.169318854166666810e+01	0.000000000000000000e+00	0.000000000000000000e+00	0.000000000000000000e+00	5.031764375000000200e+01	0.000000000000000000e+00	0.000000000000000000e+00	0.000000000000000000e+00	-2.726399999999999935e+00	0.000000000000000000e+00	0.000000000000000000e+00	-1.839350000000000041e+00	1.413485937499999956e+01	1.192474999999999952e+00	5.000000000000000000e-01
0.000000000000000000e+00	0.000000000000000000e+00	0.000000000000000000e+00	1.375807666666666584e+01	4.521463333333333168e+01	6.809091333333333296e+01	0.000000000000000000e+00	0.000000000000000000e+00	-3.922739833333333337e+01	0.000000000000000000e+00	4.106126666666666480e+00	-1.595990333333333311e+01	9.636316666666667174e+01	0.000000000000000000e+00	0.000000000000000000e+00	0.000000000000000000e+00	-9.558926666666666350e+00	-3.485863333333333536e+00	0.000000000000000000e+00	-3.678700000000000081e+00	0.000000000000000000e+00	0.000000000000000000e+00	1.000000000000000000e+00
0.000000000000000000e+00	0.000000000000000000e+00	0.000000000000000000e+00	-1.847219673913043536e+01	0.000000000000000000e+00	7.942058695652173483e+00	0.000000000000000000e+00	0.000000000000000000e+00	-3.443532499999999885e+01	0.000000000000000000e+00	0.000000000000000000e+00	1.532843804347826122e+01	1.033657945652173851e+02	2.507686630434782771e+01	0.000000000000000000e+00	0.000000000000000000e+00	-2.726399999999999935e+00	0.000000000000000000e+00	0.000000000000000000e+00	-1.839350000000000041e+00	0.000000000000000000e+00	3.015843478260869404e+01	5.000000000000000000e-01
9.848984615384615893e+00	0.000000000000000000e+00	0.000000000000000000e+00	1.459750000000000103e+00	0.000000000000000000e+00	0.000000000000000000e+00	0.000000000000000000e+00	0.000000000000000000e+00	-1.367873461538461477e+01	0.000000000000000000e+00	0.000000000000000000e+00	1.501118461538461624e+01	3.969745384615384864e+01	0.000000000000000000e+00	0.000000000000000000e+00	0.000000000000000000e+00	-2.726399999999999935e+00	-5.836317307692307388e+00	0.000000000000000000e+00	-1.839350000000000041e+00	0.000000000000000000e+00	9.909234615384615807e+00	5.000000000000000000e-01
0.000000000000000000e+00	0.000000000000000000e+00	0.000000000000000000e+00	-3.435019285714285786e+01	2.111642142857142801e+01	6.026491428571428344e+01	0.000000000000000000e+00	0.000000000000000000e+00	-4.945382857142857347e+01	0.000000000000000000e+00	0.000000000000000000e+00	0.000000000000000000e+00	1.739437428571428654e+02	0.000000000000000000e+00	0.000000000000000000e+00	0.000000000000000000e+00	-2.726399999999999935e+00	0.000000000000000000e+00	0.000000000000000000e+00	-1.839350000000000041e+00	0.000000000000000000e+00	5.182441428571428332e+01	5.000000000000000000e-01
0.000000000000000000e+00	0.000000000000000000e+00	0.000000000000000000e+00	-3.639000000000000012e-01	0.000000000000000000e+00	1.883899999999999908e+00	0.000000000000000000e+00	0.000000000000000000e+00	-2.117949374999999890e+01	0.000000000000000000e+00	0.000000000000000000e+00	3.278300000000000214e+00	4.667363749999999811e+01	3.475973749999999995e+01	0.000000000000000000e+00	0.000000000000000000e+00	-2.726399999999999935e+00	0.000000000000000000e+00	0.000000000000000000e+00	-1.839350000000000041e+00	0.000000000000000000e+00	0.000000000000000000e+00	5.000000000000000000e-01
0.000000000000000000e+00	0.000000000000000000e+00	0.000000000000000000e+00	-4.478040000000000020e+00	1.989495000000000147e+01	3.088135000000000119e+01	0.000000000000000000e+00	0.000000000000000000e+00	-2.839902000000000015e+01	0.000000000000000000e+00	0.000000000000000000e+00	0.000000000000000000e+00	8.237292999999999665e+01	0.000000000000000000e+00	0.000000000000000000e+00	0.000000000000000000e+00	-2.726399999999999935e+00	-8.550299999999999567e-01	0.000000000000000000e+00	-1.839350000000000041e+00	0.000000000000000000e+00	2.073078999999999894e+01	5.000000000000000000e-01
0.000000000000000000e+00	0.000000000000000000e+00	0.000000000000000000e+00	0.000000000000000000e+00	0.000000000000000000e+00	1.102566538461538492e+01	0.000000000000000000e+00	0.000000000000000000e+00	-1.244206538461538436e+01	0.000000000000000000e+00	0.000000000000000000e+00	1.422944423076923037e+01	4.223015384615384704e+01	0.000000000000000000e+00	0.000000000000000000e+00	0.000000000000000000e+00	-2.726399999999999935e+00	-1.022840480769230709e+01	0.000000000000000000e+00	-1.839350000000000041e+00	0.000000000000000000e+00	1.058724423076923138e+01	5.000000000000000000e-01
0.000000000000000000e+00	6.520282500000000425e+01	1.714610000000000056e+01	-6.711002499999999316e+01	0.000000000000000000e+00	9.464758750000000020e+01	0.000000000000000000e+00	0.000000000000000000e+00	-9.748038750000000618e+01	0.000000000000000000e+00	7.471962500000000063e+00	5.473382500000000306e+01	2.945903625000000261e+02	0.000000000000000000e+00	0.000000000000000000e+00	0.000000000000000000e+00	-1.292476249999999993e+01	0.000000000000000000e+00	0.000000000000000000e+00	-3.678700000000000081e+00	0.000000000000000000e+00	6.532332499999999698e+01	1.000000000000000000e+00
1.076590595238095283e+01	0.000000000000000000e+00	0.000000000000000000e+00	-6.004139285714285457e+00	0.000000000000000000e+00	1.317925595238095227e+01	0.000000000000000000e+00	0.000000000000000000e+00	-1.459565595238095170e+01	0.000000000000000000e+00	0.000000000000000000e+00	7.035375000000000156e+00	5.276979047619047947e+01	0.000000000000000000e+00	0.000000000000000000e+00	0.000000000000000000e+00	-2.726399999999999935e+00	-4.706095833333333367e+00	0.000000000000000000e+00	-1.839350000000000041e+00	0.000000000000000000e+00	9.397314285714285731e+00	5.000000000000000000e-01
0.000000000000000000e+00	3.602593333333333447e+01	0.000000000000000000e+00	9.521500000000000519e-01	4.594350000000000378e+00	4.589923333333333488e+01	0.000000000000000000e+00	0.000000000000000000e+00	-2.489495000000000147e+01	0.000000000000000000e+00	0.000000000000000000e+00	0.000000000000000000e+00	5.592923333333333602e+01	0.000000000000000000e+00	0.000000000000000000e+00	0.000000000000000000e+00	-2.726399999999999935e+00	-7.164000000000000368e-01	0.000000000000000000e+00	-1.839350000000000041e+00	0.000000000000000000e+00	0.000000000000000000e+00	5.000000000000000000e-01
0.000000000000000000e+00	0.000000000000000000e+00	5.395689583333333594e+00	0.000000000000000000e+00	0.000000000000000000e+00	0.000000000000000000e+00	0.000000000000000000e+00	0.000000000000000000e+00	-1.608087916666666572e+01	0.000000000000000000e+00	0.000000000000000000e+00	2.134926875000000024e+01	4.150819791666666703e+01	6.855439583333333253e+00	0.000000000000000000e+00	0.000000000000000000e+00	-2.726399999999999935e+00	-8.275484374999999559e+00	0.000000000000000000e+00	-1.839350000000000041e+00	0.000000000000000000e+00	6.915689583333333168e+00	5.000000000000000000e-01
0.000000000000000000e+00	0.000000000000000000e+00	0.000000000000000000e+00	5.806524999999999714e+00	0.000000000000000000e+00	0.000000000000000000e+00	0.000000000000000000e+00	0.000000000000000000e+00	-1.297957083333333372e+01	0.000000000000000000e+00	0.000000000000000000e+00	9.448724999999999596e+00	2.696105000000000018e+01	1.693104999999999905e+01	0.000000000000000000e+00	0.000000000000000000e+00	-2.726399999999999935e+00	-5.228475000000000428e+00	0.000000000000000000e+00	-1.839350000000000041e+00	0.000000000000000000e+00	0.000000000000000000e+00	5.000000000000000000e-01
0.000000000000000000e+00	0.000000000000000000e+00	0.000000000000000000e+00	0.000000000000000000e+00	1.941671249999999915e+01	2.421501250000000027e+01	0.000000000000000000e+00	0.000000000000000000e+00	-2.310338750000000019e+01	0.000000000000000000e+00	0.000000000000000000e+00	0.000000000000000000e+00	5.699012499999999903e+01	0.000000000000000000e+00	0.000000000000000000e+00	0.000000000000000000e+00	-2.726399999999999935e+00	0.000000000000000000e+00	0.000000000000000000e+00	-1.839350000000000041e+00	8.803912499999999142e+00	6.970600000000000129e+00	5.000000000000000000e-01
0.000000000000000000e+00	8.000000000000000444e-01	1.000000000000000000e+00	-3.000000000000000000e+00	0.000000000000000000e+00	1.800000000000000044e+00	0.000000000000000000e+00	0.000000000000000000e+00	-2.899999999999999911e+00	0.000000000000000000e+00	0.000000000000000000e+00	2.000000000000000000e+00	9.800000000000000711e+00	0.000000000000000000e+00	0.000000000000000000e+00	0.000000000000000000e+00	0.000000000000000000e+00	0.000000000000000000e+00	0.000000000000000000e+00	0.000000000000000000e+00	0.000000000000000000e+00	3.000000000000000000e+00	0.000000000000000000e+00
0.000000000000000000e+00	0.000000000000000000e+00	7.738699999999999690e+00	0.000000000000000000e+00	2.536670000000000158e+01	3.730545000000000044e+01	0.000000000000000000e+00	0.000000000000000000e+00	-2.466835000000000022e+01	0.000000000000000000e+00	0.000000000000000000e+00	-6.247099999999999653e+00	6.281284999999999741e+01	0.000000000000000000e+00	0.000000000000000000e+00	0.000000000000000000e+00	-2.726399999999999935e+00	-4.466749999999999887e-01	0.000000000000000000e+00	-1.839350000000000041e+00	0.000000000000000000e+00	0.000000000000000000e+00	5.000000000000000000e-01
0.000000000000000000e+00	0.000000000000000000e+00	0.000000000000000000e+00	3.393174999999999830e+00	7.035375000000000156e+00	9.448724999999999596e+00	0.000000000000000000e+00	0.000000000000000000e+00	-1.918669270833333229e+01	0.000000000000000000e+00	0.000000000000000000e+00	0.000000000000000000e+00	4.178864374999999853e+01	2.230991875000000135e+01	0.000000000000000000e+00	0.000000000000000000e+00	-2.726399999999999935e+00	-5.041124999999999634e-01	0.000000000000000000e+00	-1.839350000000000041e+00	0.000000000000000000e+00	0.000000000000000000e+00	5.000000000000000000e-01
0.000000000000000000e+00	2.864449166666666713e+01	0.000000000000000000e+00	0.000000000000000000e+00	8.227850000000000108e+00	4.167064166666666836e+01	0.000000000000000000e+00	0.000000000000000000e+00	-2.583927916666666746e+01	0.000000000000000000e+00	0.000000000000000000e+00	0.000000000000000000e+00	6.087194166666666462e+01	0.000000000000000000e+00	0.000000000000000000e+00	0.000000000000000000e+00	-2.726399999999999935e+00	0.000000000000000000e+00	0.000000000000000000e+00	-1.839350000000000041e+00	0.000000000000000000e+00	4.585650000000000226e+00	5.000000000000000000e-01
0.000000000000000000e+00	0.000000000000000000e+00	0.000000000000000000e+00	9.225396428571428942e+00	2.114084285714285727e+01	2.935274047619047622e+01	0.000000000000000000e+00	0.000000000000000000e+00	-1.702292876984126835e+01	0.000000000000000000e+00	0.000000000000000000e+00	-8.273246428571429334e+00	3.938274047619047735e+01	0.000000000000000000e+00	0.000000000000000000e+00	0.000000000000000000e+00	-2.726399999999999935e+00	-2.182873809523809605e+00	0.000000000000000000e+00	-1.839350000000000041e+00	0.000000000000000000e+00	0.000000000000000000e+00	5.000000000000000000e-01
0.000000000000000000e+00	1.641663333333333341e+01	0.000000000000000000e+00	4.825974999999999682e+00	0.000000000000000000e+00	2.169558333333333167e+01	0.000000000000000000e+00	0.000000000000000000e+00	-1.343876249999999928e+01	0.000000000000000000e+00	0.000000000000000000e+00	8.468175000000000452e+00	3.172558333333333280e+01	0.000000000000000000e+00	0.000000000000000000e+00	0.000000000000000000e+00	-2.726399999999999935e+00	-6.887400000000000411e+00	0.000000000000000000e+00	-1.839350000000000041e+00	0.000000000000000000e+00	0.000000000000000000e+00	5.000000000000000000e-01
0.000000000000000000e+00	0.000000000000000000e+00	0.000000000000000000e+00	-5.777616666666666845e+00	2.030543333333333322e+01	2.438346666666666707e+01	0.000000000000000000e+00	0.000000000000000000e+00	-3.270823333333333238e+01	0.000000000000000000e+00	0.000000000000000000e+00	6.497883333333333233e+00	9.229093333333332794e+01	0.000000000000000000e+00	0.000000000000000000e+00	0.000000000000000000e+00	-2.726399999999999935e+00	0.000000000000000000e+00	0.000000000000000000e+00	-1.839350000000000041e+00	0.000000000000000000e+00	2.893873333333333164e+01	5.000000000000000000e-01
0.000000000000000000e+00	0.000000000000000000e+00	0.000000000000000000e+00	7.175116666666666809e+00	2.095772791666666635e+01	0.000000000000000000e+00	0.000000000000000000e+00	0.000000000000000000e+00	-3.087560208333333378e+01	0.000000000000000000e+00	0.000000000000000000e+00	1.858091124999999977e+01	6.747264499999999998e+01	0.000000000000000000e+00	0.000000000000000000e+00	0.000000000000000000e+00	-2.726399999999999935e+00	0.000000000000000000e+00	0.000000000000000000e+00	-1.839350000000000041e+00	0.000000000000000000e+00	2.872132249999999942e+01	5.000000000000000000e-01
0.000000000000000000e+00	3.664498333333333591e+01	0.000000000000000000e+00	5.394499999999999851e-01	4.387999999999999901e+00	4.672463333333333679e+01	0.000000000000000000e+00	0.000000000000000000e+00	-2.523886666666666656e+01	0.000000000000000000e+00	0.000000000000000000e+00	0.000000000000000000e+00	5.716733333333333178e+01	0.000000000000000000e+00	0.000000000000000000e+00	0.000000000000000000e+00	-2.726399999999999935e+00	-7.164000000000000368e-01	0.000000000000000000e+00	-1.839350000000000041e+00	0.000000000000000000e+00	2.063500000000000056e-01	5.000000000000000000e-01
0.000000000000000000e+00	2.560333333333333350e-01	6.786349999999999660e+00	0.000000000000000000e+00	0.000000000000000000e+00	9.455733333333332880e+00	0.000000000000000000e+00	0.000000000000000000e+00	-1.086288333333333256e+01	0.000000000000000000e+00	0.000000000000000000e+00	1.721490000000000009e+01	3.305843333333333334e+01	0.000000000000000000e+00	0.000000000000000000e+00	0.000000000000000000e+00	-2.726399999999999935e+00	-1.080814999999999948e+01	0.000000000000000000e+00	-1.839350000000000041e+00	0.000000000000000000e+00	0.000000000000000000e+00	5.000000000000000000e-01
0.000000000000000000e+00	0.000000000000000000e+00	0.000000000000000000e+00	-2.455242142857142795e+01	2.050406071428571408e+01	4.985478214285713960e+01	0.000000000000000000e+00	0.000000000000000000e+00	-4.220756011904762062e+01	0.000000000000000000e+00	0.000000000000000000e+00	0.000000000000000000e+00	1.427133464285714410e+02	0.000000000000000000e+00	0.000000000000000000e+00	0.000000000000000000e+00	-2.726399999999999935e+00	0.000000000000000000e+00	0.000000000000000000e+00	-1.839350000000000041e+00	0.000000000000000000e+00	4.141428214285713949e+01	5.000000000000000000e-01
0.000000000000000000e+00	0.000000000000000000e+00	0.000000000000000000e+00	-2.584380833333333172e+01	4.706095833333333367e+00	7.119445833333333695e+00	0.000000000000000000e+00	0.000000000000000000e+00	-3.443532499999999885e+01	0.000000000000000000e+00	0.000000000000000000e+00	2.822875833333333162e+01	1.015228916666666663e+02	0.000000000000000000e+00	0.000000000000000000e+00	0.000000000000000000e+00	-2.726399999999999935e+00	0.000000000000000000e+00	0.000000000000000000e+00	-1.839350000000000041e+00	2.589947916666666572e+01	2.923698333333333466e+01	5.000000000000000000e-01
2.983200000000000074e+00	0.000000000000000000e+00	0.000000000000000000e+00	0.000000000000000000e+00	5.024904000000000082e+01	8.311466000000000065e+01	0.000000000000000000e+00	0.000000000000000000e+00	-5.659103999999999957e+01	0.000000000000000000e+00	2.148232000000000141e+01	0.000000000000000000e+00	1.491225000000000023e+02	0.000000000000000000e+00	0.000000000000000000e+00	0.000000000000000000e+00	-2.693512000000000128e+01	-8.933499999999999774e-01	0.000000000000000000e+00	-3.678700000000000081e+00	0.000000000000000000e+00	0.000000000000000000e+00	1.000000000000000000e+00
0.000000000000000000e+00	0.000000000000000000e+00	8.576667857142856732e+00	0.000000000000000000e+00	2.609390357142857297e+01	3.619057142857143106e+01	0.000000000000000000e+00	0.000000000000000000e+00	-2.542324464285714214e+01	0.000000000000000000e+00	0.000000000000000000e+00	-5.298367857142856963e+00	6.337390714285714211e+01	0.000000000000000000e+00	0.000000000000000000e+00	0.000000000000000000e+00	-2.726399999999999935e+00	0.000000000000000000e+00	0.000000000000000000e+00	-1.839350000000000041e+00	0.000000000000000000e+00	0.000000000000000000e+00	5.000000000000000000e-01
0.000000000000000000e+00	0.000000000000000000e+00	0.000000000000000000e+00	5.806524999999999714e+00	0.000000000000000000e+00	0.000000000000000000e+00	0.000000000000000000e+00	0.000000000000000000e+00	-8.276501388888888755e+00	0.000000000000000000e+00	0.000000000000000000e+00	1.697363611111111226e+01	1.755491111111111024e+01	0.000000000000000000e+00	0.000000000000000000e+00	0.000000000000000000e+00	-2.726399999999999935e+00	-8.990930555555555870e+00	0.000000000000000000e+00	-1.839350000000000041e+00	7.524911111111110884e+00	0.000000000000000000e+00	5.000000000000000000e-01
0.000000000000000000e+00	0.000000000000000000e+00	0.000000000000000000e+00	0.000000000000000000e+00	0.000000000000000000e+00	0.000000000000000000e+00	0.000000000000000000e+00	0.000000000000000000e+00	-1.951191145833333351e+01	0.000000000000000000e+00	0.000000000000000000e+00	9.448724999999999596e+00	4.583225625000000036e+01	2.418920625000000157e+01	0.000000000000000000e+00	0.000000000000000000e+00	-2.726399999999999935e+00	-2.325212500000000126e+00	0.000000000000000000e+00	-1.839350000000000041e+00	0.000000000000000000e+00	5.806524999999999714e+00	5.000000000000000000e-01
0.000000000000000000e+00	0.000000000000000000e+00	1.714610000000000056e+01	-4.537574999999999648e+01	4.346855000000000047e+01	8.378045000000000186e+01	0.000000000000000000e+00	0.000000000000000000e+00	-8.661324999999999363e+01	0.000000000000000000e+00	1.833909999999999840e+01	3.299954999999999927e+01	2.619889499999999884e+02	0.000000000000000000e+00	0.000000000000000000e+00	0.000000000000000000e+00	-2.379189999999999827e+01	0.000000000000000000e+00	0.000000000000000000e+00	-3.678700000000000081e+00	0.000000000000000000e+00	4.358905000000000030e+01	1.000000000000000000e+00
0.000000000000000000e+00	0.000000000000000000e+00	0.000000000000000000e+00	0.000000000000000000e+00	0.000000000000000000e+00	0.000000000000000000e+00	0.000000000000000000e+00	0.000000000000000000e+00	-1.279268749999999955e+01	0.000000000000000000e+00	0.000000000000000000e+00	2.019948333333333323e+01	3.239380833333333243e+01	0.000000000000000000e+00	0.000000000000000000e+00	0.000000000000000000e+00	-2.726399999999999935e+00	-7.700591666666666946e+00	0.000000000000000000e+00	-1.839350000000000041e+00	1.075075833333333364e+01	5.806524999999999714e+00	5.000000000000000000e-01
0.000000000000000000e+00	0.000000000000000000e+00	0.000000000000000000e+00	5.394499999999999851e-01	1.812986874999999998e+01	2.382151874999999919e+01	0.000000000000000000e+00	0.000000000000000000e+00	-2.065824375000000046e+01	0.000000000000000000e+00	0.000000000000000000e+00	0.000000000000000000e+00	4.800608749999999958e+01	0.000000000000000000e+00	0.000000000000000000e+00	0.000000000000000000e+00	-2.726399999999999935e+00	-7.164000000000000368e-01	0.000000000000000000e+00	-1.839350000000000041e+00	1.374186875000000008e+01	2.063500000000000056e-01	5.000000000000000000e-01
0.000000000000000000e+00	0.000000000000000000e+00	0.000000000000000000e+00	-9.536000000000000032e-01	0.000000000000000000e+00	1.428975833333333334e+01	0.000000000000000000e+00	0.000000000000000000e+00	-1.570615833333333278e+01	0.000000000000000000e+00	1.187640833333333390e+01	2.650166666666666515e+01	4.819307500000000033e+01	0.000000000000000000e+00	0.000000000000000000e+00	0.000000000000000000e+00	-1.460280833333333383e+01	-1.158155833333333362e+01	0.000000000000000000e+00	-1.839350000000000041e+00	0.000000000000000000e+00	6.024999999999999800e-02	5.000000000000000000e-01
0.000000000000000000e+00	0.000000000000000000e+00	8.573050000000000281e+00	-8.933499999999999774e-01	2.575437499999999957e+01	3.674077499999999930e+01	0.000000000000000000e+00	0.000000000000000000e+00	-2.553219999999999956e+01	0.000000000000000000e+00	0.000000000000000000e+00	-5.294749999999999623e+00	6.448154999999999859e+01	0.000000000000000000e+00	0.000000000000000000e+00	0.000000000000000000e+00	-2.726399999999999935e+00	0.000000000000000000e+00	0.000000000000000000e+00	-1.839350000000000041e+00	5.646750000000000380e-01	0.000000000000000000e+00	5.000000000000000000e-01
0.000000000000000000e+00	4.080743333333333567e+01	0.000000000000000000e+00	-4.650425000000000253e+00	0.000000000000000000e+00	4.322078333333333688e+01	0.000000000000000000e+00	0.000000000000000000e+00	-2.893956250000000097e+01	0.000000000000000000e+00	0.000000000000000000e+00	7.035375000000000156e+00	6.933798333333332664e+01	0.000000000000000000e+00	0.000000000000000000e+00	0.000000000000000000e+00	-2.726399999999999935e+00	0.000000000000000000e+00	0.000000000000000000e+00	-1.839350000000000041e+00	0.000000000000000000e+00	8.043599999999999639e+00	5.000000000000000000e-01
0.000000000000000000e+00	2.512944999999999851e+01	8.573050000000000281e+00	-3.355501249999999658e+01	0.000000000000000000e+00	3.611585000000000178e+01	0.000000000000000000e+00	0.000000000000000000e+00	-4.500421250000000128e+01	0.000000000000000000e+00	0.000000000000000000e+00	2.736691250000000153e+01	1.360872374999999863e+02	0.000000000000000000e+00	0.000000000000000000e+00	0.000000000000000000e+00	-2.726399999999999935e+00	0.000000000000000000e+00	0.000000000000000000e+00	-1.839350000000000041e+00	7.471962500000000063e+00	3.266166249999999849e+01	5.000000000000000000e-01
0.000000000000000000e+00	4.634631666666666661e+01	0.000000000000000000e+00	-3.639000000000000012e-01	0.000000000000000000e+00	4.823021666666666363e+01	0.000000000000000000e+00	0.000000000000000000e+00	-2.697278333333333222e+01	0.000000000000000000e+00	0.000000000000000000e+00	3.278300000000000214e+00	5.826021666666666476e+01	0.000000000000000000e+00	0.000000000000000000e+00	0.000000000000000000e+00	-2.726399999999999935e+00	0.000000000000000000e+00	0.000000000000000000e+00	-1.839350000000000041e+00	0.000000000000000000e+00	0.000000000000000000e+00	5.000000000000000000e-01
0.000000000000000000e+00	0.000000000000000000e+00	0.000000000000000000e+00	8.169081249999999628e+00	2.963384375000000048e+01	6.146228750000000218e+01	0.000000000000000000e+00	0.000000000000000000e+00	-3.448424374999999742e+01	0.000000000000000000e+00	7.090181249999999658e+00	0.000000000000000000e+00	9.570265000000000555e+01	0.000000000000000000e+00	0.000000000000000000e+00	0.000000000000000000e+00	-1.254298125000000041e+01	-1.165537187500000016e+01	0.000000000000000000e+00	-3.678700000000000081e+00	0.000000000000000000e+00	0.000000000000000000e+00	1.000000000000000000e+00
0.000000000000000000e+00	0.000000000000000000e+00	4.000000000000000222e-01	0.000000000000000000e+00	1.199999999999999956e+00	1.600000000000000089e+00	0.000000000000000000e+00	0.000000000000000000e+00	-1.000000000000000000e+00	0.000000000000000000e+00	0.000000000000000000e+00	-4.000000000000000222e-01	2.399999999999999911e+00	0.000000000000000000e+00	0.000000000000000000e+00	0.000000000000000000e+00	0.000000000000000000e+00	0.000000000000000000e+00	0.000000000000000000e+00	0.000000000000000000e+00	0.000000000000000000e+00	0.000000000000000000e+00	0.000000000000000000e+00
0.000000000000000000e+00	0.000000000000000000e+00	0.000000000000000000e+00	0.000000000000000000e+00	0.000000000000000000e+00	0.000000000000000000e+00	0.000000000000000000e+00	0.000000000000000000e+00	-1.781050249999999835e+01	0.000000000000000000e+00	0.000000000000000000e+00	1.965717874999999992e+01	4.923507416666666359e+01	7.175116666666666809e+00	0.000000000000000000e+00	0.000000000000000000e+00	-2.726399999999999935e+00	-7.429439375000000290e+00	0.000000000000000000e+00	-1.839350000000000041e+00	0.000000000000000000e+00	1.601497875000000093e+01	5.000000000000000000e-01
0.000000000000000000e+00	0.000000000000000000e+00	0.000000000000000000e+00	0.000000000000000000e+00	2.024021624999999958e+01	7.175116666666666809e+00	0.000000000000000000e+00	0.000000000000000000e+00	-3.446316041666666763e+01	0.000000000000000000e+00	0.000000000000000000e+00	1.786339958333333300e+01	8.612794833333333600e+01	0.000000000000000000e+00	0.000000000000000000e+00	0.000000000000000000e+00	-2.726399999999999935e+00	0.000000000000000000e+00	0.000000000000000000e+00	-1.839350000000000041e+00	0.000000000000000000e+00	3.446141583333333358e+01	5.000000000000000000e-01
0.000000000000000000e+00	0.000000000000000000e+00	8.573050000000000281e+00	0.000000000000000000e+00	2.608305000000000007e+01	3.612545000000000073e+01	0.000000000000000000e+00	0.000000000000000000e+00	-2.543952499999999972e+01	0.000000000000000000e+00	0.000000000000000000e+00	-5.244100000000000428e+00	6.340285000000000082e+01	0.000000000000000000e+00	0.000000000000000000e+00	0.000000000000000000e+00	-2.726399999999999935e+00	0.000000000000000000e+00	0.000000000000000000e+00	-1.839350000000000041e+00	0.000000000000000000e+00	5.065000000000000058e-02	5.000000000000000000e-01
0.000000000000000000e+00	0.000000000000000000e+00	0.000000000000000000e+00	-1.000000000000000000e+00	0.000000000000000000e+00	0.000000000000000000e+00	0.000000000000000000e+00	0.000000000000000000e+00	-1.375000000000000000e+00	0.000000000000000000e+00	5.000000000000000000e-01	1.500000000000000000e+00	4.250000000000000000e+00	2.500000000000000000e-01	0.000000000000000000e+00	0.000000000000000000e+00	-5.000000000000000000e-01	0.000000000000000000e+00	0.000000000000000000e+00	0.000000000000000000e+00	0.000000000000000000e+00	1.500000000000000000e+00	0.000000000000000000e+00
4.127000000000000113e-01	3.616349999999999909e+01	0.000000000000000000e+00	5.394499999999999851e-01	4.181650000000000311e+00	4.603679999999999950e+01	0.000000000000000000e+00	0.000000000000000000e+00	-2.489495000000000147e+01	0.000000000000000000e+00	0.000000000000000000e+00	0.000000000000000000e+00	5.647950000000000159e+01	0.000000000000000000e+00	0.000000000000000000e+00	0.000000000000000000e+00	-2.726399999999999935e+00	-7.164000000000000368e-01	0.000000000000000000e+00	-1.839350000000000041e+00	0.000000000000000000e+00	0.000000000000000000e+00	5.000000000000000000e-01
0.000000000000000000e+00	0.000000000000000000e+00	0.000000000000000000e+00	5.394499999999999851e-01	0.000000000000000000e+00	5.278950000000000031e+00	0.000000000000000000e+00	0.000000000000000000e+00	-1.817368125000000134e+01	0.000000000000000000e+00	0.000000000000000000e+00	4.181650000000000311e+00	4.262426250000000039e+01	2.731531250000000099e+01	0.000000000000000000e+00	0.000000000000000000e+00	-2.726399999999999935e+00	-2.600874999999999826e+00	0.000000000000000000e+00	-1.839350000000000041e+00	0.000000000000000000e+00	0.000000000000000000e+00	5.000000000000000000e-01
0.000000000000000000e+00	0.000000000000000000e+00	0.000000000000000000e+00	2.384949999999999903e+00	7.035375000000000156e+00	9.448724999999999596e+00	0.000000000000000000e+00	0.000000000000000000e+00	-2.032094583333333304e+01	0.000000000000000000e+00	0.000000000000000000e+00	0.000000000000000000e+00	4.506537500000000307e+01	2.357019999999999982e+01	0.000000000000000000e+00	0.000000000000000000e+00	-2.726399999999999935e+00	0.000000000000000000e+00	0.000000000000000000e+00	-1.839350000000000041e+00	0.000000000000000000e+00	1.008224999999999927e+00	5.000000000000000000e-01
0.000000000000000000e+00	3.246511249999999649e+01	0.000000000000000000e+00	-3.639000000000000012e-01	0.000000000000000000e+00	0.000000000000000000e+00	0.000000000000000000e+00	0.000000000000000000e+00	-3.811851250000000135e+01	0.000000000000000000e+00	0.000000000000000000e+00	3.762731250000000216e+01	8.055167500000000302e+01	1.823649999999999993e+00	0.000000000000000000e+00	0.000000000000000000e+00	-2.726399999999999935e+00	0.000000000000000000e+00	0.000000000000000000e+00	-1.839350000000000041e+00	0.000000000000000000e+00	3.434901250000000061e+01	5.000000000000000000e-01
0.000000000000000000e+00	0.000000000000000000e+00	0.000000000000000000e+00	0.000000000000000000e+00	0.000000000000000000e+00	1.333333333333333259e+00	0.000000000000000000e+00	0.000000000000000000e+00	-6.666666666666666297e-01	0.000000000000000000e+00	0.000000000000000000e+00	6.666666666666666297e-01	2.666666666666666519e+00	0.000000000000000000e+00	0.000000000000000000e+00	0.000000000000000000e+00	0.000000000000000000e+00	-1.000000000000000000e+00	0.000000000000000000e+00	0.000000000000000000e+00	0.000000000000000000e+00	6.666666666666666297e-01	0.000000000000000000e+00
8.333333333333333703e-01	0.000000000000000000e+00	1.000000000000000000e+00	-3.833333333333333481e+00	0.000000000000000000e+00	0.000000000000000000e+00	0.000000000000000000e+00	0.000000000000000000e+00	-4.250000000000000000e+00	0.000000000000000000e+00	0.000000000000000000e+00	3.833333333333333481e+00	1.416666666666666607e+01	0.000000000000000000e+00	0.000000000000000000e+00	0.000000000000000000e+00	0.000000000000000000e+00	0.000000000000000000e+00	0.000000000000000000e+00	0.000000000000000000e+00	0.000000000000000000e+00	5.666666666666666963e+00	0.000000000000000000e+00
0.000000000000000000e+00	1.505800000000000027e+00	8.573050000000000281e+00	-8.933499999999999774e-01	2.518969999999999843e+01	3.768189999999999884e+01	0.000000000000000000e+00	0.000000000000000000e+00	-2.572042499999999876e+01	0.000000000000000000e+00	0.000000000000000000e+00	-5.294749999999999623e+00	6.485800000000000409e+01	0.000000000000000000e+00	0.000000000000000000e+00	0.000000000000000000e+00	-2.726399999999999935e+00	0.000000000000000000e+00	0.000000000000000000e+00	-1.839350000000000041e+00	0.000000000000000000e+00	0.000000000000000000e+00	5.000000000000000000e-01
0.000000000000000000e+00	0.000000000000000000e+00	0.000000000000000000e+00	-3.054945000000000022e+01	0.000000000000000000e+00	0.000000000000000000e+00	0.000000000000000000e+00	0.000000000000000000e+00	-3.583894999999999698e+01	0.000000000000000000e+00	0.000000000000000000e+00	3.717139999999999844e+01	1.061781000000000006e+02	0.000000000000000000e+00	0.000000000000000000e+00	0.000000000000000000e+00	-2.726399999999999935e+00	-9.118249999999999966e-01	0.000000000000000000e+00	-1.839350000000000041e+00	3.200919999999999987e+01	3.206945000000000334e+01	5.000000000000000000e-01
7.735641025641025459e-02	0.000000000000000000e+00	6.786349999999999660e+00	0.000000000000000000e+00	1.601769230769230778e-01	9.437233333333333363e+00	0.000000000000000000e+00	0.000000000000000000e+00	-1.085363333333333280e+01	0.000000000000000000e+00	0.000000000000000000e+00	1.705472307692307865e+01	3.311728974358974398e+01	0.000000000000000000e+00	0.000000000000000000e+00	0.000000000000000000e+00	-2.726399999999999935e+00	-1.076673974358974384e+01	0.000000000000000000e+00	-1.839350000000000041e+00	0.000000000000000000e+00	0.000000000000000000e+00	5.000000000000000000e-01
0.000000000000000000e+00	0.000000000000000000e+00	8.573050000000000281e+00	-2.294264285714285645e+00	0.000000000000000000e+00	0.000000000000000000e+00	0.000000000000000000e+00	0.000000000000000000e+00	-1.856633214285714217e+01	0.000000000000000000e+00	0.000000000000000000e+00	3.088135000000000119e+01	5.195072857142857004e+01	0.000000000000000000e+00	0.000000000000000000e+00	0.000000000000000000e+00	-2.726399999999999935e+00	-1.189439285714285788e+01	0.000000000000000000e+00	-1.839350000000000041e+00	0.000000000000000000e+00	1.238731428571428594e+01	5.000000000000000000e-01
0.000000000000000000e+00	0.000000000000000000e+00	0.000000000000000000e+00	8.673846666666666039e+00	1.231604666666666681e+01	2.016024444444444441e+01	0.000000000000000000e+00	0.000000000000000000e+00	-1.245732240740740693e+01	0.000000000000000000e+00	0.000000000000000000e+00	0.000000000000000000e+00	3.019024444444444555e+01	0.000000000000000000e+00	0.000000000000000000e+00	0.000000000000000000e+00	-2.726399999999999935e+00	-5.859872222222222149e+00	0.000000000000000000e+00	-1.839350000000000041e+00	0.000000000000000000e+00	0.000000000000000000e+00	5.000000000000000000e-01
0.000000000000000000e+00	0.000000000000000000e+00	0.000000000000000000e+00	-2.200000000000000011e-01	0.000000000000000000e+00	0.000000000000000000e+00	0.000000000000000000e+00	0.000000000000000000e+00	-3.200000000000000067e-01	0.000000000000000000e+00	1.400000000000000133e-01	4.199999999999999845e-01	1.000000000000000000e+00	0.000000000000000000e+00	0.000000000000000000e+00	0.000000000000000000e+00	-1.400000000000000133e-01	-2.999999999999999889e-02	0.000000000000000000e+00	0.000000000000000000e+00	0.000000000000000000e+00	3.599999999999999867e-01	0.000000000000000000e+00
0.000000000000000000e+00	0.000000000000000000e+00	0.000000000000000000e+00	0.000000000000000000e+00	5.082909000000000077e+01	7.641991000000000156e+01	0.000000000000000000e+00	0.000000000000000000e+00	-5.859993166666667008e+01	0.000000000000000000e+00	2.076411999999999836e+01	4.769899999999999807e+00	1.515808499999999981e+02	0.000000000000000000e+00	0.000000000000000000e+00	0.000000000000000000e+00	-2.621691999999999823e+01	0.000000000000000000e+00	0.000000000000000000e+00	-3.678700000000000081e+00	0.000000000000000000e+00	6.786349999999999660e+00	1.000000000000000000e+00
4.769899999999999807e+00	0.000000000000000000e+00	0.000000000000000000e+00	0.000000000000000000e+00	4.917701999999999884e+01	7.971993000000000507e+01	0.000000000000000000e+00	0.000000000000000000e+00	-5.581680333333333266e+01	0.000000000000000000e+00	2.094631000000000043e+01	0.000000000000000000e+00	1.464424500000000080e+02	0.000000000000000000e+00	0.000000000000000000e+00	0.000000000000000000e+00	-2.639911000000000030e+01	0.000000000000000000e+00	0.000000000000000000e+00	-3.678700000000000081e+00	0.000000000000000000e+00	0.000000000000000000e+00	1.000000000000000000e+00
[truncated: 6 more rows]
