# Supplementary material for: Unlocking Elementary Conversion Modes: ecmtool Unveils All Capabilities of Metabolic Networks
Source: Patterns (N Y). 2020 Dec 29;2(1):100177. doi: 10.1016/j.patter.2020.100177 (PMC7815953; doi:10.1016/j.patter.2020.100177)
Supplement: Data S4. Zip Folder Containing Text Files with Example Runscripts for ecmtool and the Corresponding Results in .csv Files [file mmc5.zip › ecolicore_results_runscripts/conversions_ecolicore_hideoutputs.csv]

M_co2_e	M_glc__D_e	M_h2o_e	M_nh4_e	M_o2_e	M_pi_e	objective
0.000000000000000000e+00	-1.000000000000000000e+00	0.000000000000000000e+00	0.000000000000000000e+00	0.000000000000000000e+00	0.000000000000000000e+00	0.000000000000000000e+00
0.000000000000000000e+00	-1.316485636363636331e+02	-7.356956363636363960e+01	-2.181119999999999948e+01	0.000000000000000000e+00	-1.471480000000000032e+01	4.000000000000000000e+00
0.000000000000000000e+00	0.000000000000000000e+00	0.000000000000000000e+00	0.000000000000000000e+00	0.000000000000000000e+00	0.000000000000000000e+00	0.000000000000000000e+00
0.000000000000000000e+00	-1.279054722222222296e+01	0.000000000000000000e+00	-5.452799999999999869e+00	-1.798186111111111174e+01	-3.678700000000000081e+00	1.000000000000000000e+00
0.000000000000000000e+00	0.000000000000000000e+00	-1.000000000000000000e+00	0.000000000000000000e+00	0.000000000000000000e+00	0.000000000000000000e+00	0.000000000000000000e+00
-1.786699999999999955e+00	-2.242847499999999883e+01	0.000000000000000000e+00	-5.452799999999999869e+00	-8.802075000000000315e+00	-3.678700000000000081e+00	1.000000000000000000e+00
0.000000000000000000e+00	0.000000000000000000e+00	0.000000000000000000e+00	-1.000000000000000000e+00	0.000000000000000000e+00	0.000000000000000000e+00	0.000000000000000000e+00
-1.000000000000000000e+00	0.000000000000000000e+00	0.000000000000000000e+00	0.000000000000000000e+00	0.000000000000000000e+00	0.000000000000000000e+00	0.000000000000000000e+00
0.000000000000000000e+00	0.000000000000000000e+00	0.000000000000000000e+00	0.000000000000000000e+00	-1.000000000000000000e+00	0.000000000000000000e+00	0.000000000000000000e+00
-1.786699999999999955e+00	-1.945055416666666659e+01	0.000000000000000000e+00	-5.452799999999999869e+00	-1.132185416666666633e+01	-3.678700000000000081e+00	1.000000000000000000e+00
0.000000000000000000e+00	-1.158379333333333392e+02	0.000000000000000000e+00	-1.817599999999999838e+01	0.000000000000000000e+00	-1.226233333333333420e+01	3.333333333333333481e+00
0.000000000000000000e+00	-7.601551666666667018e+01	0.000000000000000000e+00	-2.181119999999999948e+01	-4.707411666666666861e+01	-1.471480000000000032e+01	4.000000000000000000e+00
0.000000000000000000e+00	-7.854710000000000036e+02	0.000000000000000000e+00	-3.926016000000000190e+02	-1.565590799999999945e+03	-2.648663999999999987e+02	7.200000000000000000e+01
-1.786699999999999955e+00	-3.283092727272727274e+01	-1.920452727272727245e+01	-5.452799999999999869e+00	0.000000000000000000e+00	-3.678700000000000081e+00	1.000000000000000000e+00
0.000000000000000000e+00	-9.179838333333333367e+01	0.000000000000000000e+00	-2.181119999999999948e+01	-3.371938333333333304e+01	-1.471480000000000032e+01	4.000000000000000000e+00
0.000000000000000000e+00	0.000000000000000000e+00	0.000000000000000000e+00	0.000000000000000000e+00	0.000000000000000000e+00	-1.000000000000000000e+00	0.000000000000000000e+00
