# Supplementary material for: Unlocking Elementary Conversion Modes: ecmtool Unveils All Capabilities of Metabolic Networks
Source: Patterns (N Y). 2020 Dec 29;2(1):100177. doi: 10.1016/j.patter.2020.100177 (PMC7815953; doi:10.1016/j.patter.2020.100177)
Supplement: Data S4. Zip Folder Containing Text Files with Example Runscripts for ecmtool and the Corresponding Results in .csv Files [file mmc5.zip › ecolicore_results_runscripts/conversions_ecolicore_hideoutputs_tagPDH.csv]

M_co2_e	M_glc__D_e	M_h2o_e	M_nh4_e	M_o2_e	M_pi_e	objective	virtual_tag_R_PDH
0.000000000000000000e+00	-2.500000000000000000e-01	0.000000000000000000e+00	0.000000000000000000e+00	-1.500000000000000000e+00	0.000000000000000000e+00	0.000000000000000000e+00	1.000000000000000000e+00
-1.000000000000000000e+00	-1.837517617547840842e+01	-1.074860204439876377e+01	-3.051883360385067245e+00	0.000000000000000000e+00	-2.058935467621872739e+00	5.596910505401018199e-01	0.000000000000000000e+00
0.000000000000000000e+00	-5.000000000000000000e-01	0.000000000000000000e+00	0.000000000000000000e+00	0.000000000000000000e+00	0.000000000000000000e+00	0.000000000000000000e+00	1.000000000000000000e+00
0.000000000000000000e+00	-1.000000000000000000e+00	0.000000000000000000e+00	0.000000000000000000e+00	0.000000000000000000e+00	0.000000000000000000e+00	0.000000000000000000e+00	0.000000000000000000e+00
-1.000000000000000000e+00	0.000000000000000000e+00	0.000000000000000000e+00	0.000000000000000000e+00	0.000000000000000000e+00	0.000000000000000000e+00	0.000000000000000000e+00	0.000000000000000000e+00
0.000000000000000000e+00	-3.475137999999999749e+01	0.000000000000000000e+00	-5.452799999999999869e+00	0.000000000000000000e+00	-3.678700000000000081e+00	1.000000000000000000e+00	4.224996000000000151e+01
0.000000000000000000e+00	-1.279054722222222296e+01	0.000000000000000000e+00	-5.452799999999999869e+00	-1.798186111111111174e+01	-3.678700000000000081e+00	1.000000000000000000e+00	1.235161111111111154e+01
0.000000000000000000e+00	-1.102423141025641051e+01	0.000000000000000000e+00	-5.452799999999999869e+00	-2.243378846153846240e+01	-3.678700000000000081e+00	1.000000000000000000e+00	1.326193076923076930e+01
0.000000000000000000e+00	-2.045796666666666486e+00	0.000000000000000000e+00	-4.544000000000000261e-01	-8.733916666666666773e-01	-3.065583333333333216e-01	8.333333333333332871e-02	3.466076666666666473e+00
0.000000000000000000e+00	-3.540704000000000207e+01	0.000000000000000000e+00	-5.452799999999999869e+00	0.000000000000000000e+00	-3.678700000000000081e+00	1.000000000000000000e+00	5.667448000000000263e+01
0.000000000000000000e+00	-5.507903000000000020e+02	0.000000000000000000e+00	-1.308671999999999969e+02	-2.023163000000000125e+02	-8.828879999999999484e+01	2.400000000000000000e+01	4.288080000000000069e+01
0.000000000000000000e+00	0.000000000000000000e+00	0.000000000000000000e+00	0.000000000000000000e+00	0.000000000000000000e+00	0.000000000000000000e+00	0.000000000000000000e+00	0.000000000000000000e+00
0.000000000000000000e+00	-1.090931944444444390e+01	0.000000000000000000e+00	-5.452799999999999869e+00	-2.174431666666666629e+01	-3.678700000000000081e+00	1.000000000000000000e+00	9.341646666666667542e+00
0.000000000000000000e+00	-3.314636000000000138e+01	0.000000000000000000e+00	-5.452799999999999869e+00	-1.883899999999999908e+00	-3.678700000000000081e+00	1.000000000000000000e+00	5.592092000000000240e+01
0.000000000000000000e+00	-1.063630109512882171e+01	0.000000000000000000e+00	-3.051883360385067245e+00	-6.586740452603495832e+00	-2.058935467621872739e+00	5.596910505401018199e-01	1.000000000000000000e+00
-1.000000000000000000e+00	-1.088630109512882171e+01	0.000000000000000000e+00	-3.051883360385067245e+00	-6.336740452603495832e+00	-2.058935467621872739e+00	5.596910505401018199e-01	0.000000000000000000e+00
0.000000000000000000e+00	-1.188240763888888907e+01	0.000000000000000000e+00	-5.452799999999999869e+00	-2.174431666666666629e+01	-3.678700000000000081e+00	1.000000000000000000e+00	0.000000000000000000e+00
0.000000000000000000e+00	-1.502580799999999954e+03	0.000000000000000000e+00	-7.197695999999999685e+02	-3.245553600000000188e+03	-4.855883999999999787e+02	1.320000000000000000e+02	2.635043599999999969e+03
0.000000000000000000e+00	-1.870609583333333248e+01	0.000000000000000000e+00	-5.452799999999999869e+00	-1.206631250000000044e+01	-3.678700000000000081e+00	1.000000000000000000e+00	0.000000000000000000e+00
-1.786699999999999955e+00	-2.242847499999999883e+01	0.000000000000000000e+00	-5.452799999999999869e+00	-8.802075000000000315e+00	-3.678700000000000081e+00	1.000000000000000000e+00	0.000000000000000000e+00
0.000000000000000000e+00	-1.842063072093295517e+01	-1.029405658985331051e+01	-3.051883360385067245e+00	0.000000000000000000e+00	-2.058935467621872739e+00	5.596910505401018199e-01	1.000000000000000000e+00
0.000000000000000000e+00	-3.296628333333333671e+01	-1.904210000000000136e+01	-5.452799999999999869e+00	0.000000000000000000e+00	-3.678700000000000081e+00	1.000000000000000000e+00	0.000000000000000000e+00
0.000000000000000000e+00	-1.094911944444444529e+01	0.000000000000000000e+00	-5.452799999999999869e+00	-2.198311666666666753e+01	-3.678700000000000081e+00	1.000000000000000000e+00	1.172964666666666744e+01
0.000000000000000000e+00	-1.143734722222222189e+01	0.000000000000000000e+00	-5.452799999999999869e+00	-2.100666111111111078e+01	-3.678700000000000081e+00	1.000000000000000000e+00	1.251081111111111177e+01
0.000000000000000000e+00	-2.265181249999999835e+01	0.000000000000000000e+00	-5.452799999999999869e+00	-8.727629166666666549e+00	-3.678700000000000081e+00	1.000000000000000000e+00	0.000000000000000000e+00
0.000000000000000000e+00	-4.010707083333333145e+01	0.000000000000000000e+00	-5.452799999999999869e+00	0.000000000000000000e+00	-3.678700000000000081e+00	1.000000000000000000e+00	0.000000000000000000e+00
0.000000000000000000e+00	0.000000000000000000e+00	0.000000000000000000e+00	0.000000000000000000e+00	-1.000000000000000000e+00	0.000000000000000000e+00	0.000000000000000000e+00	0.000000000000000000e+00
0.000000000000000000e+00	0.000000000000000000e+00	-1.000000000000000000e+00	0.000000000000000000e+00	0.000000000000000000e+00	0.000000000000000000e+00	0.000000000000000000e+00	0.000000000000000000e+00
-1.786699999999999955e+00	-4.003262500000000301e+01	0.000000000000000000e+00	-5.452799999999999869e+00	0.000000000000000000e+00	-3.678700000000000081e+00	1.000000000000000000e+00	0.000000000000000000e+00
0.000000000000000000e+00	-3.980928750000000349e+01	0.000000000000000000e+00	-5.452799999999999869e+00	0.000000000000000000e+00	-3.678700000000000081e+00	1.000000000000000000e+00	1.786699999999999955e+00
0.000000000000000000e+00	0.000000000000000000e+00	0.000000000000000000e+00	0.000000000000000000e+00	0.000000000000000000e+00	-1.000000000000000000e+00	0.000000000000000000e+00	0.000000000000000000e+00
0.000000000000000000e+00	-1.183787457627118656e+01	0.000000000000000000e+00	-5.452799999999999869e+00	-2.281311016949152659e+01	-3.678700000000000081e+00	1.000000000000000000e+00	0.000000000000000000e+00
0.000000000000000000e+00	-1.587845000000000084e+01	0.000000000000000000e+00	-5.452799999999999869e+00	-1.489395833333333385e+01	-3.678700000000000081e+00	1.000000000000000000e+00	0.000000000000000000e+00
0.000000000000000000e+00	0.000000000000000000e+00	0.000000000000000000e+00	-1.000000000000000000e+00	0.000000000000000000e+00	0.000000000000000000e+00	0.000000000000000000e+00	0.000000000000000000e+00
0.000000000000000000e+00	-1.469566944444444445e+01	0.000000000000000000e+00	-5.452799999999999869e+00	-1.607673888888889024e+01	-3.678700000000000081e+00	1.000000000000000000e+00	1.901953888888888855e+01
0.000000000000000000e+00	-1.100663692307692259e+02	0.000000000000000000e+00	-5.452799999999999869e+01	-2.232822153846153981e+02	-3.678699999999999903e+01	1.000000000000000000e+01	8.173836923076923711e+01
0.000000000000000000e+00	-1.334246944444444516e+01	0.000000000000000000e+00	-5.452799999999999869e+00	-1.910153888888888929e+01	-3.678700000000000081e+00	1.000000000000000000e+00	1.917873888888889056e+01
