# Supplementary material for: Unlocking Elementary Conversion Modes: ecmtool Unveils All Capabilities of Metabolic Networks
Source: Patterns (N Y). 2020 Dec 29;2(1):100177. doi: 10.1016/j.patter.2020.100177 (PMC7815953; doi:10.1016/j.patter.2020.100177)
Supplement: Data S4. Zip Folder Containing Text Files with Example Runscripts for ecmtool and the Corresponding Results in .csv Files [file mmc5.zip › iJR904_results_runscripts/conversions_iJR_hideallexceptglco2biomass.txt]

#!/bin/bash
#SBATCH -N 20
#SBATCH -t 48:00:00

module load 2019
module load Python/3.6.6-intel-2018b
export PATH=$PATH:~/lrslib/lrslib-070

mpiexec python3 ~/ecmtool/main.py --model_path ~/ecmtool/models/iJR904.xml --inputs 374,542,551,589,660 --hide 542,589,660,3,6,20,27,65,68,77,120,122,124,130,133,136,144,146,164,167,169,173,180,189,192,195,197,206,211,219,223,229,233,236,242,244,247,249,260,265,268,280,286,288,305,315,324,328,333,336,338,340,349,352,354,356,358,360,363,366,376,378,380,382,388,393,395,397,399,402,404,413,419,424,427,431,436,447,452,455,459,462,466,474,476,479,481,490,493,497,500,502,504,506,509,510,513,515,517,525,532,534,536,542,545,547,549,555,562,583,589,592,603,611,616,623,633,638,643,649,651,660,662,668,674,680,682,688,692,695,697,699,704,707,709,711,714,742,745,747,750,752,755,759 --out_path ~/output/iJR.csv
