# Supplementary material for: Unlocking Elementary Conversion Modes: ecmtool Unveils All Capabilities of Metabolic Networks
Source: Patterns (N Y). 2020 Dec 29;2(1):100177. doi: 10.1016/j.patter.2020.100177 (PMC7815953; doi:10.1016/j.patter.2020.100177)
Supplement: Data S4. Zip Folder Containing Text Files with Example Runscripts for ecmtool and the Corresponding Results in .csv Files [file mmc5.zip › iJR904_results_runscripts/iJR_hideallexceptglco2biomass.csv]

M_glc__D_e	M_o2_e	objective
-2.040906610000000000e+11	-1.224543966000000000e+12	0.000000000000000000e+00
-1.502122877824228864e+27	0.000000000000000000e+00	0.000000000000000000e+00
-1.047916926315639452e+172	-6.243628605298892485e+171	5.683355098590161472e+170
-7.130449577137311145e+152	-1.312050477362530747e+153	6.823433552416274361e+151
-1.510767715444221692e+151	-2.780725813178864724e+151	1.445764543007709784e+150
-9.459778472277530083e+130	-1.293760992775428347e+131	7.855879471724562564e+129
-3.301696037128085600e+129	-4.532131538499430139e+129	2.747171436826343063e+128
-2.474991229070029204e+170	-4.413790403028452013e+170	2.331488603161653444e+169
-1.552468796982312473e+136	-2.150740038756186171e+136	1.297181308616820692e+135
-3.115472489412568024e+177	0.000000000000000000e+00	9.186988843281507683e+175
-1.570456259792488119e+251	-1.033201721388615665e+250	5.120880502837176510e+249
-2.688692384495352012e+183	-1.270061558689796752e+181	7.992156479404183213e+181
