# Supplementary material for: Unlocking Elementary Conversion Modes: ecmtool Unveils All Capabilities of Metabolic Networks
Source: Patterns (N Y). 2020 Dec 29;2(1):100177. doi: 10.1016/j.patter.2020.100177 (PMC7815953; doi:10.1016/j.patter.2020.100177)
Supplement: Data S4. Zip Folder Containing Text Files with Example Runscripts for ecmtool and the Corresponding Results in .csv Files [file mmc5.zip › iIT341_results_runscripts/iIT_minII_H2Oboth_hideoutput_surfsararunscript.txt]

#!/bin/bash
#SBATCH -N 20
#SBATCH -t 28:00:00

module load 2019
module load Python/3.6.6-intel-2018b
export PATH=$PATH:~/lrslib/lrslib-070

mpiexec python3 ~/ecmtool/main.py --model_path ~/ecmtool/models/iIT341.xml --direct True --inputs 139,262,28,294,300,306,314,231,35,350,259,261,22,356,334,93,293,271 --out_path ~/output/iIT.csv --outputs 16,26,29,33,39,40,59,65,75,81,90,100,110,145,171,174,212,223,224,232,234,235,239,252,253,255,263,265,269,276,277,279,280,283,284,286,291,296,302,308,312,319,320,323,325,329,331,336,341,342,344,345,352,358,361,366,368,370,372,293 --hide_all_in_or_outputs output
