# Supplementary material for: Unlocking Elementary Conversion Modes: ecmtool Unveils All Capabilities of Metabolic Networks
Source: Patterns (N Y). 2020 Dec 29;2(1):100177. doi: 10.1016/j.patter.2020.100177 (PMC7815953; doi:10.1016/j.patter.2020.100177)
Supplement: Data S4. Zip Folder Containing Text Files with Example Runscripts for ecmtool and the Corresponding Results in .csv Files [file mmc5.zip › iIT341_results_runscripts/iIT_minII_H2Oboth_hideoutputs.csv]

M_pime_e	M_arg__L_e	M_pi_e	M_h_e	M_ala__L_e	M_val__L_e	M_fe2_e	M_fe3_e	M_ala__D_e	M_glc__D_e	M_h2o_e	M_his__L_e	M_ile__L_e	M_leu__L_e	M_met__L_e	M_o2_e	M_so4_e	M_thm_e	objective
0.000000000000000000e+00	0.000000000000000000e+00	0.000000000000000000e+00	0.000000000000000000e+00	0.000000000000000000e+00	0.000000000000000000e+00	0.000000000000000000e+00	0.000000000000000000e+00	0.000000000000000000e+00	0.000000000000000000e+00	-1.000000000000000000e+00	0.000000000000000000e+00	0.000000000000000000e+00	0.000000000000000000e+00	0.000000000000000000e+00	0.000000000000000000e+00	0.000000000000000000e+00	0.000000000000000000e+00	0.000000000000000000e+00
0.000000000000000000e+00	-4.000000000000000000e+00	0.000000000000000000e+00	0.000000000000000000e+00	0.000000000000000000e+00	0.000000000000000000e+00	0.000000000000000000e+00	0.000000000000000000e+00	0.000000000000000000e+00	0.000000000000000000e+00	-4.000000000000000000e+00	0.000000000000000000e+00	0.000000000000000000e+00	0.000000000000000000e+00	0.000000000000000000e+00	0.000000000000000000e+00	0.000000000000000000e+00	0.000000000000000000e+00	0.000000000000000000e+00
0.000000000000000000e+00	-4.880000000000000000e+02	0.000000000000000000e+00	-9.280000000000000000e+02	0.000000000000000000e+00	0.000000000000000000e+00	0.000000000000000000e+00	0.000000000000000000e+00	0.000000000000000000e+00	-8.000000000000000000e+01	-6.880000000000000000e+02	0.000000000000000000e+00	0.000000000000000000e+00	0.000000000000000000e+00	0.000000000000000000e+00	0.000000000000000000e+00	0.000000000000000000e+00	0.000000000000000000e+00	0.000000000000000000e+00
0.000000000000000000e+00	-1.344360000000000000e+05	0.000000000000000000e+00	-2.496000000000000000e+05	0.000000000000000000e+00	0.000000000000000000e+00	0.000000000000000000e+00	0.000000000000000000e+00	0.000000000000000000e+00	-1.920000000000000000e+04	-1.825080000000000000e+05	0.000000000000000000e+00	0.000000000000000000e+00	0.000000000000000000e+00	0.000000000000000000e+00	-4.782000000000000000e+03	0.000000000000000000e+00	0.000000000000000000e+00	0.000000000000000000e+00
0.000000000000000000e+00	-3.589600000000000000e+05	0.000000000000000000e+00	-6.664640000000000000e+05	0.000000000000000000e+00	0.000000000000000000e+00	0.000000000000000000e+00	0.000000000000000000e+00	0.000000000000000000e+00	-5.126400000000000000e+04	-4.873280000000000000e+05	0.000000000000000000e+00	0.000000000000000000e+00	0.000000000000000000e+00	0.000000000000000000e+00	-1.276800000000000000e+04	0.000000000000000000e+00	0.000000000000000000e+00	0.000000000000000000e+00
0.000000000000000000e+00	-5.016360000000000000e+05	0.000000000000000000e+00	-9.360000000000000000e+05	0.000000000000000000e+00	0.000000000000000000e+00	0.000000000000000000e+00	0.000000000000000000e+00	0.000000000000000000e+00	-6.240000000000000000e+04	-7.441080000000000000e+05	0.000000000000000000e+00	0.000000000000000000e+00	0.000000000000000000e+00	0.000000000000000000e+00	-4.782000000000000000e+03	0.000000000000000000e+00	0.000000000000000000e+00	0.000000000000000000e+00
0.000000000000000000e+00	-2.678768000000000000e+06	0.000000000000000000e+00	-4.998304000000000000e+06	0.000000000000000000e+00	0.000000000000000000e+00	0.000000000000000000e+00	0.000000000000000000e+00	0.000000000000000000e+00	-3.332160000000000000e+05	-3.973600000000000000e+06	0.000000000000000000e+00	0.000000000000000000e+00	0.000000000000000000e+00	0.000000000000000000e+00	-2.553600000000000000e+04	0.000000000000000000e+00	0.000000000000000000e+00	0.000000000000000000e+00
0.000000000000000000e+00	-2.071674341200000000e+10	0.000000000000000000e+00	-3.581409773600000000e+10	0.000000000000000000e+00	0.000000000000000000e+00	0.000000000000000000e+00	0.000000000000000000e+00	0.000000000000000000e+00	-6.923228832000000000e+09	-3.749978456000000000e+09	0.000000000000000000e+00	0.000000000000000000e+00	0.000000000000000000e+00	0.000000000000000000e+00	-1.100075877600000000e+10	0.000000000000000000e+00	0.000000000000000000e+00	0.000000000000000000e+00
0.000000000000000000e+00	-2.320000000000000000e+02	0.000000000000000000e+00	-2.880000000000000000e+02	0.000000000000000000e+00	0.000000000000000000e+00	0.000000000000000000e+00	0.000000000000000000e+00	0.000000000000000000e+00	-1.440000000000000000e+02	-1.120000000000000000e+02	0.000000000000000000e+00	0.000000000000000000e+00	0.000000000000000000e+00	0.000000000000000000e+00	0.000000000000000000e+00	0.000000000000000000e+00	0.000000000000000000e+00	0.000000000000000000e+00
0.000000000000000000e+00	-1.364000000000000000e+03	0.000000000000000000e+00	0.000000000000000000e+00	0.000000000000000000e+00	0.000000000000000000e+00	0.000000000000000000e+00	0.000000000000000000e+00	-8.928000000000000000e+03	-2.232000000000000000e+03	-1.736000000000000000e+03	0.000000000000000000e+00	0.000000000000000000e+00	0.000000000000000000e+00	0.000000000000000000e+00	0.000000000000000000e+00	0.000000000000000000e+00	0.000000000000000000e+00	0.000000000000000000e+00
0.000000000000000000e+00	-1.364000000000000000e+03	0.000000000000000000e+00	0.000000000000000000e+00	-8.928000000000000000e+03	0.000000000000000000e+00	0.000000000000000000e+00	0.000000000000000000e+00	0.000000000000000000e+00	-2.232000000000000000e+03	-1.736000000000000000e+03	0.000000000000000000e+00	0.000000000000000000e+00	0.000000000000000000e+00	0.000000000000000000e+00	0.000000000000000000e+00	0.000000000000000000e+00	0.000000000000000000e+00	0.000000000000000000e+00
0.000000000000000000e+00	-2.000000000000000000e+02	0.000000000000000000e+00	-3.520000000000000000e+02	0.000000000000000000e+00	0.000000000000000000e+00	0.000000000000000000e+00	0.000000000000000000e+00	0.000000000000000000e+00	-1.440000000000000000e+02	-1.120000000000000000e+02	0.000000000000000000e+00	0.000000000000000000e+00	0.000000000000000000e+00	0.000000000000000000e+00	0.000000000000000000e+00	0.000000000000000000e+00	0.000000000000000000e+00	0.000000000000000000e+00
0.000000000000000000e+00	-5.601200000000000000e+04	0.000000000000000000e+00	-1.120000000000000000e+05	0.000000000000000000e+00	0.000000000000000000e+00	0.000000000000000000e+00	0.000000000000000000e+00	-6.400000000000000000e+03	-3.200000000000000000e+03	-8.963600000000000000e+04	0.000000000000000000e+00	0.000000000000000000e+00	0.000000000000000000e+00	0.000000000000000000e+00	-1.594000000000000000e+03	0.000000000000000000e+00	0.000000000000000000e+00	0.000000000000000000e+00
0.000000000000000000e+00	-1.121680000000000000e+05	0.000000000000000000e+00	-2.242880000000000000e+05	0.000000000000000000e+00	0.000000000000000000e+00	0.000000000000000000e+00	0.000000000000000000e+00	-1.281600000000000000e+04	-6.408000000000000000e+03	-1.795040000000000000e+05	0.000000000000000000e+00	0.000000000000000000e+00	0.000000000000000000e+00	0.000000000000000000e+00	-3.192000000000000000e+03	0.000000000000000000e+00	0.000000000000000000e+00	0.000000000000000000e+00
0.000000000000000000e+00	-2.064120000000000000e+05	0.000000000000000000e+00	-4.128000000000000000e+05	0.000000000000000000e+00	0.000000000000000000e+00	0.000000000000000000e+00	0.000000000000000000e+00	-2.240000000000000000e+04	-9.600000000000000000e+03	-3.488360000000000000e+05	0.000000000000000000e+00	0.000000000000000000e+00	0.000000000000000000e+00	0.000000000000000000e+00	-1.594000000000000000e+03	0.000000000000000000e+00	0.000000000000000000e+00	0.000000000000000000e+00
0.000000000000000000e+00	-8.266880000000000000e+05	0.000000000000000000e+00	-1.653280000000000000e+06	0.000000000000000000e+00	0.000000000000000000e+00	0.000000000000000000e+00	0.000000000000000000e+00	-8.971200000000000000e+04	-3.844800000000000000e+04	-1.397104000000000000e+06	0.000000000000000000e+00	0.000000000000000000e+00	0.000000000000000000e+00	0.000000000000000000e+00	-6.384000000000000000e+03	0.000000000000000000e+00	0.000000000000000000e+00	0.000000000000000000e+00
0.000000000000000000e+00	0.000000000000000000e+00	0.000000000000000000e+00	-1.600000000000000000e+01	0.000000000000000000e+00	0.000000000000000000e+00	0.000000000000000000e+00	0.000000000000000000e+00	-9.400000000000000000e+02	0.000000000000000000e+00	-4.120000000000000000e+02	0.000000000000000000e+00	0.000000000000000000e+00	0.000000000000000000e+00	0.000000000000000000e+00	0.000000000000000000e+00	0.000000000000000000e+00	0.000000000000000000e+00	0.000000000000000000e+00
0.000000000000000000e+00	-1.728000000000000000e+03	0.000000000000000000e+00	-3.680000000000000000e+03	0.000000000000000000e+00	0.000000000000000000e+00	0.000000000000000000e+00	0.000000000000000000e+00	-3.200000000000000000e+02	0.000000000000000000e+00	-3.200000000000000000e+03	0.000000000000000000e+00	0.000000000000000000e+00	0.000000000000000000e+00	0.000000000000000000e+00	0.000000000000000000e+00	0.000000000000000000e+00	0.000000000000000000e+00	0.000000000000000000e+00
0.000000000000000000e+00	-3.480000000000000000e+02	0.000000000000000000e+00	-9.200000000000000000e+02	0.000000000000000000e+00	0.000000000000000000e+00	0.000000000000000000e+00	0.000000000000000000e+00	-3.200000000000000000e+02	-2.760000000000000000e+03	-4.400000000000000000e+02	0.000000000000000000e+00	0.000000000000000000e+00	0.000000000000000000e+00	0.000000000000000000e+00	0.000000000000000000e+00	0.000000000000000000e+00	0.000000000000000000e+00	0.000000000000000000e+00
0.000000000000000000e+00	0.000000000000000000e+00	0.000000000000000000e+00	-2.800000000000000000e+01	0.000000000000000000e+00	0.000000000000000000e+00	0.000000000000000000e+00	0.000000000000000000e+00	-9.040000000000000000e+02	0.000000000000000000e+00	-4.000000000000000000e+02	0.000000000000000000e+00	0.000000000000000000e+00	0.000000000000000000e+00	0.000000000000000000e+00	0.000000000000000000e+00	0.000000000000000000e+00	0.000000000000000000e+00	0.000000000000000000e+00
0.000000000000000000e+00	0.000000000000000000e+00	0.000000000000000000e+00	-9.200000000000000000e+02	0.000000000000000000e+00	0.000000000000000000e+00	0.000000000000000000e+00	0.000000000000000000e+00	-1.016000000000000000e+03	-2.760000000000000000e+03	-4.400000000000000000e+02	0.000000000000000000e+00	0.000000000000000000e+00	0.000000000000000000e+00	0.000000000000000000e+00	0.000000000000000000e+00	0.000000000000000000e+00	0.000000000000000000e+00	0.000000000000000000e+00
0.000000000000000000e+00	0.000000000000000000e+00	0.000000000000000000e+00	-3.680000000000000000e+03	0.000000000000000000e+00	0.000000000000000000e+00	0.000000000000000000e+00	0.000000000000000000e+00	-3.776000000000000000e+03	0.000000000000000000e+00	-3.200000000000000000e+03	0.000000000000000000e+00	0.000000000000000000e+00	0.000000000000000000e+00	0.000000000000000000e+00	0.000000000000000000e+00	0.000000000000000000e+00	0.000000000000000000e+00	0.000000000000000000e+00
0.000000000000000000e+00	-8.641200000000000000e+04	0.000000000000000000e+00	-1.792000000000000000e+05	0.000000000000000000e+00	0.000000000000000000e+00	0.000000000000000000e+00	0.000000000000000000e+00	-1.280000000000000000e+04	0.000000000000000000e+00	-1.568360000000000000e+05	0.000000000000000000e+00	0.000000000000000000e+00	0.000000000000000000e+00	0.000000000000000000e+00	-1.594000000000000000e+03	0.000000000000000000e+00	0.000000000000000000e+00	0.000000000000000000e+00
0.000000000000000000e+00	-6.921760000000000000e+05	0.000000000000000000e+00	-1.435424000000000000e+06	0.000000000000000000e+00	0.000000000000000000e+00	0.000000000000000000e+00	0.000000000000000000e+00	-1.025280000000000000e+05	0.000000000000000000e+00	-1.256288000000000000e+06	0.000000000000000000e+00	0.000000000000000000e+00	0.000000000000000000e+00	0.000000000000000000e+00	-1.276800000000000000e+04	0.000000000000000000e+00	0.000000000000000000e+00	0.000000000000000000e+00
0.000000000000000000e+00	-2.976120000000000000e+05	0.000000000000000000e+00	-6.144000000000000000e+05	0.000000000000000000e+00	0.000000000000000000e+00	0.000000000000000000e+00	0.000000000000000000e+00	-4.160000000000000000e+04	0.000000000000000000e+00	-5.504360000000000000e+05	0.000000000000000000e+00	0.000000000000000000e+00	0.000000000000000000e+00	0.000000000000000000e+00	-1.594000000000000000e+03	0.000000000000000000e+00	0.000000000000000000e+00	0.000000000000000000e+00
0.000000000000000000e+00	-2.383888000000000000e+06	0.000000000000000000e+00	-4.921376000000000000e+06	0.000000000000000000e+00	0.000000000000000000e+00	0.000000000000000000e+00	0.000000000000000000e+00	-3.332160000000000000e+05	0.000000000000000000e+00	-4.409024000000000000e+06	0.000000000000000000e+00	0.000000000000000000e+00	0.000000000000000000e+00	0.000000000000000000e+00	-1.276800000000000000e+04	0.000000000000000000e+00	0.000000000000000000e+00	0.000000000000000000e+00
0.000000000000000000e+00	-1.512777722000000000e+10	0.000000000000000000e+00	-3.526288938400000000e+10	0.000000000000000000e+00	0.000000000000000000e+00	0.000000000000000000e+00	0.000000000000000000e+00	-6.923228832000000000e+09	0.000000000000000000e+00	-1.400972591200000000e+10	0.000000000000000000e+00	0.000000000000000000e+00	0.000000000000000000e+00	0.000000000000000000e+00	-1.057433311200000000e+10	0.000000000000000000e+00	0.000000000000000000e+00	0.000000000000000000e+00
0.000000000000000000e+00	0.000000000000000000e+00	0.000000000000000000e+00	-4.000000000000000000e+00	0.000000000000000000e+00	0.000000000000000000e+00	0.000000000000000000e+00	0.000000000000000000e+00	-1.132000000000000000e+03	0.000000000000000000e+00	-4.960000000000000000e+02	0.000000000000000000e+00	0.000000000000000000e+00	0.000000000000000000e+00	0.000000000000000000e+00	0.000000000000000000e+00	0.000000000000000000e+00	0.000000000000000000e+00	0.000000000000000000e+00
0.000000000000000000e+00	0.000000000000000000e+00	0.000000000000000000e+00	0.000000000000000000e+00	0.000000000000000000e+00	0.000000000000000000e+00	0.000000000000000000e+00	0.000000000000000000e+00	-4.658200000000000000e+05	0.000000000000000000e+00	-2.015060000000000000e+05	0.000000000000000000e+00	0.000000000000000000e+00	0.000000000000000000e+00	0.000000000000000000e+00	-7.970000000000000000e+02	0.000000000000000000e+00	0.000000000000000000e+00	0.000000000000000000e+00
0.000000000000000000e+00	0.000000000000000000e+00	0.000000000000000000e+00	0.000000000000000000e+00	0.000000000000000000e+00	0.000000000000000000e+00	0.000000000000000000e+00	0.000000000000000000e+00	-1.204000000000000000e+03	0.000000000000000000e+00	-5.280000000000000000e+02	0.000000000000000000e+00	0.000000000000000000e+00	0.000000000000000000e+00	0.000000000000000000e+00	0.000000000000000000e+00	0.000000000000000000e+00	0.000000000000000000e+00	0.000000000000000000e+00
0.000000000000000000e+00	0.000000000000000000e+00	0.000000000000000000e+00	0.000000000000000000e+00	0.000000000000000000e+00	0.000000000000000000e+00	0.000000000000000000e+00	0.000000000000000000e+00	-2.104000000000000000e+03	-4.000000000000000000e+00	-9.080000000000000000e+02	0.000000000000000000e+00	0.000000000000000000e+00	0.000000000000000000e+00	0.000000000000000000e+00	0.000000000000000000e+00	0.000000000000000000e+00	0.000000000000000000e+00	0.000000000000000000e+00
0.000000000000000000e+00	0.000000000000000000e+00	0.000000000000000000e+00	-8.000000000000000000e+00	0.000000000000000000e+00	0.000000000000000000e+00	0.000000000000000000e+00	0.000000000000000000e+00	-7.800000000000000000e+02	-4.000000000000000000e+00	-3.280000000000000000e+02	0.000000000000000000e+00	0.000000000000000000e+00	0.000000000000000000e+00	0.000000000000000000e+00	0.000000000000000000e+00	0.000000000000000000e+00	0.000000000000000000e+00	0.000000000000000000e+00
0.000000000000000000e+00	0.000000000000000000e+00	0.000000000000000000e+00	0.000000000000000000e+00	0.000000000000000000e+00	0.000000000000000000e+00	0.000000000000000000e+00	0.000000000000000000e+00	-2.724000000000000000e+03	-1.200000000000000000e+01	-1.152000000000000000e+03	0.000000000000000000e+00	0.000000000000000000e+00	0.000000000000000000e+00	0.000000000000000000e+00	0.000000000000000000e+00	0.000000000000000000e+00	0.000000000000000000e+00	0.000000000000000000e+00
0.000000000000000000e+00	0.000000000000000000e+00	0.000000000000000000e+00	0.000000000000000000e+00	0.000000000000000000e+00	0.000000000000000000e+00	0.000000000000000000e+00	0.000000000000000000e+00	-5.728000000000000000e+03	-6.400000000000000000e+01	-2.336000000000000000e+03	0.000000000000000000e+00	0.000000000000000000e+00	0.000000000000000000e+00	0.000000000000000000e+00	0.000000000000000000e+00	0.000000000000000000e+00	0.000000000000000000e+00	0.000000000000000000e+00
0.000000000000000000e+00	-7.120000000000000000e+02	0.000000000000000000e+00	-1.504000000000000000e+03	0.000000000000000000e+00	0.000000000000000000e+00	0.000000000000000000e+00	0.000000000000000000e+00	-1.280000000000000000e+02	-1.600000000000000000e+01	-1.264000000000000000e+03	0.000000000000000000e+00	0.000000000000000000e+00	0.000000000000000000e+00	0.000000000000000000e+00	0.000000000000000000e+00	0.000000000000000000e+00	0.000000000000000000e+00	0.000000000000000000e+00
0.000000000000000000e+00	0.000000000000000000e+00	0.000000000000000000e+00	-2.000000000000000000e+01	0.000000000000000000e+00	0.000000000000000000e+00	0.000000000000000000e+00	0.000000000000000000e+00	-7.440000000000000000e+02	-4.000000000000000000e+00	-3.160000000000000000e+02	0.000000000000000000e+00	0.000000000000000000e+00	0.000000000000000000e+00	0.000000000000000000e+00	0.000000000000000000e+00	0.000000000000000000e+00	0.000000000000000000e+00	0.000000000000000000e+00
0.000000000000000000e+00	0.000000000000000000e+00	0.000000000000000000e+00	0.000000000000000000e+00	0.000000000000000000e+00	0.000000000000000000e+00	0.000000000000000000e+00	0.000000000000000000e+00	-1.868800000000000000e+04	-4.480000000000000000e+02	-7.232000000000000000e+03	0.000000000000000000e+00	0.000000000000000000e+00	0.000000000000000000e+00	0.000000000000000000e+00	0.000000000000000000e+00	0.000000000000000000e+00	0.000000000000000000e+00	0.000000000000000000e+00
0.000000000000000000e+00	0.000000000000000000e+00	0.000000000000000000e+00	-1.504000000000000000e+03	0.000000000000000000e+00	0.000000000000000000e+00	0.000000000000000000e+00	0.000000000000000000e+00	-1.552000000000000000e+03	-1.600000000000000000e+01	-1.264000000000000000e+03	0.000000000000000000e+00	0.000000000000000000e+00	0.000000000000000000e+00	0.000000000000000000e+00	0.000000000000000000e+00	0.000000000000000000e+00	0.000000000000000000e+00	0.000000000000000000e+00
0.000000000000000000e+00	0.000000000000000000e+00	0.000000000000000000e+00	-3.520000000000000000e+02	0.000000000000000000e+00	0.000000000000000000e+00	0.000000000000000000e+00	0.000000000000000000e+00	-4.000000000000000000e+02	-1.440000000000000000e+02	-1.120000000000000000e+02	0.000000000000000000e+00	0.000000000000000000e+00	0.000000000000000000e+00	0.000000000000000000e+00	0.000000000000000000e+00	0.000000000000000000e+00	0.000000000000000000e+00	0.000000000000000000e+00
0.000000000000000000e+00	0.000000000000000000e+00	0.000000000000000000e+00	0.000000000000000000e+00	0.000000000000000000e+00	0.000000000000000000e+00	0.000000000000000000e+00	0.000000000000000000e+00	-1.128000000000000000e+03	-2.160000000000000000e+02	-1.680000000000000000e+02	0.000000000000000000e+00	0.000000000000000000e+00	0.000000000000000000e+00	0.000000000000000000e+00	0.000000000000000000e+00	0.000000000000000000e+00	0.000000000000000000e+00	0.000000000000000000e+00
0.000000000000000000e+00	-5.601200000000000000e+04	0.000000000000000000e+00	-1.120000000000000000e+05	-6.400000000000000000e+03	0.000000000000000000e+00	0.000000000000000000e+00	0.000000000000000000e+00	0.000000000000000000e+00	-3.200000000000000000e+03	-8.963600000000000000e+04	0.000000000000000000e+00	0.000000000000000000e+00	0.000000000000000000e+00	0.000000000000000000e+00	-1.594000000000000000e+03	0.000000000000000000e+00	0.000000000000000000e+00	0.000000000000000000e+00
0.000000000000000000e+00	-1.121680000000000000e+05	0.000000000000000000e+00	-2.242880000000000000e+05	-1.281600000000000000e+04	0.000000000000000000e+00	0.000000000000000000e+00	0.000000000000000000e+00	0.000000000000000000e+00	-6.408000000000000000e+03	-1.795040000000000000e+05	0.000000000000000000e+00	0.000000000000000000e+00	0.000000000000000000e+00	0.000000000000000000e+00	-3.192000000000000000e+03	0.000000000000000000e+00	0.000000000000000000e+00	0.000000000000000000e+00
0.000000000000000000e+00	-2.064120000000000000e+05	0.000000000000000000e+00	-4.128000000000000000e+05	-2.240000000000000000e+04	0.000000000000000000e+00	0.000000000000000000e+00	0.000000000000000000e+00	0.000000000000000000e+00	-9.600000000000000000e+03	-3.488360000000000000e+05	0.000000000000000000e+00	0.000000000000000000e+00	0.000000000000000000e+00	0.000000000000000000e+00	-1.594000000000000000e+03	0.000000000000000000e+00	0.000000000000000000e+00	0.000000000000000000e+00
0.000000000000000000e+00	-8.266880000000000000e+05	0.000000000000000000e+00	-1.653280000000000000e+06	-8.971200000000000000e+04	0.000000000000000000e+00	0.000000000000000000e+00	0.000000000000000000e+00	0.000000000000000000e+00	-3.844800000000000000e+04	-1.397104000000000000e+06	0.000000000000000000e+00	0.000000000000000000e+00	0.000000000000000000e+00	0.000000000000000000e+00	-6.384000000000000000e+03	0.000000000000000000e+00	0.000000000000000000e+00	0.000000000000000000e+00
0.000000000000000000e+00	0.000000000000000000e+00	0.000000000000000000e+00	-1.600000000000000000e+01	-9.400000000000000000e+02	0.000000000000000000e+00	0.000000000000000000e+00	0.000000000000000000e+00	0.000000000000000000e+00	0.000000000000000000e+00	-4.120000000000000000e+02	0.000000000000000000e+00	0.000000000000000000e+00	0.000000000000000000e+00	0.000000000000000000e+00	0.000000000000000000e+00	0.000000000000000000e+00	0.000000000000000000e+00	0.000000000000000000e+00
0.000000000000000000e+00	-1.728000000000000000e+03	0.000000000000000000e+00	-3.680000000000000000e+03	-3.200000000000000000e+02	0.000000000000000000e+00	0.000000000000000000e+00	0.000000000000000000e+00	0.000000000000000000e+00	0.000000000000000000e+00	-3.200000000000000000e+03	0.000000000000000000e+00	0.000000000000000000e+00	0.000000000000000000e+00	0.000000000000000000e+00	0.000000000000000000e+00	0.000000000000000000e+00	0.000000000000000000e+00	0.000000000000000000e+00
0.000000000000000000e+00	-3.480000000000000000e+02	0.000000000000000000e+00	-9.200000000000000000e+02	-3.200000000000000000e+02	0.000000000000000000e+00	0.000000000000000000e+00	0.000000000000000000e+00	0.000000000000000000e+00	-2.760000000000000000e+03	-4.400000000000000000e+02	0.000000000000000000e+00	0.000000000000000000e+00	0.000000000000000000e+00	0.000000000000000000e+00	0.000000000000000000e+00	0.000000000000000000e+00	0.000000000000000000e+00	0.000000000000000000e+00
0.000000000000000000e+00	0.000000000000000000e+00	0.000000000000000000e+00	-2.800000000000000000e+01	-9.040000000000000000e+02	0.000000000000000000e+00	0.000000000000000000e+00	0.000000000000000000e+00	0.000000000000000000e+00	0.000000000000000000e+00	-4.000000000000000000e+02	0.000000000000000000e+00	0.000000000000000000e+00	0.000000000000000000e+00	0.000000000000000000e+00	0.000000000000000000e+00	0.000000000000000000e+00	0.000000000000000000e+00	0.000000000000000000e+00
0.000000000000000000e+00	0.000000000000000000e+00	0.000000000000000000e+00	-9.200000000000000000e+02	-1.016000000000000000e+03	0.000000000000000000e+00	0.000000000000000000e+00	0.000000000000000000e+00	0.000000000000000000e+00	-2.760000000000000000e+03	-4.400000000000000000e+02	0.000000000000000000e+00	0.000000000000000000e+00	0.000000000000000000e+00	0.000000000000000000e+00	0.000000000000000000e+00	0.000000000000000000e+00	0.000000000000000000e+00	0.000000000000000000e+00
0.000000000000000000e+00	0.000000000000000000e+00	0.000000000000000000e+00	-3.680000000000000000e+03	-3.776000000000000000e+03	0.000000000000000000e+00	0.000000000000000000e+00	0.000000000000000000e+00	0.000000000000000000e+00	0.000000000000000000e+00	-3.200000000000000000e+03	0.000000000000000000e+00	0.000000000000000000e+00	0.000000000000000000e+00	0.000000000000000000e+00	0.000000000000000000e+00	0.000000000000000000e+00	0.000000000000000000e+00	0.000000000000000000e+00
0.000000000000000000e+00	-8.641200000000000000e+04	0.000000000000000000e+00	-1.792000000000000000e+05	-1.280000000000000000e+04	0.000000000000000000e+00	0.000000000000000000e+00	0.000000000000000000e+00	0.000000000000000000e+00	0.000000000000000000e+00	-1.568360000000000000e+05	0.000000000000000000e+00	0.000000000000000000e+00	0.000000000000000000e+00	0.000000000000000000e+00	-1.594000000000000000e+03	0.000000000000000000e+00	0.000000000000000000e+00	0.000000000000000000e+00
0.000000000000000000e+00	-6.921760000000000000e+05	0.000000000000000000e+00	-1.435424000000000000e+06	-1.025280000000000000e+05	0.000000000000000000e+00	0.000000000000000000e+00	0.000000000000000000e+00	0.000000000000000000e+00	0.000000000000000000e+00	-1.256288000000000000e+06	0.000000000000000000e+00	0.000000000000000000e+00	0.000000000000000000e+00	0.000000000000000000e+00	-1.276800000000000000e+04	0.000000000000000000e+00	0.000000000000000000e+00	0.000000000000000000e+00
0.000000000000000000e+00	-2.976120000000000000e+05	0.000000000000000000e+00	-6.144000000000000000e+05	-4.160000000000000000e+04	0.000000000000000000e+00	0.000000000000000000e+00	0.000000000000000000e+00	0.000000000000000000e+00	0.000000000000000000e+00	-5.504360000000000000e+05	0.000000000000000000e+00	0.000000000000000000e+00	0.000000000000000000e+00	0.000000000000000000e+00	-1.594000000000000000e+03	0.000000000000000000e+00	0.000000000000000000e+00	0.000000000000000000e+00
0.000000000000000000e+00	-2.383888000000000000e+06	0.000000000000000000e+00	-4.921376000000000000e+06	-3.332160000000000000e+05	0.000000000000000000e+00	0.000000000000000000e+00	0.000000000000000000e+00	0.000000000000000000e+00	0.000000000000000000e+00	-4.409024000000000000e+06	0.000000000000000000e+00	0.000000000000000000e+00	0.000000000000000000e+00	0.000000000000000000e+00	-1.276800000000000000e+04	0.000000000000000000e+00	0.000000000000000000e+00	0.000000000000000000e+00
0.000000000000000000e+00	-1.512777722000000000e+10	0.000000000000000000e+00	-3.526288938400000000e+10	-6.923228832000000000e+09	0.000000000000000000e+00	0.000000000000000000e+00	0.000000000000000000e+00	0.000000000000000000e+00	0.000000000000000000e+00	-1.400972591200000000e+10	0.000000000000000000e+00	0.000000000000000000e+00	0.000000000000000000e+00	0.000000000000000000e+00	-1.057433311200000000e+10	0.000000000000000000e+00	0.000000000000000000e+00	0.000000000000000000e+00
0.000000000000000000e+00	0.000000000000000000e+00	0.000000000000000000e+00	-4.000000000000000000e+00	-1.132000000000000000e+03	0.000000000000000000e+00	0.000000000000000000e+00	0.000000000000000000e+00	0.000000000000000000e+00	0.000000000000000000e+00	-4.960000000000000000e+02	0.000000000000000000e+00	0.000000000000000000e+00	0.000000000000000000e+00	0.000000000000000000e+00	0.000000000000000000e+00	0.000000000000000000e+00	0.000000000000000000e+00	0.000000000000000000e+00
0.000000000000000000e+00	0.000000000000000000e+00	0.000000000000000000e+00	0.000000000000000000e+00	-4.658200000000000000e+05	0.000000000000000000e+00	0.000000000000000000e+00	0.000000000000000000e+00	0.000000000000000000e+00	0.000000000000000000e+00	-2.015060000000000000e+05	0.000000000000000000e+00	0.000000000000000000e+00	0.000000000000000000e+00	0.000000000000000000e+00	-7.970000000000000000e+02	0.000000000000000000e+00	0.000000000000000000e+00	0.000000000000000000e+00
0.000000000000000000e+00	0.000000000000000000e+00	0.000000000000000000e+00	0.000000000000000000e+00	-1.204000000000000000e+03	0.000000000000000000e+00	0.000000000000000000e+00	0.000000000000000000e+00	0.000000000000000000e+00	0.000000000000000000e+00	-5.280000000000000000e+02	0.000000000000000000e+00	0.000000000000000000e+00	0.000000000000000000e+00	0.000000000000000000e+00	0.000000000000000000e+00	0.000000000000000000e+00	0.000000000000000000e+00	0.000000000000000000e+00
0.000000000000000000e+00	0.000000000000000000e+00	0.000000000000000000e+00	0.000000000000000000e+00	-2.104000000000000000e+03	0.000000000000000000e+00	0.000000000000000000e+00	0.000000000000000000e+00	0.000000000000000000e+00	-4.000000000000000000e+00	-9.080000000000000000e+02	0.000000000000000000e+00	0.000000000000000000e+00	0.000000000000000000e+00	0.000000000000000000e+00	0.000000000000000000e+00	0.000000000000000000e+00	0.000000000000000000e+00	0.000000000000000000e+00
0.000000000000000000e+00	0.000000000000000000e+00	0.000000000000000000e+00	-8.000000000000000000e+00	-7.800000000000000000e+02	0.000000000000000000e+00	0.000000000000000000e+00	0.000000000000000000e+00	0.000000000000000000e+00	-4.000000000000000000e+00	-3.280000000000000000e+02	0.000000000000000000e+00	0.000000000000000000e+00	0.000000000000000000e+00	0.000000000000000000e+00	0.000000000000000000e+00	0.000000000000000000e+00	0.000000000000000000e+00	0.000000000000000000e+00
0.000000000000000000e+00	0.000000000000000000e+00	0.000000000000000000e+00	0.000000000000000000e+00	-2.724000000000000000e+03	0.000000000000000000e+00	0.000000000000000000e+00	0.000000000000000000e+00	0.000000000000000000e+00	-1.200000000000000000e+01	-1.152000000000000000e+03	0.000000000000000000e+00	0.000000000000000000e+00	0.000000000000000000e+00	0.000000000000000000e+00	0.000000000000000000e+00	0.000000000000000000e+00	0.000000000000000000e+00	0.000000000000000000e+00
0.000000000000000000e+00	0.000000000000000000e+00	0.000000000000000000e+00	0.000000000000000000e+00	-5.728000000000000000e+03	0.000000000000000000e+00	0.000000000000000000e+00	0.000000000000000000e+00	0.000000000000000000e+00	-6.400000000000000000e+01	-2.336000000000000000e+03	0.000000000000000000e+00	0.000000000000000000e+00	0.000000000000000000e+00	0.000000000000000000e+00	0.000000000000000000e+00	0.000000000000000000e+00	0.000000000000000000e+00	0.000000000000000000e+00
0.000000000000000000e+00	-7.120000000000000000e+02	0.000000000000000000e+00	-1.504000000000000000e+03	-1.280000000000000000e+02	0.000000000000000000e+00	0.000000000000000000e+00	0.000000000000000000e+00	0.000000000000000000e+00	-1.600000000000000000e+01	-1.264000000000000000e+03	0.000000000000000000e+00	0.000000000000000000e+00	0.000000000000000000e+00	0.000000000000000000e+00	0.000000000000000000e+00	0.000000000000000000e+00	0.000000000000000000e+00	0.000000000000000000e+00
0.000000000000000000e+00	0.000000000000000000e+00	0.000000000000000000e+00	-2.000000000000000000e+01	-7.440000000000000000e+02	0.000000000000000000e+00	0.000000000000000000e+00	0.000000000000000000e+00	0.000000000000000000e+00	-4.000000000000000000e+00	-3.160000000000000000e+02	0.000000000000000000e+00	0.000000000000000000e+00	0.000000000000000000e+00	0.000000000000000000e+00	0.000000000000000000e+00	0.000000000000000000e+00	0.000000000000000000e+00	0.000000000000000000e+00
0.000000000000000000e+00	0.000000000000000000e+00	0.000000000000000000e+00	0.000000000000000000e+00	-1.868800000000000000e+04	0.000000000000000000e+00	0.000000000000000000e+00	0.000000000000000000e+00	0.000000000000000000e+00	-4.480000000000000000e+02	-7.232000000000000000e+03	0.000000000000000000e+00	0.000000000000000000e+00	0.000000000000000000e+00	0.000000000000000000e+00	0.000000000000000000e+00	0.000000000000000000e+00	0.000000000000000000e+00	0.000000000000000000e+00
0.000000000000000000e+00	0.000000000000000000e+00	0.000000000000000000e+00	-1.504000000000000000e+03	-1.552000000000000000e+03	0.000000000000000000e+00	0.000000000000000000e+00	0.000000000000000000e+00	0.000000000000000000e+00	-1.600000000000000000e+01	-1.264000000000000000e+03	0.000000000000000000e+00	0.000000000000000000e+00	0.000000000000000000e+00	0.000000000000000000e+00	0.000000000000000000e+00	0.000000000000000000e+00	0.000000000000000000e+00	0.000000000000000000e+00
0.000000000000000000e+00	0.000000000000000000e+00	0.000000000000000000e+00	-3.520000000000000000e+02	-4.000000000000000000e+02	0.000000000000000000e+00	0.000000000000000000e+00	0.000000000000000000e+00	0.000000000000000000e+00	-1.440000000000000000e+02	-1.120000000000000000e+02	0.000000000000000000e+00	0.000000000000000000e+00	0.000000000000000000e+00	0.000000000000000000e+00	0.000000000000000000e+00	0.000000000000000000e+00	0.000000000000000000e+00	0.000000000000000000e+00
0.000000000000000000e+00	0.000000000000000000e+00	0.000000000000000000e+00	0.000000000000000000e+00	-1.128000000000000000e+03	0.000000000000000000e+00	0.000000000000000000e+00	0.000000000000000000e+00	0.000000000000000000e+00	-2.160000000000000000e+02	-1.680000000000000000e+02	0.000000000000000000e+00	0.000000000000000000e+00	0.000000000000000000e+00	0.000000000000000000e+00	0.000000000000000000e+00	0.000000000000000000e+00	0.000000000000000000e+00	0.000000000000000000e+00
-5.159114694747247419e+62	-4.583013553833804886e+67	-7.967590559651297566e+67	-5.540609973986846007e+69	0.000000000000000000e+00	-3.457114158425639018e+67	-5.159114694747247419e+62	0.000000000000000000e+00	-6.114679109660264675e+69	-1.781217680291616416e+70	-4.314308872635335190e+69	-7.738672042120870464e+66	-2.373192759583733789e+67	-3.680168482253036216e+67	-2.549015388380720082e+67	-2.967843072286547285e+68	0.000000000000000000e+00	-5.159114694747247419e+62	8.598524491245412425e+67
-2.978889709057354866e+69	-2.646247024879283664e+74	-4.600512864793088511e+74	-3.199212563404344770e+76	0.000000000000000000e+00	-1.996149029223151655e+74	-2.978889709057354866e+69	0.000000000000000000e+00	-3.533721688073727169e+76	-1.035881824866452655e+77	-2.494158905323038265e+76	-4.468334563586032113e+73	-1.370289266166383081e+74	-2.124941325794246333e+74	-1.471809827451057742e+74	-1.682898296254646948e+75	0.000000000000000000e+00	-2.978889709057354866e+69	4.964816181762257904e+74
-2.810766130130837293e+51	-3.648308664745636196e+56	-4.340867573000378339e+56	-2.362493249458966050e+58	0.000000000000000000e+00	-1.883489699190457255e+56	-2.810766130130837293e+51	0.000000000000000000e+00	-2.643823650995543848e+58	-1.006780982123888411e+59	-1.709700427391323142e+58	-4.216149195196255928e+55	-1.292952419860185224e+56	-2.005013172826664100e+56	-1.388743329575044260e+56	-1.538123334887465461e+57	-1.076476581737941892e+55	-2.810766130130837293e+51	4.684610216884729148e+56
-2.125532716325536908e+63	-2.758891728145955158e+68	-3.282612503666196692e+68	-1.786663645812511407e+70	0.000000000000000000e+00	-1.424315930655215076e+68	-2.125532716325536908e+63	0.000000000000000000e+00	-2.007291252039833508e+70	-7.805305517337615904e+70	-1.300836903011824084e+70	-3.188299074488305672e+67	-9.777450495097469928e+67	-1.516213337645549702e+68	-1.050183204482121347e+68	-1.083422727795414697e+69	-8.140436048074085518e+66	-2.125532716325536908e+63	3.542554527209228311e+68
-1.118995846586059692e+57	-1.099087156681997568e+62	-1.728145480585190770e+62	-1.200995960715670257e+64	0.000000000000000000e+00	-7.498372518042409416e+61	-1.118995846586059692e+57	0.000000000000000000e+00	-1.322642202858999169e+64	-3.877189350945993165e+64	-9.364123205434603386e+63	-1.678493769879089634e+61	-5.147380894295874155e+61	-7.982170372313892153e+61	-5.528734678812403947e+61	-6.365264312352672850e+62	-9.820937300809052990e+59	-1.118995846586059692e+57	1.864993077643432863e+62
-6.579381542926049976e+69	-6.462324033464999037e+74	-1.016101043908460987e+75	-7.061604010096304680e+76	0.000000000000000000e+00	-4.408832606278841172e+74	-6.579381542926049976e+69	0.000000000000000000e+00	-7.782425940585508937e+76	-2.293254972389265066e+77	-5.511460219825951062e+76	-9.869072314389075383e+73	-3.026515509745982967e+74	-4.693292167287249232e+74	-3.250740832728902843e+74	-3.686199061493824169e+75	-5.774435518086403031e+72	-6.579381542926049976e+69	1.096563590487674992e+75
-1.119947299306389762e+62	-9.948865175505096349e+66	-1.729614877208641474e+67	-1.203060612322073388e+69	0.000000000000000000e+00	-7.504748186863795763e+66	-1.119947299306389762e+62	0.000000000000000000e+00	-1.327972217277483425e+69	-3.875238452658372999e+69	-9.361611133029756552e+68	-1.679920948959584663e+66	-5.151757576809393140e+66	-7.988957401718913338e+66	-5.533435616413010529e+66	-6.423047228764911600e+67	-9.829287785343516999e+64	-1.119947299306389762e+62	1.866578832177316184e+67
-4.828839290590860108e+69	-4.289618903141547499e+74	-7.457522583275291110e+74	-5.187258424886621635e+76	0.000000000000000000e+00	-3.235797160559451047e+74	-4.828839290590860108e+69	0.000000000000000000e+00	-5.729928155496381869e+76	-1.680837823769125940e+77	-4.040538208719293817e+76	-7.243258935886289778e+73	-2.221266073671795733e+74	-3.444572027288146711e+74	-2.385832916695132097e+74	-2.728011510568614985e+75	-4.238061119999773293e+72	-4.828839290590860108e+69	8.048065484318100590e+74
-6.826057969102146057e+79	-6.704611699405420466e+84	-1.054197052250556287e+85	-7.324456867744357462e+86	0.000000000000000000e+00	-4.574130068332066032e+84	-6.826057969102146057e+79	0.000000000000000000e+00	-8.064739542500942863e+86	-2.359938999902804334e+87	-5.714673899105915115e+86	-1.023908695365322002e+84	-3.139986665786987012e+84	-4.869254684626197926e+84	-3.372618721373988276e+84	-3.894852490555818124e+85	0.000000000000000000e+00	-6.826057969102146057e+79	1.137676328183691036e+85
-3.405698127451866204e+85	-3.345105420040892336e+90	-5.259663693256384823e+90	-3.654415175932974264e+92	0.000000000000000000e+00	-2.282152639041949960e+90	-3.405698127451866204e+85	0.000000000000000000e+00	-4.027236737422676338e+92	-1.185896330905853477e+93	-2.854701345131645453e+92	-5.108547191177799666e+89	-1.566621138627858459e+90	-2.429397997582331558e+90	-1.682687330811418174e+90	-1.908094424869174535e+91	0.000000000000000000e+00	-3.405698127451866204e+85	5.676163545753110338e+90
-8.240308953661341915e+26	-7.320141120502492751e+31	-1.272609967261422382e+32	-9.451670532606574180e+33	0.000000000000000000e+00	-5.521817296000209596e+31	-8.240308953661341915e+26	0.000000000000000000e+00	-1.037796592380040932e+34	-2.848227259454586332e+34	-7.470748631068570590e+33	-1.236046343049201432e+31	-3.790542118684217454e+31	-5.878087053611757410e+31	-4.071371847824996341e+31	-4.677455680971754364e+32	-3.155900990769733041e+30	-8.240308953661341915e+26	1.373384825610223783e+32
-7.258433391003235287e+39	-6.447908329007874036e+44	-1.120971887345265233e+45	-8.253797198082532661e+46	0.000000000000000000e+00	-4.863864117922282649e+44	-7.258433391003235287e+39	0.000000000000000000e+00	-9.061463402394442673e+46	-2.487348878298212400e+47	-6.528496368749076278e+46	-1.088765008650485235e+44	-3.338879359861488106e+44	-5.177682485582308292e+44	-3.586246769826878893e+44	-4.175501521041038116e+45	0.000000000000000000e+00	-7.258433391003235287e+39	1.209738898500539264e+45
-4.120154476830670958e+26	-3.660070560251246376e+31	-6.363049836307111910e+31	-3.479806308767351817e+33	0.000000000000000000e+00	-2.760908648000104798e+31	-4.120154476830670958e+26	0.000000000000000000e+00	-3.942954004364268810e+33	-1.467363157689230013e+34	-2.489345357998350022e+33	-6.180231715246007159e+30	-1.895271059342108727e+31	-2.939043526805878705e+31	-2.035685923912498171e+31	-2.338727840485877182e+32	-1.577950495384866521e+30	-4.120154476830670958e+26	6.866924128051118915e+31
-1.250660530978519672e+32	-1.111003438352584943e+37	-1.931484688661514826e+37	-1.056355305581041026e+39	0.000000000000000000e+00	-8.380655373744878069e+36	-1.250660530978519672e+32	0.000000000000000000e+00	-1.201580402403076583e+39	-4.567059585402596037e+39	-7.603065886378222319e+38	-1.875990796467779729e+36	-5.753038442501190421e+36	-8.921378454313440578e+36	-6.179263551458669746e+36	-6.630047373269024806e+37	-4.789821390225900854e+35	-1.250660530978519672e+32	2.084434218297532967e+37
-2.404539770471460703e+82	-2.136032829435480934e+87	-3.713503092889293870e+87	-2.762324198116635823e+89	0.000000000000000000e+00	-1.611278092626641608e+87	-2.404539770471460703e+82	0.000000000000000000e+00	-3.071689482140664896e+89	-9.101870553369366353e+89	-2.232262131407380831e+89	-3.606809655707190781e+86	-1.106088294416871906e+87	-1.715238369602975149e+87	-1.188035009794539316e+87	-9.604177623722874113e+87	0.000000000000000000e+00	-2.404539770471460703e+82	4.007566284119100647e+87
-4.015000995612277765e+81	-3.566659217768906642e+86	-6.200653779262058433e+86	-4.711396962063105950e+88	0.000000000000000000e+00	-2.690445475491461034e+86	-4.015000995612277765e+81	0.000000000000000000e+00	-5.227837307840380587e+88	-1.516012369958996542e+89	-3.826197208308040468e+88	-6.022501493418416034e+85	-1.846900457981647630e+86	-2.864034043536757679e+86	-1.983731691912113935e+86	-1.604930113473964081e+87	0.000000000000000000e+00	-4.015000995612277765e+81	6.691668326020462475e+86
-3.604173903038124045e+80	-3.546400845672752628e+85	-5.566184057591492897e+85	-4.221789683012250653e+87	0.000000000000000000e+00	-2.415150925469341758e+85	-3.604173903038124045e+80	0.000000000000000000e+00	-4.675348334989228039e+87	-1.364060223516167071e+88	-3.431127398000574833e+87	-5.406260854557186333e+84	-1.657919995397537131e+85	-2.570977384167195205e+85	-1.780750242013076173e+85	-1.423473950061840297e+86	-3.222601121288629124e+83	-3.604173903038124045e+80	6.006956505063539948e+85
-7.772347265976969795e+68	-1.008832487765743128e+74	-1.200339290106896242e+74	-7.139025230390172418e+75	0.000000000000000000e+00	-5.208236949019057669e+73	-7.772347265976969795e+68	0.000000000000000000e+00	-8.045250502305138283e+75	-3.035875602549907881e+76	-5.461231813456942203e+75	-1.165852089896545515e+73	-3.575279742349406140e+73	-5.544274383063572177e+73	-3.840161337173901379e+73	-2.955706441209064146e+74	-2.976679463748079945e+72	-7.772347265976969795e+68	1.295391210996161592e+74
-5.216357933834571129e+80	-5.123550750635326592e+85	-8.055995396205986384e+85	-6.117640749212908750e+87	0.000000000000000000e+00	-3.495472757532656370e+85	-5.216357933834571129e+80	0.000000000000000000e+00	-6.774339428233666676e+87	-1.973858825968110715e+88	-4.973192444901010912e+87	-7.824536900751857861e+84	-2.399524649563902939e+85	-3.721001992801994328e+85	-2.577298127948985027e+85	-2.060760036811733424e+86	-4.578169290177720783e+83	-5.216357933834571129e+80	8.693929889724285362e+85
-4.227123886128853748e+81	-3.755095052177798861e+86	-6.528250361227295768e+86	-4.955501579565086610e+88	0.000000000000000000e+00	-2.832588670888468174e+86	-4.227123886128853748e+81	0.000000000000000000e+00	-5.499612272165610165e+88	-1.597808302418028895e+89	-4.020140243073690198e+88	-6.340685829193281026e+85	-1.944476987619272866e+86	-3.015348372105249224e+86	-2.088537369658544157e+86	-1.689646795193328084e+87	-3.779599581413621893e+84	-4.227123886128853748e+81	7.045206476881423853e+86
-6.508396232470484754e+81	-5.781625319844613959e+86	-1.005138273686749763e+87	-7.638981544256792387e+88	0.000000000000000000e+00	-4.361265468051417944e+86	-6.508396232470484754e+81	0.000000000000000000e+00	-8.476712799398475138e+88	-2.459713847226908593e+89	-6.198914268330043764e+88	-9.762594348705727457e+85	-2.993862266936423013e+86	-4.642655979162279550e+86	-3.215668410539017133e+86	-2.601623540150445429e+87	-5.712134814702250283e+84	-6.508396232470484754e+81	1.084732705411747593e+87
-9.993756592807993822e+93	-1.012466315910728655e+99	-1.543407452549586848e+99	-1.146840611911606110e+101	0.000000000000000000e+00	-6.696799636579648252e+98	-9.993756592807993822e+93	0.000000000000000000e+00	-1.271669151262313981e+101	-3.789146102285373004e+101	-9.290157728631682051e+100	-1.499063488921199044e+98	-4.597128032691677190e+98	-7.128879702869701473e+98	-4.937715257374573123e+98	-3.929581353361244501e+99	0.000000000000000000e+00	-9.993756592807993822e+93	1.665626098801332190e+99
-4.590261039506930668e+97	-4.508593101334460786e+102	-7.089069092018385285e+102	-5.382158173056243664e+104	0.000000000000000000e+00	-3.075926272138528484e+102	-4.590261039506930668e+97	0.000000000000000000e+00	-5.959633281168271956e+104	-1.735373901526952413e+105	-4.378698855943705934e+104	-6.885391559260396268e+101	-2.111520078173188139e+102	-3.274386208181610769e+102	-2.267956174399584402e+102	-1.813415917530048597e+103	0.000000000000000000e+00	-4.590261039506930668e+97	7.650435065844884742e+102
-1.488733924059360894e+69	-1.322491969206065555e+74	-2.299158491522762131e+74	-1.312456529888457149e+76	0.000000000000000000e+00	-9.975981212889709144e+73	-1.488733924059360894e+69	0.000000000000000000e+00	-1.565400453636902486e+76	-5.998329104564229826e+76	-1.039868230859216658e+76	-2.233100886089041351e+73	-6.848176050673059684e+73	-1.061963532495677402e+74	-7.355536571992489661e+73	-4.439658494428657182e+74	-5.701602806826675442e+72	-1.488733924059360894e+69	2.481223206765601571e+74
-1.250003294674415543e+71	-1.110419593435772370e+76	-1.930469671535151536e+76	-1.102543272728778050e+78	0.000000000000000000e+00	-8.376251244225014089e+75	-1.250003294674415543e+71	0.000000000000000000e+00	-1.314375720810759232e+78	-5.034798537858889777e+78	-8.731168770957941908e+77	-1.875004942011623161e+75	-5.750015155502311027e+75	-8.916690168677496275e+75	-6.176016278327351887e+75	-3.741469388638739262e+76	-4.787304284720565031e+74	-1.250003294674415543e+71	2.083338824457358961e+76
-6.446246567307994503e+71	-5.726415700625268545e+76	-9.955400554897726530e+76	-7.332782933105995894e+78	0.000000000000000000e+00	-4.319619081008808497e+76	-6.446246567307994503e+71	0.000000000000000000e+00	-8.234784894492701763e+78	-2.465530804125647851e+79	-5.984258561167307474e+78	-9.669369850961992478e+75	-2.965273420961677543e+76	-4.598322551346369235e+76	-3.184961503975534080e+76	-2.393161906493279603e+77	0.000000000000000000e+00	-6.446246567307994503e+71	1.074374427884665752e+77
-1.100391935610996351e+71	-9.775148361344350923e+75	-1.699414127586113849e+76	-1.251873545559166982e+78	0.000000000000000000e+00	-7.373708020663692883e+75	-1.100391935610996351e+71	0.000000000000000000e+00	-1.405700324177201229e+78	-4.208286300188213591e+78	-1.021529318272653737e+78	-1.650587903416494564e+75	-5.061802903810583142e+75	-7.849462474025107634e+75	-5.436816475466811003e+75	-4.088878522512175438e+76	0.000000000000000000e+00	-1.100391935610996351e+71	1.833986559351660689e+76
-8.483723764829761879e+79	-8.594850660624362183e+84	-1.310202261022974759e+85	-9.661054096778971245e+86	0.000000000000000000e+00	-5.684929155272815161e+84	-8.483723764829761879e+79	0.000000000000000000e+00	-1.079522970104047122e+87	-3.242698780200116188e+87	-7.886299106845964688e+86	-1.272558564724464298e+84	-3.902512931821690081e+84	-6.051722952245229784e+84	-4.191638237727088594e+84	-3.149573061968835817e+85	0.000000000000000000e+00	-8.483723764829761879e+79	1.413953960804960244e+85
-1.699436824518025571e+79	-1.721697466677384308e+84	-2.624562081075611043e+84	-1.935504166312476656e+86	0.000000000000000000e+00	-1.138789783714821553e+84	-1.699436824518025571e+79	0.000000000000000000e+00	-2.162471503272364039e+86	-6.495004306541979205e+86	-1.579762316979044612e+86	-2.549155236777038713e+83	-7.817409392782918146e+83	-1.212264934822858298e+84	-8.396577462578661228e+83	-6.314832476739034715e+84	0.000000000000000000e+00	-1.699436824518025571e+79	2.832394707530042703e+84
-1.973783225665731847e+80	-1.942144493853409237e+85	-3.048254889860095783e+85	-2.299195277073157211e+87	0.000000000000000000e+00	-1.322628849879897412e+85	-1.973783225665731847e+80	0.000000000000000000e+00	-2.560399238773449640e+87	-7.514986599124428428e+87	-1.878992640286866573e+87	-2.960674838498597658e+84	-9.079402838062366612e+84	-1.407965367641555392e+85	-9.752068161369247539e+84	-7.475038579649492208e+85	-1.764819403095209847e+83	-1.973783225665731847e+80	3.289638709442886133e+85
-3.152429637237432634e+75	-4.091779902015152834e+80	-4.868523012909769126e+80	-2.792071761073293314e+82	0.000000000000000000e+00	-2.112437845863408389e+80	-3.152429637237432634e+75	0.000000000000000000e+00	-3.263117981550724247e+82	-1.267577769589140774e+83	-2.214859528090246330e+82	-4.728644455856149085e+79	-1.450117633129218956e+80	-2.248733141229368679e+80	-1.557552435166270683e+80	-9.401082887187409456e+80	-1.207328010567982789e+79	-3.152429637237432634e+75	5.254049395395721001e+80
-9.506798580637113747e+78	-9.354409479962142000e+83	-1.468203036864283921e+84	-1.107513386143430230e+86	0.000000000000000000e+00	-6.370489884220628993e+83	-9.506798580637113747e+78	0.000000000000000000e+00	-1.233225590962543621e+86	-3.619327689185485956e+86	-9.050236284018339771e+85	-1.426019787095566932e+83	-4.373127347093072392e+83	-6.781516320854474118e+83	-4.697119042721184941e+83	-3.602820272251904116e+84	-8.500316741098782818e+81	-9.506798580637113747e+78	1.584466430106185576e+84
-1.150955603086418050e+75	-1.493913440348115429e+80	-1.777503222997909882e+80	-1.019894822293250670e+82	0.000000000000000000e+00	-7.712534313688703359e+79	-1.150955603086418050e+75	0.000000000000000000e+00	-1.191368041980814414e+82	-4.626421826892266071e+82	-8.086477026458717860e+81	-1.726433404629627079e+79	-5.294395774197523349e+79	-8.210149968683115413e+79	-5.686641443729374204e+79	-3.445003045173342713e+80	-4.407968133887133171e+78	-1.150955603086418050e+75	1.918259338477363362e+80
-2.850680115586446718e+82	-2.532354169345960063e+87	-4.402509601241766848e+87	-3.317937364119925168e+89	0.000000000000000000e+00	-1.910235994320951827e+87	-2.850680115586446718e+82	0.000000000000000000e+00	-3.708818518223055778e+89	-1.085913836864219215e+90	-2.711050404281846118e+89	-4.276020173379670118e+86	-1.311312853169765503e+87	-2.033485149118331938e+87	-1.408464031508951555e+87	-1.079598993707180373e+88	-2.548879489188984368e+85	-2.850680115586446718e+82	4.751133525977411095e+87
-1.680871466426883774e+81	-1.493174152675881682e+86	-2.595890268058130650e+86	-1.956557067673582555e+88	0.000000000000000000e+00	-1.126349168200210674e+86	-1.680871466426883774e+81	0.000000000000000000e+00	-2.186863123417932635e+88	-6.402450937508345327e+88	-1.598540377675789683e+88	-2.521307199640325710e+85	-7.732008745563664590e+85	-1.199021646051177039e+86	-8.304849741321946779e+85	-6.370049541837161741e+86	-1.502918121648704681e+84	-1.680871466426883774e+81	2.801452444044806467e+86
-4.743762897964711314e+38	-4.214042707691985241e+43	-7.326133013001257875e+43	-5.918009908082774042e+45	0.000000000000000000e+00	-3.178787611654656507e+43	-4.743762897964711314e+38	0.000000000000000000e+00	-6.529557173636139036e+45	-1.782729105437833583e+46	-4.855341295613914666e+45	-7.115644346947066762e+42	-2.182130933063767173e+43	-3.383884200548160764e+43	-2.343798372626404765e+43	-1.900780105625350827e+44	-1.816782127205518425e+42	-4.743762897964711314e+38	7.906271496607852013e+43
-2.073809120626720148e+58	-1.842233768823403091e+63	-3.202732047970822242e+63	-2.577459884182573415e+65	0.000000000000000000e+00	-1.389656035383430776e+63	-2.073809120626720148e+58	0.000000000000000000e+00	-2.844273748312803353e+65	-7.764406973027428584e+65	-2.120304813620204854e+65	-3.110713680940080252e+62	-9.539521954882913809e+62	-1.479317172713727100e+63	-1.024627610319249896e+63	-8.283178093698307276e+63	0.000000000000000000e+00	-2.073809120626720148e+58	3.456348534377866967e+63
-5.428279117465607981e+62	-4.822121282681948241e+67	-8.383280467772223631e+67	-6.746450764455172731e+69	0.000000000000000000e+00	-3.637480789481841411e+67	-5.428279117465607981e+62	0.000000000000000000e+00	-7.444677825286072831e+69	-2.032318509804324219e+70	-5.549661188725179249e+69	-8.142418676198411962e+66	-2.497008394034179648e+67	-3.872172437125467195e+67	-2.682004146357407605e+67	-2.169864622570004798e+68	0.000000000000000000e+00	-5.428279117465607981e+62	9.047131862442679824e+67
-2.371881448982355657e+38	-2.107021353845992620e+43	-3.663066506500628938e+43	-2.188254504961841684e+45	0.000000000000000000e+00	-1.589393805827328254e+43	-2.371881448982355657e+38	0.000000000000000000e+00	-2.494028137738524181e+45	-9.216062701479221288e+45	-1.656920198727411679e+45	-3.557822173473533381e+42	-1.091065466531883587e+43	-1.691942100274080382e+43	-1.171899186313202383e+43	-9.503900528126754137e+43	-9.083910636027592124e+41	-2.371881448982355657e+38	3.953135748303926006e+43
-4.929387089113626976e+31	-2.746135466107861445e+38	-7.612805754459560491e+36	-5.730513515323895412e+38	0.000000000000000000e+00	-3.303174072769892755e+36	-4.929387089113626976e+31	0.000000000000000000e+00	-8.028532460990916181e+37	-1.726766860351628247e+39	-4.697675686762170917e+38	-7.394080633670440080e+35	-2.267518060992268449e+36	-3.516296123567720800e+36	-2.435511572989260985e+36	-2.416962338605256706e+37	-1.887873098679033858e+35	-4.929387089113626976e+31	8.215645148522712249e+36
-6.655748396375495365e+49	-2.793022614057659941e+56	-1.027894924382441791e+55	-5.639580667648691935e+56	0.000000000000000000e+00	-4.460005907497225535e+54	-6.655748396375495365e+49	0.000000000000000000e+00	-8.158830593982251368e+55	-2.409879214232561136e+57	-4.245024184886907410e+56	-9.983622594563243844e+53	-3.061644262332727817e+54	-4.747767189414519899e+54	-3.288472167681204777e+54	-3.263426652940034965e+55	-2.549040706671875258e+53	-6.655748396375495365e+49	1.109291399395915990e+55
-6.617264399247611992e+53	-2.785177489580870122e+60	-1.021951564904003294e+59	-5.599041125375235451e+60	0.000000000000000000e+00	-4.434217845161826106e+58	-6.617264399247611992e+53	0.000000000000000000e+00	-8.111655671727576206e+59	-2.456523157293301182e+61	-4.236901198216353831e+60	-9.925896598871418373e+57	-3.043941623653901430e+58	-4.720315271463296930e+58	-3.269457994380260521e+58	-2.996360606677673165e+59	-2.534301977171848064e+57	-6.617264399247611992e+53	1.102877399874602147e+59
-5.088524238701148981e+62	-2.664149313044871147e+69	-7.858572659396624934e+67	-5.532716192737993536e+69	0.000000000000000000e+00	-3.409811611479908763e+67	-5.088524238701148981e+62	0.000000000000000000e+00	-7.827940987405561727e+68	-1.785655001246151613e+70	-4.477117967450570441e+69	-7.632786358051723277e+66	-2.340721149802528372e+67	-3.629813956940153014e+67	-2.514138055857463719e+67	-2.524921912946273970e+68	-4.465975245073235057e+65	-5.088524238701148981e+62	8.480873731168581752e+67
-7.277045054478278957e+69	-3.812059027305229124e+76	-1.123846219919304385e+75	-7.910286018972569331e+76	0.000000000000000000e+00	-4.876335762597470263e+74	-7.277045054478278957e+69	0.000000000000000000e+00	-1.119465616689047133e+76	-2.568871226274174973e+77	-6.406806636308180735e+76	-1.091556758171741807e+74	-3.347440725060008326e+74	-5.190958805527838554e+74	-3.595442420516627847e+74	-3.548486288618880239e+75	-6.386744279099285080e+72	-7.277045054478278957e+69	1.212840842413046380e+75
-1.397610875396607928e+73	-7.314882547218945822e+79	-2.158430636987718376e+78	-1.519486021385321487e+80	0.000000000000000000e+00	-9.365367182518079317e+77	-1.397610875396607928e+73	0.000000000000000000e+00	-2.150017361173743080e+79	-4.893556177479878761e+80	-1.230420223278420542e+80	-2.096416313094911863e+77	-6.429010026824396518e+77	-9.969624244495803952e+77	-6.905315813159560295e+77	-6.959375244784971856e+78	0.000000000000000000e+00	-1.397610875396607928e+73	2.329351458994346606e+78
-6.159188027166655493e+84	-3.225752099867183744e+91	-9.512075478828746360e+89	-6.694253282984897549e+91	0.000000000000000000e+00	-4.127261631690997079e+89	-6.159188027166655493e+84	0.000000000000000000e+00	-9.474998672562493750e+90	-2.172075999866471932e+92	-5.426594679701313570e+91	-9.238782040749983458e+88	-2.833226492496661594e+89	-4.393554126045547312e+89	-3.043131620462501272e+89	-3.003388614445424761e+90	0.000000000000000000e+00	-6.159188027166655493e+84	1.026531337861109198e+90
-2.115802057743533007e+55	-1.167865149407175103e+62	-3.267584750254143355e+60	-2.438775327093676099e+62	0.000000000000000000e+00	-1.417795432557178690e+60	-2.115802057743533007e+55	0.000000000000000000e+00	-3.429817516912950188e+61	-7.349001828783569374e+62	-2.001167104930766414e+62	-3.173703086615299615e+59	-9.732689465620252985e+59	-1.509272134523720313e+60	-1.045375480689924918e+60	-1.053559379276220008e+61	0.000000000000000000e+00	-2.115802057743533007e+55	3.526336762905888421e+60
-4.929387089113626976e+31	-1.202981591824041968e+37	-7.612805754459560491e+36	-5.730513515323895412e+38	0.000000000000000000e+00	-3.303174072769892755e+36	-4.929387089113626976e+31	0.000000000000000000e+00	-6.054527859950006493e+38	-1.726766860351628247e+39	-4.697675686762170917e+38	-7.394080633670440080e+35	-2.267518060992268449e+36	-3.516296123567720800e+36	-2.435511572989260985e+36	-2.416962338605256706e+37	-1.887873098679033858e+35	-4.929387089113626976e+31	8.215645148522712249e+36
-1.109291399395915981e+49	-2.707146161008776205e+54	-1.713158207304069651e+54	-9.450460747006254061e+55	0.000000000000000000e+00	-7.433343179162042558e+53	-1.109291399395915981e+49	0.000000000000000000e+00	-1.017961088124592199e+56	-4.011349393628424997e+56	-7.126199942403279852e+55	-1.663937099093873832e+53	-5.102740437221213596e+53	-7.912945315690866499e+53	-5.480786946135341578e+53	-5.439044421566724942e+54	-4.248401177786458763e+52	-1.109291399395915981e+49	1.848818998993193317e+54
-8.388585361403950182e+60	-2.047174139255543919e+66	-1.295509355556702063e+66	-7.147017020402737414e+67	0.000000000000000000e+00	-5.621177069701184789e+65	-8.388585361403950182e+60	0.000000000000000000e+00	-7.729517079875313147e+67	-3.109168119803261933e+68	-5.420257084008472671e+67	-1.258287804210592612e+65	-3.858749266245817002e+65	-5.983857557801485035e+65	-4.144632255362463874e+65	-3.798431679036685252e+66	-3.212688383661689442e+64	-8.388585361403950182e+60	1.398097560233991750e+66
-8.480873731168581254e+61	-2.069696454496618895e+67	-1.309762109899437439e+67	-9.225984094592323810e+68	0.000000000000000000e+00	-5.683019352466514854e+66	-8.480873731168581254e+61	0.000000000000000000e+00	-9.776005690513508807e+68	-2.975612624740685960e+69	-7.466653719113285956e+68	-1.272131059675287151e+66	-3.901201916337547785e+66	-6.049689928233588107e+66	-4.190230093095772366e+66	-4.208203188243790149e+67	-7.443292075122058819e+64	-8.480873731168581254e+61	1.413478955194763625e+67
-2.493257873341247087e+75	-6.084617156408390777e+80	-3.850516817281810372e+80	-2.712342003034166247e+82	0.000000000000000000e+00	-1.670727945496180597e+80	-2.493257873341247087e+75	0.000000000000000000e+00	-2.876153723292598383e+82	-8.799331536861092588e+82	-2.197220579410800566e+82	-3.739886810011870168e+79	-1.146898621736973650e+80	-1.778523949650089588e+80	-1.231868850060443394e+80	-1.215780761464143848e+81	-2.188223425809626407e+78	-2.493257873341247087e+75	4.155429788902078403e+80
-6.655748396375495365e+49	-1.931245502155872641e+55	-1.027894924382441791e+55	-5.639580667648691935e+56	0.000000000000000000e+00	-4.460005907497225535e+54	-6.655748396375495365e+49	0.000000000000000000e+00	-6.015679187082371253e+56	-2.409879214232561136e+57	-4.245024184886907410e+56	-9.983622594563243844e+53	-3.061644262332727817e+54	-4.747767189414519899e+54	-3.288472167681204777e+54	-3.263426652940034965e+55	-2.549040706671875258e+53	-6.655748396375495365e+49	1.109291399395915990e+55
-6.617264399247611992e+53	-2.003122159921327511e+59	-1.021951564904003294e+59	-5.599041125375235451e+60	0.000000000000000000e+00	-4.434217845161826106e+58	-6.617264399247611992e+53	0.000000000000000000e+00	-5.980896114350232273e+60	-2.456523157293301182e+61	-4.236901198216353831e+60	-9.925896598871418373e+57	-3.043941623653901430e+58	-4.720315271463296930e+58	-3.269457994380260521e+58	-2.996360606677673165e+59	-2.534301977171848064e+57	-6.617264399247611992e+53	1.102877399874602147e+59
-5.088524238701148981e+62	-1.270560512871980030e+68	-7.858572659396624934e+67	-5.532716192737993536e+69	0.000000000000000000e+00	-3.409811611479908763e+67	-5.088524238701148981e+62	0.000000000000000000e+00	-5.856980622255902653e+69	-1.785655001246151613e+70	-4.477117967450570441e+69	-7.632786358051723277e+66	-2.340721149802528372e+67	-3.629813956940153014e+67	-2.514138055857463719e+67	-2.524921912946273970e+68	-4.465975245073235057e+65	-5.088524238701148981e+62	8.480873731168581752e+67
-7.277045054478278957e+69	-1.837886079947329068e+75	-1.123846219919304385e+75	-7.910286018972569331e+76	0.000000000000000000e+00	-4.876335762597470263e+74	-7.277045054478278957e+69	0.000000000000000000e+00	-8.376006455310039166e+76	-2.568871226274174973e+77	-6.406806636308180735e+76	-1.091556758171741807e+74	-3.347440725060008326e+74	-5.190958805527838554e+74	-3.595442420516627847e+74	-3.548486288618880239e+75	-6.386744279099285080e+72	-7.277045054478278957e+69	1.212840842413046380e+75
-1.397610875396607928e+73	-3.465181095306945022e+78	-2.158430636987718376e+78	-1.519486021385321487e+80	0.000000000000000000e+00	-9.365367182518079317e+77	-1.397610875396607928e+73	0.000000000000000000e+00	-1.608674623655024646e+80	-4.893556177479878761e+80	-1.230420223278420542e+80	-2.096416313094911863e+77	-6.429010026824396518e+77	-9.969624244495803952e+77	-6.905315813159560295e+77	-6.959375244784971856e+78	0.000000000000000000e+00	-1.397610875396607928e+73	2.329351458994346606e+78
-6.159188027166655493e+84	-1.548353254564321489e+90	-9.512075478828746360e+89	-6.694253282984897549e+91	0.000000000000000000e+00	-4.127261631690997079e+89	-6.159188027166655493e+84	0.000000000000000000e+00	-7.089333416077753425e+91	-2.172075999866471932e+92	-5.426594679701313570e+91	-9.238782040749983458e+88	-2.833226492496661594e+89	-4.393554126045547312e+89	-3.043131620462501272e+89	-3.003388614445424761e+90	0.000000000000000000e+00	-6.159188027166655493e+84	1.026531337861109198e+90
-5.173471902886108602e+84	-1.262548741350717625e+90	-7.989763425113391476e+89	-5.626625666761799087e+91	0.000000000000000000e+00	-3.466734899670810373e+89	-5.173471902886108602e+84	0.000000000000000000e+00	-5.960799295842280726e+91	-1.811223771210038889e+92	-4.556604095723994584e+91	-7.760207854329163871e+88	-2.379797075327610103e+89	-3.690409957392091156e+89	-2.556108997777968523e+89	-2.576119928969434544e+90	0.000000000000000000e+00	-5.173471902886108602e+84	8.622453171476848306e+89
-2.581179892089546408e+91	-6.299184542085604972e+96	-3.986301091912819533e+96	-2.807310167973089462e+98	0.000000000000000000e+00	-1.729644343722718156e+96	-2.581179892089546408e+91	0.000000000000000000e+00	-2.976671990953386482e+98	-9.100795347323404826e+98	-2.276062399209141425e+98	-3.871769838134319608e+95	-1.187342750361191204e+96	-1.841241656357209659e+96	-1.275309361083603026e+96	-1.258653943595129006e+97	0.000000000000000000e+00	-2.581179892089546408e+91	4.301966486815910360e+96
-2.115802057743533007e+55	-5.163463289442287563e+60	-3.267584750254143355e+60	-2.438775327093676099e+62	0.000000000000000000e+00	-1.417795432557178690e+60	-2.115802057743533007e+55	0.000000000000000000e+00	-2.575442784716799731e+62	-7.349001828783569374e+62	-2.001167104930766414e+62	-3.173703086615299615e+59	-9.732689465620252985e+59	-1.509272134523720313e+60	-1.045375480689924918e+60	-1.053559379276220008e+61	0.000000000000000000e+00	-2.115802057743533007e+55	3.526336762905888421e+60
-5.599744319813136704e+73	-7.450920761434831376e+79	-8.648086468097013822e+78	-1.740118370019743905e+80	0.000000000000000000e+00	-3.752379335799583455e+78	-5.599744319813136704e+73	0.000000000000000000e+00	-2.993113216137397620e+79	-5.306835974740202612e+80	-7.678877779547593368e+77	-8.399616479719705102e+77	-2.575882387114042665e+78	-3.994484281466704236e+78	-2.766721673533274460e+78	-1.794227014438086510e+80	0.000000000000000000e+00	-5.599744319813136704e+73	9.332907199688561453e+78
-2.837738695786832024e+43	-1.723172723724676114e+50	-4.382523239176802905e+48	-3.584208794877739878e+50	0.000000000000000000e+00	-1.901563970482263037e+48	-2.837738695786832024e+43	0.000000000000000000e+00	-5.097363017078236094e+49	-1.079645161702498710e+51	-3.036109930972517130e+50	-4.256608043680248055e+47	-1.305359800061942704e+48	-2.024253602994606864e+48	-1.402069934814357987e+48	-9.176573643499041093e+48	-1.086806624841426951e+47	-2.837738695786832024e+43	4.729564492978053286e+48
-8.822616220318511675e+74	-5.335087807089056050e+81	-1.362539851653366718e+80	-1.110219275773031725e+82	0.000000000000000000e+00	-5.912020424875067387e+79	-8.822616220318511675e+74	0.000000000000000000e+00	-1.585912025468220176e+81	-3.344283225835628788e+82	-9.429647889939566888e+81	-1.323392433047776777e+79	-4.058403461346515188e+79	-6.293466237160538760e+79	-4.359078222134970570e+79	-2.841803888849237099e+80	0.000000000000000000e+00	-8.822616220318511675e+74	1.470436036719751931e+80
-7.318019979530377737e+79	-4.192001677416570257e+86	-1.130174271248729628e+85	-8.672152763956060994e+86	0.000000000000000000e+00	-4.903792991583340448e+84	-7.318019979530377737e+79	0.000000000000000000e+00	-1.245700207847774090e+86	-2.802237202470985340e+87	-7.278739140169300767e+86	-1.097702996929556661e+84	-3.366289190583973991e+84	-5.220187585398336573e+84	-3.615687311486369238e+84	-2.359339672799933154e+85	-6.543263456784906864e+82	-7.318019979530377737e+79	1.219669996588396242e+85
-8.217673103531451165e+60	-3.778241159931510251e+67	-1.269114150702270647e+66	-7.593705770938305673e+67	0.000000000000000000e+00	-5.506649050554586016e+65	-8.217673103531451165e+60	0.000000000000000000e+00	-1.114112728742048251e+67	-3.242796984019523154e+68	-6.006492227042495622e+67	-1.232650965529717568e+65	-3.780129627624467272e+65	-5.861940147185768230e+65	-4.060187926992819114e+65	-2.657400504307124080e+66	-3.147231837434153478e+64	-8.217673103531451165e+60	1.369612183921908420e+66
-3.918802192203075162e+81	-2.247301590686646458e+88	-6.052087072909649633e+86	-4.649682651087340691e+88	0.000000000000000000e+00	-2.625982817658293514e+86	-3.918802192203075162e+81	0.000000000000000000e+00	-6.678348331562125930e+87	-1.500338296099646611e+89	-3.903560376716503774e+88	-5.878203288304612239e+85	-1.802649008413414402e+86	-2.795412230438193443e+86	-1.936201787123695378e+86	-1.263497589012388245e+87	-3.439361347168286092e+84	-3.918802192203075162e+81	6.531336987005125507e+86
-2.419323296995400053e+93	-1.360148684431219499e+100	-3.736334352386281404e+98	-2.807928318679733055e+100	0.000000000000000000e+00	-1.621184509111122779e+98	-2.419323296995400053e+93	0.000000000000000000e+00	-4.040501049057821170e+99	-9.279363459350669065e+100	-2.349285818216285778e+100	-3.628984945493100450e+97	-1.112888716617884179e+98	-1.725783951856718985e+98	-1.195339254579487281e+98	-7.792747844966193521e+98	0.000000000000000000e+00	-2.419323296995400053e+93	4.032205494992333800e+98
-3.316818758487414150e+96	-1.901696149663024224e+103	-5.122400914076472286e+101	-3.934940472146012951e+103	0.000000000000000000e+00	-2.222594722031152199e+101	-3.316818758487414150e+96	0.000000000000000000e+00	-5.652459587245864725e+102	-1.268691002925518398e+104	-3.306053054390730217e+103	-4.975228137731121818e+100	-1.525736628904210660e+101	-2.365997381054355409e+101	-1.638773812193461536e+101	-1.069406491830078235e+102	0.000000000000000000e+00	-3.316818758487414150e+96	5.528031264145690184e+101
-7.533432701139931960e+74	-4.235311828903571408e+81	-1.163442001638064584e+80	-8.677336312138633343e+81	0.000000000000000000e+00	-5.048140697312699655e+79	-7.533432701139931960e+74	0.000000000000000000e+00	-1.258155235795270420e+81	-2.912625271399809256e+82	-7.315223376664359572e+81	-1.130014905170989841e+79	-3.465379042524368625e+79	-5.373848660146484508e+79	-3.722118428979217696e+79	-2.261157632405069821e+80	0.000000000000000000e+00	-7.533432701139931960e+74	1.255572116856655408e+80
-7.488056488098330359e+74	-4.209801225773491683e+81	-1.156434227861856534e+80	-8.626073226277938620e+81	0.000000000000000000e+00	-5.017734172580544510e+79	-7.488056488098330359e+74	0.000000000000000000e+00	-1.250576974691243507e+81	-2.894780657094072102e+82	-7.271161506391569280e+81	-1.123208473214749518e+79	-3.444505984525232032e+79	-5.341480294843475282e+79	-3.699698949639623246e+79	-2.250046013121117263e+80	0.000000000000000000e+00	-7.488056488098330359e+74	1.248009414683055006e+80
-2.288242328141290497e+80	-1.310780198022834550e+87	-3.533896618048778176e+85	-2.696800625040587770e+87	0.000000000000000000e+00	-1.533347370350265225e+85	-2.288242328141290497e+80	0.000000000000000000e+00	-3.895130037557787207e+86	-8.814224144760294683e+87	-2.275932269252691669e+87	-3.432363492211935627e+84	-1.052591470944993627e+85	-1.632279527407453993e+85	-1.130574769488048780e+85	-7.005823270184711901e+85	-2.045986817182229655e+83	-2.288242328141290497e+80	3.813737213568817134e+85
-1.774232837169766230e+66	-8.157393763711685886e+72	-2.740074923794600370e+71	-1.581272466967636471e+73	0.000000000000000000e+00	-1.188910467132731714e+71	-1.774232837169766230e+66	0.000000000000000000e+00	-2.405419834470529281e+72	-7.205309861871988566e+73	-1.296720860198569309e+73	-2.661349255754649141e+70	-8.161471050980924440e+70	-1.265619423847766453e+71	-8.766129601888380450e+70	-4.281373094674984636e+71	-6.795016060887342470e+69	-1.774232837169766230e+66	2.957054728616276769e+71
-2.344626589352359273e+80	-1.343078950723406369e+87	-3.620974873509085311e+85	-2.763492900282781227e+87	0.000000000000000000e+00	-1.571130369814033837e+85	-2.344626589352359273e+80	0.000000000000000000e+00	-3.991109395507667360e+86	-9.030691859556526496e+87	-2.332013200013413268e+87	-3.516939884028538967e+84	-1.078528231102085364e+85	-1.672500300404682853e+85	-1.158433105267213770e+85	-7.184472433149923987e+85	-2.096401694013965129e+83	-2.344626589352359273e+80	3.907710982253932492e+85
-3.573852759358879419e+67	-1.643150977755711994e+74	-5.519356942392337654e+72	-3.186743067682721179e+74	0.000000000000000000e+00	-2.394832777625119440e+72	-3.573852759358879419e+67	0.000000000000000000e+00	-4.845258261904505088e+73	-1.450900260539927528e+75	-2.611996197596836305e+74	-5.360779139038318861e+71	-1.643972269305084490e+72	-2.549348301676000577e+72	-1.765769171344035005e+72	-8.663309205882167692e+72	-1.368726042621794720e+71	-3.573852759358879419e+67	5.956421265598131545e+72
-6.085846049716746171e+77	-3.680061619825273001e+84	-9.398808206877801396e+82	-7.658126047004455975e+84	0.000000000000000000e+00	-4.078115294838441733e+82	-6.085846049716746171e+77	0.000000000000000000e+00	-1.093770725140955407e+84	-2.306836622308214682e+85	-6.504215542467892635e+84	-9.128769074575118698e+81	-2.799489182869703135e+82	-4.341236848797945876e+82	-3.006894816244049943e+82	-1.962194424157656643e+83	0.000000000000000000e+00	-6.085846049716746171e+77	1.014307674952790966e+83
-2.837738695786832024e+43	-6.925297915794565295e+48	-4.382523239176802905e+48	-3.584208794877739878e+50	0.000000000000000000e+00	-1.901563970482263037e+48	-2.837738695786832024e+43	0.000000000000000000e+00	-3.817575790841284402e+50	-1.079645161702498710e+51	-3.036109930972517130e+50	-4.256608043680248055e+47	-1.305359800061942704e+48	-2.024253602994606864e+48	-1.402069934814357987e+48	-9.176573643499041093e+48	-1.086806624841426951e+47	-2.837738695786832024e+43	4.729564492978053286e+48
-8.822616220318511675e+74	-2.153096259819153937e+80	-1.362539851653366718e+80	-1.110219275773031725e+82	0.000000000000000000e+00	-5.912020424875067387e+79	-8.822616220318511675e+74	0.000000000000000000e+00	-1.182546838768250017e+82	-3.344283225835628788e+82	-9.429647889939566888e+81	-1.323392433047776777e+79	-4.058403461346515188e+79	-6.293466237160538760e+79	-4.359078222134970570e+79	-2.841803888849237099e+80	0.000000000000000000e+00	-8.822616220318511675e+74	1.470436036719751931e+80
-1.091402403149982093e+86	-2.663489347715305462e+91	-1.685530948356742967e+91	-1.294317348131250859e+93	0.000000000000000000e+00	-7.313469313467977678e+90	-1.091402403149982093e+86	0.000000000000000000e+00	-1.383855758720777800e+93	-4.178268494599204936e+93	-1.086504991532521269e+93	-1.637103604724973144e+90	-5.020451054489917340e+90	-7.785337142469872184e+90	-5.392400993483431723e+90	-3.518696308487238129e+91	-9.758559666622816118e+88	-1.091402403149982093e+86	1.819004005249970321e+91
-6.127878988156817679e+66	-1.495464950593589418e+72	-9.463722686071390143e+71	-5.698541034482452572e+73	0.000000000000000000e+00	-4.106281496832236566e+71	-6.127878988156817679e+66	0.000000000000000000e+00	-6.202479157191728100e+73	-2.414542841508117546e+74	-4.514963590743871269e+73	-9.191818482235225914e+70	-2.818824334552135767e+71	-4.371220344885196492e+71	-3.027662450468520274e+71	-1.981610671086806117e+72	-2.346875521147591722e+70	-6.127878988156817679e+66	1.021313164692802874e+72
-1.579597915594059479e+86	-3.854895508490017636e+91	-2.439486265569190163e+91	-1.875547814318901119e+93	0.000000000000000000e+00	-1.058485930576386487e+91	-1.579597915594059479e+86	0.000000000000000000e+00	-2.005132268702842384e+93	-6.046245619819340893e+93	-1.574799490833887117e+93	-2.369396873391089337e+90	-7.266150411732673364e+90	-1.126779846457095798e+91	-7.804477381367128941e+90	-5.092929063714944361e+91	-1.386344027716178491e+89	-1.579597915594059479e+86	2.632663192656765528e+91
-6.052543664828399365e+99	-1.477079904838439523e+105	-9.347376947223808904e+104	-7.032002103696927321e+106	0.000000000000000000e+00	-4.055799422228735681e+104	-6.052543664828399365e+99	0.000000000000000000e+00	-7.528187954092426421e+106	-2.320738812864927197e+107	-5.884592923597434182e+106	-9.078815497242597874e+103	-2.784170085821063581e+104	-4.317481147577590982e+104	-2.990440773918415327e+104	-1.949551209597803632e+105	0.000000000000000000e+00	-6.052543664828399365e+99	1.008757277471399813e+105
-7.318019979530377737e+79	-1.850339787116844131e+85	-1.130174271248729628e+85	-8.672152763956060994e+86	0.000000000000000000e+00	-4.903792991583340448e+84	-7.318019979530377737e+79	0.000000000000000000e+00	-9.259635605257545847e+86	-2.802237202470985340e+87	-7.278739140169300767e+86	-1.097702996929556661e+84	-3.366289190583973991e+84	-5.220187585398336573e+84	-3.615687311486369238e+84	-2.359339672799933154e+85	-6.543263456784906864e+82	-7.318019979530377737e+79	1.219669996588396242e+85
-8.217673103531451165e+60	-2.487584310299728388e+66	-1.269114150702270647e+66	-7.593705770938305673e+67	0.000000000000000000e+00	-5.506649050554586016e+65	-8.217673103531451165e+60	0.000000000000000000e+00	-8.173078186545123374e+67	-3.242796984019523154e+68	-6.006492227042495622e+67	-1.232650965529717568e+65	-3.780129627624467272e+65	-5.861940147185768230e+65	-4.060187926992819114e+65	-2.657400504307124080e+66	-3.147231837434153478e+64	-8.217673103531451165e+60	1.369612183921908420e+66
-3.918802192203075162e+81	-9.897303019561244570e+86	-6.052087072909649633e+86	-4.649682651087340691e+88	0.000000000000000000e+00	-2.625982817658293514e+86	-3.918802192203075162e+81	0.000000000000000000e+00	-4.964491954138280374e+88	-1.500338296099646611e+89	-3.903560376716503774e+88	-5.878203288304612239e+85	-1.802649008413414402e+86	-2.795412230438193443e+86	-1.936201787123695378e+86	-1.263497589012388245e+87	-3.439361347168286092e+84	-3.918802192203075162e+81	6.531336987005125507e+86
-2.419323296995400053e+93	-6.194604463343963130e+98	-3.736334352386281404e+98	-2.807928318679733055e+100	0.000000000000000000e+00	-1.621184509111122779e+98	-2.419323296995400053e+93	0.000000000000000000e+00	-3.000455384501341635e+100	-9.279363459350669065e+100	-2.349285818216285778e+100	-3.628984945493100450e+97	-1.112888716617884179e+98	-1.725783951856718985e+98	-1.195339254579487281e+98	-7.792747844966193521e+98	0.000000000000000000e+00	-2.419323296995400053e+93	4.032205494992333800e+98
-3.316818758487414150e+96	-8.338123624172678104e+101	-5.122400914076472286e+101	-3.934940472146012951e+103	0.000000000000000000e+00	-2.222594722031152199e+101	-3.316818758487414150e+96	0.000000000000000000e+00	-4.201875785567181408e+103	-1.268691002925518398e+104	-3.306053054390730217e+103	-4.975228137731121818e+100	-1.525736628904210660e+101	-2.365997381054355409e+101	-1.638773812193461536e+101	-1.069406491830078235e+102	0.000000000000000000e+00	-3.316818758487414150e+96	5.528031264145690184e+101
-7.533432701139931960e+74	-1.928912762206642495e+80	-1.163442001638064584e+80	-8.677336312138633343e+81	0.000000000000000000e+00	-5.048140697312699655e+79	-7.533432701139931960e+74	0.000000000000000000e+00	-9.342996341161084632e+81	-2.912625271399809256e+82	-7.315223376664359572e+81	-1.130014905170989841e+79	-3.465379042524368625e+79	-5.373848660146484508e+79	-3.722118428979217696e+79	-2.261157632405069821e+80	0.000000000000000000e+00	-7.533432701139931960e+74	1.255572116856655408e+80
-7.488056488098330359e+74	-1.917294319471591762e+80	-1.156434227861856534e+80	-8.626073226277938620e+81	0.000000000000000000e+00	-5.017734172580544510e+79	-7.488056488098330359e+74	0.000000000000000000e+00	-9.286720562343908732e+81	-2.894780657094072102e+82	-7.271161506391569280e+81	-1.123208473214749518e+79	-3.444505984525232032e+79	-5.341480294843475282e+79	-3.699698949639623246e+79	-2.250046013121117263e+80	0.000000000000000000e+00	-7.488056488098330359e+74	1.248009414683055006e+80
-2.288242328141290497e+80	-5.785753296886213782e+85	-3.533896618048778176e+85	-2.696800625040587770e+87	0.000000000000000000e+00	-1.533347370350265225e+85	-2.288242328141290497e+80	0.000000000000000000e+00	-2.895358333863723462e+87	-8.814224144760294683e+87	-2.275932269252691669e+87	-3.432363492211935627e+84	-1.052591470944993627e+85	-1.632279527407453993e+85	-1.130574769488048780e+85	-7.005823270184711901e+85	-2.045986817182229655e+83	-2.288242328141290497e+80	3.813737213568817134e+85
-1.774232837169766230e+66	-5.370807177357065706e+71	-2.740074923794600370e+71	-1.581272466967636471e+73	0.000000000000000000e+00	-1.188910467132731714e+71	-1.774232837169766230e+66	0.000000000000000000e+00	-1.764604592642248752e+73	-7.205309861871988566e+73	-1.296720860198569309e+73	-2.661349255754649141e+70	-8.161471050980924440e+70	-1.265619423847766453e+71	-8.766129601888380450e+70	-4.281373094674984636e+71	-6.795016060887342470e+69	-1.774232837169766230e+66	2.957054728616276769e+71
-2.344626589352359273e+80	-5.928319239829601343e+85	-3.620974873509085311e+85	-2.763492900282781227e+87	0.000000000000000000e+00	-1.571130369814033837e+85	-2.344626589352359273e+80	0.000000000000000000e+00	-2.966702456200987116e+87	-9.030691859556526496e+87	-2.332013200013413268e+87	-3.516939884028538967e+84	-1.078528231102085364e+85	-1.672500300404682853e+85	-1.158433105267213770e+85	-7.184472433149923987e+85	-2.096401694013965129e+83	-2.344626589352359273e+80	3.907710982253932492e+85
-3.573852759358879419e+67	-1.081846398548276529e+73	-5.519356942392337654e+72	-3.186743067682721179e+74	0.000000000000000000e+00	-2.394832777625119440e+72	-3.573852759358879419e+67	0.000000000000000000e+00	-3.554458501992219505e+74	-1.450900260539927528e+75	-2.611996197596836305e+74	-5.360779139038318861e+71	-1.643972269305084490e+72	-2.549348301676000577e+72	-1.765769171344035005e+72	-8.663309205882167692e+72	-1.368726042621794720e+71	-3.573852759358879419e+67	5.956421265598131545e+72
-1.390005605828450593e+103	-3.392209063955916253e+108	-2.146685274149294119e+108	-1.650067933352072558e+110	0.000000000000000000e+00	-9.314404397896351090e+107	-1.390005605828450593e+103	0.000000000000000000e+00	-1.763976931109402142e+110	-5.315783099981613195e+110	-1.386515083538395186e+110	-2.085008408742675922e+107	-6.394025786810873348e+107	-9.915373321576281310e+107	-6.867739697277208539e+107	-4.481646803128409572e+108	0.000000000000000000e+00	-1.390005605828450593e+103	2.316676009714084357e+108
-1.803251259324267616e+74	-3.662015729035467882e+79	-2.784890152781384606e+79	-1.610327471287615905e+81	0.000000000000000000e+00	-1.208355663454426140e+79	-1.803251259324267616e+74	0.000000000000000000e+00	-1.854751444287280178e+81	-7.327350489176157868e+81	-1.321121887612598487e+81	-2.704876888986401185e+78	-8.294955792891629697e+78	-1.286319231651310842e+79	-8.909503822069340774e+78	-4.351396988528953965e+79	-6.906151781335390455e+77	-1.803251259324267616e+74	3.005418765540445743e+79
-1.514085209487874776e+76	-3.074781633216376444e+81	-2.338310298452138184e+81	-1.352764343631436840e+83	0.000000000000000000e+00	-1.014585975402475615e+81	-1.514085209487874776e+76	0.000000000000000000e+00	-1.557326919668411035e+83	-6.150352006968823909e+83	-1.109269215602548302e+83	-2.271127814231811890e+80	-6.964791963644223339e+80	-1.080047449434683940e+81	-7.480792203037691398e+80	-3.670265457774320466e+81	-5.798694004803645583e+79	-1.514085209487874776e+76	2.523475349146457866e+81
-7.808112687267131790e+76	-1.808095633719771856e+82	-1.205862800435588420e+82	-8.993355848036261576e+83	0.000000000000000000e+00	-5.232203298216559508e+81	-7.808112687267131790e+76	0.000000000000000000e+00	-9.750741931553606280e+83	-3.019834921390150745e+84	-7.581578280638862025e+83	-1.171216903090069720e+81	-3.591731836142880222e+81	-5.569787050250553583e+81	-3.857832316524943906e+81	-2.343602750286915800e+82	0.000000000000000000e+00	-7.808112687267131790e+76	1.301352114544521939e+82
-1.332866210390512483e+76	-3.086468743297806983e+81	-2.058440810784479875e+81	-1.535369033775839472e+83	0.000000000000000000e+00	-8.931514261389984602e+80	-1.332866210390512483e+76	0.000000000000000000e+00	-1.664478340329194427e+83	-5.154405164928304580e+83	-1.294196167042128914e+83	-1.999299315585768841e+80	-6.131184567796358094e+80	-9.507778967452322826e+80	-6.585425372297444659e+80	-4.005058331864500609e+81	0.000000000000000000e+00	-1.332866210390512483e+76	2.221443683984187706e+81
-5.138018727004735169e+85	-1.253896647857962085e+91	-7.935010544788848203e+90	-5.924361792459958057e+92	0.000000000000000000e+00	-3.442977785601328364e+90	-5.138018727004735169e+85	0.000000000000000000e+00	-6.390696677383656397e+92	-1.985877798854454678e+93	-4.995361421924596163e+92	-7.707028090507102672e+89	-2.363488614422178319e+90	-3.665120025263377710e+90	-2.538592292638499824e+90	-1.542174825328825666e+91	0.000000000000000000e+00	-5.138018727004735169e+85	8.563364545007893115e+90
-1.029234151391572483e+85	-2.511772184690282979e+90	-1.589520061774855155e+90	-1.186890180404045461e+92	0.000000000000000000e+00	-6.896880894572404332e+89	-1.029234151391572483e+85	0.000000000000000000e+00	-1.280167243645363153e+92	-3.977643547278948743e+92	-1.000657422084951078e+92	-1.543851227087358748e+89	-4.734477096401233307e+89	-7.341870279926550242e+89	-5.085240095195481246e+89	-3.092690610157018018e+90	0.000000000000000000e+00	-1.029234151391572483e+85	1.715390252319287448e+90
-2.390774489513767146e+85	-5.834513802819933168e+90	-3.692244382994525460e+90	-2.819744463980652968e+92	0.000000000000000000e+00	-1.602054000799026026e+90	-2.390774489513767146e+85	0.000000000000000000e+00	-3.031408979463000964e+92	-9.207069317650327146e+92	-2.380017728710167019e+92	-3.586161734270650608e+89	-1.099756265176332823e+90	-1.705419135853153805e+90	-1.181233859778962005e+90	-7.319742033617916004e+90	-2.137663930189613593e+88	-2.390774489513767146e+85	3.984624149189611887e+90
-3.818427605773346361e+80	-9.318598917911438052e+85	-5.897071405574192559e+85	-3.425548808893074649e+87	0.000000000000000000e+00	-2.558721974582709660e+85	-3.818427605773346361e+80	0.000000000000000000e+00	-3.864912751023243453e+87	-1.548455578502341691e+88	-2.813149078828669470e+87	-5.727641408660019828e+84	-1.756476698655739356e+85	-2.723811692118320291e+85	-1.886608711460494873e+85	-9.214187040636971115e+85	-1.462394132551095387e+84	-3.818427605773346361e+80	6.364046009622243755e+85
-1.151525214521307353e+84	-2.810214760065543611e+89	-1.778382914758962342e+89	-1.358258418483370138e+91	0.000000000000000000e+00	-7.716351270420372750e+88	-1.151525214521307353e+84	0.000000000000000000e+00	-1.460089142948774593e+91	-4.434263596473973508e+91	-1.146344181619103667e+91	-1.727287821781961187e+88	-5.297015986798013976e+88	-8.214213196918659661e+88	-5.689455779906875598e+88	-3.528536781667484772e+89	-1.029613594499533093e+87	-1.151525214521307353e+84	1.919208690868845779e+89
-1.394112209811609879e+80	-3.402230936670197707e+85	-2.153027396987105816e+85	-1.251284964553757925e+87	0.000000000000000000e+00	-9.341922682744102579e+84	-1.394112209811609879e+80	0.000000000000000000e+00	-1.411083988579855835e+87	-5.651588982886135079e+87	-1.027083889946118191e+87	-2.091168314717414932e+84	-6.412916165133406425e+84	-9.944667096656152143e+84	-6.888029606237202735e+84	-3.379441167425230552e+85	-5.339217411543497998e+83	-1.394112209811609879e+80	2.323520349686016611e+85
-3.452928978971086823e+87	-8.096397322828596505e+92	-5.332605682135208633e+92	-4.069176076424875405e+94	0.000000000000000000e+00	-2.313801953926893492e+92	-3.452928978971086823e+87	0.000000000000000000e+00	-4.391388657865136277e+94	-1.330411823869294176e+95	-3.434091005163048321e+94	-5.179393468456630201e+91	-1.588347330326699967e+92	-2.463089338332708636e+92	-1.706023149930034602e+92	-1.057169946280143206e+93	-3.087368450779363612e+90	-3.452928978971086823e+87	5.754881631618477873e+92
-2.035980734778801759e+86	-4.773949615177334982e+91	-3.144310960671562513e+91	-2.399552993251978871e+93	0.000000000000000000e+00	-1.364307297074050436e+91	-2.035980734778801759e+86	0.000000000000000000e+00	-2.589332928881657686e+93	-7.843996411536594505e+93	-2.024873135407654814e+93	-3.053971102168202319e+90	-9.365511379982487533e+90	-1.452332924142211916e+91	-1.005937361439510262e+91	-6.238710901714660146e+91	-1.820432081062879490e+89	-2.035980734778801759e+86	3.393301224631335769e+91
-6.085846049716746171e+77	-1.485207113203348880e+83	-9.398808206877801396e+82	-7.658126047004455975e+84	0.000000000000000000e+00	-4.078115294838441733e+82	-6.085846049716746171e+77	0.000000000000000000e+00	-8.156852542150831148e+84	-2.306836622308214682e+85	-6.504215542467892635e+84	-9.128769074575118698e+81	-2.799489182869703135e+82	-4.341236848797945876e+82	-3.006894816244049943e+82	-1.962194424157656643e+83	0.000000000000000000e+00	-6.085846049716746171e+77	1.014307674952790966e+83
-3.233679884157974400e+17	-2.872585630427000498e+22	-4.994003592163524765e+22	-4.354177050578964676e+24	0.000000000000000000e+00	-2.166883500907784936e+22	-3.233679884157974400e+17	0.000000000000000000e+00	-5.282430353502930991e+24	-1.311247118765852839e+25	-4.140216848417120489e+24	-4.850519826236961718e+21	-1.487492746712668176e+22	-2.306691650699355226e+22	-1.597696557164771934e+22	-1.725437691521959199e+21	-1.238445500967768293e+21	-3.233679884157974400e+17	5.389466473596623992e+22
-6.282476095843999744e+18	-5.580932931808086060e+23	-9.702478078932090230e+23	-8.428048594344184297e+25	0.000000000000000000e+00	-4.209876761031571082e+23	-6.282476095843999744e+18	0.000000000000000000e+00	-1.022667071723587953e+26	-2.538117056382187383e+26	-8.031609903001407822e+25	-9.423714143765999177e+22	-2.889939004088239658e+23	-4.481499615035386380e+23	-3.104045789434603037e+23	-3.352224536807427224e+22	0.000000000000000000e+00	-6.282476095843999744e+18	1.047079349307333182e+24
-1.367948913270093878e+45	-1.215194617954933399e+50	-2.112621543101790204e+50	-1.306273010672817586e+52	0.000000000000000000e+00	-9.166602868674345051e+49	-1.367948913270093878e+45	0.000000000000000000e+00	-1.698953530224264411e+52	-5.812567325878880021e+52	-1.215761074885902933e+52	-2.051923369905140850e+49	-6.292565001042432115e+49	-9.758035581326668841e+49	-6.758761990684879779e+49	-7.299147409723675508e+48	-5.239016346338914411e+48	-1.367948913270093878e+45	2.279914855450156512e+50
-5.923245144018384555e+47	-5.261816102936332148e+52	-9.147691975142912990e+52	-7.280449104961068378e+54	0.000000000000000000e+00	-3.969156698931479470e+52	-5.923245144018384555e+47	0.000000000000000000e+00	-8.976226310128617153e+54	-2.428274026554707883e+55	-6.906678712909676148e+54	-8.884867716027577476e+51	-2.724692766248456809e+52	-4.225248202733114421e+52	-2.926556960756603717e+52	-3.160544888095810085e+51	0.000000000000000000e+00	-5.923245144018384555e+47	9.872075240030641876e+52
-2.014920558270835798e+57	-1.789921095930592465e+62	-3.111786220777661135e+62	-2.533529901181665854e+64	0.000000000000000000e+00	-1.350194907896356593e+62	-2.014920558270835798e+57	0.000000000000000000e+00	-3.110745690047885137e+64	-8.240493323754926324e+64	-2.404942498406324454e+64	-3.022380837406253454e+61	-9.268634568045844991e+61	-1.437309998233196077e+62	-9.955319494304545161e+61	-1.075128027884013482e+61	-1.801601538959487195e+60	-2.014920558270835798e+57	3.358200930451392980e+62
-3.233679884157974400e+17	-2.872585630427000498e+22	-4.994003592163524765e+22	-4.351482317342166263e+24	0.000000000000000000e+00	-2.166883500907784936e+22	-3.233679884157974400e+17	0.000000000000000000e+00	-5.274346153792535752e+24	-1.310438698794813423e+25	-4.132132648706725787e+24	-4.850519826236961718e+21	-1.487492746712668176e+22	-2.306691650699355226e+22	-1.597696557164771934e+22	-3.072804309921115406e+21	-1.238445500967768293e+21	-3.233679884157974400e+17	5.389466473596623992e+22
-6.282476095843999744e+18	-5.580932931808086060e+23	-9.702478078932090230e+23	-8.422813197597647231e+25	0.000000000000000000e+00	-4.209876761031571082e+23	-6.282476095843999744e+18	0.000000000000000000e+00	-1.021096452699627005e+26	-2.536546437358226435e+26	-8.015903712761798343e+25	-9.423714143765999177e+22	-2.889939004088239658e+23	-4.481499615035386380e+23	-3.104045789434603037e+23	-5.969922910075760096e+22	0.000000000000000000e+00	-6.282476095843999744e+18	1.047079349307333182e+24
-1.367103952969827916e+45	-1.214444011554863772e+50	-2.111316610354601409e+50	-1.304627575568613520e+52	0.000000000000000000e+00	-9.160940803784934180e+49	-1.367103952969827916e+45	0.000000000000000000e+00	-1.695388400547489486e+52	-5.806461282346158807e+52	-1.212494405508477452e+52	-2.050655929454741892e+49	-6.288678183661208156e+49	-9.752008197851440014e+49	-6.754587210833325960e+49	-1.148749398557738140e+49	-5.235780289215613028e+48	-1.367103952969827916e+45	2.278506588283046581e+50
-1.147877681671317355e+47	-1.019698007218020182e+52	-1.772749768372201777e+52	-1.095924831873359239e+54	0.000000000000000000e+00	-7.691909213584802176e+51	-1.147877681671317355e+47	0.000000000000000000e+00	-1.423519040030049210e+54	-4.873833055817190072e+54	-1.018061036405495720e+54	-1.721816522506975856e+51	-5.280237335688059602e+51	-8.188194129255396042e+51	-5.671434049601644595e+51	-1.090770767008169209e+51	-4.396180207854199606e+50	-1.147877681671317355e+47	1.913129469452195558e+52
-4.143710514749770526e+48	-3.680996173936046421e+53	-6.399429113848294874e+53	-5.089990946569565689e+55	0.000000000000000000e+00	-2.776693509749630114e+53	-4.143710514749770526e+48	0.000000000000000000e+00	-6.269950742908534906e+55	-1.697789229843952088e+56	-4.822162253514109002e+55	-6.215565772124655819e+52	-1.906106836784894508e+53	-2.955846833854836540e+53	-2.047324491127566582e+53	-3.798772128969054813e+52	0.000000000000000000e+00	-4.143710514749770526e+48	6.906184191249617671e+53
-4.008275460123158837e+48	-3.560684700409406010e+53	-6.190267052809502429e+53	-4.924164211163064120e+55	0.000000000000000000e+00	-2.685938705369428322e+53	-4.008275460123158837e+48	0.000000000000000000e+00	-6.065020616069483032e+55	-1.642136755884285575e+56	-4.664552351495529273e+55	-6.012413190184738226e+52	-1.843806711656653028e+53	-2.859236494887852968e+53	-1.980408739337650269e+53	-3.808863755982031231e+52	0.000000000000000000e+00	-4.008275460123158837e+48	6.680459100205264223e+53
-1.832445136220813770e+59	-1.627822096009489488e+64	-2.829976349100565118e+64	-2.302655187406535765e+66	0.000000000000000000e+00	-1.227918431706340295e+64	-1.832445136220813770e+59	0.000000000000000000e+00	-2.824731217743265579e+66	-7.489918171562215125e+66	-2.182847040055075034e+66	-2.748667704331220401e+63	-8.429247626615742466e+63	-1.307144197170847168e+64	-9.053744929039796555e+63	-1.694234395228487834e+63	-1.638444733675944528e+62	-1.832445136220813770e+59	3.054075227034689367e+64
-1.836817128278701100e+59	-1.631705882287579587e+64	-2.836728329761657896e+64	-2.308337679043028564e+66	0.000000000000000000e+00	-1.230848096297677229e+64	-1.836817128278701100e+59	0.000000000000000000e+00	-2.831470684156491924e+66	-7.507222302651867470e+66	-2.188055048597358520e+66	-2.755225692418051614e+63	-8.449358790082024560e+63	-1.310262884838806813e+64	-9.075346067399405950e+63	-1.745435476146835580e+63	-1.642353864280363151e+62	-1.836817128278701100e+59	3.061361880464501826e+64
-1.638838027599293050e+35	-3.999466756297429997e+40	-2.530975016080232755e+40	-2.192170022109689270e+42	0.000000000000000000e+00	-1.098182630897573568e+40	-1.638838027599293050e+35	0.000000000000000000e+00	-2.534174486714974233e+42	-6.601819816489870003e+42	-2.088755573240710543e+42	-2.458257041398939455e+39	-7.538654926956748104e+39	-1.169037793020829105e+40	-8.097170926762586391e+39	-8.744566575598560365e+38	0.000000000000000000e+00	-1.638838027599293050e+35	2.731396712665488377e+40
-5.929487535408757151e+51	-1.518227431521952347e+57	-9.157332547538448272e+56	-7.267243601236403139e+58	0.000000000000000000e+00	-3.973339714998182887e+56	-5.929487535408757151e+51	0.000000000000000000e+00	-8.490415856152950326e+58	-2.423717831330380002e+59	-6.893079299930779136e+58	-8.894231303113136347e+55	-2.727564266288028509e+56	-4.229701108591579854e+56	-2.929641201494758815e+56	-3.163875724101855900e+55	0.000000000000000000e+00	-5.929487535408757151e+51	9.882479225681262220e+56
-1.801052043732390420e+57	-4.553907019259066954e+62	-2.781493746532397932e+62	-2.258193842310232757e+64	0.000000000000000000e+00	-1.206881972751668564e+62	-1.801052043732390420e+57	0.000000000000000000e+00	-2.631200993741067222e+64	-7.344294604081238697e+64	-2.143255015756437040e+64	-2.701578065598585660e+61	-8.284839401168996024e+61	-1.284750457862438476e+62	-8.898637937672994759e+61	-9.610113530015413670e+60	-1.610375218226473157e+60	-1.801052043732390420e+57	3.001753406220650657e+62
-1.532455951551499223e+49	-4.638920693580203991e+54	-2.366681551990841746e+54	-1.456273010060000360e+56	0.000000000000000000e+00	-1.026896179041407132e+54	-1.532455951551499223e+49	0.000000000000000000e+00	-1.759269275411204135e+56	-6.494880893361648079e+56	-1.354876274160318532e+56	-2.298683927327249103e+53	-7.049297377136897193e+53	-1.093151912106736233e+54	-7.571558365425647635e+53	-8.176929548153542149e+52	-5.869050885116984206e+52	-1.532455951551499223e+49	2.554093252585832186e+54
-2.027600789621340598e+50	-4.117621404895341399e+55	-3.131369210802159053e+55	-1.930392463407678050e+57	0.000000000000000000e+00	-1.358691909790611019e+55	-2.027600789621340598e+50	0.000000000000000000e+00	-2.396609452482289517e+57	-8.598128365312064198e+57	-1.796233891628127573e+57	-3.041401184432011093e+54	-9.326963632258166718e+54	-1.446355229929889635e+55	-1.001796998136111946e+55	-1.081893987995453733e+54	-7.765373090784797658e+53	-2.027600789621340598e+50	3.379334649368901154e+55
-1.498947642055231128e+52	-3.471057341672671112e+57	-2.314932268206907254e+57	-1.837055518158817143e+59	0.000000000000000000e+00	-1.004442316695140161e+57	-1.498947642055231128e+52	0.000000000000000000e+00	-2.159217502270109653e+59	-6.128990081571807206e+59	-1.742468474365555418e+59	-2.248421463082846408e+56	-6.895159153454062375e+56	-1.069249317999398106e+57	-7.406000509866485249e+56	-7.998134793399703463e+55	0.000000000000000000e+00	-1.498947642055231128e+52	2.498246070092051777e+57
-9.863614120526947036e+60	-2.407144336880070813e+66	-1.523308617867506780e+66	-1.210079182948232854e+68	0.000000000000000000e+00	-6.609591382808239021e+65	-9.863614120526947036e+60	0.000000000000000000e+00	-1.415920151338842156e+68	-4.030634436898773605e+68	-1.147837509216460008e+68	-1.479542118079041985e+65	-4.537262495442395920e+65	-7.036044739309221615e+65	-4.873414464669954021e+65	-5.263060101144503438e+64	0.000000000000000000e+00	-9.863614120526947036e+60	1.643935686754491115e+66
-1.881754055279480389e+62	-4.592285912868943272e+67	-2.906127646608729612e+67	-2.361036320906599595e+69	0.000000000000000000e+00	-1.260960256186021011e+67	-1.881754055279480389e+62	0.000000000000000000e+00	-2.754070749732914770e+69	-7.671722942021380545e+69	-2.240947285318016131e+69	-2.822631082919220639e+66	-8.656068654285609809e+66	-1.342317892766029276e+67	-9.297370436324856641e+66	-1.004072601329542726e+66	-1.682533332651161287e+65	-1.881754055279480389e+62	3.136256758799133793e+67
-3.005445165769883281e+57	-7.334573536824520167e+62	-4.641524359735310445e+62	-2.873668102962833263e+64	0.000000000000000000e+00	-2.013943796507122436e+62	-3.005445165769883281e+57	0.000000000000000000e+00	-3.503168009994855210e+64	-1.272009629668415986e+65	-2.674809317216975901e+64	-4.508167748654824585e+61	-1.382504776254146389e+62	-2.143884218249183414e+62	-1.484930347503583815e+62	-1.603655449702046725e+61	-1.151035407737102501e+61	-3.005445165769883281e+57	5.009075276283138580e+62
-2.717764949086580429e+64	-6.372591209338695426e+69	-4.197239184029090413e+69	-3.407379776914745290e+71	0.000000000000000000e+00	-1.821169762774668906e+69	-2.717764949086580429e+64	0.000000000000000000e+00	-3.988024419795313224e+71	-1.108525406877272780e+72	-3.233938528959635174e+71	-4.076647423629870172e+68	-1.250171876579826987e+69	-1.938672330348427040e+69	-1.342793306044697538e+69	-1.450154080750114554e+68	-2.430036010455154977e+67	-2.717764949086580429e+64	4.529608248477633843e+69
-2.176096001754556624e+28	-5.310606338735202769e+33	-3.360701009056354306e+33	-2.921687724879272475e+35	0.000000000000000000e+00	-1.458198303949058827e+33	-2.176096001754556624e+28	0.000000000000000000e+00	-3.377477850880903352e+35	-8.798670184728381278e+35	-2.777703794144513567e+35	-3.264144002631835014e+32	-1.001004160807096090e+33	-1.552281814584917121e+33	-1.075165512546891342e+33	-1.161128558269535480e+32	-8.334085004052993096e+31	-2.176096001754556624e+28	3.626826669590927729e+33
-1.638838027599293050e+35	-3.999466756297429997e+40	-2.530975016080232755e+40	-2.190804323753356524e+42	0.000000000000000000e+00	-1.098182630897573568e+40	-1.638838027599293050e+35	0.000000000000000000e+00	-2.530077391645975995e+42	-6.597722721420872074e+42	-2.084658478171712304e+42	-2.458257041398939455e+39	-7.538654926956748104e+39	-1.169037793020829105e+40	-8.097170926762586391e+39	-1.557305835726228040e+39	0.000000000000000000e+00	-1.638838027599293050e+35	2.731396712665488377e+40
-1.004375325578602803e+50	-2.571672782396881717e+55	-1.551128795522702706e+55	-1.230203486537579899e+57	0.000000000000000000e+00	-6.730302317113458589e+54	-1.004375325578602803e+50	0.000000000000000000e+00	-1.435852994571624264e+57	-4.103142465249216999e+57	-1.165285696110535528e+57	-1.506562988367904341e+54	-4.620126497661573359e+54	-7.164543989127367373e+54	-4.962417608618760602e+54	-9.207672640864053332e+53	0.000000000000000000e+00	-1.004375325578602803e+50	1.673958875964338006e+55
-5.890121393807045049e+51	-1.508147849484551791e+57	-9.096536593822775047e+56	-7.215271297626782624e+58	0.000000000000000000e+00	-3.946960529121110687e+56	-5.890121393807045049e+51	0.000000000000000000e+00	-8.420505986460894028e+58	-2.406035756680771087e+59	-6.833774221408673684e+58	-8.835182090710566611e+55	-2.709455841151240572e+56	-4.201619927582358973e+56	-2.910191178252184862e+56	-5.597087854465143942e+55	0.000000000000000000e+00	-5.890121393807045049e+51	9.816868989678408604e+56
-1.799936353661608173e+57	-4.551086029792196822e+62	-2.779770706398300356e+62	-2.255387445502767773e+64	0.000000000000000000e+00	-1.206134350694720759e+62	-1.799936353661608173e+57	0.000000000000000000e+00	-2.625348485684371273e+64	-7.335522495915249032e+64	-2.137704773525212444e+64	-2.699904530492412299e+61	-8.279707226843397261e+61	-1.283954598945280303e+62	-8.893125536171273368e+61	-1.664177562164224508e+61	-1.609377645920075145e+60	-1.799936353661608173e+57	2.999893922769346847e+62
-1.531506647562751492e+49	-4.636047041053068126e+54	-2.365215473807566036e+54	-1.454431484420437471e+56	0.000000000000000000e+00	-1.026260052020720626e+54	-1.531506647562751492e+49	0.000000000000000000e+00	-1.755361225211296439e+56	-6.488039293917776753e+56	-1.351218731577755899e+56	-2.297259971344127535e+53	-7.044930578788657377e+53	-1.092474741928096096e+54	-7.566868044278042623e+53	-1.286893609262877113e+53	-5.865415209057411543e+52	-1.531506647562751492e+49	2.552511079271252665e+54
-1.844288335215324186e+57	-4.663228708188628365e+62	-2.848266650070382358e+62	-2.311151536757919837e+64	0.000000000000000000e+00	-1.235854539613896778e+62	-1.844288335215324186e+57	0.000000000000000000e+00	-2.690039332875871778e+64	-7.515707878396716674e+64	-2.190379659773165929e+64	-2.766432502822986537e+61	-8.483726341990491513e+61	-1.315592345786931190e+62	-9.112259806631874293e+61	-1.752534990538361939e+61	-1.649034096838244358e+60	-1.844288335215324186e+57	3.073813892025540317e+62
-3.084927267550561308e+50	-9.338430200973518981e+55	-4.764274265732505943e+55	-2.931031094906975296e+57	0.000000000000000000e+00	-2.067204620440185105e+55	-3.084927267550561308e+50	0.000000000000000000e+00	-3.535839505935549807e+57	-1.306484342044297389e+58	-2.721771737721762678e+57	-4.627390901325841564e+54	-1.419066543073258216e+55	-2.200581450852733680e+55	-1.524200864351381178e+55	-2.931452135989920775e+54	-1.181475728017405671e+54	-3.084927267550561308e+50	5.141545445917601465e+55
-2.026344760359796897e+50	-4.115070679427596250e+55	-3.129429434798126991e+55	-1.927953707116489794e+57	0.000000000000000000e+00	-1.357850246675832669e+55	-2.026344760359796897e+50	0.000000000000000000e+00	-2.391396002211837047e+57	-8.589073286422998459e+57	-1.791392353460001999e+57	-3.039517140539695342e+54	-9.321185897655065443e+54	-1.445459262389988506e+55	-1.001176419198568379e+55	-1.702695921313976553e+54	-7.760562708051296232e+53	-2.026344760359796897e+50	3.377241267266328158e+55
-1.701403847699911846e+52	-3.455185526421494849e+57	-2.627599895945392498e+57	-1.619539019554198639e+59	0.000000000000000000e+00	-1.140107882670631477e+57	-1.701403847699911846e+52	0.000000000000000000e+00	-2.007916144938220802e+59	-7.209500066569569190e+59	-1.504127975920478445e+59	-2.552105771549867789e+56	-7.826457699419594204e+56	-1.213668078025937051e+57	-8.406296130715724665e+56	-1.616759006276841210e+56	-6.516093169382712819e+55	-1.701403847699911846e+52	2.835673079499853157e+57
-6.141878290799081430e+53	-1.422251927606196281e+59	-9.485342812425195036e+58	-7.522555051490789119e+60	0.000000000000000000e+00	-4.115662406200646666e+58	-6.141878290799081430e+53	0.000000000000000000e+00	-8.833187352844044762e+60	-2.509917246143143729e+61	-7.125574801621733359e+60	-9.212817436198621973e+57	-2.825264013767577368e+58	-4.381206514103344994e+58	-3.034579225918010329e+58	-5.630604741223480375e+57	0.000000000000000000e+00	-6.141878290799081430e+53	1.023646381799846973e+59
-5.941134146423298937e+53	-1.375766352220923153e+59	-9.175319243601993489e+58	-7.277480160401453356e+60	0.000000000000000000e+00	-3.981144089628008354e+58	-5.941134146423298937e+53	0.000000000000000000e+00	-8.544479151003894421e+60	-2.427643097528552547e+61	-6.892679040909567559e+60	-8.911701219634948552e+57	-2.732921707354717426e+58	-4.238009024448619898e+58	-2.935395559064823475e+58	-5.645562722638739355e+57	0.000000000000000000e+00	-5.941134146423298937e+53	9.901890244038831787e+58
-4.041576619222002516e+62	-9.863178092886919149e+67	-6.241696419388915519e+67	-4.955154034695170977e+69	0.000000000000000000e+00	-2.708253756579631731e+67	-4.041576619222002516e+62	0.000000000000000000e+00	-5.792384718919032440e+69	-1.650607241324281365e+70	-4.693926765088215002e+69	-6.062364928833003915e+66	-1.859125244842121231e+67	-2.882991321711695285e+67	-1.996862176025206948e+67	-3.705140251362529476e+66	0.000000000000000000e+00	-4.041576619222002516e+62	6.735961032036670119e+67
-4.587720893386528009e+62	-1.119600405364579525e+68	-7.085146162320841916e+67	-5.625366028675823940e+69	0.000000000000000000e+00	-3.074224124456823257e+67	-4.587720893386528009e+62	0.000000000000000000e+00	-6.575118301885149892e+69	-1.873471866262269596e+70	-5.328224087056101740e+69	-6.881581340079791820e+66	-2.110351610957803005e+67	-3.272574237282390227e+67	-2.266701139004415852e+67	-4.359481778940548329e+66	0.000000000000000000e+00	-4.587720893386528009e+62	7.646201488977546667e+67
-1.880588373075883763e+62	-4.589441148991624297e+67	-2.904327400041157854e+67	-2.358103148043941866e+69	0.000000000000000000e+00	-1.260179134484194597e+67	-1.880588373075883763e+62	0.000000000000000000e+00	-2.747952922086119205e+69	-7.662558797228119762e+69	-2.235147320087426517e+69	-2.820882559613825831e+66	-8.650706516149065184e+66	-1.341486372794130463e+67	-9.291611033693327205e+66	-1.738746466103204852e+66	-1.681491060863662582e+65	-1.880588373075883763e+62	3.134313955126473179e+67
-3.003583395399948930e+57	-7.330030019663572028e+62	-4.638649094326145032e+62	-2.870045589064629511e+64	0.000000000000000000e+00	-2.012696227285180088e+62	-3.003583395399948930e+57	0.000000000000000000e+00	-3.495470792646192306e+64	-1.270668950786122689e+65	-2.667625239714435293e+64	-4.505375093099923400e+61	-1.381648361883976593e+62	-2.142556155385296979e+62	-1.484010483999206768e+62	-2.523849493294420824e+61	-1.150322380714923736e+61	-3.003583395399948930e+57	5.005972325666581429e+62
-1.539846772120253949e+62	-3.757885691674144897e+67	-2.378095725870643484e+67	-1.930999342691723138e+69	0.000000000000000000e+00	-1.031848755586495318e+67	-1.539846772120253949e+62	0.000000000000000000e+00	-2.250054556113108314e+69	-6.273714346363150682e+69	-1.830163599501835208e+69	-2.309770158180381036e+66	-7.083295151753168361e+66	-1.098424030779114592e+67	-7.608074931691750979e+66	-1.463239395207271424e+66	-1.376823668320900281e+65	-1.539846772120253949e+62	2.566411286867090090e+67
-1.566588104180206174e+56	-3.823145996104326934e+61	-2.419394281432958908e+61	-1.497627499420896371e+63	0.000000000000000000e+00	-1.049768077630982551e+61	-1.566588104180206174e+56	0.000000000000000000e+00	-1.823143306310533311e+63	-6.625399255632362897e+63	-1.391361389648057929e+63	-2.349882156270309493e+60	-7.206305279228948778e+60	-1.117499514315213779e+61	-7.740198505133562605e+60	-1.488650345997241067e+60	-5.999771340992826562e+59	-1.566588104180206174e+56	2.610980173633677135e+61
-2.716081386760345455e+64	-6.368643607290128330e+69	-4.194639138073385923e+69	-3.403145087190294099e+71	0.000000000000000000e+00	-1.820041610465796187e+69	-2.716081386760345455e+64	0.000000000000000000e+00	-3.979182171345278716e+71	-1.107201532957331015e+72	-3.225563410898114744e+71	-4.074122080140517630e+68	-1.249397437909758880e+69	-1.937471389222379682e+69	-1.341961491570551268e+69	-2.511223072784403176e+68	-2.428530686354197801e+67	-2.716081386760345455e+64	4.526802311267241726e+69
-2.722561627841932183e+64	-6.383838419249416422e+69	-4.204647038792957338e+69	-3.411544177570109736e+71	0.000000000000000000e+00	-1.824384009214165427e+69	-2.722561627841932183e+64	0.000000000000000000e+00	-3.988676017849130099e+71	-1.109759302087377245e+72	-3.233259214355424585e+71	-4.083842441762898189e+68	-1.252378348807288804e+69	-1.942093961193911681e+69	-1.345163249084141778e+69	-2.587114186856795717e+68	-2.434324866307095863e+67	-2.722561627841932183e+64	4.537602713069886919e+69
-1.167372457640475701e+27	-2.848888821178783373e+32	-1.802856948026984340e+32	-1.566374299810613257e+34	0.000000000000000000e+00	-7.822543382441201149e+31	-1.167372457640475701e+27	0.000000000000000000e+00	-1.808938498067710556e+34	-4.717151468912108992e+34	-1.487188118453563036e+34	-1.751058686460713734e+31	-5.369913305146188876e+31	-8.327256864502059640e+31	-5.767753838710062605e+31	-1.109295677872862058e+31	-4.470841950686748493e+30	-1.167372457640475701e+27	1.945620762734126161e+32
-1.638838027599293050e+35	-1.107681160350793908e+42	-2.530975016080232755e+40	-2.192170022109689270e+42	0.000000000000000000e+00	-1.098182630897573568e+40	-1.638838027599293050e+35	0.000000000000000000e+00	-3.988015011393351433e+41	-6.601819816489870003e+42	-2.088755573240710543e+42	-2.458257041398939455e+39	-7.538654926956748104e+39	-1.169037793020829105e+40	-8.097170926762586391e+39	-8.744566575598560365e+38	0.000000000000000000e+00	-1.638838027599293050e+35	2.731396712665488377e+40
-5.929487535408757151e+51	-3.726431979467604317e+58	-9.157332547538448272e+56	-7.267243601236403139e+58	0.000000000000000000e+00	-3.973339714998182887e+56	-5.929487535408757151e+51	0.000000000000000000e+00	-1.341197383522131360e+58	-2.423717831330380002e+59	-6.893079299930779136e+58	-8.894231303113136347e+55	-2.727564266288028509e+56	-4.229701108591579854e+56	-2.929641201494758815e+56	-3.163875724101855900e+55	0.000000000000000000e+00	-5.929487535408757151e+51	9.882479225681262220e+56
-1.801052043732390420e+57	-1.153466578605435258e+64	-2.781493746532397932e+62	-2.258193842310232757e+64	0.000000000000000000e+00	-1.206881972751668564e+62	-1.801052043732390420e+57	0.000000000000000000e+00	-4.153459769153779901e+63	-7.344294604081238697e+64	-2.143255015756437040e+64	-2.701578065598585660e+61	-8.284839401168996024e+61	-1.284750457862438476e+62	-8.898637937672994759e+61	-9.610113530015413670e+60	-1.610375218226473157e+60	-1.801052043732390420e+57	3.001753406220650657e+62
-1.532455951551499223e+49	-7.858463906323099365e+55	-2.366681551990841746e+54	-1.456273010060000360e+56	0.000000000000000000e+00	-1.026896179041407132e+54	-1.532455951551499223e+49	0.000000000000000000e+00	-2.803549080181883421e+55	-6.494880893361648079e+56	-1.354876274160318532e+56	-2.298683927327249103e+53	-7.049297377136897193e+53	-1.093151912106736233e+54	-7.571558365425647635e+53	-8.176929548153542149e+52	-5.869050885116984206e+52	-1.532455951551499223e+49	2.554093252585832186e+54
-2.176096001754556624e+28	-1.476936068193766716e+35	-3.360701009056354306e+33	-2.921687724879272475e+35	0.000000000000000000e+00	-1.458198303949058827e+33	-2.176096001754556624e+28	0.000000000000000000e+00	-5.298178412680738375e+34	-8.798670184728381278e+35	-2.777703794144513567e+35	-3.264144002631835014e+32	-1.001004160807096090e+33	-1.552281814584917121e+33	-1.075165512546891342e+33	-1.161128558269535480e+32	-8.334085004052993096e+31	-2.176096001754556624e+28	3.626826669590927729e+33
-1.638838027599293050e+35	-1.106315461994461162e+42	-2.530975016080232755e+40	-2.190804323753356524e+42	0.000000000000000000e+00	-1.098182630897573568e+40	-1.638838027599293050e+35	0.000000000000000000e+00	-3.974358027830023972e+41	-6.597722721420872074e+42	-2.084658478171712304e+42	-2.458257041398939455e+39	-7.538654926956748104e+39	-1.169037793020829105e+40	-8.097170926762586391e+39	-1.557305835726228040e+39	0.000000000000000000e+00	-1.638838027599293050e+35	2.731396712665488377e+40
-1.004375325578602803e+50	-6.304376881967324032e+56	-1.551128795522702706e+55	-1.230203486537579899e+57	0.000000000000000000e+00	-6.730302317113458589e+54	-1.004375325578602803e+50	0.000000000000000000e+00	-2.264110738260972221e+56	-4.103142465249216999e+57	-1.165285696110535528e+57	-1.506562988367904341e+54	-4.620126497661573359e+54	-7.164543989127367373e+54	-4.962417608618760602e+54	-9.207672640864053332e+53	0.000000000000000000e+00	-1.004375325578602803e+50	1.673958875964338006e+55
-5.890121393807045049e+51	-3.697178156552811236e+58	-9.096536593822775047e+56	-7.215271297626782624e+58	0.000000000000000000e+00	-3.946960529121110687e+56	-5.890121393807045049e+51	0.000000000000000000e+00	-1.327779243252182296e+58	-2.406035756680771087e+59	-6.833774221408673684e+58	-8.835182090710566611e+55	-2.709455841151240572e+56	-4.201619927582358973e+56	-2.910191178252184862e+56	-5.597087854465143942e+55	0.000000000000000000e+00	-5.890121393807045049e+51	9.816868989678408604e+56
-1.799936353661608173e+57	-1.151344522510570776e+64	-2.779770706398300356e+62	-2.255387445502767773e+64	0.000000000000000000e+00	-1.206134350694720759e+62	-1.799936353661608173e+57	0.000000000000000000e+00	-4.136811612590734744e+63	-7.335522495915249032e+64	-2.137704773525212444e+64	-2.699904530492412299e+61	-8.279707226843397261e+61	-1.283954598945280303e+62	-8.893125536171273368e+61	-1.664177562164224508e+61	-1.609377645920075145e+60	-1.799936353661608173e+57	2.999893922769346847e+62
-1.531506647562751492e+49	-7.844201713272234819e+55	-2.365215473807566036e+54	-1.454431484420437471e+56	0.000000000000000000e+00	-1.026260052020720626e+54	-1.531506647562751492e+49	0.000000000000000000e+00	-2.792418233779108789e+55	-6.488039293917776753e+56	-1.351218731577755899e+56	-2.297259971344127535e+53	-7.044930578788657377e+53	-1.092474741928096096e+54	-7.566868044278042623e+53	-1.286893609262877113e+53	-5.865415209057411543e+52	-1.531506647562751492e+49	2.552511079271252665e+54
-1.844288335215324186e+57	-1.179714642887594521e+64	-2.848266650070382358e+62	-2.311151536757919837e+64	0.000000000000000000e+00	-1.235854539613896778e+62	-1.844288335215324186e+57	0.000000000000000000e+00	-4.238746212644552839e+63	-7.515707878396716674e+64	-2.190379659773165929e+64	-2.766432502822986537e+61	-8.483726341990491513e+61	-1.315592345786931190e+62	-9.112259806631874293e+61	-1.752534990538361939e+61	-1.649034096838244358e+60	-1.844288335215324186e+57	3.073813892025540317e+62
-3.084927267550561308e+50	-1.580064428447009320e+57	-4.764274265732505943e+55	-2.931031094906975296e+57	0.000000000000000000e+00	-2.067204620440185105e+55	-3.084927267550561308e+50	0.000000000000000000e+00	-5.624792530610015688e+56	-1.306484342044297389e+58	-2.721771737721762678e+57	-4.627390901325841564e+54	-1.419066543073258216e+55	-2.200581450852733680e+55	-1.524200864351381178e+55	-2.931452135989920775e+54	-1.181475728017405671e+54	-3.084927267550561308e+50	5.141545445917601465e+55
-1.167372457640475701e+27	-7.913334510680693192e+33	-1.802856948026984340e+32	-1.566374299810613257e+34	0.000000000000000000e+00	-7.822543382441201149e+31	-1.167372457640475701e+27	0.000000000000000000e+00	-2.832493723551477296e+33	-4.717151468912108992e+34	-1.487188118453563036e+34	-1.751058686460713734e+31	-5.369913305146188876e+31	-8.327256864502059640e+31	-5.767753838710062605e+31	-1.109295677872862058e+31	-4.470841950686748493e+30	-1.167372457640475701e+27	1.945620762734126161e+32
-5.159114694747247419e+62	-4.583013553833804886e+67	-7.967590559651297566e+67	-5.540609973986846007e+69	-6.114679109660264675e+69	-3.457114158425639018e+67	-5.159114694747247419e+62	0.000000000000000000e+00	0.000000000000000000e+00	-1.781217680291616416e+70	-4.314308872635335190e+69	-7.738672042120870464e+66	-2.373192759583733789e+67	-3.680168482253036216e+67	-2.549015388380720082e+67	-2.967843072286547285e+68	0.000000000000000000e+00	-5.159114694747247419e+62	8.598524491245412425e+67
-2.978889709057354866e+69	-2.646247024879283664e+74	-4.600512864793088511e+74	-3.199212563404344770e+76	-3.533721688073727169e+76	-1.996149029223151655e+74	-2.978889709057354866e+69	0.000000000000000000e+00	0.000000000000000000e+00	-1.035881824866452655e+77	-2.494158905323038265e+76	-4.468334563586032113e+73	-1.370289266166383081e+74	-2.124941325794246333e+74	-1.471809827451057742e+74	-1.682898296254646948e+75	0.000000000000000000e+00	-2.978889709057354866e+69	4.964816181762257904e+74
-2.810766130130837293e+51	-3.648308664745636196e+56	-4.340867573000378339e+56	-2.362493249458966050e+58	-2.643823650995543848e+58	-1.883489699190457255e+56	-2.810766130130837293e+51	0.000000000000000000e+00	0.000000000000000000e+00	-1.006780982123888411e+59	-1.709700427391323142e+58	-4.216149195196255928e+55	-1.292952419860185224e+56	-2.005013172826664100e+56	-1.388743329575044260e+56	-1.538123334887465461e+57	-1.076476581737941892e+55	-2.810766130130837293e+51	4.684610216884729148e+56
-2.125532716325536908e+63	-2.758891728145955158e+68	-3.282612503666196692e+68	-1.786663645812511407e+70	-2.007291252039833508e+70	-1.424315930655215076e+68	-2.125532716325536908e+63	0.000000000000000000e+00	0.000000000000000000e+00	-7.805305517337615904e+70	-1.300836903011824084e+70	-3.188299074488305672e+67	-9.777450495097469928e+67	-1.516213337645549702e+68	-1.050183204482121347e+68	-1.083422727795414697e+69	-8.140436048074085518e+66	-2.125532716325536908e+63	3.542554527209228311e+68
-1.118995846586059692e+57	-1.099087156681997568e+62	-1.728145480585190770e+62	-1.200995960715670257e+64	-1.322642202858999169e+64	-7.498372518042409416e+61	-1.118995846586059692e+57	0.000000000000000000e+00	0.000000000000000000e+00	-3.877189350945993165e+64	-9.364123205434603386e+63	-1.678493769879089634e+61	-5.147380894295874155e+61	-7.982170372313892153e+61	-5.528734678812403947e+61	-6.365264312352672850e+62	-9.820937300809052990e+59	-1.118995846586059692e+57	1.864993077643432863e+62
-6.579381542926049976e+69	-6.462324033464999037e+74	-1.016101043908460987e+75	-7.061604010096304680e+76	-7.782425940585508937e+76	-4.408832606278841172e+74	-6.579381542926049976e+69	0.000000000000000000e+00	0.000000000000000000e+00	-2.293254972389265066e+77	-5.511460219825951062e+76	-9.869072314389075383e+73	-3.026515509745982967e+74	-4.693292167287249232e+74	-3.250740832728902843e+74	-3.686199061493824169e+75	-5.774435518086403031e+72	-6.579381542926049976e+69	1.096563590487674992e+75
-1.119947299306389762e+62	-9.948865175505096349e+66	-1.729614877208641474e+67	-1.203060612322073388e+69	-1.327972217277483425e+69	-7.504748186863795763e+66	-1.119947299306389762e+62	0.000000000000000000e+00	0.000000000000000000e+00	-3.875238452658372999e+69	-9.361611133029756552e+68	-1.679920948959584663e+66	-5.151757576809393140e+66	-7.988957401718913338e+66	-5.533435616413010529e+66	-6.423047228764911600e+67	-9.829287785343516999e+64	-1.119947299306389762e+62	1.866578832177316184e+67
-4.828839290590860108e+69	-4.289618903141547499e+74	-7.457522583275291110e+74	-5.187258424886621635e+76	-5.729928155496381869e+76	-3.235797160559451047e+74	-4.828839290590860108e+69	0.000000000000000000e+00	0.000000000000000000e+00	-1.680837823769125940e+77	-4.040538208719293817e+76	-7.243258935886289778e+73	-2.221266073671795733e+74	-3.444572027288146711e+74	-2.385832916695132097e+74	-2.728011510568614985e+75	-4.238061119999773293e+72	-4.828839290590860108e+69	8.048065484318100590e+74
-6.826057969102146057e+79	-6.704611699405420466e+84	-1.054197052250556287e+85	-7.324456867744357462e+86	-8.064739542500942863e+86	-4.574130068332066032e+84	-6.826057969102146057e+79	0.000000000000000000e+00	0.000000000000000000e+00	-2.359938999902804334e+87	-5.714673899105915115e+86	-1.023908695365322002e+84	-3.139986665786987012e+84	-4.869254684626197926e+84	-3.372618721373988276e+84	-3.894852490555818124e+85	0.000000000000000000e+00	-6.826057969102146057e+79	1.137676328183691036e+85
-3.405698127451866204e+85	-3.345105420040892336e+90	-5.259663693256384823e+90	-3.654415175932974264e+92	-4.027236737422676338e+92	-2.282152639041949960e+90	-3.405698127451866204e+85	0.000000000000000000e+00	0.000000000000000000e+00	-1.185896330905853477e+93	-2.854701345131645453e+92	-5.108547191177799666e+89	-1.566621138627858459e+90	-2.429397997582331558e+90	-1.682687330811418174e+90	-1.908094424869174535e+91	0.000000000000000000e+00	-3.405698127451866204e+85	5.676163545753110338e+90
-8.240308953661341915e+26	-7.320141120502492751e+31	-1.272609967261422382e+32	-9.451670532606574180e+33	-1.037796592380040932e+34	-5.521817296000209596e+31	-8.240308953661341915e+26	0.000000000000000000e+00	0.000000000000000000e+00	-2.848227259454586332e+34	-7.470748631068570590e+33	-1.236046343049201432e+31	-3.790542118684217454e+31	-5.878087053611757410e+31	-4.071371847824996341e+31	-4.677455680971754364e+32	-3.155900990769733041e+30	-8.240308953661341915e+26	1.373384825610223783e+32
-7.258433391003235287e+39	-6.447908329007874036e+44	-1.120971887345265233e+45	-8.253797198082532661e+46	-9.061463402394442673e+46	-4.863864117922282649e+44	-7.258433391003235287e+39	0.000000000000000000e+00	0.000000000000000000e+00	-2.487348878298212400e+47	-6.528496368749076278e+46	-1.088765008650485235e+44	-3.338879359861488106e+44	-5.177682485582308292e+44	-3.586246769826878893e+44	-4.175501521041038116e+45	0.000000000000000000e+00	-7.258433391003235287e+39	1.209738898500539264e+45
-4.120154476830670958e+26	-3.660070560251246376e+31	-6.363049836307111910e+31	-3.479806308767351817e+33	-3.942954004364268810e+33	-2.760908648000104798e+31	-4.120154476830670958e+26	0.000000000000000000e+00	0.000000000000000000e+00	-1.467363157689230013e+34	-2.489345357998350022e+33	-6.180231715246007159e+30	-1.895271059342108727e+31	-2.939043526805878705e+31	-2.035685923912498171e+31	-2.338727840485877182e+32	-1.577950495384866521e+30	-4.120154476830670958e+26	6.866924128051118915e+31
-1.250660530978519672e+32	-1.111003438352584943e+37	-1.931484688661514826e+37	-1.056355305581041026e+39	-1.201580402403076583e+39	-8.380655373744878069e+36	-1.250660530978519672e+32	0.000000000000000000e+00	0.000000000000000000e+00	-4.567059585402596037e+39	-7.603065886378222319e+38	-1.875990796467779729e+36	-5.753038442501190421e+36	-8.921378454313440578e+36	-6.179263551458669746e+36	-6.630047373269024806e+37	-4.789821390225900854e+35	-1.250660530978519672e+32	2.084434218297532967e+37
-2.404539770471460703e+82	-2.136032829435480934e+87	-3.713503092889293870e+87	-2.762324198116635823e+89	-3.071689482140664896e+89	-1.611278092626641608e+87	-2.404539770471460703e+82	0.000000000000000000e+00	0.000000000000000000e+00	-9.101870553369366353e+89	-2.232262131407380831e+89	-3.606809655707190781e+86	-1.106088294416871906e+87	-1.715238369602975149e+87	-1.188035009794539316e+87	-9.604177623722874113e+87	0.000000000000000000e+00	-2.404539770471460703e+82	4.007566284119100647e+87
-4.015000995612277765e+81	-3.566659217768906642e+86	-6.200653779262058433e+86	-4.711396962063105950e+88	-5.227837307840380587e+88	-2.690445475491461034e+86	-4.015000995612277765e+81	0.000000000000000000e+00	0.000000000000000000e+00	-1.516012369958996542e+89	-3.826197208308040468e+88	-6.022501493418416034e+85	-1.846900457981647630e+86	-2.864034043536757679e+86	-1.983731691912113935e+86	-1.604930113473964081e+87	0.000000000000000000e+00	-4.015000995612277765e+81	6.691668326020462475e+86
-3.604173903038124045e+80	-3.546400845672752628e+85	-5.566184057591492897e+85	-4.221789683012250653e+87	-4.675348334989228039e+87	-2.415150925469341758e+85	-3.604173903038124045e+80	0.000000000000000000e+00	0.000000000000000000e+00	-1.364060223516167071e+88	-3.431127398000574833e+87	-5.406260854557186333e+84	-1.657919995397537131e+85	-2.570977384167195205e+85	-1.780750242013076173e+85	-1.423473950061840297e+86	-3.222601121288629124e+83	-3.604173903038124045e+80	6.006956505063539948e+85
-7.772347265976969795e+68	-1.008832487765743128e+74	-1.200339290106896242e+74	-7.139025230390172418e+75	-8.045250502305138283e+75	-5.208236949019057669e+73	-7.772347265976969795e+68	0.000000000000000000e+00	0.000000000000000000e+00	-3.035875602549907881e+76	-5.461231813456942203e+75	-1.165852089896545515e+73	-3.575279742349406140e+73	-5.544274383063572177e+73	-3.840161337173901379e+73	-2.955706441209064146e+74	-2.976679463748079945e+72	-7.772347265976969795e+68	1.295391210996161592e+74
-5.216357933834571129e+80	-5.123550750635326592e+85	-8.055995396205986384e+85	-6.117640749212908750e+87	-6.774339428233666676e+87	-3.495472757532656370e+85	-5.216357933834571129e+80	0.000000000000000000e+00	0.000000000000000000e+00	-1.973858825968110715e+88	-4.973192444901010912e+87	-7.824536900751857861e+84	-2.399524649563902939e+85	-3.721001992801994328e+85	-2.577298127948985027e+85	-2.060760036811733424e+86	-4.578169290177720783e+83	-5.216357933834571129e+80	8.693929889724285362e+85
-4.227123886128853748e+81	-3.755095052177798861e+86	-6.528250361227295768e+86	-4.955501579565086610e+88	-5.499612272165610165e+88	-2.832588670888468174e+86	-4.227123886128853748e+81	0.000000000000000000e+00	0.000000000000000000e+00	-1.597808302418028895e+89	-4.020140243073690198e+88	-6.340685829193281026e+85	-1.944476987619272866e+86	-3.015348372105249224e+86	-2.088537369658544157e+86	-1.689646795193328084e+87	-3.779599581413621893e+84	-4.227123886128853748e+81	7.045206476881423853e+86
-6.508396232470484754e+81	-5.781625319844613959e+86	-1.005138273686749763e+87	-7.638981544256792387e+88	-8.476712799398475138e+88	-4.361265468051417944e+86	-6.508396232470484754e+81	0.000000000000000000e+00	0.000000000000000000e+00	-2.459713847226908593e+89	-6.198914268330043764e+88	-9.762594348705727457e+85	-2.993862266936423013e+86	-4.642655979162279550e+86	-3.215668410539017133e+86	-2.601623540150445429e+87	-5.712134814702250283e+84	-6.508396232470484754e+81	1.084732705411747593e+87
-9.993756592807993822e+93	-1.012466315910728655e+99	-1.543407452549586848e+99	-1.146840611911606110e+101	-1.271669151262313981e+101	-6.696799636579648252e+98	-9.993756592807993822e+93	0.000000000000000000e+00	0.000000000000000000e+00	-3.789146102285373004e+101	-9.290157728631682051e+100	-1.499063488921199044e+98	-4.597128032691677190e+98	-7.128879702869701473e+98	-4.937715257374573123e+98	-3.929581353361244501e+99	0.000000000000000000e+00	-9.993756592807993822e+93	1.665626098801332190e+99
-4.590261039506930668e+97	-4.508593101334460786e+102	-7.089069092018385285e+102	-5.382158173056243664e+104	-5.959633281168271956e+104	-3.075926272138528484e+102	-4.590261039506930668e+97	0.000000000000000000e+00	0.000000000000000000e+00	-1.735373901526952413e+105	-4.378698855943705934e+104	-6.885391559260396268e+101	-2.111520078173188139e+102	-3.274386208181610769e+102	-2.267956174399584402e+102	-1.813415917530048597e+103	0.000000000000000000e+00	-4.590261039506930668e+97	7.650435065844884742e+102
-1.488733924059360894e+69	-1.322491969206065555e+74	-2.299158491522762131e+74	-1.312456529888457149e+76	-1.565400453636902486e+76	-9.975981212889709144e+73	-1.488733924059360894e+69	0.000000000000000000e+00	0.000000000000000000e+00	-5.998329104564229826e+76	-1.039868230859216658e+76	-2.233100886089041351e+73	-6.848176050673059684e+73	-1.061963532495677402e+74	-7.355536571992489661e+73	-4.439658494428657182e+74	-5.701602806826675442e+72	-1.488733924059360894e+69	2.481223206765601571e+74
-1.250003294674415543e+71	-1.110419593435772370e+76	-1.930469671535151536e+76	-1.102543272728778050e+78	-1.314375720810759232e+78	-8.376251244225014089e+75	-1.250003294674415543e+71	0.000000000000000000e+00	0.000000000000000000e+00	-5.034798537858889777e+78	-8.731168770957941908e+77	-1.875004942011623161e+75	-5.750015155502311027e+75	-8.916690168677496275e+75	-6.176016278327351887e+75	-3.741469388638739262e+76	-4.787304284720565031e+74	-1.250003294674415543e+71	2.083338824457358961e+76
-6.446246567307994503e+71	-5.726415700625268545e+76	-9.955400554897726530e+76	-7.332782933105995894e+78	-8.234784894492701763e+78	-4.319619081008808497e+76	-6.446246567307994503e+71	0.000000000000000000e+00	0.000000000000000000e+00	-2.465530804125647851e+79	-5.984258561167307474e+78	-9.669369850961992478e+75	-2.965273420961677543e+76	-4.598322551346369235e+76	-3.184961503975534080e+76	-2.393161906493279603e+77	0.000000000000000000e+00	-6.446246567307994503e+71	1.074374427884665752e+77
-1.100391935610996351e+71	-9.775148361344350923e+75	-1.699414127586113849e+76	-1.251873545559166982e+78	-1.405700324177201229e+78	-7.373708020663692883e+75	-1.100391935610996351e+71	0.000000000000000000e+00	0.000000000000000000e+00	-4.208286300188213591e+78	-1.021529318272653737e+78	-1.650587903416494564e+75	-5.061802903810583142e+75	-7.849462474025107634e+75	-5.436816475466811003e+75	-4.088878522512175438e+76	0.000000000000000000e+00	-1.100391935610996351e+71	1.833986559351660689e+76
-8.483723764829761879e+79	-8.594850660624362183e+84	-1.310202261022974759e+85	-9.661054096778971245e+86	-1.079522970104047122e+87	-5.684929155272815161e+84	-8.483723764829761879e+79	0.000000000000000000e+00	0.000000000000000000e+00	-3.242698780200116188e+87	-7.886299106845964688e+86	-1.272558564724464298e+84	-3.902512931821690081e+84	-6.051722952245229784e+84	-4.191638237727088594e+84	-3.149573061968835817e+85	0.000000000000000000e+00	-8.483723764829761879e+79	1.413953960804960244e+85
-1.699436824518025571e+79	-1.721697466677384308e+84	-2.624562081075611043e+84	-1.935504166312476656e+86	-2.162471503272364039e+86	-1.138789783714821553e+84	-1.699436824518025571e+79	0.000000000000000000e+00	0.000000000000000000e+00	-6.495004306541979205e+86	-1.579762316979044612e+86	-2.549155236777038713e+83	-7.817409392782918146e+83	-1.212264934822858298e+84	-8.396577462578661228e+83	-6.314832476739034715e+84	0.000000000000000000e+00	-1.699436824518025571e+79	2.832394707530042703e+84
-1.973783225665731847e+80	-1.942144493853409237e+85	-3.048254889860095783e+85	-2.299195277073157211e+87	-2.560399238773449640e+87	-1.322628849879897412e+85	-1.973783225665731847e+80	0.000000000000000000e+00	0.000000000000000000e+00	-7.514986599124428428e+87	-1.878992640286866573e+87	-2.960674838498597658e+84	-9.079402838062366612e+84	-1.407965367641555392e+85	-9.752068161369247539e+84	-7.475038579649492208e+85	-1.764819403095209847e+83	-1.973783225665731847e+80	3.289638709442886133e+85
-3.152429637237432634e+75	-4.091779902015152834e+80	-4.868523012909769126e+80	-2.792071761073293314e+82	-3.263117981550724247e+82	-2.112437845863408389e+80	-3.152429637237432634e+75	0.000000000000000000e+00	0.000000000000000000e+00	-1.267577769589140774e+83	-2.214859528090246330e+82	-4.728644455856149085e+79	-1.450117633129218956e+80	-2.248733141229368679e+80	-1.557552435166270683e+80	-9.401082887187409456e+80	-1.207328010567982789e+79	-3.152429637237432634e+75	5.254049395395721001e+80
-9.506798580637113747e+78	-9.354409479962142000e+83	-1.468203036864283921e+84	-1.107513386143430230e+86	-1.233225590962543621e+86	-6.370489884220628993e+83	-9.506798580637113747e+78	0.000000000000000000e+00	0.000000000000000000e+00	-3.619327689185485956e+86	-9.050236284018339771e+85	-1.426019787095566932e+83	-4.373127347093072392e+83	-6.781516320854474118e+83	-4.697119042721184941e+83	-3.602820272251904116e+84	-8.500316741098782818e+81	-9.506798580637113747e+78	1.584466430106185576e+84
-1.150955603086418050e+75	-1.493913440348115429e+80	-1.777503222997909882e+80	-1.019894822293250670e+82	-1.191368041980814414e+82	-7.712534313688703359e+79	-1.150955603086418050e+75	0.000000000000000000e+00	0.000000000000000000e+00	-4.626421826892266071e+82	-8.086477026458717860e+81	-1.726433404629627079e+79	-5.294395774197523349e+79	-8.210149968683115413e+79	-5.686641443729374204e+79	-3.445003045173342713e+80	-4.407968133887133171e+78	-1.150955603086418050e+75	1.918259338477363362e+80
-2.850680115586446718e+82	-2.532354169345960063e+87	-4.402509601241766848e+87	-3.317937364119925168e+89	-3.708818518223055778e+89	-1.910235994320951827e+87	-2.850680115586446718e+82	0.000000000000000000e+00	0.000000000000000000e+00	-1.085913836864219215e+90	-2.711050404281846118e+89	-4.276020173379670118e+86	-1.311312853169765503e+87	-2.033485149118331938e+87	-1.408464031508951555e+87	-1.079598993707180373e+88	-2.548879489188984368e+85	-2.850680115586446718e+82	4.751133525977411095e+87
-1.680871466426883774e+81	-1.493174152675881682e+86	-2.595890268058130650e+86	-1.956557067673582555e+88	-2.186863123417932635e+88	-1.126349168200210674e+86	-1.680871466426883774e+81	0.000000000000000000e+00	0.000000000000000000e+00	-6.402450937508345327e+88	-1.598540377675789683e+88	-2.521307199640325710e+85	-7.732008745563664590e+85	-1.199021646051177039e+86	-8.304849741321946779e+85	-6.370049541837161741e+86	-1.502918121648704681e+84	-1.680871466426883774e+81	2.801452444044806467e+86
-4.743762897964711314e+38	-4.214042707691985241e+43	-7.326133013001257875e+43	-5.918009908082774042e+45	-6.529557173636139036e+45	-3.178787611654656507e+43	-4.743762897964711314e+38	0.000000000000000000e+00	0.000000000000000000e+00	-1.782729105437833583e+46	-4.855341295613914666e+45	-7.115644346947066762e+42	-2.182130933063767173e+43	-3.383884200548160764e+43	-2.343798372626404765e+43	-1.900780105625350827e+44	-1.816782127205518425e+42	-4.743762897964711314e+38	7.906271496607852013e+43
-2.073809120626720148e+58	-1.842233768823403091e+63	-3.202732047970822242e+63	-2.577459884182573415e+65	-2.844273748312803353e+65	-1.389656035383430776e+63	-2.073809120626720148e+58	0.000000000000000000e+00	0.000000000000000000e+00	-7.764406973027428584e+65	-2.120304813620204854e+65	-3.110713680940080252e+62	-9.539521954882913809e+62	-1.479317172713727100e+63	-1.024627610319249896e+63	-8.283178093698307276e+63	0.000000000000000000e+00	-2.073809120626720148e+58	3.456348534377866967e+63
-5.428279117465607981e+62	-4.822121282681948241e+67	-8.383280467772223631e+67	-6.746450764455172731e+69	-7.444677825286072831e+69	-3.637480789481841411e+67	-5.428279117465607981e+62	0.000000000000000000e+00	0.000000000000000000e+00	-2.032318509804324219e+70	-5.549661188725179249e+69	-8.142418676198411962e+66	-2.497008394034179648e+67	-3.872172437125467195e+67	-2.682004146357407605e+67	-2.169864622570004798e+68	0.000000000000000000e+00	-5.428279117465607981e+62	9.047131862442679824e+67
-2.371881448982355657e+38	-2.107021353845992620e+43	-3.663066506500628938e+43	-2.188254504961841684e+45	-2.494028137738524181e+45	-1.589393805827328254e+43	-2.371881448982355657e+38	0.000000000000000000e+00	0.000000000000000000e+00	-9.216062701479221288e+45	-1.656920198727411679e+45	-3.557822173473533381e+42	-1.091065466531883587e+43	-1.691942100274080382e+43	-1.171899186313202383e+43	-9.503900528126754137e+43	-9.083910636027592124e+41	-2.371881448982355657e+38	3.953135748303926006e+43
-4.929387089113626976e+31	-2.746135466107861445e+38	-7.612805754459560491e+36	-5.730513515323895412e+38	-8.028532460990916181e+37	-3.303174072769892755e+36	-4.929387089113626976e+31	0.000000000000000000e+00	0.000000000000000000e+00	-1.726766860351628247e+39	-4.697675686762170917e+38	-7.394080633670440080e+35	-2.267518060992268449e+36	-3.516296123567720800e+36	-2.435511572989260985e+36	-2.416962338605256706e+37	-1.887873098679033858e+35	-4.929387089113626976e+31	8.215645148522712249e+36
-6.655748396375495365e+49	-2.793022614057659941e+56	-1.027894924382441791e+55	-5.639580667648691935e+56	-8.158830593982251368e+55	-4.460005907497225535e+54	-6.655748396375495365e+49	0.000000000000000000e+00	0.000000000000000000e+00	-2.409879214232561136e+57	-4.245024184886907410e+56	-9.983622594563243844e+53	-3.061644262332727817e+54	-4.747767189414519899e+54	-3.288472167681204777e+54	-3.263426652940034965e+55	-2.549040706671875258e+53	-6.655748396375495365e+49	1.109291399395915990e+55
-6.617264399247611992e+53	-2.785177489580870122e+60	-1.021951564904003294e+59	-5.599041125375235451e+60	-8.111655671727576206e+59	-4.434217845161826106e+58	-6.617264399247611992e+53	0.000000000000000000e+00	0.000000000000000000e+00	-2.456523157293301182e+61	-4.236901198216353831e+60	-9.925896598871418373e+57	-3.043941623653901430e+58	-4.720315271463296930e+58	-3.269457994380260521e+58	-2.996360606677673165e+59	-2.534301977171848064e+57	-6.617264399247611992e+53	1.102877399874602147e+59
-5.088524238701148981e+62	-2.664149313044871147e+69	-7.858572659396624934e+67	-5.532716192737993536e+69	-7.827940987405561727e+68	-3.409811611479908763e+67	-5.088524238701148981e+62	0.000000000000000000e+00	0.000000000000000000e+00	-1.785655001246151613e+70	-4.477117967450570441e+69	-7.632786358051723277e+66	-2.340721149802528372e+67	-3.629813956940153014e+67	-2.514138055857463719e+67	-2.524921912946273970e+68	-4.465975245073235057e+65	-5.088524238701148981e+62	8.480873731168581752e+67
-7.277045054478278957e+69	-3.812059027305229124e+76	-1.123846219919304385e+75	-7.910286018972569331e+76	-1.119465616689047133e+76	-4.876335762597470263e+74	-7.277045054478278957e+69	0.000000000000000000e+00	0.000000000000000000e+00	-2.568871226274174973e+77	-6.406806636308180735e+76	-1.091556758171741807e+74	-3.347440725060008326e+74	-5.190958805527838554e+74	-3.595442420516627847e+74	-3.548486288618880239e+75	-6.386744279099285080e+72	-7.277045054478278957e+69	1.212840842413046380e+75
-1.397610875396607928e+73	-7.314882547218945822e+79	-2.158430636987718376e+78	-1.519486021385321487e+80	-2.150017361173743080e+79	-9.365367182518079317e+77	-1.397610875396607928e+73	0.000000000000000000e+00	0.000000000000000000e+00	-4.893556177479878761e+80	-1.230420223278420542e+80	-2.096416313094911863e+77	-6.429010026824396518e+77	-9.969624244495803952e+77	-6.905315813159560295e+77	-6.959375244784971856e+78	0.000000000000000000e+00	-1.397610875396607928e+73	2.329351458994346606e+78
-6.159188027166655493e+84	-3.225752099867183744e+91	-9.512075478828746360e+89	-6.694253282984897549e+91	-9.474998672562493750e+90	-4.127261631690997079e+89	-6.159188027166655493e+84	0.000000000000000000e+00	0.000000000000000000e+00	-2.172075999866471932e+92	-5.426594679701313570e+91	-9.238782040749983458e+88	-2.833226492496661594e+89	-4.393554126045547312e+89	-3.043131620462501272e+89	-3.003388614445424761e+90	0.000000000000000000e+00	-6.159188027166655493e+84	1.026531337861109198e+90
-2.115802057743533007e+55	-1.167865149407175103e+62	-3.267584750254143355e+60	-2.438775327093676099e+62	-3.429817516912950188e+61	-1.417795432557178690e+60	-2.115802057743533007e+55	0.000000000000000000e+00	0.000000000000000000e+00	-7.349001828783569374e+62	-2.001167104930766414e+62	-3.173703086615299615e+59	-9.732689465620252985e+59	-1.509272134523720313e+60	-1.045375480689924918e+60	-1.053559379276220008e+61	0.000000000000000000e+00	-2.115802057743533007e+55	3.526336762905888421e+60
-4.929387089113626976e+31	-1.202981591824041968e+37	-7.612805754459560491e+36	-5.730513515323895412e+38	-6.054527859950006493e+38	-3.303174072769892755e+36	-4.929387089113626976e+31	0.000000000000000000e+00	0.000000000000000000e+00	-1.726766860351628247e+39	-4.697675686762170917e+38	-7.394080633670440080e+35	-2.267518060992268449e+36	-3.516296123567720800e+36	-2.435511572989260985e+36	-2.416962338605256706e+37	-1.887873098679033858e+35	-4.929387089113626976e+31	8.215645148522712249e+36
-1.109291399395915981e+49	-2.707146161008776205e+54	-1.713158207304069651e+54	-9.450460747006254061e+55	-1.017961088124592199e+56	-7.433343179162042558e+53	-1.109291399395915981e+49	0.000000000000000000e+00	0.000000000000000000e+00	-4.011349393628424997e+56	-7.126199942403279852e+55	-1.663937099093873832e+53	-5.102740437221213596e+53	-7.912945315690866499e+53	-5.480786946135341578e+53	-5.439044421566724942e+54	-4.248401177786458763e+52	-1.109291399395915981e+49	1.848818998993193317e+54
-8.388585361403950182e+60	-2.047174139255543919e+66	-1.295509355556702063e+66	-7.147017020402737414e+67	-7.729517079875313147e+67	-5.621177069701184789e+65	-8.388585361403950182e+60	0.000000000000000000e+00	0.000000000000000000e+00	-3.109168119803261933e+68	-5.420257084008472671e+67	-1.258287804210592612e+65	-3.858749266245817002e+65	-5.983857557801485035e+65	-4.144632255362463874e+65	-3.798431679036685252e+66	-3.212688383661689442e+64	-8.388585361403950182e+60	1.398097560233991750e+66
-8.480873731168581254e+61	-2.069696454496618895e+67	-1.309762109899437439e+67	-9.225984094592323810e+68	-9.776005690513508807e+68	-5.683019352466514854e+66	-8.480873731168581254e+61	0.000000000000000000e+00	0.000000000000000000e+00	-2.975612624740685960e+69	-7.466653719113285956e+68	-1.272131059675287151e+66	-3.901201916337547785e+66	-6.049689928233588107e+66	-4.190230093095772366e+66	-4.208203188243790149e+67	-7.443292075122058819e+64	-8.480873731168581254e+61	1.413478955194763625e+67
-2.493257873341247087e+75	-6.084617156408390777e+80	-3.850516817281810372e+80	-2.712342003034166247e+82	-2.876153723292598383e+82	-1.670727945496180597e+80	-2.493257873341247087e+75	0.000000000000000000e+00	0.000000000000000000e+00	-8.799331536861092588e+82	-2.197220579410800566e+82	-3.739886810011870168e+79	-1.146898621736973650e+80	-1.778523949650089588e+80	-1.231868850060443394e+80	-1.215780761464143848e+81	-2.188223425809626407e+78	-2.493257873341247087e+75	4.155429788902078403e+80
-6.655748396375495365e+49	-1.931245502155872641e+55	-1.027894924382441791e+55	-5.639580667648691935e+56	-6.015679187082371253e+56	-4.460005907497225535e+54	-6.655748396375495365e+49	0.000000000000000000e+00	0.000000000000000000e+00	-2.409879214232561136e+57	-4.245024184886907410e+56	-9.983622594563243844e+53	-3.061644262332727817e+54	-4.747767189414519899e+54	-3.288472167681204777e+54	-3.263426652940034965e+55	-2.549040706671875258e+53	-6.655748396375495365e+49	1.109291399395915990e+55
-6.617264399247611992e+53	-2.003122159921327511e+59	-1.021951564904003294e+59	-5.599041125375235451e+60	-5.980896114350232273e+60	-4.434217845161826106e+58	-6.617264399247611992e+53	0.000000000000000000e+00	0.000000000000000000e+00	-2.456523157293301182e+61	-4.236901198216353831e+60	-9.925896598871418373e+57	-3.043941623653901430e+58	-4.720315271463296930e+58	-3.269457994380260521e+58	-2.996360606677673165e+59	-2.534301977171848064e+57	-6.617264399247611992e+53	1.102877399874602147e+59
-5.088524238701148981e+62	-1.270560512871980030e+68	-7.858572659396624934e+67	-5.532716192737993536e+69	-5.856980622255902653e+69	-3.409811611479908763e+67	-5.088524238701148981e+62	0.000000000000000000e+00	0.000000000000000000e+00	-1.785655001246151613e+70	-4.477117967450570441e+69	-7.632786358051723277e+66	-2.340721149802528372e+67	-3.629813956940153014e+67	-2.514138055857463719e+67	-2.524921912946273970e+68	-4.465975245073235057e+65	-5.088524238701148981e+62	8.480873731168581752e+67
-7.277045054478278957e+69	-1.837886079947329068e+75	-1.123846219919304385e+75	-7.910286018972569331e+76	-8.376006455310039166e+76	-4.876335762597470263e+74	-7.277045054478278957e+69	0.000000000000000000e+00	0.000000000000000000e+00	-2.568871226274174973e+77	-6.406806636308180735e+76	-1.091556758171741807e+74	-3.347440725060008326e+74	-5.190958805527838554e+74	-3.595442420516627847e+74	-3.548486288618880239e+75	-6.386744279099285080e+72	-7.277045054478278957e+69	1.212840842413046380e+75
-1.397610875396607928e+73	-3.465181095306945022e+78	-2.158430636987718376e+78	-1.519486021385321487e+80	-1.608674623655024646e+80	-9.365367182518079317e+77	-1.397610875396607928e+73	0.000000000000000000e+00	0.000000000000000000e+00	-4.893556177479878761e+80	-1.230420223278420542e+80	-2.096416313094911863e+77	-6.429010026824396518e+77	-9.969624244495803952e+77	-6.905315813159560295e+77	-6.959375244784971856e+78	0.000000000000000000e+00	-1.397610875396607928e+73	2.329351458994346606e+78
-6.159188027166655493e+84	-1.548353254564321489e+90	-9.512075478828746360e+89	-6.694253282984897549e+91	-7.089333416077753425e+91	-4.127261631690997079e+89	-6.159188027166655493e+84	0.000000000000000000e+00	0.000000000000000000e+00	-2.172075999866471932e+92	-5.426594679701313570e+91	-9.238782040749983458e+88	-2.833226492496661594e+89	-4.393554126045547312e+89	-3.043131620462501272e+89	-3.003388614445424761e+90	0.000000000000000000e+00	-6.159188027166655493e+84	1.026531337861109198e+90
-5.173471902886108602e+84	-1.262548741350717625e+90	-7.989763425113391476e+89	-5.626625666761799087e+91	-5.960799295842280726e+91	-3.466734899670810373e+89	-5.173471902886108602e+84	0.000000000000000000e+00	0.000000000000000000e+00	-1.811223771210038889e+92	-4.556604095723994584e+91	-7.760207854329163871e+88	-2.379797075327610103e+89	-3.690409957392091156e+89	-2.556108997777968523e+89	-2.576119928969434544e+90	0.000000000000000000e+00	-5.173471902886108602e+84	8.622453171476848306e+89
-2.581179892089546408e+91	-6.299184542085604972e+96	-3.986301091912819533e+96	-2.807310167973089462e+98	-2.976671990953386482e+98	-1.729644343722718156e+96	-2.581179892089546408e+91	0.000000000000000000e+00	0.000000000000000000e+00	-9.100795347323404826e+98	-2.276062399209141425e+98	-3.871769838134319608e+95	-1.187342750361191204e+96	-1.841241656357209659e+96	-1.275309361083603026e+96	-1.258653943595129006e+97	0.000000000000000000e+00	-2.581179892089546408e+91	4.301966486815910360e+96
-2.115802057743533007e+55	-5.163463289442287563e+60	-3.267584750254143355e+60	-2.438775327093676099e+62	-2.575442784716799731e+62	-1.417795432557178690e+60	-2.115802057743533007e+55	0.000000000000000000e+00	0.000000000000000000e+00	-7.349001828783569374e+62	-2.001167104930766414e+62	-3.173703086615299615e+59	-9.732689465620252985e+59	-1.509272134523720313e+60	-1.045375480689924918e+60	-1.053559379276220008e+61	0.000000000000000000e+00	-2.115802057743533007e+55	3.526336762905888421e+60
-5.599744319813136704e+73	-7.450920761434831376e+79	-8.648086468097013822e+78	-1.740118370019743905e+80	-2.993113216137397620e+79	-3.752379335799583455e+78	-5.599744319813136704e+73	0.000000000000000000e+00	0.000000000000000000e+00	-5.306835974740202612e+80	-7.678877779547593368e+77	-8.399616479719705102e+77	-2.575882387114042665e+78	-3.994484281466704236e+78	-2.766721673533274460e+78	-1.794227014438086510e+80	0.000000000000000000e+00	-5.599744319813136704e+73	9.332907199688561453e+78
-2.837738695786832024e+43	-1.723172723724676114e+50	-4.382523239176802905e+48	-3.584208794877739878e+50	-5.097363017078236094e+49	-1.901563970482263037e+48	-2.837738695786832024e+43	0.000000000000000000e+00	0.000000000000000000e+00	-1.079645161702498710e+51	-3.036109930972517130e+50	-4.256608043680248055e+47	-1.305359800061942704e+48	-2.024253602994606864e+48	-1.402069934814357987e+48	-9.176573643499041093e+48	-1.086806624841426951e+47	-2.837738695786832024e+43	4.729564492978053286e+48
-8.822616220318511675e+74	-5.335087807089056050e+81	-1.362539851653366718e+80	-1.110219275773031725e+82	-1.585912025468220176e+81	-5.912020424875067387e+79	-8.822616220318511675e+74	0.000000000000000000e+00	0.000000000000000000e+00	-3.344283225835628788e+82	-9.429647889939566888e+81	-1.323392433047776777e+79	-4.058403461346515188e+79	-6.293466237160538760e+79	-4.359078222134970570e+79	-2.841803888849237099e+80	0.000000000000000000e+00	-8.822616220318511675e+74	1.470436036719751931e+80
-7.318019979530377737e+79	-4.192001677416570257e+86	-1.130174271248729628e+85	-8.672152763956060994e+86	-1.245700207847774090e+86	-4.903792991583340448e+84	-7.318019979530377737e+79	0.000000000000000000e+00	0.000000000000000000e+00	-2.802237202470985340e+87	-7.278739140169300767e+86	-1.097702996929556661e+84	-3.366289190583973991e+84	-5.220187585398336573e+84	-3.615687311486369238e+84	-2.359339672799933154e+85	-6.543263456784906864e+82	-7.318019979530377737e+79	1.219669996588396242e+85
-8.217673103531451165e+60	-3.778241159931510251e+67	-1.269114150702270647e+66	-7.593705770938305673e+67	-1.114112728742048251e+67	-5.506649050554586016e+65	-8.217673103531451165e+60	0.000000000000000000e+00	0.000000000000000000e+00	-3.242796984019523154e+68	-6.006492227042495622e+67	-1.232650965529717568e+65	-3.780129627624467272e+65	-5.861940147185768230e+65	-4.060187926992819114e+65	-2.657400504307124080e+66	-3.147231837434153478e+64	-8.217673103531451165e+60	1.369612183921908420e+66
-3.918802192203075162e+81	-2.247301590686646458e+88	-6.052087072909649633e+86	-4.649682651087340691e+88	-6.678348331562125930e+87	-2.625982817658293514e+86	-3.918802192203075162e+81	0.000000000000000000e+00	0.000000000000000000e+00	-1.500338296099646611e+89	-3.903560376716503774e+88	-5.878203288304612239e+85	-1.802649008413414402e+86	-2.795412230438193443e+86	-1.936201787123695378e+86	-1.263497589012388245e+87	-3.439361347168286092e+84	-3.918802192203075162e+81	6.531336987005125507e+86
-2.419323296995400053e+93	-1.360148684431219499e+100	-3.736334352386281404e+98	-2.807928318679733055e+100	-4.040501049057821170e+99	-1.621184509111122779e+98	-2.419323296995400053e+93	0.000000000000000000e+00	0.000000000000000000e+00	-9.279363459350669065e+100	-2.349285818216285778e+100	-3.628984945493100450e+97	-1.112888716617884179e+98	-1.725783951856718985e+98	-1.195339254579487281e+98	-7.792747844966193521e+98	0.000000000000000000e+00	-2.419323296995400053e+93	4.032205494992333800e+98
-3.316818758487414150e+96	-1.901696149663024224e+103	-5.122400914076472286e+101	-3.934940472146012951e+103	-5.652459587245864725e+102	-2.222594722031152199e+101	-3.316818758487414150e+96	0.000000000000000000e+00	0.000000000000000000e+00	-1.268691002925518398e+104	-3.306053054390730217e+103	-4.975228137731121818e+100	-1.525736628904210660e+101	-2.365997381054355409e+101	-1.638773812193461536e+101	-1.069406491830078235e+102	0.000000000000000000e+00	-3.316818758487414150e+96	5.528031264145690184e+101
-7.533432701139931960e+74	-4.235311828903571408e+81	-1.163442001638064584e+80	-8.677336312138633343e+81	-1.258155235795270420e+81	-5.048140697312699655e+79	-7.533432701139931960e+74	0.000000000000000000e+00	0.000000000000000000e+00	-2.912625271399809256e+82	-7.315223376664359572e+81	-1.130014905170989841e+79	-3.465379042524368625e+79	-5.373848660146484508e+79	-3.722118428979217696e+79	-2.261157632405069821e+80	0.000000000000000000e+00	-7.533432701139931960e+74	1.255572116856655408e+80
-7.488056488098330359e+74	-4.209801225773491683e+81	-1.156434227861856534e+80	-8.626073226277938620e+81	-1.250576974691243507e+81	-5.017734172580544510e+79	-7.488056488098330359e+74	0.000000000000000000e+00	0.000000000000000000e+00	-2.894780657094072102e+82	-7.271161506391569280e+81	-1.123208473214749518e+79	-3.444505984525232032e+79	-5.341480294843475282e+79	-3.699698949639623246e+79	-2.250046013121117263e+80	0.000000000000000000e+00	-7.488056488098330359e+74	1.248009414683055006e+80
-2.288242328141290497e+80	-1.310780198022834550e+87	-3.533896618048778176e+85	-2.696800625040587770e+87	-3.895130037557787207e+86	-1.533347370350265225e+85	-2.288242328141290497e+80	0.000000000000000000e+00	0.000000000000000000e+00	-8.814224144760294683e+87	-2.275932269252691669e+87	-3.432363492211935627e+84	-1.052591470944993627e+85	-1.632279527407453993e+85	-1.130574769488048780e+85	-7.005823270184711901e+85	-2.045986817182229655e+83	-2.288242328141290497e+80	3.813737213568817134e+85
-1.774232837169766230e+66	-8.157393763711685886e+72	-2.740074923794600370e+71	-1.581272466967636471e+73	-2.405419834470529281e+72	-1.188910467132731714e+71	-1.774232837169766230e+66	0.000000000000000000e+00	0.000000000000000000e+00	-7.205309861871988566e+73	-1.296720860198569309e+73	-2.661349255754649141e+70	-8.161471050980924440e+70	-1.265619423847766453e+71	-8.766129601888380450e+70	-4.281373094674984636e+71	-6.795016060887342470e+69	-1.774232837169766230e+66	2.957054728616276769e+71
-2.344626589352359273e+80	-1.343078950723406369e+87	-3.620974873509085311e+85	-2.763492900282781227e+87	-3.991109395507667360e+86	-1.571130369814033837e+85	-2.344626589352359273e+80	0.000000000000000000e+00	0.000000000000000000e+00	-9.030691859556526496e+87	-2.332013200013413268e+87	-3.516939884028538967e+84	-1.078528231102085364e+85	-1.672500300404682853e+85	-1.158433105267213770e+85	-7.184472433149923987e+85	-2.096401694013965129e+83	-2.344626589352359273e+80	3.907710982253932492e+85
-3.573852759358879419e+67	-1.643150977755711994e+74	-5.519356942392337654e+72	-3.186743067682721179e+74	-4.845258261904505088e+73	-2.394832777625119440e+72	-3.573852759358879419e+67	0.000000000000000000e+00	0.000000000000000000e+00	-1.450900260539927528e+75	-2.611996197596836305e+74	-5.360779139038318861e+71	-1.643972269305084490e+72	-2.549348301676000577e+72	-1.765769171344035005e+72	-8.663309205882167692e+72	-1.368726042621794720e+71	-3.573852759358879419e+67	5.956421265598131545e+72
-6.085846049716746171e+77	-3.680061619825273001e+84	-9.398808206877801396e+82	-7.658126047004455975e+84	-1.093770725140955407e+84	-4.078115294838441733e+82	-6.085846049716746171e+77	0.000000000000000000e+00	0.000000000000000000e+00	-2.306836622308214682e+85	-6.504215542467892635e+84	-9.128769074575118698e+81	-2.799489182869703135e+82	-4.341236848797945876e+82	-3.006894816244049943e+82	-1.962194424157656643e+83	0.000000000000000000e+00	-6.085846049716746171e+77	1.014307674952790966e+83
-2.837738695786832024e+43	-6.925297915794565295e+48	-4.382523239176802905e+48	-3.584208794877739878e+50	-3.817575790841284402e+50	-1.901563970482263037e+48	-2.837738695786832024e+43	0.000000000000000000e+00	0.000000000000000000e+00	-1.079645161702498710e+51	-3.036109930972517130e+50	-4.256608043680248055e+47	-1.305359800061942704e+48	-2.024253602994606864e+48	-1.402069934814357987e+48	-9.176573643499041093e+48	-1.086806624841426951e+47	-2.837738695786832024e+43	4.729564492978053286e+48
-8.822616220318511675e+74	-2.153096259819153937e+80	-1.362539851653366718e+80	-1.110219275773031725e+82	-1.182546838768250017e+82	-5.912020424875067387e+79	-8.822616220318511675e+74	0.000000000000000000e+00	0.000000000000000000e+00	-3.344283225835628788e+82	-9.429647889939566888e+81	-1.323392433047776777e+79	-4.058403461346515188e+79	-6.293466237160538760e+79	-4.359078222134970570e+79	-2.841803888849237099e+80	0.000000000000000000e+00	-8.822616220318511675e+74	1.470436036719751931e+80
-1.091402403149982093e+86	-2.663489347715305462e+91	-1.685530948356742967e+91	-1.294317348131250859e+93	-1.383855758720777800e+93	-7.313469313467977678e+90	-1.091402403149982093e+86	0.000000000000000000e+00	0.000000000000000000e+00	-4.178268494599204936e+93	-1.086504991532521269e+93	-1.637103604724973144e+90	-5.020451054489917340e+90	-7.785337142469872184e+90	-5.392400993483431723e+90	-3.518696308487238129e+91	-9.758559666622816118e+88	-1.091402403149982093e+86	1.819004005249970321e+91
-6.127878988156817679e+66	-1.495464950593589418e+72	-9.463722686071390143e+71	-5.698541034482452572e+73	-6.202479157191728100e+73	-4.106281496832236566e+71	-6.127878988156817679e+66	0.000000000000000000e+00	0.000000000000000000e+00	-2.414542841508117546e+74	-4.514963590743871269e+73	-9.191818482235225914e+70	-2.818824334552135767e+71	-4.371220344885196492e+71	-3.027662450468520274e+71	-1.981610671086806117e+72	-2.346875521147591722e+70	-6.127878988156817679e+66	1.021313164692802874e+72
-1.579597915594059479e+86	-3.854895508490017636e+91	-2.439486265569190163e+91	-1.875547814318901119e+93	-2.005132268702842384e+93	-1.058485930576386487e+91	-1.579597915594059479e+86	0.000000000000000000e+00	0.000000000000000000e+00	-6.046245619819340893e+93	-1.574799490833887117e+93	-2.369396873391089337e+90	-7.266150411732673364e+90	-1.126779846457095798e+91	-7.804477381367128941e+90	-5.092929063714944361e+91	-1.386344027716178491e+89	-1.579597915594059479e+86	2.632663192656765528e+91
-6.052543664828399365e+99	-1.477079904838439523e+105	-9.347376947223808904e+104	-7.032002103696927321e+106	-7.528187954092426421e+106	-4.055799422228735681e+104	-6.052543664828399365e+99	0.000000000000000000e+00	0.000000000000000000e+00	-2.320738812864927197e+107	-5.884592923597434182e+106	-9.078815497242597874e+103	-2.784170085821063581e+104	-4.317481147577590982e+104	-2.990440773918415327e+104	-1.949551209597803632e+105	0.000000000000000000e+00	-6.052543664828399365e+99	1.008757277471399813e+105
-7.318019979530377737e+79	-1.850339787116844131e+85	-1.130174271248729628e+85	-8.672152763956060994e+86	-9.259635605257545847e+86	-4.903792991583340448e+84	-7.318019979530377737e+79	0.000000000000000000e+00	0.000000000000000000e+00	-2.802237202470985340e+87	-7.278739140169300767e+86	-1.097702996929556661e+84	-3.366289190583973991e+84	-5.220187585398336573e+84	-3.615687311486369238e+84	-2.359339672799933154e+85	-6.543263456784906864e+82	-7.318019979530377737e+79	1.219669996588396242e+85
-8.217673103531451165e+60	-2.487584310299728388e+66	-1.269114150702270647e+66	-7.593705770938305673e+67	-8.173078186545123374e+67	-5.506649050554586016e+65	-8.217673103531451165e+60	0.000000000000000000e+00	0.000000000000000000e+00	-3.242796984019523154e+68	-6.006492227042495622e+67	-1.232650965529717568e+65	-3.780129627624467272e+65	-5.861940147185768230e+65	-4.060187926992819114e+65	-2.657400504307124080e+66	-3.147231837434153478e+64	-8.217673103531451165e+60	1.369612183921908420e+66
-3.918802192203075162e+81	-9.897303019561244570e+86	-6.052087072909649633e+86	-4.649682651087340691e+88	-4.964491954138280374e+88	-2.625982817658293514e+86	-3.918802192203075162e+81	0.000000000000000000e+00	0.000000000000000000e+00	-1.500338296099646611e+89	-3.903560376716503774e+88	-5.878203288304612239e+85	-1.802649008413414402e+86	-2.795412230438193443e+86	-1.936201787123695378e+86	-1.263497589012388245e+87	-3.439361347168286092e+84	-3.918802192203075162e+81	6.531336987005125507e+86
-2.419323296995400053e+93	-6.194604463343963130e+98	-3.736334352386281404e+98	-2.807928318679733055e+100	-3.000455384501341635e+100	-1.621184509111122779e+98	-2.419323296995400053e+93	0.000000000000000000e+00	0.000000000000000000e+00	-9.279363459350669065e+100	-2.349285818216285778e+100	-3.628984945493100450e+97	-1.112888716617884179e+98	-1.725783951856718985e+98	-1.195339254579487281e+98	-7.792747844966193521e+98	0.000000000000000000e+00	-2.419323296995400053e+93	4.032205494992333800e+98
-3.316818758487414150e+96	-8.338123624172678104e+101	-5.122400914076472286e+101	-3.934940472146012951e+103	-4.201875785567181408e+103	-2.222594722031152199e+101	-3.316818758487414150e+96	0.000000000000000000e+00	0.000000000000000000e+00	-1.268691002925518398e+104	-3.306053054390730217e+103	-4.975228137731121818e+100	-1.525736628904210660e+101	-2.365997381054355409e+101	-1.638773812193461536e+101	-1.069406491830078235e+102	0.000000000000000000e+00	-3.316818758487414150e+96	5.528031264145690184e+101
-7.533432701139931960e+74	-1.928912762206642495e+80	-1.163442001638064584e+80	-8.677336312138633343e+81	-9.342996341161084632e+81	-5.048140697312699655e+79	-7.533432701139931960e+74	0.000000000000000000e+00	0.000000000000000000e+00	-2.912625271399809256e+82	-7.315223376664359572e+81	-1.130014905170989841e+79	-3.465379042524368625e+79	-5.373848660146484508e+79	-3.722118428979217696e+79	-2.261157632405069821e+80	0.000000000000000000e+00	-7.533432701139931960e+74	1.255572116856655408e+80
-7.488056488098330359e+74	-1.917294319471591762e+80	-1.156434227861856534e+80	-8.626073226277938620e+81	-9.286720562343908732e+81	-5.017734172580544510e+79	-7.488056488098330359e+74	0.000000000000000000e+00	0.000000000000000000e+00	-2.894780657094072102e+82	-7.271161506391569280e+81	-1.123208473214749518e+79	-3.444505984525232032e+79	-5.341480294843475282e+79	-3.699698949639623246e+79	-2.250046013121117263e+80	0.000000000000000000e+00	-7.488056488098330359e+74	1.248009414683055006e+80
-2.288242328141290497e+80	-5.785753296886213782e+85	-3.533896618048778176e+85	-2.696800625040587770e+87	-2.895358333863723462e+87	-1.533347370350265225e+85	-2.288242328141290497e+80	0.000000000000000000e+00	0.000000000000000000e+00	-8.814224144760294683e+87	-2.275932269252691669e+87	-3.432363492211935627e+84	-1.052591470944993627e+85	-1.632279527407453993e+85	-1.130574769488048780e+85	-7.005823270184711901e+85	-2.045986817182229655e+83	-2.288242328141290497e+80	3.813737213568817134e+85
-1.774232837169766230e+66	-5.370807177357065706e+71	-2.740074923794600370e+71	-1.581272466967636471e+73	-1.764604592642248752e+73	-1.188910467132731714e+71	-1.774232837169766230e+66	0.000000000000000000e+00	0.000000000000000000e+00	-7.205309861871988566e+73	-1.296720860198569309e+73	-2.661349255754649141e+70	-8.161471050980924440e+70	-1.265619423847766453e+71	-8.766129601888380450e+70	-4.281373094674984636e+71	-6.795016060887342470e+69	-1.774232837169766230e+66	2.957054728616276769e+71
-2.344626589352359273e+80	-5.928319239829601343e+85	-3.620974873509085311e+85	-2.763492900282781227e+87	-2.966702456200987116e+87	-1.571130369814033837e+85	-2.344626589352359273e+80	0.000000000000000000e+00	0.000000000000000000e+00	-9.030691859556526496e+87	-2.332013200013413268e+87	-3.516939884028538967e+84	-1.078528231102085364e+85	-1.672500300404682853e+85	-1.158433105267213770e+85	-7.184472433149923987e+85	-2.096401694013965129e+83	-2.344626589352359273e+80	3.907710982253932492e+85
-3.573852759358879419e+67	-1.081846398548276529e+73	-5.519356942392337654e+72	-3.186743067682721179e+74	-3.554458501992219505e+74	-2.394832777625119440e+72	-3.573852759358879419e+67	0.000000000000000000e+00	0.000000000000000000e+00	-1.450900260539927528e+75	-2.611996197596836305e+74	-5.360779139038318861e+71	-1.643972269305084490e+72	-2.549348301676000577e+72	-1.765769171344035005e+72	-8.663309205882167692e+72	-1.368726042621794720e+71	-3.573852759358879419e+67	5.956421265598131545e+72
-1.390005605828450593e+103	-3.392209063955916253e+108	-2.146685274149294119e+108	-1.650067933352072558e+110	-1.763976931109402142e+110	-9.314404397896351090e+107	-1.390005605828450593e+103	0.000000000000000000e+00	0.000000000000000000e+00	-5.315783099981613195e+110	-1.386515083538395186e+110	-2.085008408742675922e+107	-6.394025786810873348e+107	-9.915373321576281310e+107	-6.867739697277208539e+107	-4.481646803128409572e+108	0.000000000000000000e+00	-1.390005605828450593e+103	2.316676009714084357e+108
-1.803251259324267616e+74	-3.662015729035467882e+79	-2.784890152781384606e+79	-1.610327471287615905e+81	-1.854751444287280178e+81	-1.208355663454426140e+79	-1.803251259324267616e+74	0.000000000000000000e+00	0.000000000000000000e+00	-7.327350489176157868e+81	-1.321121887612598487e+81	-2.704876888986401185e+78	-8.294955792891629697e+78	-1.286319231651310842e+79	-8.909503822069340774e+78	-4.351396988528953965e+79	-6.906151781335390455e+77	-1.803251259324267616e+74	3.005418765540445743e+79
-1.514085209487874776e+76	-3.074781633216376444e+81	-2.338310298452138184e+81	-1.352764343631436840e+83	-1.557326919668411035e+83	-1.014585975402475615e+81	-1.514085209487874776e+76	0.000000000000000000e+00	0.000000000000000000e+00	-6.150352006968823909e+83	-1.109269215602548302e+83	-2.271127814231811890e+80	-6.964791963644223339e+80	-1.080047449434683940e+81	-7.480792203037691398e+80	-3.670265457774320466e+81	-5.798694004803645583e+79	-1.514085209487874776e+76	2.523475349146457866e+81
-7.808112687267131790e+76	-1.808095633719771856e+82	-1.205862800435588420e+82	-8.993355848036261576e+83	-9.750741931553606280e+83	-5.232203298216559508e+81	-7.808112687267131790e+76	0.000000000000000000e+00	0.000000000000000000e+00	-3.019834921390150745e+84	-7.581578280638862025e+83	-1.171216903090069720e+81	-3.591731836142880222e+81	-5.569787050250553583e+81	-3.857832316524943906e+81	-2.343602750286915800e+82	0.000000000000000000e+00	-7.808112687267131790e+76	1.301352114544521939e+82
-1.332866210390512483e+76	-3.086468743297806983e+81	-2.058440810784479875e+81	-1.535369033775839472e+83	-1.664478340329194427e+83	-8.931514261389984602e+80	-1.332866210390512483e+76	0.000000000000000000e+00	0.000000000000000000e+00	-5.154405164928304580e+83	-1.294196167042128914e+83	-1.999299315585768841e+80	-6.131184567796358094e+80	-9.507778967452322826e+80	-6.585425372297444659e+80	-4.005058331864500609e+81	0.000000000000000000e+00	-1.332866210390512483e+76	2.221443683984187706e+81
-5.138018727004735169e+85	-1.253896647857962085e+91	-7.935010544788848203e+90	-5.924361792459958057e+92	-6.390696677383656397e+92	-3.442977785601328364e+90	-5.138018727004735169e+85	0.000000000000000000e+00	0.000000000000000000e+00	-1.985877798854454678e+93	-4.995361421924596163e+92	-7.707028090507102672e+89	-2.363488614422178319e+90	-3.665120025263377710e+90	-2.538592292638499824e+90	-1.542174825328825666e+91	0.000000000000000000e+00	-5.138018727004735169e+85	8.563364545007893115e+90
-1.029234151391572483e+85	-2.511772184690282979e+90	-1.589520061774855155e+90	-1.186890180404045461e+92	-1.280167243645363153e+92	-6.896880894572404332e+89	-1.029234151391572483e+85	0.000000000000000000e+00	0.000000000000000000e+00	-3.977643547278948743e+92	-1.000657422084951078e+92	-1.543851227087358748e+89	-4.734477096401233307e+89	-7.341870279926550242e+89	-5.085240095195481246e+89	-3.092690610157018018e+90	0.000000000000000000e+00	-1.029234151391572483e+85	1.715390252319287448e+90
-2.390774489513767146e+85	-5.834513802819933168e+90	-3.692244382994525460e+90	-2.819744463980652968e+92	-3.031408979463000964e+92	-1.602054000799026026e+90	-2.390774489513767146e+85	0.000000000000000000e+00	0.000000000000000000e+00	-9.207069317650327146e+92	-2.380017728710167019e+92	-3.586161734270650608e+89	-1.099756265176332823e+90	-1.705419135853153805e+90	-1.181233859778962005e+90	-7.319742033617916004e+90	-2.137663930189613593e+88	-2.390774489513767146e+85	3.984624149189611887e+90
-3.818427605773346361e+80	-9.318598917911438052e+85	-5.897071405574192559e+85	-3.425548808893074649e+87	-3.864912751023243453e+87	-2.558721974582709660e+85	-3.818427605773346361e+80	0.000000000000000000e+00	0.000000000000000000e+00	-1.548455578502341691e+88	-2.813149078828669470e+87	-5.727641408660019828e+84	-1.756476698655739356e+85	-2.723811692118320291e+85	-1.886608711460494873e+85	-9.214187040636971115e+85	-1.462394132551095387e+84	-3.818427605773346361e+80	6.364046009622243755e+85
-1.151525214521307353e+84	-2.810214760065543611e+89	-1.778382914758962342e+89	-1.358258418483370138e+91	-1.460089142948774593e+91	-7.716351270420372750e+88	-1.151525214521307353e+84	0.000000000000000000e+00	0.000000000000000000e+00	-4.434263596473973508e+91	-1.146344181619103667e+91	-1.727287821781961187e+88	-5.297015986798013976e+88	-8.214213196918659661e+88	-5.689455779906875598e+88	-3.528536781667484772e+89	-1.029613594499533093e+87	-1.151525214521307353e+84	1.919208690868845779e+89
-1.394112209811609879e+80	-3.402230936670197707e+85	-2.153027396987105816e+85	-1.251284964553757925e+87	-1.411083988579855835e+87	-9.341922682744102579e+84	-1.394112209811609879e+80	0.000000000000000000e+00	0.000000000000000000e+00	-5.651588982886135079e+87	-1.027083889946118191e+87	-2.091168314717414932e+84	-6.412916165133406425e+84	-9.944667096656152143e+84	-6.888029606237202735e+84	-3.379441167425230552e+85	-5.339217411543497998e+83	-1.394112209811609879e+80	2.323520349686016611e+85
-3.452928978971086823e+87	-8.096397322828596505e+92	-5.332605682135208633e+92	-4.069176076424875405e+94	-4.391388657865136277e+94	-2.313801953926893492e+92	-3.452928978971086823e+87	0.000000000000000000e+00	0.000000000000000000e+00	-1.330411823869294176e+95	-3.434091005163048321e+94	-5.179393468456630201e+91	-1.588347330326699967e+92	-2.463089338332708636e+92	-1.706023149930034602e+92	-1.057169946280143206e+93	-3.087368450779363612e+90	-3.452928978971086823e+87	5.754881631618477873e+92
-2.035980734778801759e+86	-4.773949615177334982e+91	-3.144310960671562513e+91	-2.399552993251978871e+93	-2.589332928881657686e+93	-1.364307297074050436e+91	-2.035980734778801759e+86	0.000000000000000000e+00	0.000000000000000000e+00	-7.843996411536594505e+93	-2.024873135407654814e+93	-3.053971102168202319e+90	-9.365511379982487533e+90	-1.452332924142211916e+91	-1.005937361439510262e+91	-6.238710901714660146e+91	-1.820432081062879490e+89	-2.035980734778801759e+86	3.393301224631335769e+91
-6.085846049716746171e+77	-1.485207113203348880e+83	-9.398808206877801396e+82	-7.658126047004455975e+84	-8.156852542150831148e+84	-4.078115294838441733e+82	-6.085846049716746171e+77	0.000000000000000000e+00	0.000000000000000000e+00	-2.306836622308214682e+85	-6.504215542467892635e+84	-9.128769074575118698e+81	-2.799489182869703135e+82	-4.341236848797945876e+82	-3.006894816244049943e+82	-1.962194424157656643e+83	0.000000000000000000e+00	-6.085846049716746171e+77	1.014307674952790966e+83
-3.233679884157974400e+17	-2.872585630427000498e+22	-4.994003592163524765e+22	-4.354177050578964676e+24	-5.282430353502930991e+24	-2.166883500907784936e+22	-3.233679884157974400e+17	0.000000000000000000e+00	0.000000000000000000e+00	-1.311247118765852839e+25	-4.140216848417120489e+24	-4.850519826236961718e+21	-1.487492746712668176e+22	-2.306691650699355226e+22	-1.597696557164771934e+22	-1.725437691521959199e+21	-1.238445500967768293e+21	-3.233679884157974400e+17	5.389466473596623992e+22
-6.282476095843999744e+18	-5.580932931808086060e+23	-9.702478078932090230e+23	-8.428048594344184297e+25	-1.022667071723587953e+26	-4.209876761031571082e+23	-6.282476095843999744e+18	0.000000000000000000e+00	0.000000000000000000e+00	-2.538117056382187383e+26	-8.031609903001407822e+25	-9.423714143765999177e+22	-2.889939004088239658e+23	-4.481499615035386380e+23	-3.104045789434603037e+23	-3.352224536807427224e+22	0.000000000000000000e+00	-6.282476095843999744e+18	1.047079349307333182e+24
-1.367948913270093878e+45	-1.215194617954933399e+50	-2.112621543101790204e+50	-1.306273010672817586e+52	-1.698953530224264411e+52	-9.166602868674345051e+49	-1.367948913270093878e+45	0.000000000000000000e+00	0.000000000000000000e+00	-5.812567325878880021e+52	-1.215761074885902933e+52	-2.051923369905140850e+49	-6.292565001042432115e+49	-9.758035581326668841e+49	-6.758761990684879779e+49	-7.299147409723675508e+48	-5.239016346338914411e+48	-1.367948913270093878e+45	2.279914855450156512e+50
-5.923245144018384555e+47	-5.261816102936332148e+52	-9.147691975142912990e+52	-7.280449104961068378e+54	-8.976226310128617153e+54	-3.969156698931479470e+52	-5.923245144018384555e+47	0.000000000000000000e+00	0.000000000000000000e+00	-2.428274026554707883e+55	-6.906678712909676148e+54	-8.884867716027577476e+51	-2.724692766248456809e+52	-4.225248202733114421e+52	-2.926556960756603717e+52	-3.160544888095810085e+51	0.000000000000000000e+00	-5.923245144018384555e+47	9.872075240030641876e+52
-2.014920558270835798e+57	-1.789921095930592465e+62	-3.111786220777661135e+62	-2.533529901181665854e+64	-3.110745690047885137e+64	-1.350194907896356593e+62	-2.014920558270835798e+57	0.000000000000000000e+00	0.000000000000000000e+00	-8.240493323754926324e+64	-2.404942498406324454e+64	-3.022380837406253454e+61	-9.268634568045844991e+61	-1.437309998233196077e+62	-9.955319494304545161e+61	-1.075128027884013482e+61	-1.801601538959487195e+60	-2.014920558270835798e+57	3.358200930451392980e+62
-3.233679884157974400e+17	-2.872585630427000498e+22	-4.994003592163524765e+22	-4.351482317342166263e+24	-5.274346153792535752e+24	-2.166883500907784936e+22	-3.233679884157974400e+17	0.000000000000000000e+00	0.000000000000000000e+00	-1.310438698794813423e+25	-4.132132648706725787e+24	-4.850519826236961718e+21	-1.487492746712668176e+22	-2.306691650699355226e+22	-1.597696557164771934e+22	-3.072804309921115406e+21	-1.238445500967768293e+21	-3.233679884157974400e+17	5.389466473596623992e+22
-6.282476095843999744e+18	-5.580932931808086060e+23	-9.702478078932090230e+23	-8.422813197597647231e+25	-1.021096452699627005e+26	-4.209876761031571082e+23	-6.282476095843999744e+18	0.000000000000000000e+00	0.000000000000000000e+00	-2.536546437358226435e+26	-8.015903712761798343e+25	-9.423714143765999177e+22	-2.889939004088239658e+23	-4.481499615035386380e+23	-3.104045789434603037e+23	-5.969922910075760096e+22	0.000000000000000000e+00	-6.282476095843999744e+18	1.047079349307333182e+24
-1.367103952969827916e+45	-1.214444011554863772e+50	-2.111316610354601409e+50	-1.304627575568613520e+52	-1.695388400547489486e+52	-9.160940803784934180e+49	-1.367103952969827916e+45	0.000000000000000000e+00	0.000000000000000000e+00	-5.806461282346158807e+52	-1.212494405508477452e+52	-2.050655929454741892e+49	-6.288678183661208156e+49	-9.752008197851440014e+49	-6.754587210833325960e+49	-1.148749398557738140e+49	-5.235780289215613028e+48	-1.367103952969827916e+45	2.278506588283046581e+50
-1.147877681671317355e+47	-1.019698007218020182e+52	-1.772749768372201777e+52	-1.095924831873359239e+54	-1.423519040030049210e+54	-7.691909213584802176e+51	-1.147877681671317355e+47	0.000000000000000000e+00	0.000000000000000000e+00	-4.873833055817190072e+54	-1.018061036405495720e+54	-1.721816522506975856e+51	-5.280237335688059602e+51	-8.188194129255396042e+51	-5.671434049601644595e+51	-1.090770767008169209e+51	-4.396180207854199606e+50	-1.147877681671317355e+47	1.913129469452195558e+52
-4.143710514749770526e+48	-3.680996173936046421e+53	-6.399429113848294874e+53	-5.089990946569565689e+55	-6.269950742908534906e+55	-2.776693509749630114e+53	-4.143710514749770526e+48	0.000000000000000000e+00	0.000000000000000000e+00	-1.697789229843952088e+56	-4.822162253514109002e+55	-6.215565772124655819e+52	-1.906106836784894508e+53	-2.955846833854836540e+53	-2.047324491127566582e+53	-3.798772128969054813e+52	0.000000000000000000e+00	-4.143710514749770526e+48	6.906184191249617671e+53
-4.008275460123158837e+48	-3.560684700409406010e+53	-6.190267052809502429e+53	-4.924164211163064120e+55	-6.065020616069483032e+55	-2.685938705369428322e+53	-4.008275460123158837e+48	0.000000000000000000e+00	0.000000000000000000e+00	-1.642136755884285575e+56	-4.664552351495529273e+55	-6.012413190184738226e+52	-1.843806711656653028e+53	-2.859236494887852968e+53	-1.980408739337650269e+53	-3.808863755982031231e+52	0.000000000000000000e+00	-4.008275460123158837e+48	6.680459100205264223e+53
-1.832445136220813770e+59	-1.627822096009489488e+64	-2.829976349100565118e+64	-2.302655187406535765e+66	-2.824731217743265579e+66	-1.227918431706340295e+64	-1.832445136220813770e+59	0.000000000000000000e+00	0.000000000000000000e+00	-7.489918171562215125e+66	-2.182847040055075034e+66	-2.748667704331220401e+63	-8.429247626615742466e+63	-1.307144197170847168e+64	-9.053744929039796555e+63	-1.694234395228487834e+63	-1.638444733675944528e+62	-1.832445136220813770e+59	3.054075227034689367e+64
-1.836817128278701100e+59	-1.631705882287579587e+64	-2.836728329761657896e+64	-2.308337679043028564e+66	-2.831470684156491924e+66	-1.230848096297677229e+64	-1.836817128278701100e+59	0.000000000000000000e+00	0.000000000000000000e+00	-7.507222302651867470e+66	-2.188055048597358520e+66	-2.755225692418051614e+63	-8.449358790082024560e+63	-1.310262884838806813e+64	-9.075346067399405950e+63	-1.745435476146835580e+63	-1.642353864280363151e+62	-1.836817128278701100e+59	3.061361880464501826e+64
-1.638838027599293050e+35	-3.999466756297429997e+40	-2.530975016080232755e+40	-2.192170022109689270e+42	-2.534174486714974233e+42	-1.098182630897573568e+40	-1.638838027599293050e+35	0.000000000000000000e+00	0.000000000000000000e+00	-6.601819816489870003e+42	-2.088755573240710543e+42	-2.458257041398939455e+39	-7.538654926956748104e+39	-1.169037793020829105e+40	-8.097170926762586391e+39	-8.744566575598560365e+38	0.000000000000000000e+00	-1.638838027599293050e+35	2.731396712665488377e+40
-5.929487535408757151e+51	-1.518227431521952347e+57	-9.157332547538448272e+56	-7.267243601236403139e+58	-8.490415856152950326e+58	-3.973339714998182887e+56	-5.929487535408757151e+51	0.000000000000000000e+00	0.000000000000000000e+00	-2.423717831330380002e+59	-6.893079299930779136e+58	-8.894231303113136347e+55	-2.727564266288028509e+56	-4.229701108591579854e+56	-2.929641201494758815e+56	-3.163875724101855900e+55	0.000000000000000000e+00	-5.929487535408757151e+51	9.882479225681262220e+56
-1.801052043732390420e+57	-4.553907019259066954e+62	-2.781493746532397932e+62	-2.258193842310232757e+64	-2.631200993741067222e+64	-1.206881972751668564e+62	-1.801052043732390420e+57	0.000000000000000000e+00	0.000000000000000000e+00	-7.344294604081238697e+64	-2.143255015756437040e+64	-2.701578065598585660e+61	-8.284839401168996024e+61	-1.284750457862438476e+62	-8.898637937672994759e+61	-9.610113530015413670e+60	-1.610375218226473157e+60	-1.801052043732390420e+57	3.001753406220650657e+62
-1.532455951551499223e+49	-4.638920693580203991e+54	-2.366681551990841746e+54	-1.456273010060000360e+56	-1.759269275411204135e+56	-1.026896179041407132e+54	-1.532455951551499223e+49	0.000000000000000000e+00	0.000000000000000000e+00	-6.494880893361648079e+56	-1.354876274160318532e+56	-2.298683927327249103e+53	-7.049297377136897193e+53	-1.093151912106736233e+54	-7.571558365425647635e+53	-8.176929548153542149e+52	-5.869050885116984206e+52	-1.532455951551499223e+49	2.554093252585832186e+54
-2.027600789621340598e+50	-4.117621404895341399e+55	-3.131369210802159053e+55	-1.930392463407678050e+57	-2.396609452482289517e+57	-1.358691909790611019e+55	-2.027600789621340598e+50	0.000000000000000000e+00	0.000000000000000000e+00	-8.598128365312064198e+57	-1.796233891628127573e+57	-3.041401184432011093e+54	-9.326963632258166718e+54	-1.446355229929889635e+55	-1.001796998136111946e+55	-1.081893987995453733e+54	-7.765373090784797658e+53	-2.027600789621340598e+50	3.379334649368901154e+55
-1.498947642055231128e+52	-3.471057341672671112e+57	-2.314932268206907254e+57	-1.837055518158817143e+59	-2.159217502270109653e+59	-1.004442316695140161e+57	-1.498947642055231128e+52	0.000000000000000000e+00	0.000000000000000000e+00	-6.128990081571807206e+59	-1.742468474365555418e+59	-2.248421463082846408e+56	-6.895159153454062375e+56	-1.069249317999398106e+57	-7.406000509866485249e+56	-7.998134793399703463e+55	0.000000000000000000e+00	-1.498947642055231128e+52	2.498246070092051777e+57
-9.863614120526947036e+60	-2.407144336880070813e+66	-1.523308617867506780e+66	-1.210079182948232854e+68	-1.415920151338842156e+68	-6.609591382808239021e+65	-9.863614120526947036e+60	0.000000000000000000e+00	0.000000000000000000e+00	-4.030634436898773605e+68	-1.147837509216460008e+68	-1.479542118079041985e+65	-4.537262495442395920e+65	-7.036044739309221615e+65	-4.873414464669954021e+65	-5.263060101144503438e+64	0.000000000000000000e+00	-9.863614120526947036e+60	1.643935686754491115e+66
-1.881754055279480389e+62	-4.592285912868943272e+67	-2.906127646608729612e+67	-2.361036320906599595e+69	-2.754070749732914770e+69	-1.260960256186021011e+67	-1.881754055279480389e+62	0.000000000000000000e+00	0.000000000000000000e+00	-7.671722942021380545e+69	-2.240947285318016131e+69	-2.822631082919220639e+66	-8.656068654285609809e+66	-1.342317892766029276e+67	-9.297370436324856641e+66	-1.004072601329542726e+66	-1.682533332651161287e+65	-1.881754055279480389e+62	3.136256758799133793e+67
-3.005445165769883281e+57	-7.334573536824520167e+62	-4.641524359735310445e+62	-2.873668102962833263e+64	-3.503168009994855210e+64	-2.013943796507122436e+62	-3.005445165769883281e+57	0.000000000000000000e+00	0.000000000000000000e+00	-1.272009629668415986e+65	-2.674809317216975901e+64	-4.508167748654824585e+61	-1.382504776254146389e+62	-2.143884218249183414e+62	-1.484930347503583815e+62	-1.603655449702046725e+61	-1.151035407737102501e+61	-3.005445165769883281e+57	5.009075276283138580e+62
-2.717764949086580429e+64	-6.372591209338695426e+69	-4.197239184029090413e+69	-3.407379776914745290e+71	-3.988024419795313224e+71	-1.821169762774668906e+69	-2.717764949086580429e+64	0.000000000000000000e+00	0.000000000000000000e+00	-1.108525406877272780e+72	-3.233938528959635174e+71	-4.076647423629870172e+68	-1.250171876579826987e+69	-1.938672330348427040e+69	-1.342793306044697538e+69	-1.450154080750114554e+68	-2.430036010455154977e+67	-2.717764949086580429e+64	4.529608248477633843e+69
-2.176096001754556624e+28	-5.310606338735202769e+33	-3.360701009056354306e+33	-2.921687724879272475e+35	-3.377477850880903352e+35	-1.458198303949058827e+33	-2.176096001754556624e+28	0.000000000000000000e+00	0.000000000000000000e+00	-8.798670184728381278e+35	-2.777703794144513567e+35	-3.264144002631835014e+32	-1.001004160807096090e+33	-1.552281814584917121e+33	-1.075165512546891342e+33	-1.161128558269535480e+32	-8.334085004052993096e+31	-2.176096001754556624e+28	3.626826669590927729e+33
-1.638838027599293050e+35	-3.999466756297429997e+40	-2.530975016080232755e+40	-2.190804323753356524e+42	-2.530077391645975995e+42	-1.098182630897573568e+40	-1.638838027599293050e+35	0.000000000000000000e+00	0.000000000000000000e+00	-6.597722721420872074e+42	-2.084658478171712304e+42	-2.458257041398939455e+39	-7.538654926956748104e+39	-1.169037793020829105e+40	-8.097170926762586391e+39	-1.557305835726228040e+39	0.000000000000000000e+00	-1.638838027599293050e+35	2.731396712665488377e+40
-1.004375325578602803e+50	-2.571672782396881717e+55	-1.551128795522702706e+55	-1.230203486537579899e+57	-1.435852994571624264e+57	-6.730302317113458589e+54	-1.004375325578602803e+50	0.000000000000000000e+00	0.000000000000000000e+00	-4.103142465249216999e+57	-1.165285696110535528e+57	-1.506562988367904341e+54	-4.620126497661573359e+54	-7.164543989127367373e+54	-4.962417608618760602e+54	-9.207672640864053332e+53	0.000000000000000000e+00	-1.004375325578602803e+50	1.673958875964338006e+55
-5.890121393807045049e+51	-1.508147849484551791e+57	-9.096536593822775047e+56	-7.215271297626782624e+58	-8.420505986460894028e+58	-3.946960529121110687e+56	-5.890121393807045049e+51	0.000000000000000000e+00	0.000000000000000000e+00	-2.406035756680771087e+59	-6.833774221408673684e+58	-8.835182090710566611e+55	-2.709455841151240572e+56	-4.201619927582358973e+56	-2.910191178252184862e+56	-5.597087854465143942e+55	0.000000000000000000e+00	-5.890121393807045049e+51	9.816868989678408604e+56
-1.799936353661608173e+57	-4.551086029792196822e+62	-2.779770706398300356e+62	-2.255387445502767773e+64	-2.625348485684371273e+64	-1.206134350694720759e+62	-1.799936353661608173e+57	0.000000000000000000e+00	0.000000000000000000e+00	-7.335522495915249032e+64	-2.137704773525212444e+64	-2.699904530492412299e+61	-8.279707226843397261e+61	-1.283954598945280303e+62	-8.893125536171273368e+61	-1.664177562164224508e+61	-1.609377645920075145e+60	-1.799936353661608173e+57	2.999893922769346847e+62
-1.531506647562751492e+49	-4.636047041053068126e+54	-2.365215473807566036e+54	-1.454431484420437471e+56	-1.755361225211296439e+56	-1.026260052020720626e+54	-1.531506647562751492e+49	0.000000000000000000e+00	0.000000000000000000e+00	-6.488039293917776753e+56	-1.351218731577755899e+56	-2.297259971344127535e+53	-7.044930578788657377e+53	-1.092474741928096096e+54	-7.566868044278042623e+53	-1.286893609262877113e+53	-5.865415209057411543e+52	-1.531506647562751492e+49	2.552511079271252665e+54
-1.844288335215324186e+57	-4.663228708188628365e+62	-2.848266650070382358e+62	-2.311151536757919837e+64	-2.690039332875871778e+64	-1.235854539613896778e+62	-1.844288335215324186e+57	0.000000000000000000e+00	0.000000000000000000e+00	-7.515707878396716674e+64	-2.190379659773165929e+64	-2.766432502822986537e+61	-8.483726341990491513e+61	-1.315592345786931190e+62	-9.112259806631874293e+61	-1.752534990538361939e+61	-1.649034096838244358e+60	-1.844288335215324186e+57	3.073813892025540317e+62
-3.084927267550561308e+50	-9.338430200973518981e+55	-4.764274265732505943e+55	-2.931031094906975296e+57	-3.535839505935549807e+57	-2.067204620440185105e+55	-3.084927267550561308e+50	0.000000000000000000e+00	0.000000000000000000e+00	-1.306484342044297389e+58	-2.721771737721762678e+57	-4.627390901325841564e+54	-1.419066543073258216e+55	-2.200581450852733680e+55	-1.524200864351381178e+55	-2.931452135989920775e+54	-1.181475728017405671e+54	-3.084927267550561308e+50	5.141545445917601465e+55
-2.026344760359796897e+50	-4.115070679427596250e+55	-3.129429434798126991e+55	-1.927953707116489794e+57	-2.391396002211837047e+57	-1.357850246675832669e+55	-2.026344760359796897e+50	0.000000000000000000e+00	0.000000000000000000e+00	-8.589073286422998459e+57	-1.791392353460001999e+57	-3.039517140539695342e+54	-9.321185897655065443e+54	-1.445459262389988506e+55	-1.001176419198568379e+55	-1.702695921313976553e+54	-7.760562708051296232e+53	-2.026344760359796897e+50	3.377241267266328158e+55
-1.701403847699911846e+52	-3.455185526421494849e+57	-2.627599895945392498e+57	-1.619539019554198639e+59	-2.007916144938220802e+59	-1.140107882670631477e+57	-1.701403847699911846e+52	0.000000000000000000e+00	0.000000000000000000e+00	-7.209500066569569190e+59	-1.504127975920478445e+59	-2.552105771549867789e+56	-7.826457699419594204e+56	-1.213668078025937051e+57	-8.406296130715724665e+56	-1.616759006276841210e+56	-6.516093169382712819e+55	-1.701403847699911846e+52	2.835673079499853157e+57
-6.141878290799081430e+53	-1.422251927606196281e+59	-9.485342812425195036e+58	-7.522555051490789119e+60	-8.833187352844044762e+60	-4.115662406200646666e+58	-6.141878290799081430e+53	0.000000000000000000e+00	0.000000000000000000e+00	-2.509917246143143729e+61	-7.125574801621733359e+60	-9.212817436198621973e+57	-2.825264013767577368e+58	-4.381206514103344994e+58	-3.034579225918010329e+58	-5.630604741223480375e+57	0.000000000000000000e+00	-6.141878290799081430e+53	1.023646381799846973e+59
-5.941134146423298937e+53	-1.375766352220923153e+59	-9.175319243601993489e+58	-7.277480160401453356e+60	-8.544479151003894421e+60	-3.981144089628008354e+58	-5.941134146423298937e+53	0.000000000000000000e+00	0.000000000000000000e+00	-2.427643097528552547e+61	-6.892679040909567559e+60	-8.911701219634948552e+57	-2.732921707354717426e+58	-4.238009024448619898e+58	-2.935395559064823475e+58	-5.645562722638739355e+57	0.000000000000000000e+00	-5.941134146423298937e+53	9.901890244038831787e+58
-4.041576619222002516e+62	-9.863178092886919149e+67	-6.241696419388915519e+67	-4.955154034695170977e+69	-5.792384718919032440e+69	-2.708253756579631731e+67	-4.041576619222002516e+62	0.000000000000000000e+00	0.000000000000000000e+00	-1.650607241324281365e+70	-4.693926765088215002e+69	-6.062364928833003915e+66	-1.859125244842121231e+67	-2.882991321711695285e+67	-1.996862176025206948e+67	-3.705140251362529476e+66	0.000000000000000000e+00	-4.041576619222002516e+62	6.735961032036670119e+67
-4.587720893386528009e+62	-1.119600405364579525e+68	-7.085146162320841916e+67	-5.625366028675823940e+69	-6.575118301885149892e+69	-3.074224124456823257e+67	-4.587720893386528009e+62	0.000000000000000000e+00	0.000000000000000000e+00	-1.873471866262269596e+70	-5.328224087056101740e+69	-6.881581340079791820e+66	-2.110351610957803005e+67	-3.272574237282390227e+67	-2.266701139004415852e+67	-4.359481778940548329e+66	0.000000000000000000e+00	-4.587720893386528009e+62	7.646201488977546667e+67
-1.880588373075883763e+62	-4.589441148991624297e+67	-2.904327400041157854e+67	-2.358103148043941866e+69	-2.747952922086119205e+69	-1.260179134484194597e+67	-1.880588373075883763e+62	0.000000000000000000e+00	0.000000000000000000e+00	-7.662558797228119762e+69	-2.235147320087426517e+69	-2.820882559613825831e+66	-8.650706516149065184e+66	-1.341486372794130463e+67	-9.291611033693327205e+66	-1.738746466103204852e+66	-1.681491060863662582e+65	-1.880588373075883763e+62	3.134313955126473179e+67
-3.003583395399948930e+57	-7.330030019663572028e+62	-4.638649094326145032e+62	-2.870045589064629511e+64	-3.495470792646192306e+64	-2.012696227285180088e+62	-3.003583395399948930e+57	0.000000000000000000e+00	0.000000000000000000e+00	-1.270668950786122689e+65	-2.667625239714435293e+64	-4.505375093099923400e+61	-1.381648361883976593e+62	-2.142556155385296979e+62	-1.484010483999206768e+62	-2.523849493294420824e+61	-1.150322380714923736e+61	-3.003583395399948930e+57	5.005972325666581429e+62
-1.539846772120253949e+62	-3.757885691674144897e+67	-2.378095725870643484e+67	-1.930999342691723138e+69	-2.250054556113108314e+69	-1.031848755586495318e+67	-1.539846772120253949e+62	0.000000000000000000e+00	0.000000000000000000e+00	-6.273714346363150682e+69	-1.830163599501835208e+69	-2.309770158180381036e+66	-7.083295151753168361e+66	-1.098424030779114592e+67	-7.608074931691750979e+66	-1.463239395207271424e+66	-1.376823668320900281e+65	-1.539846772120253949e+62	2.566411286867090090e+67
-1.566588104180206174e+56	-3.823145996104326934e+61	-2.419394281432958908e+61	-1.497627499420896371e+63	-1.823143306310533311e+63	-1.049768077630982551e+61	-1.566588104180206174e+56	0.000000000000000000e+00	0.000000000000000000e+00	-6.625399255632362897e+63	-1.391361389648057929e+63	-2.349882156270309493e+60	-7.206305279228948778e+60	-1.117499514315213779e+61	-7.740198505133562605e+60	-1.488650345997241067e+60	-5.999771340992826562e+59	-1.566588104180206174e+56	2.610980173633677135e+61
-2.716081386760345455e+64	-6.368643607290128330e+69	-4.194639138073385923e+69	-3.403145087190294099e+71	-3.979182171345278716e+71	-1.820041610465796187e+69	-2.716081386760345455e+64	0.000000000000000000e+00	0.000000000000000000e+00	-1.107201532957331015e+72	-3.225563410898114744e+71	-4.074122080140517630e+68	-1.249397437909758880e+69	-1.937471389222379682e+69	-1.341961491570551268e+69	-2.511223072784403176e+68	-2.428530686354197801e+67	-2.716081386760345455e+64	4.526802311267241726e+69
-2.722561627841932183e+64	-6.383838419249416422e+69	-4.204647038792957338e+69	-3.411544177570109736e+71	-3.988676017849130099e+71	-1.824384009214165427e+69	-2.722561627841932183e+64	0.000000000000000000e+00	0.000000000000000000e+00	-1.109759302087377245e+72	-3.233259214355424585e+71	-4.083842441762898189e+68	-1.252378348807288804e+69	-1.942093961193911681e+69	-1.345163249084141778e+69	-2.587114186856795717e+68	-2.434324866307095863e+67	-2.722561627841932183e+64	4.537602713069886919e+69
-1.167372457640475701e+27	-2.848888821178783373e+32	-1.802856948026984340e+32	-1.566374299810613257e+34	-1.808938498067710556e+34	-7.822543382441201149e+31	-1.167372457640475701e+27	0.000000000000000000e+00	0.000000000000000000e+00	-4.717151468912108992e+34	-1.487188118453563036e+34	-1.751058686460713734e+31	-5.369913305146188876e+31	-8.327256864502059640e+31	-5.767753838710062605e+31	-1.109295677872862058e+31	-4.470841950686748493e+30	-1.167372457640475701e+27	1.945620762734126161e+32
-1.638838027599293050e+35	-1.107681160350793908e+42	-2.530975016080232755e+40	-2.192170022109689270e+42	-3.988015011393351433e+41	-1.098182630897573568e+40	-1.638838027599293050e+35	0.000000000000000000e+00	0.000000000000000000e+00	-6.601819816489870003e+42	-2.088755573240710543e+42	-2.458257041398939455e+39	-7.538654926956748104e+39	-1.169037793020829105e+40	-8.097170926762586391e+39	-8.744566575598560365e+38	0.000000000000000000e+00	-1.638838027599293050e+35	2.731396712665488377e+40
-5.929487535408757151e+51	-3.726431979467604317e+58	-9.157332547538448272e+56	-7.267243601236403139e+58	-1.341197383522131360e+58	-3.973339714998182887e+56	-5.929487535408757151e+51	0.000000000000000000e+00	0.000000000000000000e+00	-2.423717831330380002e+59	-6.893079299930779136e+58	-8.894231303113136347e+55	-2.727564266288028509e+56	-4.229701108591579854e+56	-2.929641201494758815e+56	-3.163875724101855900e+55	0.000000000000000000e+00	-5.929487535408757151e+51	9.882479225681262220e+56
-1.801052043732390420e+57	-1.153466578605435258e+64	-2.781493746532397932e+62	-2.258193842310232757e+64	-4.153459769153779901e+63	-1.206881972751668564e+62	-1.801052043732390420e+57	0.000000000000000000e+00	0.000000000000000000e+00	-7.344294604081238697e+64	-2.143255015756437040e+64	-2.701578065598585660e+61	-8.284839401168996024e+61	-1.284750457862438476e+62	-8.898637937672994759e+61	-9.610113530015413670e+60	-1.610375218226473157e+60	-1.801052043732390420e+57	3.001753406220650657e+62
-1.532455951551499223e+49	-7.858463906323099365e+55	-2.366681551990841746e+54	-1.456273010060000360e+56	-2.803549080181883421e+55	-1.026896179041407132e+54	-1.532455951551499223e+49	0.000000000000000000e+00	0.000000000000000000e+00	-6.494880893361648079e+56	-1.354876274160318532e+56	-2.298683927327249103e+53	-7.049297377136897193e+53	-1.093151912106736233e+54	-7.571558365425647635e+53	-8.176929548153542149e+52	-5.869050885116984206e+52	-1.532455951551499223e+49	2.554093252585832186e+54
-2.176096001754556624e+28	-1.476936068193766716e+35	-3.360701009056354306e+33	-2.921687724879272475e+35	-5.298178412680738375e+34	-1.458198303949058827e+33	-2.176096001754556624e+28	0.000000000000000000e+00	0.000000000000000000e+00	-8.798670184728381278e+35	-2.777703794144513567e+35	-3.264144002631835014e+32	-1.001004160807096090e+33	-1.552281814584917121e+33	-1.075165512546891342e+33	-1.161128558269535480e+32	-8.334085004052993096e+31	-2.176096001754556624e+28	3.626826669590927729e+33
-1.638838027599293050e+35	-1.106315461994461162e+42	-2.530975016080232755e+40	-2.190804323753356524e+42	-3.974358027830023972e+41	-1.098182630897573568e+40	-1.638838027599293050e+35	0.000000000000000000e+00	0.000000000000000000e+00	-6.597722721420872074e+42	-2.084658478171712304e+42	-2.458257041398939455e+39	-7.538654926956748104e+39	-1.169037793020829105e+40	-8.097170926762586391e+39	-1.557305835726228040e+39	0.000000000000000000e+00	-1.638838027599293050e+35	2.731396712665488377e+40
-1.004375325578602803e+50	-6.304376881967324032e+56	-1.551128795522702706e+55	-1.230203486537579899e+57	-2.264110738260972221e+56	-6.730302317113458589e+54	-1.004375325578602803e+50	0.000000000000000000e+00	0.000000000000000000e+00	-4.103142465249216999e+57	-1.165285696110535528e+57	-1.506562988367904341e+54	-4.620126497661573359e+54	-7.164543989127367373e+54	-4.962417608618760602e+54	-9.207672640864053332e+53	0.000000000000000000e+00	-1.004375325578602803e+50	1.673958875964338006e+55
-5.890121393807045049e+51	-3.697178156552811236e+58	-9.096536593822775047e+56	-7.215271297626782624e+58	-1.327779243252182296e+58	-3.946960529121110687e+56	-5.890121393807045049e+51	0.000000000000000000e+00	0.000000000000000000e+00	-2.406035756680771087e+59	-6.833774221408673684e+58	-8.835182090710566611e+55	-2.709455841151240572e+56	-4.201619927582358973e+56	-2.910191178252184862e+56	-5.597087854465143942e+55	0.000000000000000000e+00	-5.890121393807045049e+51	9.816868989678408604e+56
-1.799936353661608173e+57	-1.151344522510570776e+64	-2.779770706398300356e+62	-2.255387445502767773e+64	-4.136811612590734744e+63	-1.206134350694720759e+62	-1.799936353661608173e+57	0.000000000000000000e+00	0.000000000000000000e+00	-7.335522495915249032e+64	-2.137704773525212444e+64	-2.699904530492412299e+61	-8.279707226843397261e+61	-1.283954598945280303e+62	-8.893125536171273368e+61	-1.664177562164224508e+61	-1.609377645920075145e+60	-1.799936353661608173e+57	2.999893922769346847e+62
-1.531506647562751492e+49	-7.844201713272234819e+55	-2.365215473807566036e+54	-1.454431484420437471e+56	-2.792418233779108789e+55	-1.026260052020720626e+54	-1.531506647562751492e+49	0.000000000000000000e+00	0.000000000000000000e+00	-6.488039293917776753e+56	-1.351218731577755899e+56	-2.297259971344127535e+53	-7.044930578788657377e+53	-1.092474741928096096e+54	-7.566868044278042623e+53	-1.286893609262877113e+53	-5.865415209057411543e+52	-1.531506647562751492e+49	2.552511079271252665e+54
-1.844288335215324186e+57	-1.179714642887594521e+64	-2.848266650070382358e+62	-2.311151536757919837e+64	-4.238746212644552839e+63	-1.235854539613896778e+62	-1.844288335215324186e+57	0.000000000000000000e+00	0.000000000000000000e+00	-7.515707878396716674e+64	-2.190379659773165929e+64	-2.766432502822986537e+61	-8.483726341990491513e+61	-1.315592345786931190e+62	-9.112259806631874293e+61	-1.752534990538361939e+61	-1.649034096838244358e+60	-1.844288335215324186e+57	3.073813892025540317e+62
-3.084927267550561308e+50	-1.580064428447009320e+57	-4.764274265732505943e+55	-2.931031094906975296e+57	-5.624792530610015688e+56	-2.067204620440185105e+55	-3.084927267550561308e+50	0.000000000000000000e+00	0.000000000000000000e+00	-1.306484342044297389e+58	-2.721771737721762678e+57	-4.627390901325841564e+54	-1.419066543073258216e+55	-2.200581450852733680e+55	-1.524200864351381178e+55	-2.931452135989920775e+54	-1.181475728017405671e+54	-3.084927267550561308e+50	5.141545445917601465e+55
-1.167372457640475701e+27	-7.913334510680693192e+33	-1.802856948026984340e+32	-1.566374299810613257e+34	-2.832493723551477296e+33	-7.822543382441201149e+31	-1.167372457640475701e+27	0.000000000000000000e+00	0.000000000000000000e+00	-4.717151468912108992e+34	-1.487188118453563036e+34	-1.751058686460713734e+31	-5.369913305146188876e+31	-8.327256864502059640e+31	-5.767753838710062605e+31	-1.109295677872862058e+31	-4.470841950686748493e+30	-1.167372457640475701e+27	1.945620762734126161e+32
-4.528482963783207509e+27	-4.022802366160749689e+32	-6.993660782249479291e+32	-3.707316202628730341e+33	0.000000000000000000e+00	-3.034528886559521053e+32	-4.528482963783207509e+27	0.000000000000000000e+00	-1.101678627271440055e+35	0.000000000000000000e+00	-9.436503414659742769e+34	-6.792724445674811447e+31	-2.083102163340275546e+32	-3.230317847498688219e+32	-2.237432862746007159e+32	-2.604981751152216548e+33	0.000000000000000000e+00	-4.528482963783207509e+27	7.547471606305345692e+32
-1.543129017539577219e+26	-1.370812943914324346e+31	-2.383164732699292751e+31	-1.257575029345534583e+32	0.000000000000000000e+00	-1.034048182771574836e+31	-1.543129017539577219e+26	0.000000000000000000e+00	-3.787470007048651041e+33	0.000000000000000000e+00	-3.243052924791171051e+33	-2.314693526309365784e+30	-7.098393480682054959e+30	-1.100765365844898324e+31	-7.624291849859542576e+30	-8.758998714582922094e+31	-5.909926949006991012e+29	-1.543129017539577219e+26	2.571881695899295578e+31
-1.987582291060607108e+25	-1.765635601892172820e+30	-3.069565775482422016e+30	-3.933869606256303474e+30	0.000000000000000000e+00	-1.331875580602561116e+30	-1.987582291060607108e+25	0.000000000000000000e+00	-5.332118182349544432e+32	0.000000000000000000e+00	-4.638055013186212551e+32	-2.981373436590911026e+29	-9.142878538878792875e+29	-1.417808700956566593e+30	-9.820246583672248435e+29	-5.241237752005223177e+30	0.000000000000000000e+00	-1.987582291060607108e+25	3.312637151767678949e+30
-1.544101546764737684e+25	-1.371676874042675214e+30	-2.384666679279636029e+30	-3.116145652663561623e+30	0.000000000000000000e+00	-1.034699872984472826e+30	-1.544101546764737684e+25	0.000000000000000000e+00	-4.171062209665537236e+32	0.000000000000000000e+00	-3.625944303113388508e+32	-2.316152320147106551e+29	-7.102867115117792860e+29	-1.101459103358846292e+30	-7.629096922255216657e+29	-4.012868012741711697e+30	-5.913651573851151563e+28	-1.544101546764737684e+25	2.573502577941229407e+30
-4.109217106765737755e+45	-3.650354529843563536e+50	-6.346158471870980116e+50	0.000000000000000000e+00	0.000000000000000000e+00	-2.753579534548543101e+50	-4.109217106765737755e+45	0.000000000000000000e+00	-1.070126328387617293e+53	0.000000000000000000e+00	-9.185903408929096620e+52	-6.163825660148607001e+49	-1.890239869112239397e+50	-2.931241536159559386e+50	-2.030281988110815532e+50	-1.485709254419847677e+51	0.000000000000000000e+00	-4.109217106765737755e+45	6.848695177942896390e+50
-8.697194272072466960e+47	-7.726007578357707957e+52	-1.343170041328434334e+53	0.000000000000000000e+00	0.000000000000000000e+00	-5.827975386391972997e+52	-8.697194272072466960e+47	0.000000000000000000e+00	-2.279743078335495449e+55	0.000000000000000000e+00	-1.955348135589204843e+55	-1.304579140810870013e+52	-4.000709365153335098e+52	-6.203998580745026097e+52	-4.297109745945564592e+52	-3.128048314006889482e+53	-3.330880452965886773e+51	-8.697194272072466960e+47	1.449532378678744507e+53
-3.936595179790148322e+39	-3.497008718046915352e+44	-6.079566058804477710e+44	0.000000000000000000e+00	0.000000000000000000e+00	-2.637905868985411993e+44	-3.936595179790148322e+39	0.000000000000000000e+00	-1.011276002389468122e+47	-3.895700872251160351e+44	-8.738102109861710889e+46	-5.904892769685222486e+43	-1.810833782703468150e+44	-2.808104561583639296e+44	-1.944992946430716734e+44	-1.038076831509099206e+45	0.000000000000000000e+00	-3.936595179790148322e+39	6.560991966316913874e+44
-2.847360297127675129e+40	-2.529405063948418283e+45	-4.397382567675563209e+45	0.000000000000000000e+00	0.000000000000000000e+00	-1.908011389504759978e+45	-2.847360297127675129e+40	0.000000000000000000e+00	-7.361129561269753260e+47	-2.873123671837467659e+45	-6.355919063539170689e+47	-4.271040445691512961e+44	-1.309785736678730631e+45	-2.031117011951075091e+45	-1.406823775604841848e+45	-7.399824889130353521e+45	-1.090491537794947469e+44	-2.847360297127675129e+40	4.745600495212792003e+45
-1.057085573522202405e+24	-2.579741584381499506e+29	-1.632533008989772946e+29	-3.745211085793077397e+29	0.000000000000000000e+00	-7.083512810079386846e+28	-1.057085573522202405e+24	0.000000000000000000e+00	-2.827595033446684737e+31	0.000000000000000000e+00	-2.540434388177896702e+31	-1.585628360283303801e+28	-4.862593638202131392e+28	-7.540543757791711202e+28	-5.222848401658497830e+28	-1.970253439924175348e+29	0.000000000000000000e+00	-1.057085573522202405e+24	1.761809289203670743e+29
-1.772325550946544696e+28	-4.325233490420557802e+33	-2.737129364991233325e+33	-6.348172434337045061e+33	0.000000000000000000e+00	-1.187632397813361290e+33	-1.772325550946544696e+28	0.000000000000000000e+00	-4.773703615963895826e+35	0.000000000000000000e+00	-4.285452962438085196e+35	-2.658488326419816921e+32	-8.152697534354104887e+32	-1.264258893008535089e+33	-8.756706082116687142e+32	-3.235733936816366732e+33	-6.787711472533441874e+31	-1.772325550946544696e+28	2.953875918244241231e+33
-4.479331910573669692e+43	-1.093148850896811656e+49	-6.917753288285842190e+48	0.000000000000000000e+00	0.000000000000000000e+00	-3.001592847722231652e+48	-4.479331910573669692e+43	0.000000000000000000e+00	-1.135226417745710126e+51	0.000000000000000000e+00	-9.978510663086265463e+50	-6.718997865860504662e+47	-2.060492678863887966e+48	-3.195256762875884374e+48	-2.213148310376238691e+48	-1.619526226102813727e+49	0.000000000000000000e+00	-4.479331910573669692e+43	7.465553184289448975e+48
-3.070998811208757630e+48	-7.494552510506836628e+53	-4.742763552397821204e+53	0.000000000000000000e+00	0.000000000000000000e+00	-2.057871185059636596e+53	-3.070998811208757630e+48	0.000000000000000000e+00	-7.835332274297528278e+55	0.000000000000000000e+00	-6.880545729064114208e+55	-4.606498216813136691e+52	-1.412659453156028592e+53	-2.190645818662247342e+53	-1.517319092642023090e+53	-1.104520878022152535e+54	-1.176141361379434130e+52	-3.070998811208757630e+48	5.118331352014596300e+53
-7.384849571705808895e+31	-1.802219613219538603e+37	-1.140495244113791801e+37	-7.173088205083406321e+37	0.000000000000000000e+00	-4.948575389917442728e+36	-7.384849571705808895e+31	0.000000000000000000e+00	-1.806770272324136071e+39	0.000000000000000000e+00	-1.603499179995146667e+39	-1.107727435755871238e+36	-3.397030802984671758e+36	-5.267859361150143169e+36	-3.648706476388405711e+36	-3.620785287110258621e+37	-2.828274305137129613e+35	-7.384849571705808895e+31	1.230808261950968056e+37
-5.712578987145190737e+37	-1.394113961663375923e+43	-8.822345131342396532e+42	-5.569992040520550170e+43	0.000000000000000000e+00	-3.827989658321013786e+42	-5.712578987145190737e+37	0.000000000000000000e+00	-1.385276226007190679e+45	0.000000000000000000e+00	-1.230226189559096592e+45	-8.568868480717786683e+41	-2.627786334086787916e+42	-4.074973010830236024e+42	-2.822471025968695643e+42	-2.844464846023829252e+43	0.000000000000000000e+00	-5.712578987145190737e+37	9.520964978575317918e+42
-8.084199710394936000e+16	-7.181464076067501244e+21	-1.248500898040881191e+22	-1.662452793333860060e+22	0.000000000000000000e+00	-5.417208752269462340e+21	-8.084199710394936000e+16	0.000000000000000000e+00	-2.369520384605159760e+24	0.000000000000000000e+00	-2.083967008333707134e+24	-1.212629956559240430e+21	-3.718731866781670441e+21	-5.766729126748388065e+21	-3.994241392911929836e+21	-4.313594228804897997e+20	-3.096113752419420733e+20	-8.084199710394936000e+16	1.347366618399155998e+22
-6.177389227200000000e+11	-5.487580763496000000e+16	-9.540184896459576000e+16	-1.246673677037719200e+17	0.000000000000000000e+00	-4.139458225498008000e+16	-6.177389227200000000e+11	0.000000000000000000e+00	-1.801279398725395661e+19	0.000000000000000000e+00	-1.585444991717130650e+19	-9.266083840800000000e+15	-2.841599044512000000e+16	-4.406537648736000000e+16	-3.052124469374976000e+16	-3.296151935146800000e+15	0.000000000000000000e+00	-6.177389227200000000e+11	1.029564871200000000e+17
-4.491953461854149977e+33	-3.990351991947103677e+38	-6.937245654472796886e+38	0.000000000000000000e+00	0.000000000000000000e+00	-3.010050528199362817e+38	-4.491953461854149977e+33	0.000000000000000000e+00	-1.321233267373134609e+41	0.000000000000000000e+00	-1.153329315032225357e+41	-6.737930192781225625e+37	-2.066298592452909116e+38	-3.204260136122627071e+38	-2.219384366432898392e+38	-2.396831501354343583e+37	-1.720343309999108586e+37	-4.491953461854149977e+33	7.486589103090249939e+38
-3.375763108048941309e+28	-2.998802894316809230e+33	-5.213432897449389598e+33	0.000000000000000000e+00	0.000000000000000000e+00	-2.262093232431748687e+33	-3.375763108048941309e+28	0.000000000000000000e+00	-9.877530283622870339e+35	0.000000000000000000e+00	-8.629931095118044265e+35	-5.063644662073411856e+32	-1.552851029702513017e+33	-2.408044350408244573e+33	-1.667897036424820874e+33	-1.801250931736447396e+32	0.000000000000000000e+00	-3.375763108048941309e+28	5.626271846748235044e+33
-1.863432276981647388e+29	-1.655349006052030135e+34	-2.877832011322608564e+34	0.000000000000000000e+00	0.000000000000000000e+00	-1.248682863084940336e+34	-1.863432276981647388e+29	0.000000000000000000e+00	-5.241475342367514830e+36	-1.916001771995607471e+34	-4.583266246591335767e+36	-2.795148415472471310e+33	-8.571788474115577531e+33	-1.329248357580241758e+34	-9.206846194110923253e+33	-9.942964057927906734e+32	-7.136635048793545758e+32	-1.863432276981647388e+29	3.105720461636078926e+34
-2.905789954787399701e+24	-2.581310076502807014e+29	-4.487619675458274794e+29	0.000000000000000000e+00	0.000000000000000000e+00	-1.947165005719778793e+29	-2.905789954787399701e+24	0.000000000000000000e+00	-8.135866976316183430e+31	-2.932122061924907973e+29	-7.120600771265371322e+31	-4.358684932181100125e+28	-1.336663379202203851e+29	-2.072796834415011985e+29	-1.435692700861358587e+29	-1.550481090041976818e+28	0.000000000000000000e+00	-2.905789954787399701e+24	4.842983257978999708e+29
-2.642713933805506265e+22	-6.449353960953748544e+27	-4.081332522474432586e+27	-9.435067204402278459e+27	0.000000000000000000e+00	-1.770878202519846766e+27	-2.642713933805506265e+22	0.000000000000000000e+00	-7.500864325684625615e+29	0.000000000000000000e+00	-6.782602515063058899e+29	-3.964070900708259227e+26	-1.215648409550532820e+27	-1.885135939447927801e+27	-1.305712100414624622e+27	-1.410108109846387932e+26	0.000000000000000000e+00	-2.642713933805506265e+22	4.404523223009176858e+27
-4.430813877366361327e+26	-1.081308372605139378e+32	-6.842823412478083492e+31	-1.598866818493773690e+32	0.000000000000000000e+00	-2.969080994533403405e+31	-4.430813877366361327e+26	0.000000000000000000e+00	-1.264309044898500353e+34	0.000000000000000000e+00	-1.142187262967500096e+34	-6.646220816049542076e+30	-2.038174383588526132e+31	-3.160647232521337722e+31	-2.189176520529172056e+31	-2.364208438064734455e+30	-1.696927868133360356e+30	-4.430813877366361327e+26	7.384689795610602357e+31
-8.749658087164603034e+37	-2.135291350289563016e+43	-1.351272404283787504e+43	0.000000000000000000e+00	0.000000000000000000e+00	-5.863131301445521193e+42	-8.749658087164603034e+37	0.000000000000000000e+00	-2.499050897014385254e+45	0.000000000000000000e+00	-2.230006211937655284e+45	-1.312448713074690319e+42	-4.024842720095716978e+42	-6.241422768844082644e+42	-4.323031067706286545e+42	-4.668671727676245451e+41	0.000000000000000000e+00	-8.749658087164603034e+37	1.458276347860766980e+43
-1.492000058519056823e+42	-3.641119216144897114e+47	-2.304202617041839917e+47	0.000000000000000000e+00	0.000000000000000000e+00	-9.997867525468557030e+46	-1.492000058519056823e+42	0.000000000000000000e+00	-4.284261917670167437e+49	0.000000000000000000e+00	-3.819198826873959899e+49	-2.238000087778584946e+46	-6.863200269187660298e+46	-1.064293375076927104e+47	-7.371673889130954772e+46	-7.961063645581266257e+45	-5.714111557451567318e+45	-1.492000058519056823e+42	2.486666764198427718e+47
-2.642713933805506265e+22	-1.605461928356514021e+28	-4.081332522474432586e+27	-1.904033252701367122e+28	0.000000000000000000e+00	-1.770878202519846766e+27	-2.642713933805506265e+22	0.000000000000000000e+00	-7.356785345845455856e+29	0.000000000000000000e+00	-6.830628841676116424e+29	-3.964070900708259227e+26	-1.215648409550532820e+27	-1.885135939447927801e+27	-1.305712100414624622e+27	-1.410108109846387932e+26	0.000000000000000000e+00	-2.642713933805506265e+22	4.404523223009176858e+27
-4.430813877366361327e+26	-2.657803027206784224e+32	-6.842823412478083492e+31	-3.175361473095418716e+32	0.000000000000000000e+00	-2.969080994533403405e+31	-4.430813877366361327e+26	0.000000000000000000e+00	-1.240661625079475749e+34	0.000000000000000000e+00	-1.150069736240508374e+34	-6.646220816049542076e+30	-2.038174383588526132e+31	-3.160647232521337722e+31	-2.189176520529172056e+31	-2.364208438064734455e+30	-1.696927868133360356e+30	-4.430813877366361327e+26	7.384689795610602357e+31
-4.528482963783207509e+27	-4.022802366160749689e+32	-6.993660782249479291e+32	-2.158162433900395349e+33	0.000000000000000000e+00	-3.034528886559521053e+32	-4.528482963783207509e+27	0.000000000000000000e+00	-1.012602285569560822e+35	-7.745768843641674960e+32	-8.545739997640950436e+34	-6.792724445674811447e+31	-2.083102163340275546e+32	-3.230317847498688219e+32	-2.237432862746007159e+32	-2.604981751152216548e+33	0.000000000000000000e+00	-4.528482963783207509e+27	7.547471606305345692e+32
-1.543129017539577219e+26	-1.370812943914324346e+31	-2.383164732699292751e+31	-7.296843091476234614e+31	0.000000000000000000e+00	-1.034048182771574836e+31	-1.543129017539577219e+26	0.000000000000000000e+00	-3.483932842934852013e+33	-2.639453600989556057e+31	-2.939515760677372024e+33	-2.314693526309365784e+30	-7.098393480682054959e+30	-1.100765365844898324e+31	-7.624291849859542576e+30	-8.758998714582922094e+31	-5.909926949006991012e+29	-1.543129017539577219e+26	2.571881695899295578e+31
-1.531745100160519988e+54	-1.360700230642595253e+59	-2.365583733243402400e+59	0.000000000000000000e+00	0.000000000000000000e+00	-1.026419838709064224e+59	-1.531745100160519988e+54	0.000000000000000000e+00	-3.719022706154091908e+61	-2.619981916264562214e+59	-3.184221190993359855e+61	-2.297617650240779950e+58	-7.046027460738392702e+58	-1.092644838114504227e+59	-7.568046190873097631e+58	-5.147519724926061662e+59	0.000000000000000000e+00	-1.531745100160519988e+54	2.552908500267533290e+59
-1.192245403044824724e+48	-1.059111333038152613e+53	-1.841270020176007578e+53	0.000000000000000000e+00	0.000000000000000000e+00	-7.989216575046652297e+52	-1.192245403044824724e+48	0.000000000000000000e+00	-2.918737759245141826e+55	-2.039282773223592908e+53	-2.497899671453924031e+55	-1.788368104567237019e+52	-5.484328854006193134e+52	-8.504683875053082722e+52	-5.890646087363869770e+52	-3.937860673084123595e+53	-4.566101186094504625e+51	-1.192245403044824724e+48	1.987075671741374595e+53
-8.051371942455448072e+43	-7.152302075547922788e+48	-1.243431070572315640e+49	0.000000000000000000e+00	0.000000000000000000e+00	-5.395210919686158064e+48	-8.051371942455448072e+43	0.000000000000000000e+00	-1.694826514624015965e+51	-3.295693270171745876e+49	-1.413861671292573158e+51	-1.207705791368317266e+48	-3.703631093529505871e+48	-5.743311985618219446e+48	-3.978021849328387910e+48	-4.631501796423560592e+49	0.000000000000000000e+00	-8.051371942455448072e+43	1.341895323742574574e+49
-3.197515259847091975e+61	-2.840459389164166647e+66	-4.938151971042152786e+66	0.000000000000000000e+00	0.000000000000000000e+00	-2.142649646431436545e+66	-3.197515259847091975e+61	0.000000000000000000e+00	-6.803257999858399370e+68	-1.302909640422165932e+67	-5.675172202460013022e+68	-4.796272889770638292e+65	-1.470857019529662372e+66	-2.280894218690925653e+66	-1.579828339585251111e+66	-1.814950774207811746e+67	-1.224595052600438749e+65	-3.197515259847091975e+61	5.329192099745153284e+66
-1.057085573522202405e+24	-2.579741584381499506e+29	-1.632533008989772946e+29	-1.290153019357136090e+28	0.000000000000000000e+00	-7.083512810079386846e+28	-1.057085573522202405e+24	0.000000000000000000e+00	-2.619663775874886339e+31	-1.808097891928681751e+29	-2.332503130606098304e+31	-1.585628360283303801e+28	-4.862593638202131392e+28	-7.540543757791711202e+28	-5.222848401658497830e+28	-1.970253439924175348e+29	0.000000000000000000e+00	-1.057085573522202405e+24	1.761809289203670743e+29
-1.772325550946544696e+28	-4.325233490420557802e+33	-2.737129364991233325e+33	-2.852042645978893054e+32	0.000000000000000000e+00	-1.187632397813361290e+33	-1.772325550946544696e+28	0.000000000000000000e+00	-4.425082946203894719e+35	-3.031484084869578328e+33	-3.936832292678083351e+35	-2.658488326419816921e+32	-8.152697534354104887e+32	-1.264258893008535089e+33	-8.756706082116687142e+32	-3.235733936816366732e+33	-6.787711472533441874e+31	-1.772325550946544696e+28	2.953875918244241231e+33
-7.364153044171633690e+42	-1.707959741775792626e+48	-1.137298931041575222e+48	0.000000000000000000e+00	0.000000000000000000e+00	-4.934706681311004159e+47	-7.364153044171633690e+42	0.000000000000000000e+00	-1.825429832294687102e+50	-1.259605648636472694e+48	-1.620923175352767677e+50	-1.104622956625745024e+47	-3.387510400318951299e+47	-5.253095838175765352e+47	-3.638480736064320596e+47	-1.417008044846724929e+48	0.000000000000000000e+00	-7.364153044171633690e+42	1.227358840695272177e+48
-8.984681832212189264e+48	-2.049141176312078071e+54	-1.387568805568325960e+54	0.000000000000000000e+00	0.000000000000000000e+00	-6.020620321295667750e+53	-8.984681832212189264e+48	0.000000000000000000e+00	-2.243988113776432145e+56	-1.536789895480640691e+54	-1.989302900749711251e+56	-1.347702274831828418e+53	-4.132953642817606778e+53	-6.409073040311362025e+53	-4.439151599659398698e+53	-1.711816889124383419e+54	-3.440983397040064857e+52	-8.984681832212189264e+48	1.497446972035364918e+54
-1.099755282210127208e+45	-2.683873950438590087e+50	-1.698430898112324413e+50	0.000000000000000000e+00	0.000000000000000000e+00	-7.369441816835358323e+49	-1.099755282210127208e+45	0.000000000000000000e+00	-2.720083658849230485e+52	-1.881082532207880040e+50	-2.420004409114553575e+52	-1.649632923315190684e+49	-5.058874298166585075e+49	-7.844921013098907049e+49	-5.433670898343796567e+49	-2.116145703256123689e+50	0.000000000000000000e+00	-1.099755282210127208e+45	1.832925470350212044e+50
-7.554810598887069629e+49	-1.843697383849097320e+55	-1.166743543595422095e+55	0.000000000000000000e+00	0.000000000000000000e+00	-5.062465990963227221e+54	-7.554810598887069629e+49	0.000000000000000000e+00	-1.881437569009836534e+57	-1.292216776003638135e+55	-1.672111056905945434e+57	-1.133221589833060485e+54	-3.475212875488051699e+54	-5.389098227206109709e+54	-3.732680820698123466e+54	-1.439389019981198608e+55	-2.893366545863766026e+53	-7.554810598887069629e+49	1.259135099814511483e+55
-4.751398320687057719e+64	-1.159544708475711524e+70	-7.337924943516673453e+69	0.000000000000000000e+00	0.000000000000000000e+00	-3.183904095695196497e+69	-4.751398320687057719e+64	0.000000000000000000e+00	-1.175894250367344196e+72	-8.417005259263442398e+69	-1.046821009574613645e+72	-7.127097481030586999e+68	-2.185643227516046667e+69	-3.389330802090101164e+69	-2.347570882285061488e+69	-8.855913958404809053e+69	0.000000000000000000e+00	-4.751398320687057719e+64	7.918997201145096709e+69
-3.436607031969711231e+63	-8.386793171351454706e+68	-5.307398529641449510e+68	0.000000000000000000e+00	0.000000000000000000e+00	-2.302864644444516564e+68	-3.436607031969711231e+63	0.000000000000000000e+00	-8.565196980815079680e+70	-6.154674578930383453e+68	-7.618460288803569868e+70	-5.154910547954566675e+67	-1.580839234706067002e+68	-2.451446349471727274e+68	-1.697958802355594732e+68	-6.274211865256550422e+68	-1.316163216460533064e+67	-3.436607031969711231e+63	5.727678386616184449e+68
-7.384849571705808895e+31	-1.802219613219538603e+37	-1.140495244113791801e+37	-4.646796809710153100e+37	0.000000000000000000e+00	-4.948575389917442728e+36	-7.384849571705808895e+31	0.000000000000000000e+00	-1.661508517090173963e+39	-1.263145697686626611e+37	-1.458237424761184559e+39	-1.107727435755871238e+36	-3.397030802984671758e+36	-5.267859361150143169e+36	-3.648706476388405711e+36	-3.620785287110258621e+37	-2.828274305137129613e+35	-7.384849571705808895e+31	1.230808261950968056e+37
-5.712578987145190737e+37	-1.394113961663375923e+43	-8.822345131342396532e+42	-3.615769547498066485e+43	0.000000000000000000e+00	-3.827989658321013786e+42	-5.712578987145190737e+37	0.000000000000000000e+00	-1.272908432658397914e+45	-9.771112465112420900e+42	-1.117858396210303827e+45	-8.568868480717786683e+41	-2.627786334086787916e+42	-4.074973010830236024e+42	-2.822471025968695643e+42	-2.844464846023829252e+43	0.000000000000000000e+00	-5.712578987145190737e+37	9.520964978575317918e+42
-2.791959361720282267e+60	-6.813576731857424850e+65	-4.311822932725555441e+65	0.000000000000000000e+00	0.000000000000000000e+00	-1.870887315023158112e+65	-2.791959361720282267e+60	0.000000000000000000e+00	-5.798477479168914956e+67	-1.355949811310914020e+66	-5.029978915068931243e+67	-4.187939042580422957e+64	-1.284301306391329761e+65	-1.991597678027134585e+65	-1.379451281438756902e+65	-1.368895233541158331e+66	-1.069273902882839371e+64	-2.791959361720282267e+60	4.653265602867137217e+65
-4.255030013716570195e+66	-1.038409580465764146e+72	-6.571347794000149120e+71	0.000000000000000000e+00	0.000000000000000000e+00	-2.851288520474784105e+71	-4.255030013716570195e+66	0.000000000000000000e+00	-8.740658778390579526e+73	-2.074411869132110404e+72	-7.585764359951756881e+73	-6.382545020574855615e+70	-1.957313806309622389e+71	-3.035254743117820144e+71	-2.102325229177083224e+71	-2.118707385933508379e+72	0.000000000000000000e+00	-4.255030013716570195e+66	7.091716689527617187e+71
-8.810852886740517760e+33	-7.826974314387826638e+38	-1.360723155745026471e+39	0.000000000000000000e+00	0.000000000000000000e+00	-5.904137834650009460e+38	-8.810852886740517760e+33	0.000000000000000000e+00	-2.415205730640117168e+41	-1.507057226930802261e+39	-2.103985216579249548e+41	-1.321627933011077606e+38	-4.052992327900637892e+38	-6.285075059208236349e+38	-4.353266194280754997e+38	-4.701324252816627744e+37	-3.374409808073505837e+37	-8.810852886740517760e+33	1.468475481123419596e+39
-3.300349133452528570e+25	-2.931810146883663180e+30	-5.096965691811971071e+30	0.000000000000000000e+00	0.000000000000000000e+00	-2.211558453744650289e+30	-3.300349133452528570e+25	0.000000000000000000e+00	-8.997527246496862593e+32	-5.645100510586841554e+30	-7.844404346287704548e+32	-4.950523700178792927e+29	-1.518160601388163155e+30	-2.354249048529470449e+30	-1.630636499856225387e+30	-1.761011291791378304e+29	0.000000000000000000e+00	-3.300349133452528570e+25	5.500581889087548103e+30
-2.642713933805506265e+22	-6.449353960953748544e+27	-4.081332522474432586e+27	-3.945777447588694434e+26	0.000000000000000000e+00	-1.770878202519846766e+27	-2.642713933805506265e+22	0.000000000000000000e+00	-6.981036181755129902e+29	-4.520244729821704817e+27	-6.262774371133563186e+29	-3.964070900708259227e+26	-1.215648409550532820e+27	-1.885135939447927801e+27	-1.305712100414624622e+27	-1.410108109846387932e+26	0.000000000000000000e+00	-2.642713933805506265e+22	4.404523223009176858e+27
-4.430813877366361327e+26	-1.081308372605139378e+32	-6.842823412478083492e+31	-8.312477605898466088e+30	0.000000000000000000e+00	-2.969080994533403405e+31	-4.430813877366361327e+26	0.000000000000000000e+00	-1.177153877458500031e+34	-7.578710212173944920e+31	-1.055032095527499773e+34	-6.646220816049542076e+30	-2.038174383588526132e+31	-3.160647232521337722e+31	-2.189176520529172056e+31	-2.364208438064734455e+30	-1.696927868133360356e+30	-4.430813877366361327e+26	7.384689795610602357e+31
-3.499117322067176936e+26	-8.016899622888617708e+31	-5.403937650543089470e+31	0.000000000000000000e+00	0.000000000000000000e+00	-2.344752685655011711e+31	-3.499117322067176936e+26	0.000000000000000000e+00	-9.269447596002771466e+33	-5.985084663070480673e+31	-8.292302093656959641e+33	-5.248675983100765374e+30	-1.609593968150901276e+31	-2.496037023074585985e+31	-1.728843886486950740e+31	-1.867070684433011092e+30	0.000000000000000000e+00	-3.499117322067176936e+26	5.831862203445294610e+31
-2.765963093326048210e+36	-6.231223122491440074e+41	-4.271675032378438059e+41	0.000000000000000000e+00	0.000000000000000000e+00	-1.853467258899296000e+41	-2.765963093326048210e+36	0.000000000000000000e+00	-7.374401800181286578e+43	-4.731056939441168842e+41	-6.586103409602138353e+43	-4.148944639989072656e+40	-1.272343022929982378e+41	-1.973053673239247724e+41	-1.366607045150534069e+41	-1.475871807213890606e+40	-1.059317765358987838e+40	-2.765963093326048210e+36	4.609938488876747460e+41
-4.790608449381065097e+39	-1.169113659377561725e+45	-7.398479955318051080e+44	0.000000000000000000e+00	0.000000000000000000e+00	-3.210178737582836025e+44	-4.790608449381065097e+39	0.000000000000000000e+00	-1.265852570238991217e+47	-8.194122836735228523e+44	-1.134933603590600088e+47	-7.185912674071598169e+43	-2.203679886715289867e+44	-3.417300693891826632e+44	-2.366943822670196731e+44	-2.556188825115579825e+43	0.000000000000000000e+00	-4.790608449381065097e+39	7.984347415635108020e+44
-4.091373120179381314e+43	-9.984702884724166561e+48	-6.318600724566631100e+48	0.000000000000000000e+00	0.000000000000000000e+00	-2.741622308877002847e+48	-4.091373120179381314e+43	0.000000000000000000e+00	-1.087356936731517213e+51	-6.998111883261489586e+48	-9.738232305890702380e+50	-6.137059680269071821e+47	-1.882031635282515239e+48	-2.918512825727958603e+48	-2.021465631218228729e+48	-2.183088507375714845e+47	-1.566927715476700010e+47	-4.091373120179381314e+43	6.818955200298968437e+48
-1.277090701141429760e+69	-3.116648331302077669e+74	-1.972302694606291813e+74	0.000000000000000000e+00	0.000000000000000000e+00	-8.557763503503701324e+73	-1.277090701141429760e+69	0.000000000000000000e+00	-3.368339913769484069e+76	-2.279746672019743852e+74	-3.021240113221295589e+76	-1.915636051712144525e+73	-5.874617225250577254e+73	-9.109913668142198728e+73	-6.309849736199575766e+73	-6.814343132840478490e+72	0.000000000000000000e+00	-1.277090701141429760e+69	2.128484501902382819e+74
-2.834337140060156088e+72	-6.916996662821772997e+77	-4.377269972889936305e+77	0.000000000000000000e+00	0.000000000000000000e+00	-1.899284593659076955e+77	-2.834337140060156088e+72	0.000000000000000000e+00	-7.515485747111924622e+79	-5.113877191745575698e+77	-6.734287728604542657e+79	-4.251505710090233981e+76	-1.303795084427671617e+77	-2.021827159909578012e+77	-1.400389294160921786e+77	-1.512355058983764726e+76	-1.085503885690705389e+76	-2.834337140060156088e+72	4.723895233433592741e+77
-2.642713933805506265e+22	-1.605461928356514021e+28	-4.081332522474432586e+27	-9.999843067370261587e+27	0.000000000000000000e+00	-1.770878202519846766e+27	-2.642713933805506265e+22	0.000000000000000000e+00	-6.836957201915958735e+29	-4.520244729821704817e+27	-6.310800697746620007e+29	-3.964070900708259227e+26	-1.215648409550532820e+27	-1.885135939447927801e+27	-1.305712100414624622e+27	-1.410108109846387932e+26	0.000000000000000000e+00	-2.642713933805506265e+22	4.404523223009176858e+27
-4.430813877366361327e+26	-2.657803027206784224e+32	-6.842823412478083492e+31	-1.659619430660629551e+32	0.000000000000000000e+00	-2.969080994533403405e+31	-4.430813877366361327e+26	0.000000000000000000e+00	-1.153506457639475426e+34	-7.578710212173944920e+31	-1.062914568800508051e+34	-6.646220816049542076e+30	-2.038174383588526132e+31	-3.160647232521337722e+31	-2.189176520529172056e+31	-2.364208438064734455e+30	-1.696927868133360356e+30	-4.430813877366361327e+26	7.384689795610602357e+31
-1.057273695955142654e+50	-6.422990566612289420e+55	-1.632823539945070430e+55	0.000000000000000000e+00	0.000000000000000000e+00	-7.084773415367145341e+54	-1.057273695955142654e+50	0.000000000000000000e+00	-2.625251722345570647e+57	-3.808744201469862907e+55	-2.414751666059533001e+57	-1.585910543932714241e+54	-4.863459001393656735e+54	-7.541885697813351127e+54	-5.223777876975169049e+54	-5.641436229333982304e+53	0.000000000000000000e+00	-1.057273695955142654e+50	1.762122826591904667e+55
-4.595864808142960082e+59	-2.756808057795450053e+65	-7.097723393526423686e+64	0.000000000000000000e+00	0.000000000000000000e+00	-3.079681348161917506e+64	-4.595864808142960082e+59	0.000000000000000000e+00	-1.149135744765141518e+67	-1.646822959759087845e+65	-1.055169244401627553e+67	-6.893797212214440214e+63	-2.114097811745761510e+64	-3.278383563141978319e+64	-2.270724884407273717e+64	-2.452276863878281065e+63	-1.760139623771951391e+63	-4.595864808142960082e+59	7.659774680238266839e+64
-1.657206351548883111e+45	-1.472151642292590941e+50	-2.559342535152134490e+50	0.000000000000000000e+00	0.000000000000000000e+00	-1.110491214162320531e+50	-1.657206351548883111e+45	0.000000000000000000e+00	-3.274575670680028009e+52	-1.153615866445501330e+51	-2.696268363231498907e+52	-2.485809527323324294e+49	-7.623149217124861999e+49	-1.182140530771536518e+50	-8.187925141732721210e+49	-9.532976800848693797e+50	0.000000000000000000e+00	-1.657206351548883111e+45	2.762010585914804840e+50
-5.123695568610118945e+62	-4.551549563448655586e+67	-7.912890264787023011e+67	0.000000000000000000e+00	0.000000000000000000e+00	-3.433379861033026482e+67	-5.123695568610118945e+62	0.000000000000000000e+00	-1.022718567992949014e+70	-3.586334129045698545e+68	-8.419542015574147890e+69	-7.685543352915177619e+66	-2.356899961560654729e+67	-3.654902838941884814e+67	-2.531515506538887403e+67	-2.908275483726313605e+68	-1.962290007851531909e+66	-5.123695568610118945e+62	8.539492614350198286e+67
-7.872114627303425142e+63	-1.921133157971905470e+69	-1.215747078715963611e+69	0.000000000000000000e+00	0.000000000000000000e+00	-5.275090891564979540e+68	-7.872114627303425142e+63	0.000000000000000000e+00	-1.559008625112900261e+71	-5.510091881457450790e+69	-1.342325357066133173e+71	-1.180817194095513853e+68	-3.621172728559575497e+68	-5.615441767476443550e+68	-3.889454395058076608e+68	-3.859690917766630544e+69	-3.014888700346756819e+67	-7.872114627303425142e+63	1.312019104550570927e+69
-5.892284553617099344e+69	-1.437969817270952237e+75	-9.099877316543895833e+74	0.000000000000000000e+00	0.000000000000000000e+00	-3.948410058904562536e+74	-5.892284553617099344e+69	0.000000000000000000e+00	-1.155078668035105449e+77	-4.101742033701063797e+75	-9.951510877151289843e+76	-8.838426830425649083e+73	-2.710450894663865886e+74	-4.203162981580197787e+74	-2.911259952251136746e+74	-2.933945651035786784e+75	0.000000000000000000e+00	-5.892284553617099344e+69	9.820474256028500432e+74
-3.786202742542431799e+76	-1.735334295592850870e+82	-5.847304239838160152e+81	0.000000000000000000e+00	0.000000000000000000e+00	-2.537128147439779359e+81	-3.786202742542431799e+76	0.000000000000000000e+00	-7.336000538937869588e+83	-2.650155133777736831e+82	-6.456100030201132598e+83	-5.679304113813647680e+80	-1.741653261569518720e+81	-2.700824623013601261e+81	-1.870687051035364744e+81	-1.856371893713135292e+82	-1.450052547014709007e+80	-3.786202742542431799e+76	6.310337904237386826e+81
-4.997213457125172485e+82	-2.261957448847435117e+88	-7.717554875469498604e+87	0.000000000000000000e+00	0.000000000000000000e+00	-3.348624408930482948e+87	-4.997213457125172485e+82	0.000000000000000000e+00	-9.587672686608047655e+89	-3.478664396118523086e+88	-8.439820518087552236e+89	-7.495820185687758838e+86	-2.298718190277579671e+87	-3.564678932749289709e+87	-2.469023224896405496e+87	-2.488262838703133196e+88	0.000000000000000000e+00	-4.997213457125172485e+82	8.328689095208621716e+87
-1.381461474860427863e+66	-1.227198276834346712e+71	-2.133489960365990375e+71	0.000000000000000000e+00	0.000000000000000000e+00	-9.257150318681811841e+70	-1.381461474860427863e+66	0.000000000000000000e+00	-3.458024669631457791e+73	-9.669548803028730270e+71	-2.970059252562284141e+73	-2.072192212290641802e+70	-6.354722784357967865e+70	-9.854425187337717946e+70	-6.825524854990401481e+70	-7.371248186276099152e+69	-5.290767205136294705e+69	-1.381461474860427863e+66	2.302435791434046229e+71
-1.126272101390628414e+57	-1.000505050068674934e+62	-1.739382722344813759e+62	0.000000000000000000e+00	0.000000000000000000e+00	-7.547130580216910558e+61	-1.126272101390628414e+57	0.000000000000000000e+00	-2.804362460885440578e+64	-7.840214737801287202e+62	-2.410849502266541175e+64	-1.689408152085942622e+61	-5.180851666396890404e+61	-8.034074323253148953e+61	-5.564685198550816690e+61	-6.009600221003494412e+60	0.000000000000000000e+00	-1.126272101390628414e+57	1.877120168984380564e+62
-7.923543585181703766e+71	-1.933684026567900974e+77	-1.223689621255304437e+77	0.000000000000000000e+00	0.000000000000000000e+00	-5.309553350524284462e+76	-7.923543585181703766e+71	0.000000000000000000e+00	-1.905284100688462707e+79	-5.515743763469675795e+77	-1.689930532175800382e+79	-1.188531537777255552e+76	-3.644830049183584035e+76	-5.652127757429615748e+76	-3.914864414566576513e+76	-4.227870797993203950e+75	0.000000000000000000e+00	-7.923543585181703766e+71	1.320590597530283961e+77
-2.521252915063644630e+74	-6.152937049420577446e+79	-3.893751566525032457e+79	0.000000000000000000e+00	0.000000000000000000e+00	-1.689487376295956368e+79	-2.521252915063644630e+74	0.000000000000000000e+00	-6.095882279540862175e+81	-1.764752658734074530e+80	-5.400976315968061050e+81	-3.781879372595466971e+78	-1.159776340929276494e+79	-1.798493746078733068e+79	-1.245700640274645457e+79	-1.345298534596042870e+78	-9.655978455874581236e+77	-2.521252915063644630e+74	4.202088191772740457e+79
-1.157067909773764878e+62	-1.089343439383695693e+68	-1.786942896263825799e+67	0.000000000000000000e+00	0.000000000000000000e+00	-7.753492778928836472e+66	-1.157067909773764878e+62	0.000000000000000000e+00	-2.636163545318908955e+69	-8.098904548247532444e+67	-2.478647159639286379e+69	-1.735601864660647613e+66	-5.322512384959318597e+66	-8.253751089719522705e+66	-5.716841128610218046e+66	-6.173921521901181049e+65	-4.431377249781891131e+65	-1.157067909773764878e+62	1.928446516289608159e+67
-3.772315216181312470e+51	-3.558741084396255065e+57	-5.825856737605960942e+56	0.000000000000000000e+00	0.000000000000000000e+00	-2.527822139171070385e+56	-3.772315216181312470e+51	0.000000000000000000e+00	-8.543228977193224938e+58	-2.625987211884148792e+57	-8.045580354651338329e+58	-5.658472824271969119e+55	-1.735264999443403674e+56	-2.690918187542669725e+56	-1.863825502010862889e+56	-2.012844527434078751e+55	0.000000000000000000e+00	-3.772315216181312470e+51	6.287192026968854334e+56
-1.987582291060607108e+25	-1.765635601892172820e+30	-3.069565775482422016e+30	-3.933869606256303474e+30	0.000000000000000000e+00	-1.331875580602561116e+30	-1.987582291060607108e+25	0.000000000000000000e+00	-1.980385675571857193e+33	0.000000000000000000e+00	-9.461967870975888625e+32	-2.981373436590911026e+29	-9.142878538878792875e+29	-1.417808700956566593e+30	-9.820246583672248435e+29	-5.241237752005223177e+30	0.000000000000000000e+00	-1.987582291060607108e+25	3.312637151767678949e+30
-1.544101546764737684e+25	-1.371676874042675214e+30	-2.384666679279636029e+30	-3.116145652663561623e+30	0.000000000000000000e+00	-1.034699872984472826e+30	-1.544101546764737684e+25	0.000000000000000000e+00	-1.549981391298936956e+33	0.000000000000000000e+00	-7.402194870887999043e+32	-2.316152320147106551e+29	-7.102867115117792860e+29	-1.101459103358846292e+30	-7.629096922255216657e+29	-4.012868012741711697e+30	-5.913651573851151563e+28	-1.544101546764737684e+25	2.573502577941229407e+30
-4.109217106765737755e+45	-3.650354529843563536e+50	-6.346158471870980116e+50	0.000000000000000000e+00	0.000000000000000000e+00	-2.753579534548543101e+50	-4.109217106765737755e+45	0.000000000000000000e+00	-3.916864251998320073e+53	0.000000000000000000e+00	-1.867502982096477220e+53	-6.163825660148607001e+49	-1.890239869112239397e+50	-2.931241536159559386e+50	-2.030281988110815532e+50	-1.485709254419847677e+51	0.000000000000000000e+00	-4.109217106765737755e+45	6.848695177942896390e+50
-8.697194272072466960e+47	-7.726007578357707957e+52	-1.343170041328434334e+53	0.000000000000000000e+00	0.000000000000000000e+00	-5.827975386391972997e+52	-8.697194272072466960e+47	0.000000000000000000e+00	-8.347309391625124733e+55	0.000000000000000000e+00	-3.977870240019081090e+55	-1.304579140810870013e+52	-4.000709365153335098e+52	-6.203998580745026097e+52	-4.297109745945564592e+52	-3.128048314006889482e+53	-3.330880452965886773e+51	-8.697194272072466960e+47	1.449532378678744507e+53
-3.936595179790148322e+39	-3.497008718046915352e+44	-6.079566058804477710e+44	0.000000000000000000e+00	0.000000000000000000e+00	-2.637905868985411993e+44	-3.936595179790148322e+39	0.000000000000000000e+00	-3.766513565578513181e+47	-3.895700872251160351e+44	-1.792222732049186109e+47	-5.904892769685222486e+43	-1.810833782703468150e+44	-2.808104561583639296e+44	-1.944992946430716734e+44	-1.038076831509099206e+45	0.000000000000000000e+00	-3.936595179790148322e+39	6.560991966316913874e+44
-2.847360297127675129e+40	-2.529405063948418283e+45	-4.397382567675563209e+45	0.000000000000000000e+00	0.000000000000000000e+00	-1.908011389504759978e+45	-2.847360297127675129e+40	0.000000000000000000e+00	-2.743277924639935362e+48	-2.873123671837467659e+45	-1.304646895858237054e+48	-4.271040445691512961e+44	-1.309785736678730631e+45	-2.031117011951075091e+45	-1.406823775604841848e+45	-7.399824889130353521e+45	-1.090491537794947469e+44	-2.847360297127675129e+40	4.745600495212792003e+45
-1.215607316794958564e+31	-1.079864499752854763e+36	-1.877349497850824610e+36	-1.891574348954174744e+36	0.000000000000000000e+00	-8.145764369721070140e+35	-1.215607316794958564e+31	0.000000000000000000e+00	-1.206618522234034257e+39	0.000000000000000000e+00	-5.756373144919210182e+38	-1.823410975192437713e+35	-5.591793657256809282e+35	-8.671332193137370114e+35	-6.006072630820531050e+35	-3.459866496129111347e+36	0.000000000000000000e+00	-1.215607316794958564e+31	2.026012194658264175e+36
-3.147913500342867855e+30	-2.796396492804581011e+35	-4.861548419047015049e+35	-5.020753060045538930e+35	0.000000000000000000e+00	-2.109411590057255226e+35	-3.147913500342867855e+30	0.000000000000000000e+00	-3.148021281823159874e+38	0.000000000000000000e+00	-1.501145393613748601e+38	-4.721870250514301734e+34	-1.448040210157719235e+35	-2.245511630244578911e+35	-1.555321102249404190e+35	-8.839496484726627224e+35	-1.205598405406312568e+34	-3.147913500342867855e+30	5.246522500571446248e+35
-1.215607316794958564e+31	-1.079864499752854763e+36	-1.877349497850824610e+36	0.000000000000000000e+00	0.000000000000000000e+00	-8.145764369721070140e+35	-1.215607316794958564e+31	0.000000000000000000e+00	-1.217911643533249490e+39	0.000000000000000000e+00	-5.775359294401889013e+38	-1.823410975192437713e+35	-5.591793657256809282e+35	-8.671332193137370114e+35	-6.006072630820531050e+35	-4.395092771635611381e+36	0.000000000000000000e+00	-1.215607316794958564e+31	2.026012194658264175e+36
-1.268609140638175685e+33	-1.126947786600246136e+38	-1.959204012875947215e+38	0.000000000000000000e+00	0.000000000000000000e+00	-8.500928707930738552e+37	-1.268609140638175685e+33	0.000000000000000000e+00	-1.280732508437203021e+41	0.000000000000000000e+00	-6.069924882391291294e+40	-1.902913710957263624e+37	-5.835602046935608068e+37	-9.049411869885653802e+37	-6.267944042065098685e+37	-4.562702130558904861e+38	-4.858561573787439870e+36	-1.268609140638175685e+33	2.114348567730292789e+38
-1.028654414202354588e+53	-9.137880046164249654e+57	-1.588624732085714128e+58	0.000000000000000000e+00	0.000000000000000000e+00	-6.892996085329741838e+57	-1.028654414202354588e+53	0.000000000000000000e+00	-9.861194535430765787e+60	0.000000000000000000e+00	-4.696495125446734387e+60	-1.542981621303531874e+57	-4.731810305330831174e+57	-7.337734821310129947e+57	-5.082375729690993610e+57	-3.719154629878238746e+58	0.000000000000000000e+00	-1.028654414202354588e+53	1.714424023670591033e+58
-1.770078808284578150e+53	-1.572420008026133567e+58	-2.733659559281801397e+58	0.000000000000000000e+00	0.000000000000000000e+00	-1.186126859300148740e+58	-1.770078808284578150e+53	0.000000000000000000e+00	-1.708533828576603539e+61	0.000000000000000000e+00	-8.133051307304450236e+60	-2.655118212426867284e+57	-8.142362518109059626e+57	-1.262656216576332552e+58	-8.745605375972444411e+57	-6.366296829419340282e+58	-6.779106822595220260e+56	-1.770078808284578150e+53	2.950131347140963479e+58
-2.407625548554834684e+45	-2.138774028966211460e+50	-3.718268681130877653e+50	0.000000000000000000e+00	0.000000000000000000e+00	-1.613345867377347053e+50	-2.407625548554834684e+45	0.000000000000000000e+00	-2.314893541706222542e+53	-1.873221173734192691e+50	-1.100766635676518434e+53	-3.611438322832251784e+49	-1.107507752335223929e+50	-1.717439557969115323e+50	-1.189559631029972636e+50	-6.852593642354994225e+50	0.000000000000000000e+00	-2.407625548554834684e+45	4.012709247591391264e+50
-5.804828016945278179e+45	-5.156622221719721595e+50	-8.964811919243140761e+50	0.000000000000000000e+00	0.000000000000000000e+00	-3.889805579441668735e+50	-5.804828016945278179e+45	0.000000000000000000e+00	-5.619858986645558236e+53	-4.629194548379692621e+50	-2.670935034630379114e+53	-8.707242025417916087e+49	-2.670220887794827669e+50	-4.140777318754298450e+50	-2.868049426612322734e+50	-1.630024358821854201e+51	-2.223152383356425549e+49	-5.804828016945278179e+45	9.674713361575462642e+50
-4.042099855197468000e+16	-3.590732038033750622e+21	-6.242504490204405957e+21	-3.641897836245252728e+22	0.000000000000000000e+00	-2.708604376134731170e+21	-4.042099855197468000e+16	0.000000000000000000e+00	-6.016444210476974703e+24	0.000000000000000000e+00	-2.828887521873535095e+24	-6.063149782796202148e+20	-1.859365933390835220e+21	-2.883364563374194033e+21	-1.997120696455964918e+21	-2.156797114402448998e+20	-1.548056876209710367e+20	-4.042099855197468000e+16	6.736833091995779990e+21
-2.059129742400000000e+11	-1.829193587832000000e+16	-3.180061632153192000e+16	-1.868402049237522560e+17	0.000000000000000000e+00	-1.379819408499336000e+16	-2.059129742400000000e+11	0.000000000000000000e+00	-3.063534895466721280e+19	0.000000000000000000e+00	-1.440594690339969024e+19	-3.088694613600000000e+15	-9.471996815040000000e+15	-1.468845882912000000e+16	-1.017374823124992000e+16	-1.098717311715600000e+15	0.000000000000000000e+00	-2.059129742400000000e+11	3.431882904000000000e+16
-4.042099855197468000e+16	-3.590732038033750622e+21	-6.242504490204405957e+21	-3.585308438272488033e+22	0.000000000000000000e+00	-2.708604376134731170e+21	-4.042099855197468000e+16	0.000000000000000000e+00	-5.881761443301794377e+24	0.000000000000000000e+00	-2.770600441961587149e+24	-6.063149782796202148e+20	-1.859365933390835220e+21	-2.883364563374194033e+21	-1.997120696455964918e+21	-2.156797114402448998e+20	-1.548056876209710367e+20	-4.042099855197468000e+16	6.736833091995779990e+21
-2.059129742400000000e+11	-1.829193587832000000e+16	-3.180061632153192000e+16	-1.839574232843922560e+17	0.000000000000000000e+00	-1.379819408499336000e+16	-2.059129742400000000e+11	0.000000000000000000e+00	-2.994924692449953382e+19	0.000000000000000000e+00	-1.410902039454561075e+19	-3.088694613600000000e+15	-9.471996815040000000e+15	-1.468845882912000000e+16	-1.017374823124992000e+16	-1.098717311715600000e+15	0.000000000000000000e+00	-2.059129742400000000e+11	3.431882904000000000e+16
-4.042099855197468000e+16	-3.590732038033750622e+21	-6.242504490204405957e+21	-6.614582027486363648e+21	0.000000000000000000e+00	-2.708604376134731170e+21	-4.042099855197468000e+16	0.000000000000000000e+00	-4.310142520300161735e+24	0.000000000000000000e+00	-2.083777613499380718e+24	-6.063149782796202148e+20	-1.859365933390835220e+21	-2.883364563374194033e+21	-1.997120696455964918e+21	-2.156797114402448998e+20	-1.548056876209710367e+20	-4.042099855197468000e+16	6.736833091995779990e+21
-6.177389227200000000e+11	-5.487580763496000000e+16	-9.540184896459576000e+16	-9.872233294953192000e+16	0.000000000000000000e+00	-4.139458225498008000e+16	-6.177389227200000000e+11	0.000000000000000000e+00	-6.546809522970789478e+19	0.000000000000000000e+00	-3.167288366465595392e+19	-9.266083840800000000e+15	-2.841599044512000000e+16	-4.406537648736000000e+16	-3.052124469374976000e+16	-3.296151935146800000e+15	0.000000000000000000e+00	-6.177389227200000000e+11	1.029564871200000000e+17
-4.042099855197468000e+16	-3.590732038033750622e+21	-6.242504490204405957e+21	0.000000000000000000e+00	0.000000000000000000e+00	-2.708604376134731170e+21	-4.042099855197468000e+16	0.000000000000000000e+00	-4.429204996794916069e+24	0.000000000000000000e+00	-2.136694269719271652e+24	-6.063149782796202148e+20	-1.859365933390835220e+21	-2.883364563374194033e+21	-1.997120696455964918e+21	-2.156797114402448998e+20	-1.548056876209710367e+20	-4.042099855197468000e+16	6.736833091995779990e+21
-6.177389227200000000e+11	-5.487580763496000000e+16	-9.540184896459576000e+16	0.000000000000000000e+00	0.000000000000000000e+00	-4.139458225498008000e+16	-6.177389227200000000e+11	0.000000000000000000e+00	-6.724509722279946650e+19	0.000000000000000000e+00	-3.246266232825220710e+19	-9.266083840800000000e+15	-2.841599044512000000e+16	-4.406537648736000000e+16	-3.052124469374976000e+16	-3.296151935146800000e+15	0.000000000000000000e+00	-6.177389227200000000e+11	1.029564871200000000e+17
-2.260880333339018803e+33	-2.008415362782828343e+38	-3.491639528532669278e+38	0.000000000000000000e+00	0.000000000000000000e+00	-1.515012143236587535e+38	-2.260880333339018803e+33	0.000000000000000000e+00	-2.373807925973204558e+41	0.000000000000000000e+00	-1.150726819812527113e+41	-3.391320500008528295e+37	-1.040004953335948652e+38	-1.612761304448499963e+38	-1.117055755096142326e+38	-1.206368064530811447e+37	-8.658794863299551830e+36	-2.260880333339018803e+33	3.768133888898364982e+38
-3.398351768280621523e+28	-3.018869154155952258e+33	-5.248318184299156708e+33	0.000000000000000000e+00	0.000000000000000000e+00	-2.277229856005230586e+33	-3.398351768280621523e+28	0.000000000000000000e+00	-3.547270165161459173e+36	0.000000000000000000e+00	-1.720688521314333922e+36	-5.097527652420932002e+32	-1.563241813409085737e+33	-2.424157594706843212e+33	-1.679057641672089313e+33	-1.813303864358401587e+32	0.000000000000000000e+00	-3.398351768280621523e+28	5.663919613801036006e+33
-9.317161384908236940e+28	-8.276745030260150677e+33	-1.438916005661304282e+34	0.000000000000000000e+00	0.000000000000000000e+00	-6.243414315424701682e+33	-9.317161384908236940e+28	0.000000000000000000e+00	-9.630071567545187277e+36	-7.623404969147306860e+33	-4.643078385245846396e+36	-1.397574207736235655e+33	-4.285894237057788766e+33	-6.646241787901208791e+33	-4.603423097055461626e+33	-4.971482028963953367e+32	-3.568317524396772879e+32	-9.317161384908236940e+28	1.552860230818039463e+34
-2.905789954787399701e+24	-2.581310076502807014e+29	-4.487619675458274794e+29	0.000000000000000000e+00	0.000000000000000000e+00	-1.947165005719778793e+29	-2.905789954787399701e+24	0.000000000000000000e+00	-2.986685789479040965e+32	-2.321906171419553938e+29	-1.441104762902885657e+32	-4.358684932181100125e+28	-1.336663379202203851e+29	-2.072796834415011985e+29	-1.435692700861358587e+29	-1.550481090041976818e+28	0.000000000000000000e+00	-2.905789954787399701e+24	4.842983257978999708e+29
-4.042099855197468000e+16	-3.590732038033750622e+21	-6.242504490204405957e+21	-8.312263966669300302e+21	0.000000000000000000e+00	-2.708604376134731170e+21	-4.042099855197468000e+16	0.000000000000000000e+00	-4.305049474482613088e+24	0.000000000000000000e+00	-2.082079931560197836e+24	-6.063149782796202148e+20	-1.859365933390835220e+21	-2.883364563374194033e+21	-1.997120696455964918e+21	-2.156797114402448998e+20	-1.548056876209710367e+20	-4.042099855197468000e+16	6.736833091995779990e+21
-6.177389227200000000e+11	-5.487580763496000000e+16	-9.540184896459576000e+16	-1.246673677037719200e+17	0.000000000000000000e+00	-4.139458225498008000e+16	-6.177389227200000000e+11	0.000000000000000000e+00	-6.539026012544517734e+19	0.000000000000000000e+00	-3.164693862990171341e+19	-9.266083840800000000e+15	-2.841599044512000000e+16	-4.406537648736000000e+16	-3.052124469374976000e+16	-3.296151935146800000e+15	0.000000000000000000e+00	-6.177389227200000000e+11	1.029564871200000000e+17
-2.245976730927074988e+33	-1.995175995973551838e+38	-3.468622827236398443e+38	0.000000000000000000e+00	0.000000000000000000e+00	-1.505025264099681408e+38	-2.245976730927074988e+33	0.000000000000000000e+00	-2.345896877950808093e+41	0.000000000000000000e+00	-1.138424738937526178e+41	-3.368965096390612812e+37	-1.033149296226454558e+38	-1.602130068061313535e+38	-1.109692183216449196e+38	-1.198415750677171792e+37	-8.601716549995542930e+36	-2.245976730927074988e+33	3.743294551545124969e+38
-3.375763108048941309e+28	-2.998802894316809230e+33	-5.213432897449389598e+33	0.000000000000000000e+00	0.000000000000000000e+00	-2.262093232431748687e+33	-3.375763108048941309e+28	0.000000000000000000e+00	-3.505259985837563526e+36	0.000000000000000000e+00	-1.702162095336896738e+36	-5.063644662073411856e+32	-1.552851029702513017e+33	-2.408044350408244573e+33	-1.667897036424820874e+33	-1.801250931736447396e+32	0.000000000000000000e+00	-3.375763108048941309e+28	5.626271846748235044e+33
-9.317161384908236940e+28	-8.276745030260150677e+33	-1.438916005661304282e+34	0.000000000000000000e+00	0.000000000000000000e+00	-6.243414315424701682e+33	-9.317161384908236940e+28	0.000000000000000000e+00	-9.540067788566973566e+36	-9.580008859978037353e+33	-4.598076495756739540e+36	-1.397574207736235655e+33	-4.285894237057788766e+33	-6.646241787901208791e+33	-4.603423097055461626e+33	-4.971482028963953367e+32	-3.568317524396772879e+32	-9.317161384908236940e+28	1.552860230818039463e+34
-2.905789954787399701e+24	-2.581310076502807014e+29	-4.487619675458274794e+29	0.000000000000000000e+00	0.000000000000000000e+00	-1.947165005719778793e+29	-2.905789954787399701e+24	0.000000000000000000e+00	-2.958615858515794882e+32	-2.932122061924907973e+29	-1.427069797421262615e+32	-4.358684932181100125e+28	-1.336663379202203851e+29	-2.072796834415011985e+29	-1.435692700861358587e+29	-1.550481090041976818e+28	0.000000000000000000e+00	-2.905789954787399701e+24	4.842983257978999708e+29
-4.042099855197468000e+16	-2.424634735007543748e+22	-6.242504490204405957e+21	-2.896787927871098402e+22	0.000000000000000000e+00	-2.708604376134731170e+21	-4.042099855197468000e+16	0.000000000000000000e+00	-4.243082628546487699e+24	0.000000000000000000e+00	-2.082079931560197836e+24	-6.063149782796202148e+20	-1.859365933390835220e+21	-2.883364563374194033e+21	-1.997120696455964918e+21	-2.156797114402448998e+20	-1.548056876209710367e+20	-4.042099855197468000e+16	6.736833091995779990e+21
-6.177389227200000000e+11	-3.752794842470136320e+17	-9.540184896459576000e+16	-4.450710443158255360e+17	0.000000000000000000e+00	-4.139458225498008000e+16	-6.177389227200000000e+11	0.000000000000000000e+00	-6.442904909560901632e+19	0.000000000000000000e+00	-3.164693862990171341e+19	-9.266083840800000000e+15	-2.841599044512000000e+16	-4.406537648736000000e+16	-3.052124469374976000e+16	-3.296151935146800000e+15	0.000000000000000000e+00	-6.177389227200000000e+11	1.029564871200000000e+17
-3.563358561086999600e+61	-3.165450188432284514e+66	-5.503149999916864934e+66	0.000000000000000000e+00	0.000000000000000000e+00	-2.387800632853463251e+66	-3.563358561086999600e+61	0.000000000000000000e+00	-3.239446461053679789e+69	-6.094966447247708771e+66	-1.532183053983026527e+69	-5.345037841630499634e+65	-1.639144938100019838e+66	-2.541862440242059822e+66	-1.760584197861864841e+66	-1.197487654979753026e+67	0.000000000000000000e+00	-3.563358561086999600e+61	5.938930935144999137e+66
-2.791408610741966025e+54	-2.479701315875780074e+59	-4.310972368519254890e+59	0.000000000000000000e+00	0.000000000000000000e+00	-1.870518257710507043e+59	-2.791408610741966025e+54	0.000000000000000000e+00	-2.559823632077998071e+62	-4.774580366069211320e+59	-1.210320339260469733e+62	-4.187112916112948996e+58	-1.284047960941304366e+59	-1.991204808995935866e+59	-1.379179166395390590e+59	-9.219727887125185269e+59	-1.069062974437327395e+58	-2.791408610741966025e+54	4.652347684569943304e+59
-3.495275154042517845e+64	-3.104969428507770099e+69	-5.398003915107233677e+69	0.000000000000000000e+00	0.000000000000000000e+00	-2.342178055265301196e+69	-3.495275154042517845e+64	0.000000000000000000e+00	-3.145011493949556289e+72	-5.978512805427325408e+69	-1.483702128060237174e+72	-5.242912731063777280e+68	-1.607826570859558174e+69	-2.493296276550329512e+69	-1.726945548109327404e+69	-1.321964046904536949e+70	0.000000000000000000e+00	-3.495275154042517845e+64	5.825458590070863389e+69
-2.042726116723472043e+61	-1.814621700356017788e+66	-3.154728337427756513e+66	0.000000000000000000e+00	0.000000000000000000e+00	-1.368827366272870715e+66	-2.042726116723472043e+61	0.000000000000000000e+00	-1.854237024876952589e+69	-3.493992234828088975e+66	-8.744762455558968741e+68	-3.064089175085208143e+65	-9.396540136927971453e+65	-1.457144629929410101e+66	-1.009270119750733011e+66	-7.608095239966712500e+66	-7.823300572698111069e+64	-2.042726116723472043e+61	3.404543527872453056e+66
-4.042099855197468000e+16	-3.590732038033750622e+21	-6.242504490204405957e+21	-7.689115888103813284e+21	0.000000000000000000e+00	-2.708604376134731170e+21	-4.042099855197468000e+16	0.000000000000000000e+00	-5.441846960989999701e+24	-1.436493123717435700e+22	-2.527223965892873273e+24	-6.063149782796202148e+20	-1.859365933390835220e+21	-2.883364563374194033e+21	-1.997120696455964918e+21	-2.156797114402448998e+20	-1.548056876209710367e+20	-4.042099855197468000e+16	6.736833091995779990e+21
-2.059129742400000000e+11	-1.829193587832000000e+16	-3.180061632153192000e+16	-3.943282647017624000e+16	0.000000000000000000e+00	-1.379819408499336000e+16	-2.059129742400000000e+11	0.000000000000000000e+00	-2.768720138559569510e+19	-7.370368922678800000e+16	-1.285816942963714253e+19	-3.088694613600000000e+15	-9.471996815040000000e+15	-1.468845882912000000e+16	-1.017374823124992000e+16	-1.098717311715600000e+15	0.000000000000000000e+00	-2.059129742400000000e+11	3.431882904000000000e+16
-4.042099855197468000e+16	-3.590732038033750622e+21	-6.242504490204405957e+21	0.000000000000000000e+00	0.000000000000000000e+00	-2.708604376134731170e+21	-4.042099855197468000e+16	0.000000000000000000e+00	-7.310302121799226464e+24	-2.205404712527816819e+22	-3.319202902367566175e+24	-6.063149782796202148e+20	-1.859365933390835220e+21	-2.883364563374194033e+21	-1.997120696455964918e+21	-2.156797114402448998e+20	-1.548056876209710367e+20	-4.042099855197468000e+16	6.736833091995779990e+21
-2.059129742400000000e+11	-1.829193587832000000e+16	-3.180061632153192000e+16	0.000000000000000000e+00	0.000000000000000000e+00	-1.379819408499336000e+16	-2.059129742400000000e+11	0.000000000000000000e+00	-3.726937821784852070e+19	-1.131365156969642400e+17	-1.691975055606529638e+19	-3.088694613600000000e+15	-9.471996815040000000e+15	-1.468845882912000000e+16	-1.017374823124992000e+16	-1.098717311715600000e+15	0.000000000000000000e+00	-2.059129742400000000e+11	3.431882904000000000e+16
-8.189751555059838569e+42	-7.275229298078156628e+47	-1.264802025867368885e+48	0.000000000000000000e+00	0.000000000000000000e+00	-5.487938867459672834e+47	-8.189751555059838569e+42	0.000000000000000000e+00	-9.293002414114127654e+50	-2.140212345971093210e+48	-4.350416388597927734e+50	-1.228462733258975882e+47	-3.767285715327526064e+47	-5.842022775942685205e+47	-4.046392448323964818e+47	-1.194794126393886275e+48	-3.136538349728667054e+46	-8.189751555059838569e+42	1.364958592509973085e+48
-5.692889481484487413e+40	-5.057183489385386955e+45	-8.791937216669334225e+45	0.000000000000000000e+00	0.000000000000000000e+00	-3.814795753393619631e+45	-5.692889481484487413e+40	0.000000000000000000e+00	-6.442108454315164922e+48	-1.498653918336630450e+46	-3.016051642692395316e+48	-8.539334222226732514e+44	-2.618729161482864257e+45	-4.060927830125601178e+45	-2.812742835011855643e+45	-8.358994329146644137e+45	0.000000000000000000e+00	-5.692889481484487413e+40	9.488149135807479304e+45
-2.079823285020389638e+29	-1.847576351526446203e+34	-3.212020153059080916e+34	0.000000000000000000e+00	0.000000000000000000e+00	-1.393686116920021454e+34	-2.079823285020389638e+29	0.000000000000000000e+00	-2.426173563303681079e+37	-5.413156063922568612e+34	-1.144082364838154361e+37	-3.119734927530584545e+33	-9.567187111093793065e+33	-1.483607276647878122e+34	-1.027599088662874133e+34	-1.109759041165462983e+33	-7.965376544413922329e+32	-2.079823285020389638e+29	3.466372141700649494e+34
-2.305796209247217250e+24	-2.048315632547944716e+29	-3.561006334668806969e+29	0.000000000000000000e+00	0.000000000000000000e+00	-1.545110196822878222e+29	-2.305796209247217250e+24	0.000000000000000000e+00	-2.683110200504618709e+32	-6.045449869717975415e+29	-1.265428659072714743e+32	-3.458694313870825618e+28	-1.060666256253719921e+29	-1.644801295929681456e+29	-1.139247791064865074e+29	-1.230334427317494375e+28	0.000000000000000000e+00	-2.305796209247217250e+24	3.842993682078695503e+29
-1.375710605122670628e+48	-1.222089587550639013e+53	-2.124608480084307498e+53	0.000000000000000000e+00	0.000000000000000000e+00	-9.218613836416930887e+52	-1.375710605122670628e+48	0.000000000000000000e+00	-1.831172621824472085e+56	-6.197518190518748313e+53	-8.483530694495201586e+55	-2.063565907684005910e+52	-6.328268783564285002e+52	-9.813402316541716568e+52	-6.797110957790091096e+52	-7.340562503833717088e+51	-5.268742332518974568e+51	-1.375710605122670628e+48	2.292851008537784344e+53
-3.876163988538854412e+47	-3.443325676485349066e+52	-5.986237839253065236e+52	0.000000000000000000e+00	0.000000000000000000e+00	-2.597411028446571847e+52	-3.876163988538854412e+47	0.000000000000000000e+00	-5.152533420024728808e+55	-1.758566395851668126e+53	-2.387054872303304255e+55	-5.814245982808281658e+51	-1.783035434727872989e+52	-2.764996978491049340e+52	-1.915135103457277265e+52	-2.068256501551190529e+51	0.000000000000000000e+00	-3.876163988538854412e+47	6.460273314231423533e+52
-4.042099855197468000e+16	-3.590732038033750622e+21	-6.242504490204405957e+21	-8.255009867831458136e+21	0.000000000000000000e+00	-2.708604376134731170e+21	-4.042099855197468000e+16	0.000000000000000000e+00	-5.329799953003926260e+24	-1.379903725744671005e+22	-2.480820659555206575e+24	-6.063149782796202148e+20	-1.859365933390835220e+21	-2.883364563374194033e+21	-1.997120696455964918e+21	-2.156797114402448998e+20	-1.548056876209710367e+20	-4.042099855197468000e+16	6.736833091995779990e+21
-2.059129742400000000e+11	-1.829193587832000000e+16	-3.180061632153192000e+16	-4.231560810953624000e+16	0.000000000000000000e+00	-1.379819408499336000e+16	-2.059129742400000000e+11	0.000000000000000000e+00	-2.711641062100241203e+19	-7.082090758742800000e+16	-1.262178133520962355e+19	-3.088694613600000000e+15	-9.471996815040000000e+15	-1.468845882912000000e+16	-1.017374823124992000e+16	-1.098717311715600000e+15	0.000000000000000000e+00	-2.059129742400000000e+11	3.431882904000000000e+16
-3.409396214273288459e+37	-3.028680303679437948e+42	-5.265374913764262398e+42	0.000000000000000000e+00	0.000000000000000000e+00	-2.284630720857507043e+42	-3.409396214273288459e+37	0.000000000000000000e+00	-3.721081451324427809e+45	-8.196392725739121193e+42	-1.748347572052316747e+45	-5.114094321409932645e+41	-1.568322258565712771e+42	-2.432035966181612589e+42	-1.684514481548146355e+42	-5.326608344066052298e+42	-1.305741926796431561e+41	-3.409396214273288459e+37	5.682327023788814772e+42
-3.207305395353408786e+37	-2.849156292872278288e+42	-4.953271578930936190e+42	0.000000000000000000e+00	0.000000000000000000e+00	-2.149209999917326958e+42	-3.207305395353408786e+37	0.000000000000000000e+00	-3.490556741878281764e+45	-7.772199269538957663e+42	-1.640193438979478121e+45	-4.810958093030113128e+41	-1.475360481862568016e+42	-2.287877848685431511e+42	-1.584665449736212172e+42	-5.041128526176504568e+42	0.000000000000000000e+00	-3.207305395353408786e+37	5.345508992255680875e+42
-1.765143897763195475e+29	-1.568036162512972018e+34	-2.726038223295042297e+34	0.000000000000000000e+00	0.000000000000000000e+00	-1.182819983984621093e+34	-1.765143897763195475e+29	0.000000000000000000e+00	-1.986808382582949934e+37	-4.223459804177997476e+34	-9.409564368253123678e+36	-2.647715846644792985e+33	-8.119661929710698486e+33	-1.259135980404412664e+34	-8.721222970068396366e+33	-9.418513647814783016e+32	-6.760206937783410640e+32	-1.765143897763195475e+29	2.941906496271992205e+34
-1.971476586254923922e+24	-1.751328367456457397e+29	-3.044692581308827052e+29	0.000000000000000000e+00	0.000000000000000000e+00	-1.321083174655114071e+29	-1.971476586254923922e+24	0.000000000000000000e+00	-2.213351490701464357e+32	-4.754904161661783035e+29	-1.048418116893406957e+32	-2.957214879382385664e+28	-9.068792296772650191e+28	-1.406319964861845619e+29	-9.740671517368327282e+28	-1.051947048482523068e+28	0.000000000000000000e+00	-1.971476586254923922e+24	3.285794310424872804e+29
-1.222341471169967304e+48	-1.085846673555987610e+53	-1.887749535066547652e+53	0.000000000000000000e+00	0.000000000000000000e+00	-8.190889825952097190e+52	-1.222341471169967304e+48	0.000000000000000000e+00	-1.591774626762944017e+56	-5.421032814665577454e+53	-7.389730827134604614e+55	-1.833512206754950750e+52	-5.622770767381849464e+52	-8.719369161012433119e+52	-6.039344740756573831e+52	-6.522210366584417561e+51	-4.681364111002446377e+51	-1.222341471169967304e+48	2.037235785283278872e+53
-1.549396660023325464e+47	-1.376380699654054298e+52	-2.392844302167989969e+52	0.000000000000000000e+00	0.000000000000000000e+00	-1.038248119553863772e+52	-1.549396660023325464e+47	0.000000000000000000e+00	-2.014907846684308953e+55	-6.920958193025965020e+52	-9.354004737674254882e+54	-2.324094990034988341e+51	-7.127224636107297934e+51	-1.105236284149972236e+52	-7.655259017843246558e+51	-8.267322345107794211e+50	0.000000000000000000e+00	-1.549396660023325464e+47	2.582327766705542660e+52
-4.405426443370258880e+33	-3.913487157193913319e+38	-6.803615778725132354e+38	0.000000000000000000e+00	0.000000000000000000e+00	-2.952068917325004730e+38	-4.405426443370258880e+33	0.000000000000000000e+00	-4.384588847269432549e+41	-7.535286134654011305e+38	-2.110987935606082762e+41	-6.608139665055388032e+37	-2.026496163950318946e+38	-3.142537529604118175e+38	-2.176633097140377499e+38	-2.350662126408313872e+37	-1.687204904036752918e+37	-4.405426443370258880e+33	7.342377405617097981e+38
-3.300349133452528570e+25	-2.931810146883663180e+30	-5.096965691811971071e+30	0.000000000000000000e+00	0.000000000000000000e+00	-2.211558453744650289e+30	-3.300349133452528570e+25	0.000000000000000000e+00	-3.263124499243372399e+33	-5.645100510586841554e+30	-1.572231026159999120e+33	-4.950523700178792927e+29	-1.518160601388163155e+30	-2.354249048529470449e+30	-1.630636499856225387e+30	-1.761011291791378304e+29	0.000000000000000000e+00	-3.300349133452528570e+25	5.500581889087548103e+30
-4.042099855197468000e+16	-2.424634735007543748e+22	-6.242504490204405957e+21	-1.514021497184535236e+22	0.000000000000000000e+00	-2.708604376134731170e+21	-4.042099855197468000e+16	0.000000000000000000e+00	-3.966529342409175200e+24	-6.913832153432815829e+21	-1.936889456338108854e+24	-6.063149782796202148e+20	-1.859365933390835220e+21	-2.883364563374194033e+21	-1.997120696455964918e+21	-2.156797114402448998e+20	-1.548056876209710367e+20	-4.042099855197468000e+16	6.736833091995779990e+21
-6.177389227200000000e+11	-3.752794842470136320e+17	-9.540184896459576000e+16	-2.337480498659599360e+17	0.000000000000000000e+00	-4.139458225498008000e+16	-6.177389227200000000e+11	0.000000000000000000e+00	-6.020258920661170586e+19	-1.056614972249328000e+17	-2.942804718817812480e+19	-9.266083840800000000e+15	-2.841599044512000000e+16	-4.406537648736000000e+16	-3.052124469374976000e+16	-3.296151935146800000e+15	0.000000000000000000e+00	-6.177389227200000000e+11	1.029564871200000000e+17
-2.038051927345565395e+38	-4.648195898059665207e+43	-3.147509651787882867e+43	0.000000000000000000e+00	0.000000000000000000e+00	-1.365695199761051155e+43	-2.038051927345565395e+38	0.000000000000000000e+00	-1.931869787170332862e+46	-3.485997241638929722e+43	-9.236382262694732579e+45	-3.057077891018347758e+42	-9.375038865789600618e+42	-1.453810374839836558e+43	-1.006960696262896940e+43	-3.883021987083143741e+43	-7.805399206412291667e+41	-2.038051927345565395e+38	3.396753212242608758e+43
-5.228855677692690540e+37	-1.212722622613483989e+43	-8.075296557717723820e+42	0.000000000000000000e+00	0.000000000000000000e+00	-3.503847474862409045e+42	-5.228855677692690540e+37	0.000000000000000000e+00	-4.919402187446286289e+45	-8.943725243107671532e+42	-2.353691826607063028e+45	-7.843283516539035073e+41	-2.405273611738637732e+42	-3.729917050087452647e+42	-2.583473013234404646e+42	-1.006134787828335418e+43	0.000000000000000000e+00	-5.228855677692690540e+37	8.714759462821150906e+42
-5.295431693289586425e+29	-1.192966619490263128e+35	-8.178114669885127352e+34	0.000000000000000000e+00	0.000000000000000000e+00	-3.548459951953863047e+34	-5.295431693289586425e+29	0.000000000000000000e+00	-5.255933271280887716e+37	-9.057600558852135160e+34	-2.537459781035070313e+37	-7.943147539934378954e+33	-2.435898578913209776e+34	-3.777407941213238222e+34	-2.616366891020518794e+34	-2.825554094344435337e+33	-2.028062081335023480e+33	-5.295431693289586425e+29	8.825719488815977077e+34
-1.774328927629431503e+25	-4.065201478408635901e+30	-2.740223323177944171e+30	0.000000000000000000e+00	0.000000000000000000e+00	-1.188974857189602663e+30	-1.774328927629431503e+25	0.000000000000000000e+00	-1.749338261730780161e+33	-3.034910771646692522e+30	-8.452605702700020984e+32	-2.661493391444147098e+29	-8.161913067095384996e+29	-1.265687968375661092e+30	-8.766604365631494905e+29	-9.467523436342708052e+28	0.000000000000000000e+00	-1.774328927629431503e+25	2.957214879382385945e+30
-6.381734900677593620e+50	-3.828053898741918339e+56	-9.855770564784290680e+55	0.000000000000000000e+00	0.000000000000000000e+00	-4.276389920719221414e+55	-6.381734900677593620e+50	0.000000000000000000e+00	-6.071193912031353400e+58	-2.286748630836755902e+56	-2.950427178247332690e+58	-9.572602351016390566e+54	-2.935598054311692907e+55	-4.552304229150017216e+55	-3.153087579726785307e+55	-3.405187380753219405e+54	-2.444098104711173695e+54	-6.381734900677593620e+50	1.063622483446265649e+56
-2.643990582318526145e+40	-1.606237498711416242e+46	-4.083304142266232701e+45	0.000000000000000000e+00	0.000000000000000000e+00	-1.771733682560673913e+45	-2.643990582318526145e+40	0.000000000000000000e+00	-2.496699691101260400e+48	-9.524765287997733171e+45	-1.214531778247861725e+48	-3.965985873477788904e+44	-1.216235667866521962e+45	-1.886046615387215421e+45	-1.306342866911937320e+45	-1.410789308215460211e+44	0.000000000000000000e+00	-2.643990582318526145e+40	4.406650970530876560e+45
-1.261058537324403648e+66	-1.120240333989845405e+71	-1.947543075051918136e+71	0.000000000000000000e+00	0.000000000000000000e+00	-8.450332240968540234e+70	-1.261058537324403648e+66	0.000000000000000000e+00	-8.751961675823646027e+73	-8.826787639059078904e+71	-3.928195383601256373e+73	-1.891587805986605649e+70	-5.800869271692257077e+70	-8.995550899580746536e+70	-6.230638021212413584e+70	-1.086014701463445887e+72	-4.829644021529579148e+69	-1.261058537324403648e+66	2.101764228874006113e+71
-8.948686846057923063e+69	-7.949416814914787953e+74	-1.382009841892455061e+75	0.000000000000000000e+00	0.000000000000000000e+00	-5.996500141065337631e+74	-8.948686846057923063e+69	0.000000000000000000e+00	-6.153964288018876398e+77	-6.229367344516879284e+75	-2.763167212346879519e+77	-1.342303026908688451e+74	-4.116395949186644250e+74	-6.383396616854651133e+74	-4.421367196900298270e+74	-7.723746613834629617e+75	0.000000000000000000e+00	-8.948686846057923063e+69	1.491447807676320379e+75
-8.521266120006227486e+68	-7.569724736605532060e+73	-1.316000195986421764e+74	0.000000000000000000e+00	0.000000000000000000e+00	-5.710086224905972847e+73	-8.521266120006227486e+68	0.000000000000000000e+00	-5.834572771096144947e+76	-5.964465901542438822e+74	-2.607549465769004314e+76	-1.278189918000934213e+73	-3.919782415202864522e+73	-6.078503165604442276e+73	-4.210187164572676763e+73	-7.697699587919789119e+74	-3.263502902860385238e+72	-8.521266120006227486e+68	1.420211020001037854e+74
-5.907381715487882005e+75	-5.247724090591734893e+80	-9.123192945584212609e+80	0.000000000000000000e+00	0.000000000000000000e+00	-3.958526641912237383e+80	-5.907381715487882005e+75	0.000000000000000000e+00	-4.007478263955341425e+83	-4.112251482603520773e+81	-1.791615297318019741e+83	-8.861072573231823713e+79	-2.717395589124425886e+80	-4.213932290381356183e+80	-2.918719157988252638e+80	-5.347797750988376100e+81	0.000000000000000000e+00	-5.907381715487882005e+75	9.845636192479803950e+80
-1.381461474860427863e+66	-1.227198276834346712e+71	-2.133489960365990375e+71	0.000000000000000000e+00	0.000000000000000000e+00	-9.257150318681811841e+70	-1.381461474860427863e+66	0.000000000000000000e+00	-1.243408018066997879e+74	-9.669548803028730270e+71	-5.962077756241791140e+73	-2.072192212290641802e+70	-6.354722784357967865e+70	-9.854425187337717946e+70	-6.825524854990401481e+70	-7.371248186276099152e+69	-5.290767205136294705e+69	-1.381461474860427863e+66	2.302435791434046229e+71
-1.126272101390628414e+57	-1.000505050068674934e+62	-1.739382722344813759e+62	0.000000000000000000e+00	0.000000000000000000e+00	-7.547130580216910558e+61	-1.126272101390628414e+57	0.000000000000000000e+00	-1.007120905042068672e+65	-7.840214737801287202e+62	-4.833131698778290182e+64	-1.689408152085942622e+61	-5.180851666396890404e+61	-8.034074323253148953e+61	-5.564685198550816690e+61	-6.009600221003494412e+60	0.000000000000000000e+00	-1.126272101390628414e+57	1.877120168984380564e+62
-8.087880764749697590e+53	-7.614488117054714957e+59	-1.249069389645776465e+59	0.000000000000000000e+00	0.000000000000000000e+00	-5.419675420657498330e+58	-8.087880764749697590e+53	0.000000000000000000e+00	-7.141715059438783652e+61	-5.661117533207061044e+59	-3.490547863994676916e+61	-1.213182114712454590e+58	-3.720425151784860873e+58	-5.769354945521451355e+58	-3.996060128247530533e+58	-4.315558378057693153e+57	-3.097523534886388329e+57	-8.087880764749697590e+53	1.347980127458282983e+59
-7.555515645566563581e+41	-7.127751102649125374e+47	-1.166852429006971157e+47	0.000000000000000000e+00	0.000000000000000000e+00	-5.062938441568079019e+46	-7.555515645566563581e+41	0.000000000000000000e+00	-6.627066997996173249e+49	-5.259551847454834728e+47	-3.242271749616733273e+49	-1.133327346834984650e+46	-3.475537196960619628e+46	-5.389601160504149609e+46	-3.733029170161528138e+46	-4.031497223213559455e+45	0.000000000000000000e+00	-7.555515645566563581e+41	1.259252607594427344e+47
-3.233679884157974400e+17	-2.253508018275250386e+24	-4.994003592163524765e+22	-2.317430342296878721e+23	0.000000000000000000e+00	-2.166883500907784936e+22	-3.233679884157974400e+17	0.000000000000000000e+00	-7.170676915201492170e+24	0.000000000000000000e+00	-8.418490494582995007e+24	-4.850519826236961718e+21	-1.487492746712668176e+22	-2.306691650699355226e+22	-1.597696557164771934e+22	-1.725437691521959199e+21	-1.238445500967768293e+21	-3.233679884157974400e+17	5.389466473596623992e+22
-2.470955690880000000e+12	-1.713340481141243494e+19	-3.816073958583830400e+17	-1.780284177263302144e+18	0.000000000000000000e+00	-1.655783290199203200e+17	-2.470955690880000000e+12	0.000000000000000000e+00	-5.449646701491912704e+19	0.000000000000000000e+00	-6.405860702190933606e+19	-3.706433536320000000e+16	-1.136639617804800000e+17	-1.762615059494400000e+17	-1.220849787749990400e+17	-1.318460774058720000e+16	0.000000000000000000e+00	-2.470955690880000000e+12	4.118259484800000000e+17
-1.727883365475625454e+43	-1.019892378352724083e+50	-2.668494112945200815e+48	0.000000000000000000e+00	0.000000000000000000e+00	-1.157851763399607513e+48	-1.727883365475625454e+43	0.000000000000000000e+00	-3.524653436016487534e+50	0.000000000000000000e+00	-3.884716624127184994e+50	-2.591825048213438422e+47	-7.948263481187877016e+47	-1.232556800705946137e+48	-8.537126132141970479e+47	-6.214535951591016890e+48	-6.617505309210732917e+46	-1.727883365475625454e+43	2.879805609126042421e+48
-5.068031218972523383e+42	-2.970833132987584359e+49	-7.826923820363293470e+47	0.000000000000000000e+00	0.000000000000000000e+00	-3.396079273114789519e+47	-5.068031218972523383e+42	0.000000000000000000e+00	-1.027240422789662218e+50	0.000000000000000000e+00	-1.132927368920660960e+50	-7.602046828458785273e+46	-2.331294360727360858e+47	-3.615195602867066626e+47	-2.504012864669944109e+47	-1.832373585547188588e+48	0.000000000000000000e+00	-5.068031218972523383e+42	8.446718698287538246e+47
-1.077486383511099979e+34	-6.833195664406363637e+40	-1.664039441913676510e+39	0.000000000000000000e+00	0.000000000000000000e+00	-7.220218297801488138e+38	-1.077486383511099979e+34	0.000000000000000000e+00	-2.495498774174521725e+41	0.000000000000000000e+00	-2.766494896272716315e+41	-1.616229575266649871e+38	-4.956437364151059755e+38	-7.686069535712512669e+38	-5.323644723651642492e+38	-5.749287761351310663e+37	-4.126593267783594176e+37	-1.077486383511099979e+34	1.795810639185166574e+39
-2.438926276781498489e+29	-1.537375891358127170e+36	-3.766608638950170637e+34	0.000000000000000000e+00	0.000000000000000000e+00	-1.634320433194154248e+34	-2.438926276781498489e+29	0.000000000000000000e+00	-5.620622456510801821e+36	0.000000000000000000e+00	-6.234965262968916390e+36	-3.658389415172247707e+33	-1.121906087319489220e+34	-1.739767410770802217e+34	-1.205024694832202769e+34	-1.301370412519327986e+33	0.000000000000000000e+00	-2.438926276781498489e+29	4.064877127969164067e+34
-1.057085573522202506e+23	-7.309236256664483612e+29	-1.632533008989773034e+28	-7.616133010805468489e+28	0.000000000000000000e+00	-7.083512810079387066e+27	-1.057085573522202506e+23	0.000000000000000000e+00	-2.276008989805994349e+30	0.000000000000000000e+00	-2.732251536670446569e+30	-1.585628360283303691e+27	-4.862593638202131282e+27	-7.540543757791711202e+27	-5.222848401658498490e+27	-5.640432439385551729e+26	0.000000000000000000e+00	-1.057085573522202506e+23	1.761809289203670743e+28
-8.861627754732722653e+26	-6.158356583217455796e+33	-1.368564682495616698e+32	-6.350722946190837431e+32	0.000000000000000000e+00	-5.938161989066806810e+31	-8.861627754732722653e+26	0.000000000000000000e+00	-1.918643652381341567e+34	0.000000000000000000e+00	-2.300139472481016748e+34	-1.329244163209908415e+31	-4.076348767177052263e+31	-6.321294465042675445e+31	-4.378353041058344112e+31	-4.728416876129468910e+30	-3.393855736266720712e+30	-8.861627754732722653e+26	1.476937959122120471e+32
-1.276753493157163824e+40	-7.459440624712065253e+46	-1.971781920149617717e+45	0.000000000000000000e+00	0.000000000000000000e+00	-8.555503878421269516e+44	-1.276753493157163824e+40	0.000000000000000000e+00	-2.520974173853344940e+47	0.000000000000000000e+00	-2.844196098870862367e+47	-1.915130239735745756e+44	-5.873066068522953758e+44	-9.107508251187768848e+44	-6.308183658990915598e+44	-4.616170017576551002e+45	0.000000000000000000e+00	-1.276753493157163824e+40	2.127922488595273344e+45
-3.614452573904752018e+43	-2.126437455220833919e+50	-5.582058145648905001e+48	0.000000000000000000e+00	0.000000000000000000e+00	-2.422038645685951181e+48	-3.614452573904752018e+43	0.000000000000000000e+00	-7.183668380052567295e+50	0.000000000000000000e+00	-8.098149087363675742e+50	-5.421678860857127768e+47	-1.662648183996185968e+48	-2.578309502718722979e+48	-1.785828727714859816e+48	-1.299980421981128651e+49	-1.384275094929288177e+47	-3.614452573904752018e+43	6.024087623174586661e+48
-6.177839483018534962e+37	-3.882212115378845262e+44	-9.540880258788473082e+42	0.000000000000000000e+00	0.000000000000000000e+00	-4.139759941171582152e+42	-6.177839483018534962e+37	0.000000000000000000e+00	-1.391351203595175893e+45	0.000000000000000000e+00	-1.574532431580931869e+45	-9.266759224527802076e+41	-2.841806162188526403e+42	-4.406858831219888160e+42	-3.052346931769797595e+42	-3.296392184147306846e+41	0.000000000000000000e+00	-6.177839483018534962e+37	1.029639913836422515e+43
-8.744643323963109323e+40	-5.528706184047066833e+47	-1.350497938463444848e+46	0.000000000000000000e+00	0.000000000000000000e+00	-5.859770916982139520e+45	-8.744643323963109323e+40	0.000000000000000000e+00	-1.979484863029973737e+48	0.000000000000000000e+00	-2.238440362895236501e+48	-1.311696498594466364e+45	-4.022535929023030457e+45	-6.237845571093685380e+45	-4.320553373503692896e+45	-4.665995933611315565e+44	-3.349052649022471462e+44	-8.744643323963109323e+40	1.457440553993851466e+46
-3.233679884157974400e+17	-2.122145207360026868e+24	-4.994003592163524765e+22	-1.211217197747628189e+23	0.000000000000000000e+00	-2.166883500907784936e+22	-3.233679884157974400e+17	0.000000000000000000e+00	-6.665967168000896564e+24	-5.531065722746252663e+22	-7.782417936467176152e+24	-4.850519826236961718e+21	-1.487492746712668176e+22	-2.306691650699355226e+22	-1.597696557164771934e+22	-1.725437691521959199e+21	-1.238445500967768293e+21	-3.233679884157974400e+17	5.389466473596623992e+22
-2.470955690880000000e+12	-1.612962058777557197e+19	-3.816073958583830400e+17	-9.349921994638397440e+17	0.000000000000000000e+00	-1.655783290199203200e+17	-2.470955690880000000e+12	0.000000000000000000e+00	-5.063982236620907315e+19	-4.226459888997312000e+17	-5.919817814956242534e+19	-3.706433536320000000e+16	-1.136639617804800000e+17	-1.762615059494400000e+17	-1.220849787749990400e+17	-1.318460774058720000e+16	0.000000000000000000e+00	-2.470955690880000000e+12	4.118259484800000000e+17
-2.570947082435372471e+44	-1.543935644756844740e+51	-3.970497830612520393e+49	0.000000000000000000e+00	0.000000000000000000e+00	-1.722787355028139055e+49	-2.570947082435372471e+44	0.000000000000000000e+00	-5.061113073535582290e+51	-4.397490720190929712e+49	-5.710245374867204672e+51	-3.856420623653058831e+48	-1.182635657920271461e+49	-1.833942252137232364e+49	-1.270253534489668742e+49	-4.898326639658341750e+49	-9.846298834547071639e+47	-2.570947082435372471e+44	4.284911804058954141e+49
-7.360886613405039033e+40	-4.390528159286804364e+47	-1.136794472728869611e+46	0.000000000000000000e+00	0.000000000000000000e+00	-4.932517851498361203e+45	-7.360886613405039033e+40	0.000000000000000000e+00	-1.439505205923147391e+48	-1.259046940171316720e+46	-1.625470751861224344e+48	-1.104132992010755938e+45	-3.386007842166318020e+45	-5.250765784228927880e+45	-3.636866857951161859e+45	-1.416379519251665292e+46	0.000000000000000000e+00	-7.360886613405039033e+40	1.226814435567506450e+46
-5.344034459349778516e+34	-3.331946478357431843e+41	-8.253175404710116194e+39	0.000000000000000000e+00	0.000000000000000000e+00	-3.581028584486187871e+39	-5.344034459349778516e+34	0.000000000000000000e+00	-1.129152163929960220e+42	-9.140733430075159262e+39	-1.276127253955494334e+42	-8.016051689024668621e+38	-2.458255851300898216e+39	-3.812077914336175731e+39	-2.640380545675538616e+39	-2.851487720268052839e+38	-2.046676130689976155e+38	-5.344034459349778516e+34	8.906724098916298199e+39
-4.026453088062268710e+29	-2.495028397402213072e+36	-6.218340066365871775e+34	0.000000000000000000e+00	0.000000000000000000e+00	-2.698119503555379354e+34	-4.026453088062268710e+29	0.000000000000000000e+00	-8.461314603158666539e+36	-6.887069053659929799e+34	-9.570237822408105545e+36	-6.039679632093402141e+33	-1.852168420508643400e+34	-2.872203202817751420e+34	-1.989389941749805508e+34	-2.148448260238558769e+33	0.000000000000000000e+00	-4.026453088062268710e+29	6.710755146770447183e+34
-2.552693960271037448e+51	-1.633407841610153313e+58	-3.942308225913716272e+56	0.000000000000000000e+00	0.000000000000000000e+00	-1.710555968287688566e+56	-2.552693960271037448e+51	0.000000000000000000e+00	-5.041061734539219008e+58	-9.146994523347023608e+56	-5.880565970347424304e+58	-3.829040940406556226e+55	-1.174239221724677163e+56	-1.820921691660006886e+56	-1.261235031890714123e+56	-1.362074952301287762e+55	-9.776392418844694780e+54	-2.552693960271037448e+51	4.254489933785062595e+56
-5.287981164637052291e+40	-3.364286677379079253e+47	-8.166608284532465402e+45	0.000000000000000000e+00	0.000000000000000000e+00	-3.543467365121347825e+45	-5.287981164637052291e+40	0.000000000000000000e+00	-1.037448451274685690e+48	-1.904953057599546634e+46	-1.211847885441005130e+48	-7.931971746955577807e+44	-2.432471335733043924e+45	-3.772093230774430842e+45	-2.612685733823874640e+45	-2.821578616430920421e+44	0.000000000000000000e+00	-5.287981164637052291e+40	8.813301941061753119e+45
-1.057085573522202506e+23	-6.879813007331420895e+29	-1.632533008989773034e+28	-3.999937226948104635e+28	0.000000000000000000e+00	-7.083512810079387066e+27	-1.057085573522202506e+23	0.000000000000000000e+00	-2.111020057167502053e+30	-1.808097891928681927e+28	-2.524320279098648003e+30	-1.585628360283303691e+27	-4.862593638202131282e+27	-7.540543757791711202e+27	-5.222848401658498490e+27	-5.640432439385551729e+26	0.000000000000000000e+00	-1.057085573522202506e+23	1.761809289203670743e+28
-8.861627754732722653e+26	-5.798367848139194144e+33	-1.368564682495616698e+32	-3.319238861321259103e+32	0.000000000000000000e+00	-5.938161989066806810e+31	-8.861627754732722653e+26	0.000000000000000000e+00	-1.780332191009167087e+34	-1.515742042434788984e+32	-2.125829137601016103e+34	-1.329244163209908415e+31	-4.076348767177052263e+31	-6.321294465042675445e+31	-4.378353041058344112e+31	-4.728416876129468910e+30	-3.393855736266720712e+30	-8.861627754732722653e+26	1.476937959122120471e+32
-4.505800287420851957e+41	-2.678820741329540056e+48	-6.958630299551286997e+46	0.000000000000000000e+00	0.000000000000000000e+00	-3.019329262933567469e+46	-4.505800287420851957e+41	0.000000000000000000e+00	-8.575577334532255705e+48	-7.706971133842815541e+46	-9.914984486580241116e+48	-6.758700431131278353e+45	-2.072668132213592045e+46	-3.214137538360207697e+46	-2.226225806008894579e+46	-8.670046938800728213e+46	0.000000000000000000e+00	-4.505800287420851957e+41	7.509667145701420336e+46
-7.250391299260996372e+44	-4.340024384662515053e+51	-1.119729889482520264e+50	0.000000000000000000e+00	0.000000000000000000e+00	-4.858475125649294251e+49	-7.250391299260996372e+44	0.000000000000000000e+00	-1.389317110694147548e+52	-1.240147207777263231e+50	-1.604733738814700858e+52	-1.087558694889149369e+49	-3.335179997660058049e+49	-5.171945793472843558e+49	-3.582273333138872641e+49	-1.381389181121348504e+50	-2.776779027761973584e+48	-7.250391299260996372e+44	1.208398549876832673e+50
-1.453483963684145674e+39	-8.978446696472816441e+45	-2.244719451468157037e+44	0.000000000000000000e+00	0.000000000000000000e+00	-9.739771815914732391e+43	-1.453483963684145674e+39	0.000000000000000000e+00	-2.978258565270470461e+46	-2.486119720594456468e+44	-3.443420204542748235e+46	-2.180225945526218651e+43	-6.686026232947070794e+43	-1.036818560761357283e+44	-7.181373567770627494e+43	-7.755548182891321738e+42	0.000000000000000000e+00	-1.453483963684145674e+39	2.422473272806909788e+44
-1.169417951493709010e+42	-7.268503707388335703e+48	-1.806015950778258575e+47	0.000000000000000000e+00	0.000000000000000000e+00	-7.836250202660152103e+46	-1.169417951493709010e+42	0.000000000000000000e+00	-2.409629668100817482e+49	-2.000237431898811811e+47	-2.783433175076749770e+49	-1.754126927240563456e+46	-5.379322576871061199e+46	-8.341848053988457574e+46	-5.777860214740117058e+46	-6.239819286178516191e+45	-4.478675851228989811e+45	-1.169417951493709010e+42	1.949029919156181505e+47
-4.229094783820570617e+50	-2.682403585905523759e+57	-6.531294159780281719e+55	0.000000000000000000e+00	0.000000000000000000e+00	-2.833909366146858136e+55	-4.229094783820570617e+50	0.000000000000000000e+00	-8.075522926141249402e+57	-1.523497680587945163e+56	-9.659006664238132003e+57	-6.343642175730856966e+54	-1.945383600557462694e+55	-3.016754279125340451e+55	-2.089511150790067620e+55	-2.256574491733592922e+54	0.000000000000000000e+00	-4.229094783820570617e+50	7.048491306367618669e+55
-4.595864808142960082e+59	-2.931867500542440034e+66	-7.097723393526423686e+64	0.000000000000000000e+00	0.000000000000000000e+00	-3.079681348161917506e+64	-4.595864808142960082e+59	0.000000000000000000e+00	-8.835170752888520338e+66	-1.646822959759087845e+65	-1.055169244401627553e+67	-6.893797212214440214e+63	-2.114097811745761510e+64	-3.278383563141978319e+64	-2.270724884407273717e+64	-2.452276863878281065e+63	-1.760139623771951391e+63	-4.595864808142960082e+59	7.659774680238266839e+64
-3.235152305899879036e+54	-2.056281569513337484e+61	-4.996277558583105860e+59	0.000000000000000000e+00	0.000000000000000000e+00	-2.167870168262999332e+59	-3.235152305899879036e+54	0.000000000000000000e+00	-5.794733654950202234e+61	-2.264447013282824418e+60	-6.955383276654112123e+61	-4.852728458849818360e+58	-1.488170060713944349e+59	-2.307741978208580542e+59	-1.598424051299012213e+59	-1.726223351223077261e+58	-1.239009413954555332e+58	-3.235152305899879036e+54	5.391920509833131933e+59
-7.555515645566563581e+41	-4.775201723497309587e+48	-1.166852429006971157e+47	0.000000000000000000e+00	0.000000000000000000e+00	-5.062938441568079019e+46	-7.555515645566563581e+41	0.000000000000000000e+00	-1.345912400794056330e+49	-5.259551847454834728e+47	-1.617301104323774680e+49	-1.133327346834984650e+46	-3.475537196960619628e+46	-5.389601160504149609e+46	-3.733029170161528138e+46	-4.031497223213559455e+45	0.000000000000000000e+00	-7.555515645566563581e+41	1.259252607594427344e+47
-2.314135819547529755e+62	-1.466388450598612530e+69	-3.573885792527651598e+67	0.000000000000000000e+00	0.000000000000000000e+00	-1.550698555785767294e+67	-2.314135819547529755e+62	0.000000000000000000e+00	-4.023807327915944231e+69	-1.619780909649506489e+68	-4.957294319278572758e+69	-3.471203729321295225e+66	-1.064502476991863719e+67	-1.650750217943904541e+67	-1.143368225722043609e+67	-1.234784304380236210e+66	-8.862754499563782261e+65	-2.314135819547529755e+62	3.856893032579216318e+67
-1.508926086472524988e+52	-9.507369245809695315e+58	-2.330342695042384377e+57	0.000000000000000000e+00	0.000000000000000000e+00	-1.011128855668428154e+57	-1.508926086472524988e+52	0.000000000000000000e+00	-2.608904309672170396e+59	-1.050394884753659517e+58	-3.218232141860535331e+59	-2.263389129708787647e+56	-6.941059997773614697e+56	-1.076367275017067890e+57	-7.455302008043451556e+56	-8.051378109736315005e+55	0.000000000000000000e+00	-1.508926086472524988e+52	2.514876810787541734e+57
-4.528482963783207509e+27	-4.022802366160749689e+32	-6.993660782249479291e+32	-3.707316202628730341e+33	-1.101678627271440055e+35	-3.034528886559521053e+32	-4.528482963783207509e+27	0.000000000000000000e+00	0.000000000000000000e+00	0.000000000000000000e+00	-9.436503414659742769e+34	-6.792724445674811447e+31	-2.083102163340275546e+32	-3.230317847498688219e+32	-2.237432862746007159e+32	-2.604981751152216548e+33	0.000000000000000000e+00	-4.528482963783207509e+27	7.547471606305345692e+32
-1.543129017539577219e+26	-1.370812943914324346e+31	-2.383164732699292751e+31	-1.257575029345534583e+32	-3.787470007048651041e+33	-1.034048182771574836e+31	-1.543129017539577219e+26	0.000000000000000000e+00	0.000000000000000000e+00	0.000000000000000000e+00	-3.243052924791171051e+33	-2.314693526309365784e+30	-7.098393480682054959e+30	-1.100765365844898324e+31	-7.624291849859542576e+30	-8.758998714582922094e+31	-5.909926949006991012e+29	-1.543129017539577219e+26	2.571881695899295578e+31
-1.987582291060607108e+25	-1.765635601892172820e+30	-3.069565775482422016e+30	-3.933869606256303474e+30	-5.332118182349544432e+32	-1.331875580602561116e+30	-1.987582291060607108e+25	0.000000000000000000e+00	0.000000000000000000e+00	0.000000000000000000e+00	-4.638055013186212551e+32	-2.981373436590911026e+29	-9.142878538878792875e+29	-1.417808700956566593e+30	-9.820246583672248435e+29	-5.241237752005223177e+30	0.000000000000000000e+00	-1.987582291060607108e+25	3.312637151767678949e+30
-1.544101546764737684e+25	-1.371676874042675214e+30	-2.384666679279636029e+30	-3.116145652663561623e+30	-4.171062209665537236e+32	-1.034699872984472826e+30	-1.544101546764737684e+25	0.000000000000000000e+00	0.000000000000000000e+00	0.000000000000000000e+00	-3.625944303113388508e+32	-2.316152320147106551e+29	-7.102867115117792860e+29	-1.101459103358846292e+30	-7.629096922255216657e+29	-4.012868012741711697e+30	-5.913651573851151563e+28	-1.544101546764737684e+25	2.573502577941229407e+30
-4.109217106765737755e+45	-3.650354529843563536e+50	-6.346158471870980116e+50	0.000000000000000000e+00	-1.070126328387617293e+53	-2.753579534548543101e+50	-4.109217106765737755e+45	0.000000000000000000e+00	0.000000000000000000e+00	0.000000000000000000e+00	-9.185903408929096620e+52	-6.163825660148607001e+49	-1.890239869112239397e+50	-2.931241536159559386e+50	-2.030281988110815532e+50	-1.485709254419847677e+51	0.000000000000000000e+00	-4.109217106765737755e+45	6.848695177942896390e+50
-8.697194272072466960e+47	-7.726007578357707957e+52	-1.343170041328434334e+53	0.000000000000000000e+00	-2.279743078335495449e+55	-5.827975386391972997e+52	-8.697194272072466960e+47	0.000000000000000000e+00	0.000000000000000000e+00	0.000000000000000000e+00	-1.955348135589204843e+55	-1.304579140810870013e+52	-4.000709365153335098e+52	-6.203998580745026097e+52	-4.297109745945564592e+52	-3.128048314006889482e+53	-3.330880452965886773e+51	-8.697194272072466960e+47	1.449532378678744507e+53
-3.936595179790148322e+39	-3.497008718046915352e+44	-6.079566058804477710e+44	0.000000000000000000e+00	-1.011276002389468122e+47	-2.637905868985411993e+44	-3.936595179790148322e+39	0.000000000000000000e+00	0.000000000000000000e+00	-3.895700872251160351e+44	-8.738102109861710889e+46	-5.904892769685222486e+43	-1.810833782703468150e+44	-2.808104561583639296e+44	-1.944992946430716734e+44	-1.038076831509099206e+45	0.000000000000000000e+00	-3.936595179790148322e+39	6.560991966316913874e+44
-2.847360297127675129e+40	-2.529405063948418283e+45	-4.397382567675563209e+45	0.000000000000000000e+00	-7.361129561269753260e+47	-1.908011389504759978e+45	-2.847360297127675129e+40	0.000000000000000000e+00	0.000000000000000000e+00	-2.873123671837467659e+45	-6.355919063539170689e+47	-4.271040445691512961e+44	-1.309785736678730631e+45	-2.031117011951075091e+45	-1.406823775604841848e+45	-7.399824889130353521e+45	-1.090491537794947469e+44	-2.847360297127675129e+40	4.745600495212792003e+45
-1.057085573522202405e+24	-2.579741584381499506e+29	-1.632533008989772946e+29	-3.745211085793077397e+29	-2.827595033446684737e+31	-7.083512810079386846e+28	-1.057085573522202405e+24	0.000000000000000000e+00	0.000000000000000000e+00	0.000000000000000000e+00	-2.540434388177896702e+31	-1.585628360283303801e+28	-4.862593638202131392e+28	-7.540543757791711202e+28	-5.222848401658497830e+28	-1.970253439924175348e+29	0.000000000000000000e+00	-1.057085573522202405e+24	1.761809289203670743e+29
-1.772325550946544696e+28	-4.325233490420557802e+33	-2.737129364991233325e+33	-6.348172434337045061e+33	-4.773703615963895826e+35	-1.187632397813361290e+33	-1.772325550946544696e+28	0.000000000000000000e+00	0.000000000000000000e+00	0.000000000000000000e+00	-4.285452962438085196e+35	-2.658488326419816921e+32	-8.152697534354104887e+32	-1.264258893008535089e+33	-8.756706082116687142e+32	-3.235733936816366732e+33	-6.787711472533441874e+31	-1.772325550946544696e+28	2.953875918244241231e+33
-4.479331910573669692e+43	-1.093148850896811656e+49	-6.917753288285842190e+48	0.000000000000000000e+00	-1.135226417745710126e+51	-3.001592847722231652e+48	-4.479331910573669692e+43	0.000000000000000000e+00	0.000000000000000000e+00	0.000000000000000000e+00	-9.978510663086265463e+50	-6.718997865860504662e+47	-2.060492678863887966e+48	-3.195256762875884374e+48	-2.213148310376238691e+48	-1.619526226102813727e+49	0.000000000000000000e+00	-4.479331910573669692e+43	7.465553184289448975e+48
-3.070998811208757630e+48	-7.494552510506836628e+53	-4.742763552397821204e+53	0.000000000000000000e+00	-7.835332274297528278e+55	-2.057871185059636596e+53	-3.070998811208757630e+48	0.000000000000000000e+00	0.000000000000000000e+00	0.000000000000000000e+00	-6.880545729064114208e+55	-4.606498216813136691e+52	-1.412659453156028592e+53	-2.190645818662247342e+53	-1.517319092642023090e+53	-1.104520878022152535e+54	-1.176141361379434130e+52	-3.070998811208757630e+48	5.118331352014596300e+53
-7.384849571705808895e+31	-1.802219613219538603e+37	-1.140495244113791801e+37	-7.173088205083406321e+37	-1.806770272324136071e+39	-4.948575389917442728e+36	-7.384849571705808895e+31	0.000000000000000000e+00	0.000000000000000000e+00	0.000000000000000000e+00	-1.603499179995146667e+39	-1.107727435755871238e+36	-3.397030802984671758e+36	-5.267859361150143169e+36	-3.648706476388405711e+36	-3.620785287110258621e+37	-2.828274305137129613e+35	-7.384849571705808895e+31	1.230808261950968056e+37
-5.712578987145190737e+37	-1.394113961663375923e+43	-8.822345131342396532e+42	-5.569992040520550170e+43	-1.385276226007190679e+45	-3.827989658321013786e+42	-5.712578987145190737e+37	0.000000000000000000e+00	0.000000000000000000e+00	0.000000000000000000e+00	-1.230226189559096592e+45	-8.568868480717786683e+41	-2.627786334086787916e+42	-4.074973010830236024e+42	-2.822471025968695643e+42	-2.844464846023829252e+43	0.000000000000000000e+00	-5.712578987145190737e+37	9.520964978575317918e+42
-8.084199710394936000e+16	-7.181464076067501244e+21	-1.248500898040881191e+22	-1.662452793333860060e+22	-2.369520384605159760e+24	-5.417208752269462340e+21	-8.084199710394936000e+16	0.000000000000000000e+00	0.000000000000000000e+00	0.000000000000000000e+00	-2.083967008333707134e+24	-1.212629956559240430e+21	-3.718731866781670441e+21	-5.766729126748388065e+21	-3.994241392911929836e+21	-4.313594228804897997e+20	-3.096113752419420733e+20	-8.084199710394936000e+16	1.347366618399155998e+22
-6.177389227200000000e+11	-5.487580763496000000e+16	-9.540184896459576000e+16	-1.246673677037719200e+17	-1.801279398725395661e+19	-4.139458225498008000e+16	-6.177389227200000000e+11	0.000000000000000000e+00	0.000000000000000000e+00	0.000000000000000000e+00	-1.585444991717130650e+19	-9.266083840800000000e+15	-2.841599044512000000e+16	-4.406537648736000000e+16	-3.052124469374976000e+16	-3.296151935146800000e+15	0.000000000000000000e+00	-6.177389227200000000e+11	1.029564871200000000e+17
-4.491953461854149977e+33	-3.990351991947103677e+38	-6.937245654472796886e+38	0.000000000000000000e+00	-1.321233267373134609e+41	-3.010050528199362817e+38	-4.491953461854149977e+33	0.000000000000000000e+00	0.000000000000000000e+00	0.000000000000000000e+00	-1.153329315032225357e+41	-6.737930192781225625e+37	-2.066298592452909116e+38	-3.204260136122627071e+38	-2.219384366432898392e+38	-2.396831501354343583e+37	-1.720343309999108586e+37	-4.491953461854149977e+33	7.486589103090249939e+38
-3.375763108048941309e+28	-2.998802894316809230e+33	-5.213432897449389598e+33	0.000000000000000000e+00	-9.877530283622870339e+35	-2.262093232431748687e+33	-3.375763108048941309e+28	0.000000000000000000e+00	0.000000000000000000e+00	0.000000000000000000e+00	-8.629931095118044265e+35	-5.063644662073411856e+32	-1.552851029702513017e+33	-2.408044350408244573e+33	-1.667897036424820874e+33	-1.801250931736447396e+32	0.000000000000000000e+00	-3.375763108048941309e+28	5.626271846748235044e+33
-1.863432276981647388e+29	-1.655349006052030135e+34	-2.877832011322608564e+34	0.000000000000000000e+00	-5.241475342367514830e+36	-1.248682863084940336e+34	-1.863432276981647388e+29	0.000000000000000000e+00	0.000000000000000000e+00	-1.916001771995607471e+34	-4.583266246591335767e+36	-2.795148415472471310e+33	-8.571788474115577531e+33	-1.329248357580241758e+34	-9.206846194110923253e+33	-9.942964057927906734e+32	-7.136635048793545758e+32	-1.863432276981647388e+29	3.105720461636078926e+34
-2.905789954787399701e+24	-2.581310076502807014e+29	-4.487619675458274794e+29	0.000000000000000000e+00	-8.135866976316183430e+31	-1.947165005719778793e+29	-2.905789954787399701e+24	0.000000000000000000e+00	0.000000000000000000e+00	-2.932122061924907973e+29	-7.120600771265371322e+31	-4.358684932181100125e+28	-1.336663379202203851e+29	-2.072796834415011985e+29	-1.435692700861358587e+29	-1.550481090041976818e+28	0.000000000000000000e+00	-2.905789954787399701e+24	4.842983257978999708e+29
-2.642713933805506265e+22	-6.449353960953748544e+27	-4.081332522474432586e+27	-9.435067204402278459e+27	-7.500864325684625615e+29	-1.770878202519846766e+27	-2.642713933805506265e+22	0.000000000000000000e+00	0.000000000000000000e+00	0.000000000000000000e+00	-6.782602515063058899e+29	-3.964070900708259227e+26	-1.215648409550532820e+27	-1.885135939447927801e+27	-1.305712100414624622e+27	-1.410108109846387932e+26	0.000000000000000000e+00	-2.642713933805506265e+22	4.404523223009176858e+27
-4.430813877366361327e+26	-1.081308372605139378e+32	-6.842823412478083492e+31	-1.598866818493773690e+32	-1.264309044898500353e+34	-2.969080994533403405e+31	-4.430813877366361327e+26	0.000000000000000000e+00	0.000000000000000000e+00	0.000000000000000000e+00	-1.142187262967500096e+34	-6.646220816049542076e+30	-2.038174383588526132e+31	-3.160647232521337722e+31	-2.189176520529172056e+31	-2.364208438064734455e+30	-1.696927868133360356e+30	-4.430813877366361327e+26	7.384689795610602357e+31
-8.749658087164603034e+37	-2.135291350289563016e+43	-1.351272404283787504e+43	0.000000000000000000e+00	-2.499050897014385254e+45	-5.863131301445521193e+42	-8.749658087164603034e+37	0.000000000000000000e+00	0.000000000000000000e+00	0.000000000000000000e+00	-2.230006211937655284e+45	-1.312448713074690319e+42	-4.024842720095716978e+42	-6.241422768844082644e+42	-4.323031067706286545e+42	-4.668671727676245451e+41	0.000000000000000000e+00	-8.749658087164603034e+37	1.458276347860766980e+43
-1.492000058519056823e+42	-3.641119216144897114e+47	-2.304202617041839917e+47	0.000000000000000000e+00	-4.284261917670167437e+49	-9.997867525468557030e+46	-1.492000058519056823e+42	0.000000000000000000e+00	0.000000000000000000e+00	0.000000000000000000e+00	-3.819198826873959899e+49	-2.238000087778584946e+46	-6.863200269187660298e+46	-1.064293375076927104e+47	-7.371673889130954772e+46	-7.961063645581266257e+45	-5.714111557451567318e+45	-1.492000058519056823e+42	2.486666764198427718e+47
-2.642713933805506265e+22	-1.605461928356514021e+28	-4.081332522474432586e+27	-1.904033252701367122e+28	-7.356785345845455856e+29	-1.770878202519846766e+27	-2.642713933805506265e+22	0.000000000000000000e+00	0.000000000000000000e+00	0.000000000000000000e+00	-6.830628841676116424e+29	-3.964070900708259227e+26	-1.215648409550532820e+27	-1.885135939447927801e+27	-1.305712100414624622e+27	-1.410108109846387932e+26	0.000000000000000000e+00	-2.642713933805506265e+22	4.404523223009176858e+27
-4.430813877366361327e+26	-2.657803027206784224e+32	-6.842823412478083492e+31	-3.175361473095418716e+32	-1.240661625079475749e+34	-2.969080994533403405e+31	-4.430813877366361327e+26	0.000000000000000000e+00	0.000000000000000000e+00	0.000000000000000000e+00	-1.150069736240508374e+34	-6.646220816049542076e+30	-2.038174383588526132e+31	-3.160647232521337722e+31	-2.189176520529172056e+31	-2.364208438064734455e+30	-1.696927868133360356e+30	-4.430813877366361327e+26	7.384689795610602357e+31
-4.528482963783207509e+27	-4.022802366160749689e+32	-6.993660782249479291e+32	-2.158162433900395349e+33	-1.012602285569560822e+35	-3.034528886559521053e+32	-4.528482963783207509e+27	0.000000000000000000e+00	0.000000000000000000e+00	-7.745768843641674960e+32	-8.545739997640950436e+34	-6.792724445674811447e+31	-2.083102163340275546e+32	-3.230317847498688219e+32	-2.237432862746007159e+32	-2.604981751152216548e+33	0.000000000000000000e+00	-4.528482963783207509e+27	7.547471606305345692e+32
-1.543129017539577219e+26	-1.370812943914324346e+31	-2.383164732699292751e+31	-7.296843091476234614e+31	-3.483932842934852013e+33	-1.034048182771574836e+31	-1.543129017539577219e+26	0.000000000000000000e+00	0.000000000000000000e+00	-2.639453600989556057e+31	-2.939515760677372024e+33	-2.314693526309365784e+30	-7.098393480682054959e+30	-1.100765365844898324e+31	-7.624291849859542576e+30	-8.758998714582922094e+31	-5.909926949006991012e+29	-1.543129017539577219e+26	2.571881695899295578e+31
-1.531745100160519988e+54	-1.360700230642595253e+59	-2.365583733243402400e+59	0.000000000000000000e+00	-3.719022706154091908e+61	-1.026419838709064224e+59	-1.531745100160519988e+54	0.000000000000000000e+00	0.000000000000000000e+00	-2.619981916264562214e+59	-3.184221190993359855e+61	-2.297617650240779950e+58	-7.046027460738392702e+58	-1.092644838114504227e+59	-7.568046190873097631e+58	-5.147519724926061662e+59	0.000000000000000000e+00	-1.531745100160519988e+54	2.552908500267533290e+59
-1.192245403044824724e+48	-1.059111333038152613e+53	-1.841270020176007578e+53	0.000000000000000000e+00	-2.918737759245141826e+55	-7.989216575046652297e+52	-1.192245403044824724e+48	0.000000000000000000e+00	0.000000000000000000e+00	-2.039282773223592908e+53	-2.497899671453924031e+55	-1.788368104567237019e+52	-5.484328854006193134e+52	-8.504683875053082722e+52	-5.890646087363869770e+52	-3.937860673084123595e+53	-4.566101186094504625e+51	-1.192245403044824724e+48	1.987075671741374595e+53
-8.051371942455448072e+43	-7.152302075547922788e+48	-1.243431070572315640e+49	0.000000000000000000e+00	-1.694826514624015965e+51	-5.395210919686158064e+48	-8.051371942455448072e+43	0.000000000000000000e+00	0.000000000000000000e+00	-3.295693270171745876e+49	-1.413861671292573158e+51	-1.207705791368317266e+48	-3.703631093529505871e+48	-5.743311985618219446e+48	-3.978021849328387910e+48	-4.631501796423560592e+49	0.000000000000000000e+00	-8.051371942455448072e+43	1.341895323742574574e+49
-3.197515259847091975e+61	-2.840459389164166647e+66	-4.938151971042152786e+66	0.000000000000000000e+00	-6.803257999858399370e+68	-2.142649646431436545e+66	-3.197515259847091975e+61	0.000000000000000000e+00	0.000000000000000000e+00	-1.302909640422165932e+67	-5.675172202460013022e+68	-4.796272889770638292e+65	-1.470857019529662372e+66	-2.280894218690925653e+66	-1.579828339585251111e+66	-1.814950774207811746e+67	-1.224595052600438749e+65	-3.197515259847091975e+61	5.329192099745153284e+66
-1.057085573522202405e+24	-2.579741584381499506e+29	-1.632533008989772946e+29	-1.290153019357136090e+28	-2.619663775874886339e+31	-7.083512810079386846e+28	-1.057085573522202405e+24	0.000000000000000000e+00	0.000000000000000000e+00	-1.808097891928681751e+29	-2.332503130606098304e+31	-1.585628360283303801e+28	-4.862593638202131392e+28	-7.540543757791711202e+28	-5.222848401658497830e+28	-1.970253439924175348e+29	0.000000000000000000e+00	-1.057085573522202405e+24	1.761809289203670743e+29
-1.772325550946544696e+28	-4.325233490420557802e+33	-2.737129364991233325e+33	-2.852042645978893054e+32	-4.425082946203894719e+35	-1.187632397813361290e+33	-1.772325550946544696e+28	0.000000000000000000e+00	0.000000000000000000e+00	-3.031484084869578328e+33	-3.936832292678083351e+35	-2.658488326419816921e+32	-8.152697534354104887e+32	-1.264258893008535089e+33	-8.756706082116687142e+32	-3.235733936816366732e+33	-6.787711472533441874e+31	-1.772325550946544696e+28	2.953875918244241231e+33
-7.364153044171633690e+42	-1.707959741775792626e+48	-1.137298931041575222e+48	0.000000000000000000e+00	-1.825429832294687102e+50	-4.934706681311004159e+47	-7.364153044171633690e+42	0.000000000000000000e+00	0.000000000000000000e+00	-1.259605648636472694e+48	-1.620923175352767677e+50	-1.104622956625745024e+47	-3.387510400318951299e+47	-5.253095838175765352e+47	-3.638480736064320596e+47	-1.417008044846724929e+48	0.000000000000000000e+00	-7.364153044171633690e+42	1.227358840695272177e+48
-8.984681832212189264e+48	-2.049141176312078071e+54	-1.387568805568325960e+54	0.000000000000000000e+00	-2.243988113776432145e+56	-6.020620321295667750e+53	-8.984681832212189264e+48	0.000000000000000000e+00	0.000000000000000000e+00	-1.536789895480640691e+54	-1.989302900749711251e+56	-1.347702274831828418e+53	-4.132953642817606778e+53	-6.409073040311362025e+53	-4.439151599659398698e+53	-1.711816889124383419e+54	-3.440983397040064857e+52	-8.984681832212189264e+48	1.497446972035364918e+54
-1.099755282210127208e+45	-2.683873950438590087e+50	-1.698430898112324413e+50	0.000000000000000000e+00	-2.720083658849230485e+52	-7.369441816835358323e+49	-1.099755282210127208e+45	0.000000000000000000e+00	0.000000000000000000e+00	-1.881082532207880040e+50	-2.420004409114553575e+52	-1.649632923315190684e+49	-5.058874298166585075e+49	-7.844921013098907049e+49	-5.433670898343796567e+49	-2.116145703256123689e+50	0.000000000000000000e+00	-1.099755282210127208e+45	1.832925470350212044e+50
-7.554810598887069629e+49	-1.843697383849097320e+55	-1.166743543595422095e+55	0.000000000000000000e+00	-1.881437569009836534e+57	-5.062465990963227221e+54	-7.554810598887069629e+49	0.000000000000000000e+00	0.000000000000000000e+00	-1.292216776003638135e+55	-1.672111056905945434e+57	-1.133221589833060485e+54	-3.475212875488051699e+54	-5.389098227206109709e+54	-3.732680820698123466e+54	-1.439389019981198608e+55	-2.893366545863766026e+53	-7.554810598887069629e+49	1.259135099814511483e+55
-4.751398320687057719e+64	-1.159544708475711524e+70	-7.337924943516673453e+69	0.000000000000000000e+00	-1.175894250367344196e+72	-3.183904095695196497e+69	-4.751398320687057719e+64	0.000000000000000000e+00	0.000000000000000000e+00	-8.417005259263442398e+69	-1.046821009574613645e+72	-7.127097481030586999e+68	-2.185643227516046667e+69	-3.389330802090101164e+69	-2.347570882285061488e+69	-8.855913958404809053e+69	0.000000000000000000e+00	-4.751398320687057719e+64	7.918997201145096709e+69
-3.436607031969711231e+63	-8.386793171351454706e+68	-5.307398529641449510e+68	0.000000000000000000e+00	-8.565196980815079680e+70	-2.302864644444516564e+68	-3.436607031969711231e+63	0.000000000000000000e+00	0.000000000000000000e+00	-6.154674578930383453e+68	-7.618460288803569868e+70	-5.154910547954566675e+67	-1.580839234706067002e+68	-2.451446349471727274e+68	-1.697958802355594732e+68	-6.274211865256550422e+68	-1.316163216460533064e+67	-3.436607031969711231e+63	5.727678386616184449e+68
-7.384849571705808895e+31	-1.802219613219538603e+37	-1.140495244113791801e+37	-4.646796809710153100e+37	-1.661508517090173963e+39	-4.948575389917442728e+36	-7.384849571705808895e+31	0.000000000000000000e+00	0.000000000000000000e+00	-1.263145697686626611e+37	-1.458237424761184559e+39	-1.107727435755871238e+36	-3.397030802984671758e+36	-5.267859361150143169e+36	-3.648706476388405711e+36	-3.620785287110258621e+37	-2.828274305137129613e+35	-7.384849571705808895e+31	1.230808261950968056e+37
-5.712578987145190737e+37	-1.394113961663375923e+43	-8.822345131342396532e+42	-3.615769547498066485e+43	-1.272908432658397914e+45	-3.827989658321013786e+42	-5.712578987145190737e+37	0.000000000000000000e+00	0.000000000000000000e+00	-9.771112465112420900e+42	-1.117858396210303827e+45	-8.568868480717786683e+41	-2.627786334086787916e+42	-4.074973010830236024e+42	-2.822471025968695643e+42	-2.844464846023829252e+43	0.000000000000000000e+00	-5.712578987145190737e+37	9.520964978575317918e+42
-2.791959361720282267e+60	-6.813576731857424850e+65	-4.311822932725555441e+65	0.000000000000000000e+00	-5.798477479168914956e+67	-1.870887315023158112e+65	-2.791959361720282267e+60	0.000000000000000000e+00	0.000000000000000000e+00	-1.355949811310914020e+66	-5.029978915068931243e+67	-4.187939042580422957e+64	-1.284301306391329761e+65	-1.991597678027134585e+65	-1.379451281438756902e+65	-1.368895233541158331e+66	-1.069273902882839371e+64	-2.791959361720282267e+60	4.653265602867137217e+65
-4.255030013716570195e+66	-1.038409580465764146e+72	-6.571347794000149120e+71	0.000000000000000000e+00	-8.740658778390579526e+73	-2.851288520474784105e+71	-4.255030013716570195e+66	0.000000000000000000e+00	0.000000000000000000e+00	-2.074411869132110404e+72	-7.585764359951756881e+73	-6.382545020574855615e+70	-1.957313806309622389e+71	-3.035254743117820144e+71	-2.102325229177083224e+71	-2.118707385933508379e+72	0.000000000000000000e+00	-4.255030013716570195e+66	7.091716689527617187e+71
-8.810852886740517760e+33	-7.826974314387826638e+38	-1.360723155745026471e+39	0.000000000000000000e+00	-2.415205730640117168e+41	-5.904137834650009460e+38	-8.810852886740517760e+33	0.000000000000000000e+00	0.000000000000000000e+00	-1.507057226930802261e+39	-2.103985216579249548e+41	-1.321627933011077606e+38	-4.052992327900637892e+38	-6.285075059208236349e+38	-4.353266194280754997e+38	-4.701324252816627744e+37	-3.374409808073505837e+37	-8.810852886740517760e+33	1.468475481123419596e+39
-3.300349133452528570e+25	-2.931810146883663180e+30	-5.096965691811971071e+30	0.000000000000000000e+00	-8.997527246496862593e+32	-2.211558453744650289e+30	-3.300349133452528570e+25	0.000000000000000000e+00	0.000000000000000000e+00	-5.645100510586841554e+30	-7.844404346287704548e+32	-4.950523700178792927e+29	-1.518160601388163155e+30	-2.354249048529470449e+30	-1.630636499856225387e+30	-1.761011291791378304e+29	0.000000000000000000e+00	-3.300349133452528570e+25	5.500581889087548103e+30
-2.642713933805506265e+22	-6.449353960953748544e+27	-4.081332522474432586e+27	-3.945777447588694434e+26	-6.981036181755129902e+29	-1.770878202519846766e+27	-2.642713933805506265e+22	0.000000000000000000e+00	0.000000000000000000e+00	-4.520244729821704817e+27	-6.262774371133563186e+29	-3.964070900708259227e+26	-1.215648409550532820e+27	-1.885135939447927801e+27	-1.305712100414624622e+27	-1.410108109846387932e+26	0.000000000000000000e+00	-2.642713933805506265e+22	4.404523223009176858e+27
-4.430813877366361327e+26	-1.081308372605139378e+32	-6.842823412478083492e+31	-8.312477605898466088e+30	-1.177153877458500031e+34	-2.969080994533403405e+31	-4.430813877366361327e+26	0.000000000000000000e+00	0.000000000000000000e+00	-7.578710212173944920e+31	-1.055032095527499773e+34	-6.646220816049542076e+30	-2.038174383588526132e+31	-3.160647232521337722e+31	-2.189176520529172056e+31	-2.364208438064734455e+30	-1.696927868133360356e+30	-4.430813877366361327e+26	7.384689795610602357e+31
-3.499117322067176936e+26	-8.016899622888617708e+31	-5.403937650543089470e+31	0.000000000000000000e+00	-9.269447596002771466e+33	-2.344752685655011711e+31	-3.499117322067176936e+26	0.000000000000000000e+00	0.000000000000000000e+00	-5.985084663070480673e+31	-8.292302093656959641e+33	-5.248675983100765374e+30	-1.609593968150901276e+31	-2.496037023074585985e+31	-1.728843886486950740e+31	-1.867070684433011092e+30	0.000000000000000000e+00	-3.499117322067176936e+26	5.831862203445294610e+31
-2.765963093326048210e+36	-6.231223122491440074e+41	-4.271675032378438059e+41	0.000000000000000000e+00	-7.374401800181286578e+43	-1.853467258899296000e+41	-2.765963093326048210e+36	0.000000000000000000e+00	0.000000000000000000e+00	-4.731056939441168842e+41	-6.586103409602138353e+43	-4.148944639989072656e+40	-1.272343022929982378e+41	-1.973053673239247724e+41	-1.366607045150534069e+41	-1.475871807213890606e+40	-1.059317765358987838e+40	-2.765963093326048210e+36	4.609938488876747460e+41
-4.790608449381065097e+39	-1.169113659377561725e+45	-7.398479955318051080e+44	0.000000000000000000e+00	-1.265852570238991217e+47	-3.210178737582836025e+44	-4.790608449381065097e+39	0.000000000000000000e+00	0.000000000000000000e+00	-8.194122836735228523e+44	-1.134933603590600088e+47	-7.185912674071598169e+43	-2.203679886715289867e+44	-3.417300693891826632e+44	-2.366943822670196731e+44	-2.556188825115579825e+43	0.000000000000000000e+00	-4.790608449381065097e+39	7.984347415635108020e+44
-4.091373120179381314e+43	-9.984702884724166561e+48	-6.318600724566631100e+48	0.000000000000000000e+00	-1.087356936731517213e+51	-2.741622308877002847e+48	-4.091373120179381314e+43	0.000000000000000000e+00	0.000000000000000000e+00	-6.998111883261489586e+48	-9.738232305890702380e+50	-6.137059680269071821e+47	-1.882031635282515239e+48	-2.918512825727958603e+48	-2.021465631218228729e+48	-2.183088507375714845e+47	-1.566927715476700010e+47	-4.091373120179381314e+43	6.818955200298968437e+48
-1.277090701141429760e+69	-3.116648331302077669e+74	-1.972302694606291813e+74	0.000000000000000000e+00	-3.368339913769484069e+76	-8.557763503503701324e+73	-1.277090701141429760e+69	0.000000000000000000e+00	0.000000000000000000e+00	-2.279746672019743852e+74	-3.021240113221295589e+76	-1.915636051712144525e+73	-5.874617225250577254e+73	-9.109913668142198728e+73	-6.309849736199575766e+73	-6.814343132840478490e+72	0.000000000000000000e+00	-1.277090701141429760e+69	2.128484501902382819e+74
-2.834337140060156088e+72	-6.916996662821772997e+77	-4.377269972889936305e+77	0.000000000000000000e+00	-7.515485747111924622e+79	-1.899284593659076955e+77	-2.834337140060156088e+72	0.000000000000000000e+00	0.000000000000000000e+00	-5.113877191745575698e+77	-6.734287728604542657e+79	-4.251505710090233981e+76	-1.303795084427671617e+77	-2.021827159909578012e+77	-1.400389294160921786e+77	-1.512355058983764726e+76	-1.085503885690705389e+76	-2.834337140060156088e+72	4.723895233433592741e+77
-2.642713933805506265e+22	-1.605461928356514021e+28	-4.081332522474432586e+27	-9.999843067370261587e+27	-6.836957201915958735e+29	-1.770878202519846766e+27	-2.642713933805506265e+22	0.000000000000000000e+00	0.000000000000000000e+00	-4.520244729821704817e+27	-6.310800697746620007e+29	-3.964070900708259227e+26	-1.215648409550532820e+27	-1.885135939447927801e+27	-1.305712100414624622e+27	-1.410108109846387932e+26	0.000000000000000000e+00	-2.642713933805506265e+22	4.404523223009176858e+27
-4.430813877366361327e+26	-2.657803027206784224e+32	-6.842823412478083492e+31	-1.659619430660629551e+32	-1.153506457639475426e+34	-2.969080994533403405e+31	-4.430813877366361327e+26	0.000000000000000000e+00	0.000000000000000000e+00	-7.578710212173944920e+31	-1.062914568800508051e+34	-6.646220816049542076e+30	-2.038174383588526132e+31	-3.160647232521337722e+31	-2.189176520529172056e+31	-2.364208438064734455e+30	-1.696927868133360356e+30	-4.430813877366361327e+26	7.384689795610602357e+31
-1.057273695955142654e+50	-6.422990566612289420e+55	-1.632823539945070430e+55	0.000000000000000000e+00	-2.625251722345570647e+57	-7.084773415367145341e+54	-1.057273695955142654e+50	0.000000000000000000e+00	0.000000000000000000e+00	-3.808744201469862907e+55	-2.414751666059533001e+57	-1.585910543932714241e+54	-4.863459001393656735e+54	-7.541885697813351127e+54	-5.223777876975169049e+54	-5.641436229333982304e+53	0.000000000000000000e+00	-1.057273695955142654e+50	1.762122826591904667e+55
-4.595864808142960082e+59	-2.756808057795450053e+65	-7.097723393526423686e+64	0.000000000000000000e+00	-1.149135744765141518e+67	-3.079681348161917506e+64	-4.595864808142960082e+59	0.000000000000000000e+00	0.000000000000000000e+00	-1.646822959759087845e+65	-1.055169244401627553e+67	-6.893797212214440214e+63	-2.114097811745761510e+64	-3.278383563141978319e+64	-2.270724884407273717e+64	-2.452276863878281065e+63	-1.760139623771951391e+63	-4.595864808142960082e+59	7.659774680238266839e+64
-1.657206351548883111e+45	-1.472151642292590941e+50	-2.559342535152134490e+50	0.000000000000000000e+00	-3.274575670680028009e+52	-1.110491214162320531e+50	-1.657206351548883111e+45	0.000000000000000000e+00	0.000000000000000000e+00	-1.153615866445501330e+51	-2.696268363231498907e+52	-2.485809527323324294e+49	-7.623149217124861999e+49	-1.182140530771536518e+50	-8.187925141732721210e+49	-9.532976800848693797e+50	0.000000000000000000e+00	-1.657206351548883111e+45	2.762010585914804840e+50
-5.123695568610118945e+62	-4.551549563448655586e+67	-7.912890264787023011e+67	0.000000000000000000e+00	-1.022718567992949014e+70	-3.433379861033026482e+67	-5.123695568610118945e+62	0.000000000000000000e+00	0.000000000000000000e+00	-3.586334129045698545e+68	-8.419542015574147890e+69	-7.685543352915177619e+66	-2.356899961560654729e+67	-3.654902838941884814e+67	-2.531515506538887403e+67	-2.908275483726313605e+68	-1.962290007851531909e+66	-5.123695568610118945e+62	8.539492614350198286e+67
-7.872114627303425142e+63	-1.921133157971905470e+69	-1.215747078715963611e+69	0.000000000000000000e+00	-1.559008625112900261e+71	-5.275090891564979540e+68	-7.872114627303425142e+63	0.000000000000000000e+00	0.000000000000000000e+00	-5.510091881457450790e+69	-1.342325357066133173e+71	-1.180817194095513853e+68	-3.621172728559575497e+68	-5.615441767476443550e+68	-3.889454395058076608e+68	-3.859690917766630544e+69	-3.014888700346756819e+67	-7.872114627303425142e+63	1.312019104550570927e+69
-5.892284553617099344e+69	-1.437969817270952237e+75	-9.099877316543895833e+74	0.000000000000000000e+00	-1.155078668035105449e+77	-3.948410058904562536e+74	-5.892284553617099344e+69	0.000000000000000000e+00	0.000000000000000000e+00	-4.101742033701063797e+75	-9.951510877151289843e+76	-8.838426830425649083e+73	-2.710450894663865886e+74	-4.203162981580197787e+74	-2.911259952251136746e+74	-2.933945651035786784e+75	0.000000000000000000e+00	-5.892284553617099344e+69	9.820474256028500432e+74
-3.786202742542431799e+76	-1.735334295592850870e+82	-5.847304239838160152e+81	0.000000000000000000e+00	-7.336000538937869588e+83	-2.537128147439779359e+81	-3.786202742542431799e+76	0.000000000000000000e+00	0.000000000000000000e+00	-2.650155133777736831e+82	-6.456100030201132598e+83	-5.679304113813647680e+80	-1.741653261569518720e+81	-2.700824623013601261e+81	-1.870687051035364744e+81	-1.856371893713135292e+82	-1.450052547014709007e+80	-3.786202742542431799e+76	6.310337904237386826e+81
-4.997213457125172485e+82	-2.261957448847435117e+88	-7.717554875469498604e+87	0.000000000000000000e+00	-9.587672686608047655e+89	-3.348624408930482948e+87	-4.997213457125172485e+82	0.000000000000000000e+00	0.000000000000000000e+00	-3.478664396118523086e+88	-8.439820518087552236e+89	-7.495820185687758838e+86	-2.298718190277579671e+87	-3.564678932749289709e+87	-2.469023224896405496e+87	-2.488262838703133196e+88	0.000000000000000000e+00	-4.997213457125172485e+82	8.328689095208621716e+87
-1.381461474860427863e+66	-1.227198276834346712e+71	-2.133489960365990375e+71	0.000000000000000000e+00	-3.458024669631457791e+73	-9.257150318681811841e+70	-1.381461474860427863e+66	0.000000000000000000e+00	0.000000000000000000e+00	-9.669548803028730270e+71	-2.970059252562284141e+73	-2.072192212290641802e+70	-6.354722784357967865e+70	-9.854425187337717946e+70	-6.825524854990401481e+70	-7.371248186276099152e+69	-5.290767205136294705e+69	-1.381461474860427863e+66	2.302435791434046229e+71
-1.126272101390628414e+57	-1.000505050068674934e+62	-1.739382722344813759e+62	0.000000000000000000e+00	-2.804362460885440578e+64	-7.547130580216910558e+61	-1.126272101390628414e+57	0.000000000000000000e+00	0.000000000000000000e+00	-7.840214737801287202e+62	-2.410849502266541175e+64	-1.689408152085942622e+61	-5.180851666396890404e+61	-8.034074323253148953e+61	-5.564685198550816690e+61	-6.009600221003494412e+60	0.000000000000000000e+00	-1.126272101390628414e+57	1.877120168984380564e+62
-7.923543585181703766e+71	-1.933684026567900974e+77	-1.223689621255304437e+77	0.000000000000000000e+00	-1.905284100688462707e+79	-5.309553350524284462e+76	-7.923543585181703766e+71	0.000000000000000000e+00	0.000000000000000000e+00	-5.515743763469675795e+77	-1.689930532175800382e+79	-1.188531537777255552e+76	-3.644830049183584035e+76	-5.652127757429615748e+76	-3.914864414566576513e+76	-4.227870797993203950e+75	0.000000000000000000e+00	-7.923543585181703766e+71	1.320590597530283961e+77
-2.521252915063644630e+74	-6.152937049420577446e+79	-3.893751566525032457e+79	0.000000000000000000e+00	-6.095882279540862175e+81	-1.689487376295956368e+79	-2.521252915063644630e+74	0.000000000000000000e+00	0.000000000000000000e+00	-1.764752658734074530e+80	-5.400976315968061050e+81	-3.781879372595466971e+78	-1.159776340929276494e+79	-1.798493746078733068e+79	-1.245700640274645457e+79	-1.345298534596042870e+78	-9.655978455874581236e+77	-2.521252915063644630e+74	4.202088191772740457e+79
-1.157067909773764878e+62	-1.089343439383695693e+68	-1.786942896263825799e+67	0.000000000000000000e+00	-2.636163545318908955e+69	-7.753492778928836472e+66	-1.157067909773764878e+62	0.000000000000000000e+00	0.000000000000000000e+00	-8.098904548247532444e+67	-2.478647159639286379e+69	-1.735601864660647613e+66	-5.322512384959318597e+66	-8.253751089719522705e+66	-5.716841128610218046e+66	-6.173921521901181049e+65	-4.431377249781891131e+65	-1.157067909773764878e+62	1.928446516289608159e+67
-3.772315216181312470e+51	-3.558741084396255065e+57	-5.825856737605960942e+56	0.000000000000000000e+00	-8.543228977193224938e+58	-2.527822139171070385e+56	-3.772315216181312470e+51	0.000000000000000000e+00	0.000000000000000000e+00	-2.625987211884148792e+57	-8.045580354651338329e+58	-5.658472824271969119e+55	-1.735264999443403674e+56	-2.690918187542669725e+56	-1.863825502010862889e+56	-2.012844527434078751e+55	0.000000000000000000e+00	-3.772315216181312470e+51	6.287192026968854334e+56
-1.987582291060607108e+25	-1.765635601892172820e+30	-3.069565775482422016e+30	-3.933869606256303474e+30	-1.980385675571857193e+33	-1.331875580602561116e+30	-1.987582291060607108e+25	0.000000000000000000e+00	0.000000000000000000e+00	0.000000000000000000e+00	-9.461967870975888625e+32	-2.981373436590911026e+29	-9.142878538878792875e+29	-1.417808700956566593e+30	-9.820246583672248435e+29	-5.241237752005223177e+30	0.000000000000000000e+00	-1.987582291060607108e+25	3.312637151767678949e+30
-1.544101546764737684e+25	-1.371676874042675214e+30	-2.384666679279636029e+30	-3.116145652663561623e+30	-1.549981391298936956e+33	-1.034699872984472826e+30	-1.544101546764737684e+25	0.000000000000000000e+00	0.000000000000000000e+00	0.000000000000000000e+00	-7.402194870887999043e+32	-2.316152320147106551e+29	-7.102867115117792860e+29	-1.101459103358846292e+30	-7.629096922255216657e+29	-4.012868012741711697e+30	-5.913651573851151563e+28	-1.544101546764737684e+25	2.573502577941229407e+30
-4.109217106765737755e+45	-3.650354529843563536e+50	-6.346158471870980116e+50	0.000000000000000000e+00	-3.916864251998320073e+53	-2.753579534548543101e+50	-4.109217106765737755e+45	0.000000000000000000e+00	0.000000000000000000e+00	0.000000000000000000e+00	-1.867502982096477220e+53	-6.163825660148607001e+49	-1.890239869112239397e+50	-2.931241536159559386e+50	-2.030281988110815532e+50	-1.485709254419847677e+51	0.000000000000000000e+00	-4.109217106765737755e+45	6.848695177942896390e+50
-8.697194272072466960e+47	-7.726007578357707957e+52	-1.343170041328434334e+53	0.000000000000000000e+00	-8.347309391625124733e+55	-5.827975386391972997e+52	-8.697194272072466960e+47	0.000000000000000000e+00	0.000000000000000000e+00	0.000000000000000000e+00	-3.977870240019081090e+55	-1.304579140810870013e+52	-4.000709365153335098e+52	-6.203998580745026097e+52	-4.297109745945564592e+52	-3.128048314006889482e+53	-3.330880452965886773e+51	-8.697194272072466960e+47	1.449532378678744507e+53
-3.936595179790148322e+39	-3.497008718046915352e+44	-6.079566058804477710e+44	0.000000000000000000e+00	-3.766513565578513181e+47	-2.637905868985411993e+44	-3.936595179790148322e+39	0.000000000000000000e+00	0.000000000000000000e+00	-3.895700872251160351e+44	-1.792222732049186109e+47	-5.904892769685222486e+43	-1.810833782703468150e+44	-2.808104561583639296e+44	-1.944992946430716734e+44	-1.038076831509099206e+45	0.000000000000000000e+00	-3.936595179790148322e+39	6.560991966316913874e+44
-2.847360297127675129e+40	-2.529405063948418283e+45	-4.397382567675563209e+45	0.000000000000000000e+00	-2.743277924639935362e+48	-1.908011389504759978e+45	-2.847360297127675129e+40	0.000000000000000000e+00	0.000000000000000000e+00	-2.873123671837467659e+45	-1.304646895858237054e+48	-4.271040445691512961e+44	-1.309785736678730631e+45	-2.031117011951075091e+45	-1.406823775604841848e+45	-7.399824889130353521e+45	-1.090491537794947469e+44	-2.847360297127675129e+40	4.745600495212792003e+45
-1.215607316794958564e+31	-1.079864499752854763e+36	-1.877349497850824610e+36	-1.891574348954174744e+36	-1.206618522234034257e+39	-8.145764369721070140e+35	-1.215607316794958564e+31	0.000000000000000000e+00	0.000000000000000000e+00	0.000000000000000000e+00	-5.756373144919210182e+38	-1.823410975192437713e+35	-5.591793657256809282e+35	-8.671332193137370114e+35	-6.006072630820531050e+35	-3.459866496129111347e+36	0.000000000000000000e+00	-1.215607316794958564e+31	2.026012194658264175e+36
-3.147913500342867855e+30	-2.796396492804581011e+35	-4.861548419047015049e+35	-5.020753060045538930e+35	-3.148021281823159874e+38	-2.109411590057255226e+35	-3.147913500342867855e+30	0.000000000000000000e+00	0.000000000000000000e+00	0.000000000000000000e+00	-1.501145393613748601e+38	-4.721870250514301734e+34	-1.448040210157719235e+35	-2.245511630244578911e+35	-1.555321102249404190e+35	-8.839496484726627224e+35	-1.205598405406312568e+34	-3.147913500342867855e+30	5.246522500571446248e+35
-1.215607316794958564e+31	-1.079864499752854763e+36	-1.877349497850824610e+36	0.000000000000000000e+00	-1.217911643533249490e+39	-8.145764369721070140e+35	-1.215607316794958564e+31	0.000000000000000000e+00	0.000000000000000000e+00	0.000000000000000000e+00	-5.775359294401889013e+38	-1.823410975192437713e+35	-5.591793657256809282e+35	-8.671332193137370114e+35	-6.006072630820531050e+35	-4.395092771635611381e+36	0.000000000000000000e+00	-1.215607316794958564e+31	2.026012194658264175e+36
-1.268609140638175685e+33	-1.126947786600246136e+38	-1.959204012875947215e+38	0.000000000000000000e+00	-1.280732508437203021e+41	-8.500928707930738552e+37	-1.268609140638175685e+33	0.000000000000000000e+00	0.000000000000000000e+00	0.000000000000000000e+00	-6.069924882391291294e+40	-1.902913710957263624e+37	-5.835602046935608068e+37	-9.049411869885653802e+37	-6.267944042065098685e+37	-4.562702130558904861e+38	-4.858561573787439870e+36	-1.268609140638175685e+33	2.114348567730292789e+38
-1.028654414202354588e+53	-9.137880046164249654e+57	-1.588624732085714128e+58	0.000000000000000000e+00	-9.861194535430765787e+60	-6.892996085329741838e+57	-1.028654414202354588e+53	0.000000000000000000e+00	0.000000000000000000e+00	0.000000000000000000e+00	-4.696495125446734387e+60	-1.542981621303531874e+57	-4.731810305330831174e+57	-7.337734821310129947e+57	-5.082375729690993610e+57	-3.719154629878238746e+58	0.000000000000000000e+00	-1.028654414202354588e+53	1.714424023670591033e+58
-1.770078808284578150e+53	-1.572420008026133567e+58	-2.733659559281801397e+58	0.000000000000000000e+00	-1.708533828576603539e+61	-1.186126859300148740e+58	-1.770078808284578150e+53	0.000000000000000000e+00	0.000000000000000000e+00	0.000000000000000000e+00	-8.133051307304450236e+60	-2.655118212426867284e+57	-8.142362518109059626e+57	-1.262656216576332552e+58	-8.745605375972444411e+57	-6.366296829419340282e+58	-6.779106822595220260e+56	-1.770078808284578150e+53	2.950131347140963479e+58
-2.407625548554834684e+45	-2.138774028966211460e+50	-3.718268681130877653e+50	0.000000000000000000e+00	-2.314893541706222542e+53	-1.613345867377347053e+50	-2.407625548554834684e+45	0.000000000000000000e+00	0.000000000000000000e+00	-1.873221173734192691e+50	-1.100766635676518434e+53	-3.611438322832251784e+49	-1.107507752335223929e+50	-1.717439557969115323e+50	-1.189559631029972636e+50	-6.852593642354994225e+50	0.000000000000000000e+00	-2.407625548554834684e+45	4.012709247591391264e+50
-5.804828016945278179e+45	-5.156622221719721595e+50	-8.964811919243140761e+50	0.000000000000000000e+00	-5.619858986645558236e+53	-3.889805579441668735e+50	-5.804828016945278179e+45	0.000000000000000000e+00	0.000000000000000000e+00	-4.629194548379692621e+50	-2.670935034630379114e+53	-8.707242025417916087e+49	-2.670220887794827669e+50	-4.140777318754298450e+50	-2.868049426612322734e+50	-1.630024358821854201e+51	-2.223152383356425549e+49	-5.804828016945278179e+45	9.674713361575462642e+50
-4.042099855197468000e+16	-3.590732038033750622e+21	-6.242504490204405957e+21	-3.641897836245252728e+22	-6.016444210476974703e+24	-2.708604376134731170e+21	-4.042099855197468000e+16	0.000000000000000000e+00	0.000000000000000000e+00	0.000000000000000000e+00	-2.828887521873535095e+24	-6.063149782796202148e+20	-1.859365933390835220e+21	-2.883364563374194033e+21	-1.997120696455964918e+21	-2.156797114402448998e+20	-1.548056876209710367e+20	-4.042099855197468000e+16	6.736833091995779990e+21
-2.059129742400000000e+11	-1.829193587832000000e+16	-3.180061632153192000e+16	-1.868402049237522560e+17	-3.063534895466721280e+19	-1.379819408499336000e+16	-2.059129742400000000e+11	0.000000000000000000e+00	0.000000000000000000e+00	0.000000000000000000e+00	-1.440594690339969024e+19	-3.088694613600000000e+15	-9.471996815040000000e+15	-1.468845882912000000e+16	-1.017374823124992000e+16	-1.098717311715600000e+15	0.000000000000000000e+00	-2.059129742400000000e+11	3.431882904000000000e+16
-4.042099855197468000e+16	-3.590732038033750622e+21	-6.242504490204405957e+21	-3.585308438272488033e+22	-5.881761443301794377e+24	-2.708604376134731170e+21	-4.042099855197468000e+16	0.000000000000000000e+00	0.000000000000000000e+00	0.000000000000000000e+00	-2.770600441961587149e+24	-6.063149782796202148e+20	-1.859365933390835220e+21	-2.883364563374194033e+21	-1.997120696455964918e+21	-2.156797114402448998e+20	-1.548056876209710367e+20	-4.042099855197468000e+16	6.736833091995779990e+21
-2.059129742400000000e+11	-1.829193587832000000e+16	-3.180061632153192000e+16	-1.839574232843922560e+17	-2.994924692449953382e+19	-1.379819408499336000e+16	-2.059129742400000000e+11	0.000000000000000000e+00	0.000000000000000000e+00	0.000000000000000000e+00	-1.410902039454561075e+19	-3.088694613600000000e+15	-9.471996815040000000e+15	-1.468845882912000000e+16	-1.017374823124992000e+16	-1.098717311715600000e+15	0.000000000000000000e+00	-2.059129742400000000e+11	3.431882904000000000e+16
-4.042099855197468000e+16	-3.590732038033750622e+21	-6.242504490204405957e+21	-6.614582027486363648e+21	-4.310142520300161735e+24	-2.708604376134731170e+21	-4.042099855197468000e+16	0.000000000000000000e+00	0.000000000000000000e+00	0.000000000000000000e+00	-2.083777613499380718e+24	-6.063149782796202148e+20	-1.859365933390835220e+21	-2.883364563374194033e+21	-1.997120696455964918e+21	-2.156797114402448998e+20	-1.548056876209710367e+20	-4.042099855197468000e+16	6.736833091995779990e+21
-6.177389227200000000e+11	-5.487580763496000000e+16	-9.540184896459576000e+16	-9.872233294953192000e+16	-6.546809522970789478e+19	-4.139458225498008000e+16	-6.177389227200000000e+11	0.000000000000000000e+00	0.000000000000000000e+00	0.000000000000000000e+00	-3.167288366465595392e+19	-9.266083840800000000e+15	-2.841599044512000000e+16	-4.406537648736000000e+16	-3.052124469374976000e+16	-3.296151935146800000e+15	0.000000000000000000e+00	-6.177389227200000000e+11	1.029564871200000000e+17
-4.042099855197468000e+16	-3.590732038033750622e+21	-6.242504490204405957e+21	0.000000000000000000e+00	-4.429204996794916069e+24	-2.708604376134731170e+21	-4.042099855197468000e+16	0.000000000000000000e+00	0.000000000000000000e+00	0.000000000000000000e+00	-2.136694269719271652e+24	-6.063149782796202148e+20	-1.859365933390835220e+21	-2.883364563374194033e+21	-1.997120696455964918e+21	-2.156797114402448998e+20	-1.548056876209710367e+20	-4.042099855197468000e+16	6.736833091995779990e+21
-6.177389227200000000e+11	-5.487580763496000000e+16	-9.540184896459576000e+16	0.000000000000000000e+00	-6.724509722279946650e+19	-4.139458225498008000e+16	-6.177389227200000000e+11	0.000000000000000000e+00	0.000000000000000000e+00	0.000000000000000000e+00	-3.246266232825220710e+19	-9.266083840800000000e+15	-2.841599044512000000e+16	-4.406537648736000000e+16	-3.052124469374976000e+16	-3.296151935146800000e+15	0.000000000000000000e+00	-6.177389227200000000e+11	1.029564871200000000e+17
-2.260880333339018803e+33	-2.008415362782828343e+38	-3.491639528532669278e+38	0.000000000000000000e+00	-2.373807925973204558e+41	-1.515012143236587535e+38	-2.260880333339018803e+33	0.000000000000000000e+00	0.000000000000000000e+00	0.000000000000000000e+00	-1.150726819812527113e+41	-3.391320500008528295e+37	-1.040004953335948652e+38	-1.612761304448499963e+38	-1.117055755096142326e+38	-1.206368064530811447e+37	-8.658794863299551830e+36	-2.260880333339018803e+33	3.768133888898364982e+38
-3.398351768280621523e+28	-3.018869154155952258e+33	-5.248318184299156708e+33	0.000000000000000000e+00	-3.547270165161459173e+36	-2.277229856005230586e+33	-3.398351768280621523e+28	0.000000000000000000e+00	0.000000000000000000e+00	0.000000000000000000e+00	-1.720688521314333922e+36	-5.097527652420932002e+32	-1.563241813409085737e+33	-2.424157594706843212e+33	-1.679057641672089313e+33	-1.813303864358401587e+32	0.000000000000000000e+00	-3.398351768280621523e+28	5.663919613801036006e+33
-9.317161384908236940e+28	-8.276745030260150677e+33	-1.438916005661304282e+34	0.000000000000000000e+00	-9.630071567545187277e+36	-6.243414315424701682e+33	-9.317161384908236940e+28	0.000000000000000000e+00	0.000000000000000000e+00	-7.623404969147306860e+33	-4.643078385245846396e+36	-1.397574207736235655e+33	-4.285894237057788766e+33	-6.646241787901208791e+33	-4.603423097055461626e+33	-4.971482028963953367e+32	-3.568317524396772879e+32	-9.317161384908236940e+28	1.552860230818039463e+34
-2.905789954787399701e+24	-2.581310076502807014e+29	-4.487619675458274794e+29	0.000000000000000000e+00	-2.986685789479040965e+32	-1.947165005719778793e+29	-2.905789954787399701e+24	0.000000000000000000e+00	0.000000000000000000e+00	-2.321906171419553938e+29	-1.441104762902885657e+32	-4.358684932181100125e+28	-1.336663379202203851e+29	-2.072796834415011985e+29	-1.435692700861358587e+29	-1.550481090041976818e+28	0.000000000000000000e+00	-2.905789954787399701e+24	4.842983257978999708e+29
-4.042099855197468000e+16	-3.590732038033750622e+21	-6.242504490204405957e+21	-8.312263966669300302e+21	-4.305049474482613088e+24	-2.708604376134731170e+21	-4.042099855197468000e+16	0.000000000000000000e+00	0.000000000000000000e+00	0.000000000000000000e+00	-2.082079931560197836e+24	-6.063149782796202148e+20	-1.859365933390835220e+21	-2.883364563374194033e+21	-1.997120696455964918e+21	-2.156797114402448998e+20	-1.548056876209710367e+20	-4.042099855197468000e+16	6.736833091995779990e+21
-6.177389227200000000e+11	-5.487580763496000000e+16	-9.540184896459576000e+16	-1.246673677037719200e+17	-6.539026012544517734e+19	-4.139458225498008000e+16	-6.177389227200000000e+11	0.000000000000000000e+00	0.000000000000000000e+00	0.000000000000000000e+00	-3.164693862990171341e+19	-9.266083840800000000e+15	-2.841599044512000000e+16	-4.406537648736000000e+16	-3.052124469374976000e+16	-3.296151935146800000e+15	0.000000000000000000e+00	-6.177389227200000000e+11	1.029564871200000000e+17
-2.245976730927074988e+33	-1.995175995973551838e+38	-3.468622827236398443e+38	0.000000000000000000e+00	-2.345896877950808093e+41	-1.505025264099681408e+38	-2.245976730927074988e+33	0.000000000000000000e+00	0.000000000000000000e+00	0.000000000000000000e+00	-1.138424738937526178e+41	-3.368965096390612812e+37	-1.033149296226454558e+38	-1.602130068061313535e+38	-1.109692183216449196e+38	-1.198415750677171792e+37	-8.601716549995542930e+36	-2.245976730927074988e+33	3.743294551545124969e+38
-3.375763108048941309e+28	-2.998802894316809230e+33	-5.213432897449389598e+33	0.000000000000000000e+00	-3.505259985837563526e+36	-2.262093232431748687e+33	-3.375763108048941309e+28	0.000000000000000000e+00	0.000000000000000000e+00	0.000000000000000000e+00	-1.702162095336896738e+36	-5.063644662073411856e+32	-1.552851029702513017e+33	-2.408044350408244573e+33	-1.667897036424820874e+33	-1.801250931736447396e+32	0.000000000000000000e+00	-3.375763108048941309e+28	5.626271846748235044e+33
-9.317161384908236940e+28	-8.276745030260150677e+33	-1.438916005661304282e+34	0.000000000000000000e+00	-9.540067788566973566e+36	-6.243414315424701682e+33	-9.317161384908236940e+28	0.000000000000000000e+00	0.000000000000000000e+00	-9.580008859978037353e+33	-4.598076495756739540e+36	-1.397574207736235655e+33	-4.285894237057788766e+33	-6.646241787901208791e+33	-4.603423097055461626e+33	-4.971482028963953367e+32	-3.568317524396772879e+32	-9.317161384908236940e+28	1.552860230818039463e+34
-2.905789954787399701e+24	-2.581310076502807014e+29	-4.487619675458274794e+29	0.000000000000000000e+00	-2.958615858515794882e+32	-1.947165005719778793e+29	-2.905789954787399701e+24	0.000000000000000000e+00	0.000000000000000000e+00	-2.932122061924907973e+29	-1.427069797421262615e+32	-4.358684932181100125e+28	-1.336663379202203851e+29	-2.072796834415011985e+29	-1.435692700861358587e+29	-1.550481090041976818e+28	0.000000000000000000e+00	-2.905789954787399701e+24	4.842983257978999708e+29
-4.042099855197468000e+16	-2.424634735007543748e+22	-6.242504490204405957e+21	-2.896787927871098402e+22	-4.243082628546487699e+24	-2.708604376134731170e+21	-4.042099855197468000e+16	0.000000000000000000e+00	0.000000000000000000e+00	0.000000000000000000e+00	-2.082079931560197836e+24	-6.063149782796202148e+20	-1.859365933390835220e+21	-2.883364563374194033e+21	-1.997120696455964918e+21	-2.156797114402448998e+20	-1.548056876209710367e+20	-4.042099855197468000e+16	6.736833091995779990e+21
-6.177389227200000000e+11	-3.752794842470136320e+17	-9.540184896459576000e+16	-4.450710443158255360e+17	-6.442904909560901632e+19	-4.139458225498008000e+16	-6.177389227200000000e+11	0.000000000000000000e+00	0.000000000000000000e+00	0.000000000000000000e+00	-3.164693862990171341e+19	-9.266083840800000000e+15	-2.841599044512000000e+16	-4.406537648736000000e+16	-3.052124469374976000e+16	-3.296151935146800000e+15	0.000000000000000000e+00	-6.177389227200000000e+11	1.029564871200000000e+17
-3.563358561086999600e+61	-3.165450188432284514e+66	-5.503149999916864934e+66	0.000000000000000000e+00	-3.239446461053679789e+69	-2.387800632853463251e+66	-3.563358561086999600e+61	0.000000000000000000e+00	0.000000000000000000e+00	-6.094966447247708771e+66	-1.532183053983026527e+69	-5.345037841630499634e+65	-1.639144938100019838e+66	-2.541862440242059822e+66	-1.760584197861864841e+66	-1.197487654979753026e+67	0.000000000000000000e+00	-3.563358561086999600e+61	5.938930935144999137e+66
-2.791408610741966025e+54	-2.479701315875780074e+59	-4.310972368519254890e+59	0.000000000000000000e+00	-2.559823632077998071e+62	-1.870518257710507043e+59	-2.791408610741966025e+54	0.000000000000000000e+00	0.000000000000000000e+00	-4.774580366069211320e+59	-1.210320339260469733e+62	-4.187112916112948996e+58	-1.284047960941304366e+59	-1.991204808995935866e+59	-1.379179166395390590e+59	-9.219727887125185269e+59	-1.069062974437327395e+58	-2.791408610741966025e+54	4.652347684569943304e+59
-3.495275154042517845e+64	-3.104969428507770099e+69	-5.398003915107233677e+69	0.000000000000000000e+00	-3.145011493949556289e+72	-2.342178055265301196e+69	-3.495275154042517845e+64	0.000000000000000000e+00	0.000000000000000000e+00	-5.978512805427325408e+69	-1.483702128060237174e+72	-5.242912731063777280e+68	-1.607826570859558174e+69	-2.493296276550329512e+69	-1.726945548109327404e+69	-1.321964046904536949e+70	0.000000000000000000e+00	-3.495275154042517845e+64	5.825458590070863389e+69
-2.042726116723472043e+61	-1.814621700356017788e+66	-3.154728337427756513e+66	0.000000000000000000e+00	-1.854237024876952589e+69	-1.368827366272870715e+66	-2.042726116723472043e+61	0.000000000000000000e+00	0.000000000000000000e+00	-3.493992234828088975e+66	-8.744762455558968741e+68	-3.064089175085208143e+65	-9.396540136927971453e+65	-1.457144629929410101e+66	-1.009270119750733011e+66	-7.608095239966712500e+66	-7.823300572698111069e+64	-2.042726116723472043e+61	3.404543527872453056e+66
-4.042099855197468000e+16	-3.590732038033750622e+21	-6.242504490204405957e+21	-7.689115888103813284e+21	-5.441846960989999701e+24	-2.708604376134731170e+21	-4.042099855197468000e+16	0.000000000000000000e+00	0.000000000000000000e+00	-1.436493123717435700e+22	-2.527223965892873273e+24	-6.063149782796202148e+20	-1.859365933390835220e+21	-2.883364563374194033e+21	-1.997120696455964918e+21	-2.156797114402448998e+20	-1.548056876209710367e+20	-4.042099855197468000e+16	6.736833091995779990e+21
-2.059129742400000000e+11	-1.829193587832000000e+16	-3.180061632153192000e+16	-3.943282647017624000e+16	-2.768720138559569510e+19	-1.379819408499336000e+16	-2.059129742400000000e+11	0.000000000000000000e+00	0.000000000000000000e+00	-7.370368922678800000e+16	-1.285816942963714253e+19	-3.088694613600000000e+15	-9.471996815040000000e+15	-1.468845882912000000e+16	-1.017374823124992000e+16	-1.098717311715600000e+15	0.000000000000000000e+00	-2.059129742400000000e+11	3.431882904000000000e+16
-4.042099855197468000e+16	-3.590732038033750622e+21	-6.242504490204405957e+21	0.000000000000000000e+00	-7.310302121799226464e+24	-2.708604376134731170e+21	-4.042099855197468000e+16	0.000000000000000000e+00	0.000000000000000000e+00	-2.205404712527816819e+22	-3.319202902367566175e+24	-6.063149782796202148e+20	-1.859365933390835220e+21	-2.883364563374194033e+21	-1.997120696455964918e+21	-2.156797114402448998e+20	-1.548056876209710367e+20	-4.042099855197468000e+16	6.736833091995779990e+21
-2.059129742400000000e+11	-1.829193587832000000e+16	-3.180061632153192000e+16	0.000000000000000000e+00	-3.726937821784852070e+19	-1.379819408499336000e+16	-2.059129742400000000e+11	0.000000000000000000e+00	0.000000000000000000e+00	-1.131365156969642400e+17	-1.691975055606529638e+19	-3.088694613600000000e+15	-9.471996815040000000e+15	-1.468845882912000000e+16	-1.017374823124992000e+16	-1.098717311715600000e+15	0.000000000000000000e+00	-2.059129742400000000e+11	3.431882904000000000e+16
-8.189751555059838569e+42	-7.275229298078156628e+47	-1.264802025867368885e+48	0.000000000000000000e+00	-9.293002414114127654e+50	-5.487938867459672834e+47	-8.189751555059838569e+42	0.000000000000000000e+00	0.000000000000000000e+00	-2.140212345971093210e+48	-4.350416388597927734e+50	-1.228462733258975882e+47	-3.767285715327526064e+47	-5.842022775942685205e+47	-4.046392448323964818e+47	-1.194794126393886275e+48	-3.136538349728667054e+46	-8.189751555059838569e+42	1.364958592509973085e+48
-5.692889481484487413e+40	-5.057183489385386955e+45	-8.791937216669334225e+45	0.000000000000000000e+00	-6.442108454315164922e+48	-3.814795753393619631e+45	-5.692889481484487413e+40	0.000000000000000000e+00	0.000000000000000000e+00	-1.498653918336630450e+46	-3.016051642692395316e+48	-8.539334222226732514e+44	-2.618729161482864257e+45	-4.060927830125601178e+45	-2.812742835011855643e+45	-8.358994329146644137e+45	0.000000000000000000e+00	-5.692889481484487413e+40	9.488149135807479304e+45
-2.079823285020389638e+29	-1.847576351526446203e+34	-3.212020153059080916e+34	0.000000000000000000e+00	-2.426173563303681079e+37	-1.393686116920021454e+34	-2.079823285020389638e+29	0.000000000000000000e+00	0.000000000000000000e+00	-5.413156063922568612e+34	-1.144082364838154361e+37	-3.119734927530584545e+33	-9.567187111093793065e+33	-1.483607276647878122e+34	-1.027599088662874133e+34	-1.109759041165462983e+33	-7.965376544413922329e+32	-2.079823285020389638e+29	3.466372141700649494e+34
-2.305796209247217250e+24	-2.048315632547944716e+29	-3.561006334668806969e+29	0.000000000000000000e+00	-2.683110200504618709e+32	-1.545110196822878222e+29	-2.305796209247217250e+24	0.000000000000000000e+00	0.000000000000000000e+00	-6.045449869717975415e+29	-1.265428659072714743e+32	-3.458694313870825618e+28	-1.060666256253719921e+29	-1.644801295929681456e+29	-1.139247791064865074e+29	-1.230334427317494375e+28	0.000000000000000000e+00	-2.305796209247217250e+24	3.842993682078695503e+29
-1.375710605122670628e+48	-1.222089587550639013e+53	-2.124608480084307498e+53	0.000000000000000000e+00	-1.831172621824472085e+56	-9.218613836416930887e+52	-1.375710605122670628e+48	0.000000000000000000e+00	0.000000000000000000e+00	-6.197518190518748313e+53	-8.483530694495201586e+55	-2.063565907684005910e+52	-6.328268783564285002e+52	-9.813402316541716568e+52	-6.797110957790091096e+52	-7.340562503833717088e+51	-5.268742332518974568e+51	-1.375710605122670628e+48	2.292851008537784344e+53
-3.876163988538854412e+47	-3.443325676485349066e+52	-5.986237839253065236e+52	0.000000000000000000e+00	-5.152533420024728808e+55	-2.597411028446571847e+52	-3.876163988538854412e+47	0.000000000000000000e+00	0.000000000000000000e+00	-1.758566395851668126e+53	-2.387054872303304255e+55	-5.814245982808281658e+51	-1.783035434727872989e+52	-2.764996978491049340e+52	-1.915135103457277265e+52	-2.068256501551190529e+51	0.000000000000000000e+00	-3.876163988538854412e+47	6.460273314231423533e+52
-4.042099855197468000e+16	-3.590732038033750622e+21	-6.242504490204405957e+21	-8.255009867831458136e+21	-5.329799953003926260e+24	-2.708604376134731170e+21	-4.042099855197468000e+16	0.000000000000000000e+00	0.000000000000000000e+00	-1.379903725744671005e+22	-2.480820659555206575e+24	-6.063149782796202148e+20	-1.859365933390835220e+21	-2.883364563374194033e+21	-1.997120696455964918e+21	-2.156797114402448998e+20	-1.548056876209710367e+20	-4.042099855197468000e+16	6.736833091995779990e+21
-2.059129742400000000e+11	-1.829193587832000000e+16	-3.180061632153192000e+16	-4.231560810953624000e+16	-2.711641062100241203e+19	-1.379819408499336000e+16	-2.059129742400000000e+11	0.000000000000000000e+00	0.000000000000000000e+00	-7.082090758742800000e+16	-1.262178133520962355e+19	-3.088694613600000000e+15	-9.471996815040000000e+15	-1.468845882912000000e+16	-1.017374823124992000e+16	-1.098717311715600000e+15	0.000000000000000000e+00	-2.059129742400000000e+11	3.431882904000000000e+16
-3.409396214273288459e+37	-3.028680303679437948e+42	-5.265374913764262398e+42	0.000000000000000000e+00	-3.721081451324427809e+45	-2.284630720857507043e+42	-3.409396214273288459e+37	0.000000000000000000e+00	0.000000000000000000e+00	-8.196392725739121193e+42	-1.748347572052316747e+45	-5.114094321409932645e+41	-1.568322258565712771e+42	-2.432035966181612589e+42	-1.684514481548146355e+42	-5.326608344066052298e+42	-1.305741926796431561e+41	-3.409396214273288459e+37	5.682327023788814772e+42
-3.207305395353408786e+37	-2.849156292872278288e+42	-4.953271578930936190e+42	0.000000000000000000e+00	-3.490556741878281764e+45	-2.149209999917326958e+42	-3.207305395353408786e+37	0.000000000000000000e+00	0.000000000000000000e+00	-7.772199269538957663e+42	-1.640193438979478121e+45	-4.810958093030113128e+41	-1.475360481862568016e+42	-2.287877848685431511e+42	-1.584665449736212172e+42	-5.041128526176504568e+42	0.000000000000000000e+00	-3.207305395353408786e+37	5.345508992255680875e+42
-1.765143897763195475e+29	-1.568036162512972018e+34	-2.726038223295042297e+34	0.000000000000000000e+00	-1.986808382582949934e+37	-1.182819983984621093e+34	-1.765143897763195475e+29	0.000000000000000000e+00	0.000000000000000000e+00	-4.223459804177997476e+34	-9.409564368253123678e+36	-2.647715846644792985e+33	-8.119661929710698486e+33	-1.259135980404412664e+34	-8.721222970068396366e+33	-9.418513647814783016e+32	-6.760206937783410640e+32	-1.765143897763195475e+29	2.941906496271992205e+34
-1.971476586254923922e+24	-1.751328367456457397e+29	-3.044692581308827052e+29	0.000000000000000000e+00	-2.213351490701464357e+32	-1.321083174655114071e+29	-1.971476586254923922e+24	0.000000000000000000e+00	0.000000000000000000e+00	-4.754904161661783035e+29	-1.048418116893406957e+32	-2.957214879382385664e+28	-9.068792296772650191e+28	-1.406319964861845619e+29	-9.740671517368327282e+28	-1.051947048482523068e+28	0.000000000000000000e+00	-1.971476586254923922e+24	3.285794310424872804e+29
-1.222341471169967304e+48	-1.085846673555987610e+53	-1.887749535066547652e+53	0.000000000000000000e+00	-1.591774626762944017e+56	-8.190889825952097190e+52	-1.222341471169967304e+48	0.000000000000000000e+00	0.000000000000000000e+00	-5.421032814665577454e+53	-7.389730827134604614e+55	-1.833512206754950750e+52	-5.622770767381849464e+52	-8.719369161012433119e+52	-6.039344740756573831e+52	-6.522210366584417561e+51	-4.681364111002446377e+51	-1.222341471169967304e+48	2.037235785283278872e+53
-1.549396660023325464e+47	-1.376380699654054298e+52	-2.392844302167989969e+52	0.000000000000000000e+00	-2.014907846684308953e+55	-1.038248119553863772e+52	-1.549396660023325464e+47	0.000000000000000000e+00	0.000000000000000000e+00	-6.920958193025965020e+52	-9.354004737674254882e+54	-2.324094990034988341e+51	-7.127224636107297934e+51	-1.105236284149972236e+52	-7.655259017843246558e+51	-8.267322345107794211e+50	0.000000000000000000e+00	-1.549396660023325464e+47	2.582327766705542660e+52
-4.405426443370258880e+33	-3.913487157193913319e+38	-6.803615778725132354e+38	0.000000000000000000e+00	-4.384588847269432549e+41	-2.952068917325004730e+38	-4.405426443370258880e+33	0.000000000000000000e+00	0.000000000000000000e+00	-7.535286134654011305e+38	-2.110987935606082762e+41	-6.608139665055388032e+37	-2.026496163950318946e+38	-3.142537529604118175e+38	-2.176633097140377499e+38	-2.350662126408313872e+37	-1.687204904036752918e+37	-4.405426443370258880e+33	7.342377405617097981e+38
-3.300349133452528570e+25	-2.931810146883663180e+30	-5.096965691811971071e+30	0.000000000000000000e+00	-3.263124499243372399e+33	-2.211558453744650289e+30	-3.300349133452528570e+25	0.000000000000000000e+00	0.000000000000000000e+00	-5.645100510586841554e+30	-1.572231026159999120e+33	-4.950523700178792927e+29	-1.518160601388163155e+30	-2.354249048529470449e+30	-1.630636499856225387e+30	-1.761011291791378304e+29	0.000000000000000000e+00	-3.300349133452528570e+25	5.500581889087548103e+30
-4.042099855197468000e+16	-2.424634735007543748e+22	-6.242504490204405957e+21	-1.514021497184535236e+22	-3.966529342409175200e+24	-2.708604376134731170e+21	-4.042099855197468000e+16	0.000000000000000000e+00	0.000000000000000000e+00	-6.913832153432815829e+21	-1.936889456338108854e+24	-6.063149782796202148e+20	-1.859365933390835220e+21	-2.883364563374194033e+21	-1.997120696455964918e+21	-2.156797114402448998e+20	-1.548056876209710367e+20	-4.042099855197468000e+16	6.736833091995779990e+21
-6.177389227200000000e+11	-3.752794842470136320e+17	-9.540184896459576000e+16	-2.337480498659599360e+17	-6.020258920661170586e+19	-4.139458225498008000e+16	-6.177389227200000000e+11	0.000000000000000000e+00	0.000000000000000000e+00	-1.056614972249328000e+17	-2.942804718817812480e+19	-9.266083840800000000e+15	-2.841599044512000000e+16	-4.406537648736000000e+16	-3.052124469374976000e+16	-3.296151935146800000e+15	0.000000000000000000e+00	-6.177389227200000000e+11	1.029564871200000000e+17
-2.038051927345565395e+38	-4.648195898059665207e+43	-3.147509651787882867e+43	0.000000000000000000e+00	-1.931869787170332862e+46	-1.365695199761051155e+43	-2.038051927345565395e+38	0.000000000000000000e+00	0.000000000000000000e+00	-3.485997241638929722e+43	-9.236382262694732579e+45	-3.057077891018347758e+42	-9.375038865789600618e+42	-1.453810374839836558e+43	-1.006960696262896940e+43	-3.883021987083143741e+43	-7.805399206412291667e+41	-2.038051927345565395e+38	3.396753212242608758e+43
-5.228855677692690540e+37	-1.212722622613483989e+43	-8.075296557717723820e+42	0.000000000000000000e+00	-4.919402187446286289e+45	-3.503847474862409045e+42	-5.228855677692690540e+37	0.000000000000000000e+00	0.000000000000000000e+00	-8.943725243107671532e+42	-2.353691826607063028e+45	-7.843283516539035073e+41	-2.405273611738637732e+42	-3.729917050087452647e+42	-2.583473013234404646e+42	-1.006134787828335418e+43	0.000000000000000000e+00	-5.228855677692690540e+37	8.714759462821150906e+42
-5.295431693289586425e+29	-1.192966619490263128e+35	-8.178114669885127352e+34	0.000000000000000000e+00	-5.255933271280887716e+37	-3.548459951953863047e+34	-5.295431693289586425e+29	0.000000000000000000e+00	0.000000000000000000e+00	-9.057600558852135160e+34	-2.537459781035070313e+37	-7.943147539934378954e+33	-2.435898578913209776e+34	-3.777407941213238222e+34	-2.616366891020518794e+34	-2.825554094344435337e+33	-2.028062081335023480e+33	-5.295431693289586425e+29	8.825719488815977077e+34
-1.774328927629431503e+25	-4.065201478408635901e+30	-2.740223323177944171e+30	0.000000000000000000e+00	-1.749338261730780161e+33	-1.188974857189602663e+30	-1.774328927629431503e+25	0.000000000000000000e+00	0.000000000000000000e+00	-3.034910771646692522e+30	-8.452605702700020984e+32	-2.661493391444147098e+29	-8.161913067095384996e+29	-1.265687968375661092e+30	-8.766604365631494905e+29	-9.467523436342708052e+28	0.000000000000000000e+00	-1.774328927629431503e+25	2.957214879382385945e+30
-6.381734900677593620e+50	-3.828053898741918339e+56	-9.855770564784290680e+55	0.000000000000000000e+00	-6.071193912031353400e+58	-4.276389920719221414e+55	-6.381734900677593620e+50	0.000000000000000000e+00	0.000000000000000000e+00	-2.286748630836755902e+56	-2.950427178247332690e+58	-9.572602351016390566e+54	-2.935598054311692907e+55	-4.552304229150017216e+55	-3.153087579726785307e+55	-3.405187380753219405e+54	-2.444098104711173695e+54	-6.381734900677593620e+50	1.063622483446265649e+56
-2.643990582318526145e+40	-1.606237498711416242e+46	-4.083304142266232701e+45	0.000000000000000000e+00	-2.496699691101260400e+48	-1.771733682560673913e+45	-2.643990582318526145e+40	0.000000000000000000e+00	0.000000000000000000e+00	-9.524765287997733171e+45	-1.214531778247861725e+48	-3.965985873477788904e+44	-1.216235667866521962e+45	-1.886046615387215421e+45	-1.306342866911937320e+45	-1.410789308215460211e+44	0.000000000000000000e+00	-2.643990582318526145e+40	4.406650970530876560e+45
-1.261058537324403648e+66	-1.120240333989845405e+71	-1.947543075051918136e+71	0.000000000000000000e+00	-8.751961675823646027e+73	-8.450332240968540234e+70	-1.261058537324403648e+66	0.000000000000000000e+00	0.000000000000000000e+00	-8.826787639059078904e+71	-3.928195383601256373e+73	-1.891587805986605649e+70	-5.800869271692257077e+70	-8.995550899580746536e+70	-6.230638021212413584e+70	-1.086014701463445887e+72	-4.829644021529579148e+69	-1.261058537324403648e+66	2.101764228874006113e+71
-8.948686846057923063e+69	-7.949416814914787953e+74	-1.382009841892455061e+75	0.000000000000000000e+00	-6.153964288018876398e+77	-5.996500141065337631e+74	-8.948686846057923063e+69	0.000000000000000000e+00	0.000000000000000000e+00	-6.229367344516879284e+75	-2.763167212346879519e+77	-1.342303026908688451e+74	-4.116395949186644250e+74	-6.383396616854651133e+74	-4.421367196900298270e+74	-7.723746613834629617e+75	0.000000000000000000e+00	-8.948686846057923063e+69	1.491447807676320379e+75
-8.521266120006227486e+68	-7.569724736605532060e+73	-1.316000195986421764e+74	0.000000000000000000e+00	-5.834572771096144947e+76	-5.710086224905972847e+73	-8.521266120006227486e+68	0.000000000000000000e+00	0.000000000000000000e+00	-5.964465901542438822e+74	-2.607549465769004314e+76	-1.278189918000934213e+73	-3.919782415202864522e+73	-6.078503165604442276e+73	-4.210187164572676763e+73	-7.697699587919789119e+74	-3.263502902860385238e+72	-8.521266120006227486e+68	1.420211020001037854e+74
-5.907381715487882005e+75	-5.247724090591734893e+80	-9.123192945584212609e+80	0.000000000000000000e+00	-4.007478263955341425e+83	-3.958526641912237383e+80	-5.907381715487882005e+75	0.000000000000000000e+00	0.000000000000000000e+00	-4.112251482603520773e+81	-1.791615297318019741e+83	-8.861072573231823713e+79	-2.717395589124425886e+80	-4.213932290381356183e+80	-2.918719157988252638e+80	-5.347797750988376100e+81	0.000000000000000000e+00	-5.907381715487882005e+75	9.845636192479803950e+80
-1.381461474860427863e+66	-1.227198276834346712e+71	-2.133489960365990375e+71	0.000000000000000000e+00	-1.243408018066997879e+74	-9.257150318681811841e+70	-1.381461474860427863e+66	0.000000000000000000e+00	0.000000000000000000e+00	-9.669548803028730270e+71	-5.962077756241791140e+73	-2.072192212290641802e+70	-6.354722784357967865e+70	-9.854425187337717946e+70	-6.825524854990401481e+70	-7.371248186276099152e+69	-5.290767205136294705e+69	-1.381461474860427863e+66	2.302435791434046229e+71
-1.126272101390628414e+57	-1.000505050068674934e+62	-1.739382722344813759e+62	0.000000000000000000e+00	-1.007120905042068672e+65	-7.547130580216910558e+61	-1.126272101390628414e+57	0.000000000000000000e+00	0.000000000000000000e+00	-7.840214737801287202e+62	-4.833131698778290182e+64	-1.689408152085942622e+61	-5.180851666396890404e+61	-8.034074323253148953e+61	-5.564685198550816690e+61	-6.009600221003494412e+60	0.000000000000000000e+00	-1.126272101390628414e+57	1.877120168984380564e+62
-8.087880764749697590e+53	-7.614488117054714957e+59	-1.249069389645776465e+59	0.000000000000000000e+00	-7.141715059438783652e+61	-5.419675420657498330e+58	-8.087880764749697590e+53	0.000000000000000000e+00	0.000000000000000000e+00	-5.661117533207061044e+59	-3.490547863994676916e+61	-1.213182114712454590e+58	-3.720425151784860873e+58	-5.769354945521451355e+58	-3.996060128247530533e+58	-4.315558378057693153e+57	-3.097523534886388329e+57	-8.087880764749697590e+53	1.347980127458282983e+59
-7.555515645566563581e+41	-7.127751102649125374e+47	-1.166852429006971157e+47	0.000000000000000000e+00	-6.627066997996173249e+49	-5.062938441568079019e+46	-7.555515645566563581e+41	0.000000000000000000e+00	0.000000000000000000e+00	-5.259551847454834728e+47	-3.242271749616733273e+49	-1.133327346834984650e+46	-3.475537196960619628e+46	-5.389601160504149609e+46	-3.733029170161528138e+46	-4.031497223213559455e+45	0.000000000000000000e+00	-7.555515645566563581e+41	1.259252607594427344e+47
-3.233679884157974400e+17	-2.253508018275250386e+24	-4.994003592163524765e+22	-2.317430342296878721e+23	-7.170676915201492170e+24	-2.166883500907784936e+22	-3.233679884157974400e+17	0.000000000000000000e+00	0.000000000000000000e+00	0.000000000000000000e+00	-8.418490494582995007e+24	-4.850519826236961718e+21	-1.487492746712668176e+22	-2.306691650699355226e+22	-1.597696557164771934e+22	-1.725437691521959199e+21	-1.238445500967768293e+21	-3.233679884157974400e+17	5.389466473596623992e+22
-2.470955690880000000e+12	-1.713340481141243494e+19	-3.816073958583830400e+17	-1.780284177263302144e+18	-5.449646701491912704e+19	-1.655783290199203200e+17	-2.470955690880000000e+12	0.000000000000000000e+00	0.000000000000000000e+00	0.000000000000000000e+00	-6.405860702190933606e+19	-3.706433536320000000e+16	-1.136639617804800000e+17	-1.762615059494400000e+17	-1.220849787749990400e+17	-1.318460774058720000e+16	0.000000000000000000e+00	-2.470955690880000000e+12	4.118259484800000000e+17
-1.727883365475625454e+43	-1.019892378352724083e+50	-2.668494112945200815e+48	0.000000000000000000e+00	-3.524653436016487534e+50	-1.157851763399607513e+48	-1.727883365475625454e+43	0.000000000000000000e+00	0.000000000000000000e+00	0.000000000000000000e+00	-3.884716624127184994e+50	-2.591825048213438422e+47	-7.948263481187877016e+47	-1.232556800705946137e+48	-8.537126132141970479e+47	-6.214535951591016890e+48	-6.617505309210732917e+46	-1.727883365475625454e+43	2.879805609126042421e+48
-5.068031218972523383e+42	-2.970833132987584359e+49	-7.826923820363293470e+47	0.000000000000000000e+00	-1.027240422789662218e+50	-3.396079273114789519e+47	-5.068031218972523383e+42	0.000000000000000000e+00	0.000000000000000000e+00	0.000000000000000000e+00	-1.132927368920660960e+50	-7.602046828458785273e+46	-2.331294360727360858e+47	-3.615195602867066626e+47	-2.504012864669944109e+47	-1.832373585547188588e+48	0.000000000000000000e+00	-5.068031218972523383e+42	8.446718698287538246e+47
-1.077486383511099979e+34	-6.833195664406363637e+40	-1.664039441913676510e+39	0.000000000000000000e+00	-2.495498774174521725e+41	-7.220218297801488138e+38	-1.077486383511099979e+34	0.000000000000000000e+00	0.000000000000000000e+00	0.000000000000000000e+00	-2.766494896272716315e+41	-1.616229575266649871e+38	-4.956437364151059755e+38	-7.686069535712512669e+38	-5.323644723651642492e+38	-5.749287761351310663e+37	-4.126593267783594176e+37	-1.077486383511099979e+34	1.795810639185166574e+39
-2.438926276781498489e+29	-1.537375891358127170e+36	-3.766608638950170637e+34	0.000000000000000000e+00	-5.620622456510801821e+36	-1.634320433194154248e+34	-2.438926276781498489e+29	0.000000000000000000e+00	0.000000000000000000e+00	0.000000000000000000e+00	-6.234965262968916390e+36	-3.658389415172247707e+33	-1.121906087319489220e+34	-1.739767410770802217e+34	-1.205024694832202769e+34	-1.301370412519327986e+33	0.000000000000000000e+00	-2.438926276781498489e+29	4.064877127969164067e+34
-1.057085573522202506e+23	-7.309236256664483612e+29	-1.632533008989773034e+28	-7.616133010805468489e+28	-2.276008989805994349e+30	-7.083512810079387066e+27	-1.057085573522202506e+23	0.000000000000000000e+00	0.000000000000000000e+00	0.000000000000000000e+00	-2.732251536670446569e+30	-1.585628360283303691e+27	-4.862593638202131282e+27	-7.540543757791711202e+27	-5.222848401658498490e+27	-5.640432439385551729e+26	0.000000000000000000e+00	-1.057085573522202506e+23	1.761809289203670743e+28
-8.861627754732722653e+26	-6.158356583217455796e+33	-1.368564682495616698e+32	-6.350722946190837431e+32	-1.918643652381341567e+34	-5.938161989066806810e+31	-8.861627754732722653e+26	0.000000000000000000e+00	0.000000000000000000e+00	0.000000000000000000e+00	-2.300139472481016748e+34	-1.329244163209908415e+31	-4.076348767177052263e+31	-6.321294465042675445e+31	-4.378353041058344112e+31	-4.728416876129468910e+30	-3.393855736266720712e+30	-8.861627754732722653e+26	1.476937959122120471e+32
-1.276753493157163824e+40	-7.459440624712065253e+46	-1.971781920149617717e+45	0.000000000000000000e+00	-2.520974173853344940e+47	-8.555503878421269516e+44	-1.276753493157163824e+40	0.000000000000000000e+00	0.000000000000000000e+00	0.000000000000000000e+00	-2.844196098870862367e+47	-1.915130239735745756e+44	-5.873066068522953758e+44	-9.107508251187768848e+44	-6.308183658990915598e+44	-4.616170017576551002e+45	0.000000000000000000e+00	-1.276753493157163824e+40	2.127922488595273344e+45
-3.614452573904752018e+43	-2.126437455220833919e+50	-5.582058145648905001e+48	0.000000000000000000e+00	-7.183668380052567295e+50	-2.422038645685951181e+48	-3.614452573904752018e+43	0.000000000000000000e+00	0.000000000000000000e+00	0.000000000000000000e+00	-8.098149087363675742e+50	-5.421678860857127768e+47	-1.662648183996185968e+48	-2.578309502718722979e+48	-1.785828727714859816e+48	-1.299980421981128651e+49	-1.384275094929288177e+47	-3.614452573904752018e+43	6.024087623174586661e+48
-6.177839483018534962e+37	-3.882212115378845262e+44	-9.540880258788473082e+42	0.000000000000000000e+00	-1.391351203595175893e+45	-4.139759941171582152e+42	-6.177839483018534962e+37	0.000000000000000000e+00	0.000000000000000000e+00	0.000000000000000000e+00	-1.574532431580931869e+45	-9.266759224527802076e+41	-2.841806162188526403e+42	-4.406858831219888160e+42	-3.052346931769797595e+42	-3.296392184147306846e+41	0.000000000000000000e+00	-6.177839483018534962e+37	1.029639913836422515e+43
-8.744643323963109323e+40	-5.528706184047066833e+47	-1.350497938463444848e+46	0.000000000000000000e+00	-1.979484863029973737e+48	-5.859770916982139520e+45	-8.744643323963109323e+40	0.000000000000000000e+00	0.000000000000000000e+00	0.000000000000000000e+00	-2.238440362895236501e+48	-1.311696498594466364e+45	-4.022535929023030457e+45	-6.237845571093685380e+45	-4.320553373503692896e+45	-4.665995933611315565e+44	-3.349052649022471462e+44	-8.744643323963109323e+40	1.457440553993851466e+46
-3.233679884157974400e+17	-2.122145207360026868e+24	-4.994003592163524765e+22	-1.211217197747628189e+23	-6.665967168000896564e+24	-2.166883500907784936e+22	-3.233679884157974400e+17	0.000000000000000000e+00	0.000000000000000000e+00	-5.531065722746252663e+22	-7.782417936467176152e+24	-4.850519826236961718e+21	-1.487492746712668176e+22	-2.306691650699355226e+22	-1.597696557164771934e+22	-1.725437691521959199e+21	-1.238445500967768293e+21	-3.233679884157974400e+17	5.389466473596623992e+22
-2.470955690880000000e+12	-1.612962058777557197e+19	-3.816073958583830400e+17	-9.349921994638397440e+17	-5.063982236620907315e+19	-1.655783290199203200e+17	-2.470955690880000000e+12	0.000000000000000000e+00	0.000000000000000000e+00	-4.226459888997312000e+17	-5.919817814956242534e+19	-3.706433536320000000e+16	-1.136639617804800000e+17	-1.762615059494400000e+17	-1.220849787749990400e+17	-1.318460774058720000e+16	0.000000000000000000e+00	-2.470955690880000000e+12	4.118259484800000000e+17
-2.570947082435372471e+44	-1.543935644756844740e+51	-3.970497830612520393e+49	0.000000000000000000e+00	-5.061113073535582290e+51	-1.722787355028139055e+49	-2.570947082435372471e+44	0.000000000000000000e+00	0.000000000000000000e+00	-4.397490720190929712e+49	-5.710245374867204672e+51	-3.856420623653058831e+48	-1.182635657920271461e+49	-1.833942252137232364e+49	-1.270253534489668742e+49	-4.898326639658341750e+49	-9.846298834547071639e+47	-2.570947082435372471e+44	4.284911804058954141e+49
-7.360886613405039033e+40	-4.390528159286804364e+47	-1.136794472728869611e+46	0.000000000000000000e+00	-1.439505205923147391e+48	-4.932517851498361203e+45	-7.360886613405039033e+40	0.000000000000000000e+00	0.000000000000000000e+00	-1.259046940171316720e+46	-1.625470751861224344e+48	-1.104132992010755938e+45	-3.386007842166318020e+45	-5.250765784228927880e+45	-3.636866857951161859e+45	-1.416379519251665292e+46	0.000000000000000000e+00	-7.360886613405039033e+40	1.226814435567506450e+46
-5.344034459349778516e+34	-3.331946478357431843e+41	-8.253175404710116194e+39	0.000000000000000000e+00	-1.129152163929960220e+42	-3.581028584486187871e+39	-5.344034459349778516e+34	0.000000000000000000e+00	0.000000000000000000e+00	-9.140733430075159262e+39	-1.276127253955494334e+42	-8.016051689024668621e+38	-2.458255851300898216e+39	-3.812077914336175731e+39	-2.640380545675538616e+39	-2.851487720268052839e+38	-2.046676130689976155e+38	-5.344034459349778516e+34	8.906724098916298199e+39
-4.026453088062268710e+29	-2.495028397402213072e+36	-6.218340066365871775e+34	0.000000000000000000e+00	-8.461314603158666539e+36	-2.698119503555379354e+34	-4.026453088062268710e+29	0.000000000000000000e+00	0.000000000000000000e+00	-6.887069053659929799e+34	-9.570237822408105545e+36	-6.039679632093402141e+33	-1.852168420508643400e+34	-2.872203202817751420e+34	-1.989389941749805508e+34	-2.148448260238558769e+33	0.000000000000000000e+00	-4.026453088062268710e+29	6.710755146770447183e+34
-2.552693960271037448e+51	-1.633407841610153313e+58	-3.942308225913716272e+56	0.000000000000000000e+00	-5.041061734539219008e+58	-1.710555968287688566e+56	-2.552693960271037448e+51	0.000000000000000000e+00	0.000000000000000000e+00	-9.146994523347023608e+56	-5.880565970347424304e+58	-3.829040940406556226e+55	-1.174239221724677163e+56	-1.820921691660006886e+56	-1.261235031890714123e+56	-1.362074952301287762e+55	-9.776392418844694780e+54	-2.552693960271037448e+51	4.254489933785062595e+56
-5.287981164637052291e+40	-3.364286677379079253e+47	-8.166608284532465402e+45	0.000000000000000000e+00	-1.037448451274685690e+48	-3.543467365121347825e+45	-5.287981164637052291e+40	0.000000000000000000e+00	0.000000000000000000e+00	-1.904953057599546634e+46	-1.211847885441005130e+48	-7.931971746955577807e+44	-2.432471335733043924e+45	-3.772093230774430842e+45	-2.612685733823874640e+45	-2.821578616430920421e+44	0.000000000000000000e+00	-5.287981164637052291e+40	8.813301941061753119e+45
-1.057085573522202506e+23	-6.879813007331420895e+29	-1.632533008989773034e+28	-3.999937226948104635e+28	-2.111020057167502053e+30	-7.083512810079387066e+27	-1.057085573522202506e+23	0.000000000000000000e+00	0.000000000000000000e+00	-1.808097891928681927e+28	-2.524320279098648003e+30	-1.585628360283303691e+27	-4.862593638202131282e+27	-7.540543757791711202e+27	-5.222848401658498490e+27	-5.640432439385551729e+26	0.000000000000000000e+00	-1.057085573522202506e+23	1.761809289203670743e+28
-8.861627754732722653e+26	-5.798367848139194144e+33	-1.368564682495616698e+32	-3.319238861321259103e+32	-1.780332191009167087e+34	-5.938161989066806810e+31	-8.861627754732722653e+26	0.000000000000000000e+00	0.000000000000000000e+00	-1.515742042434788984e+32	-2.125829137601016103e+34	-1.329244163209908415e+31	-4.076348767177052263e+31	-6.321294465042675445e+31	-4.378353041058344112e+31	-4.728416876129468910e+30	-3.393855736266720712e+30	-8.861627754732722653e+26	1.476937959122120471e+32
-4.505800287420851957e+41	-2.678820741329540056e+48	-6.958630299551286997e+46	0.000000000000000000e+00	-8.575577334532255705e+48	-3.019329262933567469e+46	-4.505800287420851957e+41	0.000000000000000000e+00	0.000000000000000000e+00	-7.706971133842815541e+46	-9.914984486580241116e+48	-6.758700431131278353e+45	-2.072668132213592045e+46	-3.214137538360207697e+46	-2.226225806008894579e+46	-8.670046938800728213e+46	0.000000000000000000e+00	-4.505800287420851957e+41	7.509667145701420336e+46
-7.250391299260996372e+44	-4.340024384662515053e+51	-1.119729889482520264e+50	0.000000000000000000e+00	-1.389317110694147548e+52	-4.858475125649294251e+49	-7.250391299260996372e+44	0.000000000000000000e+00	0.000000000000000000e+00	-1.240147207777263231e+50	-1.604733738814700858e+52	-1.087558694889149369e+49	-3.335179997660058049e+49	-5.171945793472843558e+49	-3.582273333138872641e+49	-1.381389181121348504e+50	-2.776779027761973584e+48	-7.250391299260996372e+44	1.208398549876832673e+50
-1.453483963684145674e+39	-8.978446696472816441e+45	-2.244719451468157037e+44	0.000000000000000000e+00	-2.978258565270470461e+46	-9.739771815914732391e+43	-1.453483963684145674e+39	0.000000000000000000e+00	0.000000000000000000e+00	-2.486119720594456468e+44	-3.443420204542748235e+46	-2.180225945526218651e+43	-6.686026232947070794e+43	-1.036818560761357283e+44	-7.181373567770627494e+43	-7.755548182891321738e+42	0.000000000000000000e+00	-1.453483963684145674e+39	2.422473272806909788e+44
-1.169417951493709010e+42	-7.268503707388335703e+48	-1.806015950778258575e+47	0.000000000000000000e+00	-2.409629668100817482e+49	-7.836250202660152103e+46	-1.169417951493709010e+42	0.000000000000000000e+00	0.000000000000000000e+00	-2.000237431898811811e+47	-2.783433175076749770e+49	-1.754126927240563456e+46	-5.379322576871061199e+46	-8.341848053988457574e+46	-5.777860214740117058e+46	-6.239819286178516191e+45	-4.478675851228989811e+45	-1.169417951493709010e+42	1.949029919156181505e+47
-4.229094783820570617e+50	-2.682403585905523759e+57	-6.531294159780281719e+55	0.000000000000000000e+00	-8.075522926141249402e+57	-2.833909366146858136e+55	-4.229094783820570617e+50	0.000000000000000000e+00	0.000000000000000000e+00	-1.523497680587945163e+56	-9.659006664238132003e+57	-6.343642175730856966e+54	-1.945383600557462694e+55	-3.016754279125340451e+55	-2.089511150790067620e+55	-2.256574491733592922e+54	0.000000000000000000e+00	-4.229094783820570617e+50	7.048491306367618669e+55
-4.595864808142960082e+59	-2.931867500542440034e+66	-7.097723393526423686e+64	0.000000000000000000e+00	-8.835170752888520338e+66	-3.079681348161917506e+64	-4.595864808142960082e+59	0.000000000000000000e+00	0.000000000000000000e+00	-1.646822959759087845e+65	-1.055169244401627553e+67	-6.893797212214440214e+63	-2.114097811745761510e+64	-3.278383563141978319e+64	-2.270724884407273717e+64	-2.452276863878281065e+63	-1.760139623771951391e+63	-4.595864808142960082e+59	7.659774680238266839e+64
-3.235152305899879036e+54	-2.056281569513337484e+61	-4.996277558583105860e+59	0.000000000000000000e+00	-5.794733654950202234e+61	-2.167870168262999332e+59	-3.235152305899879036e+54	0.000000000000000000e+00	0.000000000000000000e+00	-2.264447013282824418e+60	-6.955383276654112123e+61	-4.852728458849818360e+58	-1.488170060713944349e+59	-2.307741978208580542e+59	-1.598424051299012213e+59	-1.726223351223077261e+58	-1.239009413954555332e+58	-3.235152305899879036e+54	5.391920509833131933e+59
-7.555515645566563581e+41	-4.775201723497309587e+48	-1.166852429006971157e+47	0.000000000000000000e+00	-1.345912400794056330e+49	-5.062938441568079019e+46	-7.555515645566563581e+41	0.000000000000000000e+00	0.000000000000000000e+00	-5.259551847454834728e+47	-1.617301104323774680e+49	-1.133327346834984650e+46	-3.475537196960619628e+46	-5.389601160504149609e+46	-3.733029170161528138e+46	-4.031497223213559455e+45	0.000000000000000000e+00	-7.555515645566563581e+41	1.259252607594427344e+47
-2.314135819547529755e+62	-1.466388450598612530e+69	-3.573885792527651598e+67	0.000000000000000000e+00	-4.023807327915944231e+69	-1.550698555785767294e+67	-2.314135819547529755e+62	0.000000000000000000e+00	0.000000000000000000e+00	-1.619780909649506489e+68	-4.957294319278572758e+69	-3.471203729321295225e+66	-1.064502476991863719e+67	-1.650750217943904541e+67	-1.143368225722043609e+67	-1.234784304380236210e+66	-8.862754499563782261e+65	-2.314135819547529755e+62	3.856893032579216318e+67
-1.508926086472524988e+52	-9.507369245809695315e+58	-2.330342695042384377e+57	0.000000000000000000e+00	-2.608904309672170396e+59	-1.011128855668428154e+57	-1.508926086472524988e+52	0.000000000000000000e+00	0.000000000000000000e+00	-1.050394884753659517e+58	-3.218232141860535331e+59	-2.263389129708787647e+56	-6.941059997773614697e+56	-1.076367275017067890e+57	-7.455302008043451556e+56	-8.051378109736315005e+55	0.000000000000000000e+00	-1.508926086472524988e+52	2.514876810787541734e+57
-7.619813570362162030e+25	-2.294060112338091195e+32	-1.176782418334949586e+31	-4.661626644303154727e+32	0.000000000000000000e+00	-5.106024373810400474e+30	-7.619813570362162030e+25	0.000000000000000000e+00	-7.248982643271203308e+30	-1.303335245372357227e+31	-2.208335025324960037e+32	-1.142972035554324320e+30	-3.505114242366594337e+30	-5.435467013525008194e+30	-3.764797488844536746e+30	-2.634808087418165894e+32	-2.918261600555868487e+29	-7.619813570362162030e+25	1.269968928393693733e+31
-3.171256720566607485e+25	-9.261858145455687112e+31	-4.897599026969319262e+30	-1.884233135513860980e+32	0.000000000000000000e+00	-2.125053843023816124e+30	-3.171256720566607485e+25	0.000000000000000000e+00	-3.016922226832365902e+30	-5.424293675786046238e+30	-8.740573437735372842e+31	-4.756885080849910830e+29	-1.458778091460639453e+30	-2.262163127337513326e+30	-1.566854520497549507e+30	-1.092939245999939452e+32	0.000000000000000000e+00	-3.171256720566607485e+25	5.285427867611012722e+30
-3.634999446673961124e+20	-1.065837821072846032e+27	-5.613790153792276884e+25	-2.165338979693829858e+27	0.000000000000000000e+00	-2.435807070883810317e+25	-3.634999446673961124e+20	0.000000000000000000e+00	-3.458096140269161908e+25	-6.217504998004847301e+25	-9.991988085582126999e+26	-5.452499170010941778e+24	-1.672099745470022217e+25	-2.592966271960759074e+25	-1.795980526612670694e+25	-1.257617381481367766e+27	0.000000000000000000e+00	-3.634999446673961124e+20	6.058332411123268833e+25
-6.103470669860091818e+26	-1.842683878169943377e+33	-9.426027170862946780e+31	-3.744324107199435719e+33	0.000000000000000000e+00	-4.089925523422131182e+31	-6.103470669860091818e+26	0.000000000000000000e+00	-5.806435097260234014e+31	-1.043971531543258257e+32	-1.779120957290385159e+33	-9.155206004790136956e+30	-2.807596508135642105e+31	-4.353809077833531562e+31	-3.015602788564474225e+31	-2.110500705206536989e+33	-2.337527542045250636e+30	-6.103470669860091818e+26	1.017245111643348666e+32
-1.270088316586926334e+26	-3.720055672094390709e+32	-1.961488410301212319e+31	-7.567878110432031810e+32	0.000000000000000000e+00	-8.510840641310382614e+30	-1.270088316586926334e+26	0.000000000000000000e+00	-1.208277351846362457e+31	-2.172429617152311387e+31	-3.521881914981670643e+32	-1.905132474880389357e+30	-5.842406256299860583e+30	-9.059963324986741287e+30	-6.275252354592685152e+30	-4.377262038484818531e+32	0.000000000000000000e+00	-1.270088316586926334e+26	2.116813860978210509e+31
-2.911634556785842979e+21	-8.561896249531079586e+27	-4.496645913187613391e+26	-1.739380664344346266e+28	0.000000000000000000e+00	-1.951081463777932217e+26	-2.911634556785842979e+21	0.000000000000000000e+00	-2.769935008355598726e+26	-4.980221503401883118e+26	-8.052467656716089392e+27	-4.367451835178764203e+25	-1.339351896121487723e+26	-2.076965983840567854e+26	-1.438580401816749381e+26	-1.007360792832093474e+28	0.000000000000000000e+00	-2.911634556785842979e+21	4.852724261309738118e+26
-7.619813570362162030e+25	-2.294060112338091195e+32	-1.176782418334949586e+31	-4.661626644303154727e+32	-7.248982643271203308e+30	-5.106024373810400474e+30	-7.619813570362162030e+25	0.000000000000000000e+00	0.000000000000000000e+00	-1.303335245372357227e+31	-2.208335025324960037e+32	-1.142972035554324320e+30	-3.505114242366594337e+30	-5.435467013525008194e+30	-3.764797488844536746e+30	-2.634808087418165894e+32	-2.918261600555868487e+29	-7.619813570362162030e+25	1.269968928393693733e+31
-3.171256720566607485e+25	-9.261858145455687112e+31	-4.897599026969319262e+30	-1.884233135513860980e+32	-3.016922226832365902e+30	-2.125053843023816124e+30	-3.171256720566607485e+25	0.000000000000000000e+00	0.000000000000000000e+00	-5.424293675786046238e+30	-8.740573437735372842e+31	-4.756885080849910830e+29	-1.458778091460639453e+30	-2.262163127337513326e+30	-1.566854520497549507e+30	-1.092939245999939452e+32	0.000000000000000000e+00	-3.171256720566607485e+25	5.285427867611012722e+30
-3.634999446673961124e+20	-1.065837821072846032e+27	-5.613790153792276884e+25	-2.165338979693829858e+27	-3.458096140269161908e+25	-2.435807070883810317e+25	-3.634999446673961124e+20	0.000000000000000000e+00	0.000000000000000000e+00	-6.217504998004847301e+25	-9.991988085582126999e+26	-5.452499170010941778e+24	-1.672099745470022217e+25	-2.592966271960759074e+25	-1.795980526612670694e+25	-1.257617381481367766e+27	0.000000000000000000e+00	-3.634999446673961124e+20	6.058332411123268833e+25
-6.103470669860091818e+26	-1.842683878169943377e+33	-9.426027170862946780e+31	-3.744324107199435719e+33	-5.806435097260234014e+31	-4.089925523422131182e+31	-6.103470669860091818e+26	0.000000000000000000e+00	0.000000000000000000e+00	-1.043971531543258257e+32	-1.779120957290385159e+33	-9.155206004790136956e+30	-2.807596508135642105e+31	-4.353809077833531562e+31	-3.015602788564474225e+31	-2.110500705206536989e+33	-2.337527542045250636e+30	-6.103470669860091818e+26	1.017245111643348666e+32
-1.270088316586926334e+26	-3.720055672094390709e+32	-1.961488410301212319e+31	-7.567878110432031810e+32	-1.208277351846362457e+31	-8.510840641310382614e+30	-1.270088316586926334e+26	0.000000000000000000e+00	0.000000000000000000e+00	-2.172429617152311387e+31	-3.521881914981670643e+32	-1.905132474880389357e+30	-5.842406256299860583e+30	-9.059963324986741287e+30	-6.275252354592685152e+30	-4.377262038484818531e+32	0.000000000000000000e+00	-1.270088316586926334e+26	2.116813860978210509e+31
-2.911634556785842979e+21	-8.561896249531079586e+27	-4.496645913187613391e+26	-1.739380664344346266e+28	-2.769935008355598726e+26	-1.951081463777932217e+26	-2.911634556785842979e+21	0.000000000000000000e+00	0.000000000000000000e+00	-4.980221503401883118e+26	-8.052467656716089392e+27	-4.367451835178764203e+25	-1.339351896121487723e+26	-2.076965983840567854e+26	-1.438580401816749381e+26	-1.007360792832093474e+28	0.000000000000000000e+00	-2.911634556785842979e+21	4.852724261309738118e+26
-4.528482963783207509e+27	-1.018235257980739101e+35	-6.993660782249479291e+32	-2.065498073255444029e+35	0.000000000000000000e+00	-3.034528886559521053e+32	-4.528482963783207509e+27	0.000000000000000000e+00	-8.746617165686169261e+33	0.000000000000000000e+00	-1.957862797080552732e+35	-6.792724445674811447e+31	-2.083102163340275546e+32	-3.230317847498688219e+32	-2.237432862746007159e+32	-2.604981751152216548e+33	0.000000000000000000e+00	-4.528482963783207509e+27	7.547471606305345692e+32
-3.889778348172287410e+21	-8.773787979565544184e+28	-6.007263470530749613e+26	-1.779390880594867965e+29	0.000000000000000000e+00	-2.606533988146336341e+26	-3.889778348172287410e+21	0.000000000000000000e+00	-7.527877232277972465e+27	0.000000000000000000e+00	-1.686195150876975053e+29	-5.834667522258431045e+25	-1.789298040159252210e+26	-2.774708555029565016e+26	-1.921861686264963896e+26	-2.252412218858155549e+27	0.000000000000000000e+00	-3.889778348172287410e+21	6.482963913620479550e+26
-1.543129017539577219e+26	-3.501945813675408114e+33	-2.383164732699292751e+31	-7.102232871407083798e+33	0.000000000000000000e+00	-1.034048182771574836e+31	-1.543129017539577219e+26	0.000000000000000000e+00	-2.992323228123857719e+32	0.000000000000000000e+00	-6.731290609027435672e+33	-2.314693526309365784e+30	-7.098393480682054959e+30	-1.100765365844898324e+31	-7.624291849859542576e+30	-8.758998714582922094e+31	-5.909926949006991012e+29	-1.543129017539577219e+26	2.571881695899295578e+31
-3.640415060807767351e+50	-8.956098542054537044e+57	-5.622153874818125856e+55	-1.814651136582233427e+58	0.000000000000000000e+00	-2.439436064888850174e+55	-3.640415060807767351e+50	0.000000000000000000e+00	-7.673893016561071167e+56	0.000000000000000000e+00	-1.734404834702822608e+58	-5.460622591211650705e+54	-1.674590927971572946e+55	-2.596829410042874111e+55	-1.798656273243901696e+55	-1.453985713507859483e+56	0.000000000000000000e+00	-3.640415060807767351e+50	6.067358434679612227e+55
-3.553380447913641106e+38	-8.778044064585294201e+45	-5.487740084645136759e+43	-1.778343276282192666e+46	0.000000000000000000e+00	-2.381114315846184412e+43	-3.553380447913641106e+38	0.000000000000000000e+00	-7.485890204587602349e+44	0.000000000000000000e+00	-1.698746354375990025e+46	-5.330070671870461975e+42	-1.634555006040275022e+43	-2.534744719511730663e+43	-1.755654211705171929e+43	-1.423743268856622756e+44	-1.360885488543459496e+42	-3.553380447913641106e+38	5.922300746522735638e+43
-7.384849571705808895e+31	-1.704514828591299088e+39	-1.140495244113791801e+37	-3.444716146969041434e+39	0.000000000000000000e+00	-4.948575389917442728e+36	-7.384849571705808895e+31	0.000000000000000000e+00	-1.202776398650324465e+38	0.000000000000000000e+00	-3.289991812454250291e+39	-1.107727435755871238e+36	-3.397030802984671758e+36	-5.267859361150143169e+36	-3.648706476388405711e+36	-3.620785287110258621e+37	-2.828274305137129613e+35	-7.384849571705808895e+31	1.230808261950968056e+37
-5.712578987145190737e+37	-1.306613695988702150e+45	-8.822345131342396532e+42	-2.641045033149342239e+45	0.000000000000000000e+00	-3.827989658321013786e+42	-5.712578987145190737e+37	0.000000000000000000e+00	-9.260366963512232969e+43	0.000000000000000000e+00	-2.522898745931164941e+45	-8.568868480717786683e+41	-2.627786334086787916e+42	-4.074973010830236024e+42	-2.822471025968695643e+42	-2.844464846023829252e+43	0.000000000000000000e+00	-5.712578987145190737e+37	9.520964978575317918e+42
-2.113160606984802156e+55	-4.835318409259362320e+62	-3.263505368543463804e+60	-9.773538053908301206e+62	0.000000000000000000e+00	-1.416025400806170995e+60	-2.113160606984802156e+55	0.000000000000000000e+00	-3.425535597416180113e+61	0.000000000000000000e+00	-9.336498880230755481e+62	-3.169740910477203336e+59	-9.720538792130090112e+59	-1.507387899649158845e+60	-1.044070392699051095e+60	-1.052206205655371547e+61	0.000000000000000000e+00	-2.113160606984802156e+55	3.521934344974670294e+60
-9.307526344858559888e+26	-2.135467824137076072e+34	-1.437427997375312301e+32	-4.315540762815026739e+34	0.000000000000000000e+00	-6.236957891145813584e+31	-9.307526344858559888e+26	0.000000000000000000e+00	-1.512359686052027589e+33	0.000000000000000000e+00	-4.121270281117077955e+34	-1.396128951728784004e+31	-4.281462118634937402e+31	-6.639368792665772688e+31	-4.598662616467717921e+31	-4.670009830995750643e+32	0.000000000000000000e+00	-9.307526344858559888e+26	1.551254390809760014e+32
-8.949456234399359964e+38	-1.986304738887309929e+46	-1.382128664047973029e+44	-3.979801560872251455e+46	0.000000000000000000e+00	-5.997015706910620717e+43	-8.949456234399359964e+38	0.000000000000000000e+00	-1.097053148290362644e+45	-1.802759989452250153e+44	-3.792296230304382195e+46	-1.342418435159904006e+43	-4.116749867823705551e+43	-6.383945447204876739e+43	-4.421747336292035972e+43	-4.387910565612976268e+44	-3.427492580171048462e+42	-8.949456234399359964e+38	1.491576039066560028e+44
-8.897709860061005990e+42	-2.015830326084761380e+50	-1.374137100609885053e+48	-4.035511547909987967e+50	0.000000000000000000e+00	-5.962340547710446813e+47	-8.897709860061005990e+42	0.000000000000000000e+00	-1.090709911182581814e+49	-1.959828805901793368e+48	-3.852364864480582065e+50	-1.334656479009151001e+47	-4.092946535628062664e+47	-6.347033033510184625e+47	-4.396180487658941970e+47	-4.028810558718629517e+48	-3.407674581239031092e+46	-8.897709860061005990e+42	1.482951643343501247e+48
-2.736853754672312948e+52	-6.227889124882839946e+59	-4.226719394526204660e+57	-1.256570426702238913e+60	0.000000000000000000e+00	-1.833961139582992633e+57	-2.736853754672312948e+52	0.000000000000000000e+00	-4.210244203966430597e+58	-1.155660997152278014e+57	-1.199798204374193057e+60	-4.105280632008469352e+56	-1.258952727149264086e+57	-1.952289011666249897e+57	-1.352224703108496489e+57	-1.357975758733190153e+58	-2.402016880413278792e+55	-2.736853754672312948e+52	4.561422924453855029e+57
-3.913945801573325523e+59	-8.947666689322964044e+66	-6.044587000818799308e+64	-1.804922033199140992e+67	0.000000000000000000e+00	-2.622728558391282809e+64	-3.913945801573325523e+59	0.000000000000000000e+00	-6.021026003885198004e+65	-1.821078806495193380e+64	-1.724061857692771244e+67	-5.870918702359988069e+63	-1.800415068723729733e+64	-2.791948005122305612e+64	-1.933802341641348700e+64	-1.908477119852749952e+65	-3.435099105442499914e+62	-3.913945801573325523e+59	6.523243002622209550e+64
-5.011350236293545109e+62	-1.138342881502702257e+70	-7.739387316675055540e+67	-2.296944531451561239e+70	0.000000000000000000e+00	-3.358097441089910693e+67	-5.011350236293545109e+62	0.000000000000000000e+00	-7.709220213312752734e+68	-2.072105066944251944e+67	-2.193300901192734683e+70	-7.517025354440317715e+66	-2.305221108695030566e+67	-3.574763168556061936e+67	-2.476007924747914697e+67	-2.495301966121926424e+68	0.000000000000000000e+00	-5.011350236293545109e+62	8.352250393822574707e+67
-5.521180630223525787e+73	-1.261154600435699205e+81	-8.526754931866024487e+78	-2.544065614717938504e+81	0.000000000000000000e+00	-3.699733938345067714e+78	-5.521180630223525787e+73	0.000000000000000000e+00	-8.493518774163926790e+79	-2.568892248965260148e+78	-2.430436879147425124e+81	-8.281770945335288855e+77	-2.539743089902822107e+78	-3.938442182892782067e+78	-2.727904925780839823e+78	-2.692180076464040390e+79	0.000000000000000000e+00	-5.521180630223525787e+73	9.201967717039210021e+78
-8.502587852544815539e+43	-2.133367559747068055e+51	-1.313115577281439043e+49	-4.308036673749992883e+51	0.000000000000000000e+00	-5.697569949010526102e+48	-8.502587852544815539e+43	0.000000000000000000e+00	-1.527299780397973379e+50	0.000000000000000000e+00	-4.143821018692008380e+51	-1.275388177881722269e+48	-3.911190412170614937e+48	-6.065179334815301104e+48	-4.200958606185342358e+48	-2.749389780078619362e+49	-3.256349437727121756e+47	-8.502587852544815539e+43	1.417097975424135862e+49
-4.592301383747219404e+60	-1.147584095756984154e+68	-7.092220141853333278e+65	-2.317652178618525384e+68	0.000000000000000000e+00	-3.077293503413372173e+65	-4.592301383747219404e+60	0.000000000000000000e+00	-8.254905129258966341e+66	0.000000000000000000e+00	-2.230598470629593090e+68	-6.888452075620828670e+64	-2.112458636523720792e+65	-3.275841653739683435e+65	-2.268964267681826311e+65	-1.479122181338471008e+66	0.000000000000000000e+00	-4.592301383747219404e+60	7.653835639578699458e+65
-4.405800859085399024e+74	-1.101249058628129660e+82	-6.804194015747149715e+79	-2.224068994562245458e+82	0.000000000000000000e+00	-2.952319812671694135e+79	-4.405800859085399024e+74	0.000000000000000000e+00	-7.919660551651537065e+80	0.000000000000000000e+00	-2.140550673486539954e+82	-6.608701288628099020e+78	-2.026668395179283513e+79	-3.142804612814251450e+79	-2.176818088456913875e+79	-1.419052721647768416e+80	0.000000000000000000e+00	-4.405800859085399024e+74	7.343001431808998874e+79
-6.078248239417473848e+77	-1.519250050257096696e+85	-9.387074363922897446e+82	-3.068259020982122164e+85	0.000000000000000000e+00	-4.073024014819917380e+82	-6.078248239417473848e+77	0.000000000000000000e+00	-1.092405218617683272e+84	0.000000000000000000e+00	-2.953018263900134236e+85	-9.117372359126212090e+81	-2.795994190132038105e+82	-4.335817077451131724e+82	-3.003140890131385789e+82	-1.959640832694854931e+83	0.000000000000000000e+00	-6.078248239417473848e+77	1.013041373236245765e+83
-2.143254501492989171e+39	-5.371035084948060189e+46	-3.309981526561563562e+44	-1.084535030749159707e+47	0.000000000000000000e+00	-1.436191269359616335e+44	-2.143254501492989171e+39	0.000000000000000000e+00	-3.860821866453862090e+45	0.000000000000000000e+00	-1.043497976450474077e+47	-3.214881752239484010e+43	-9.858970706867751162e+43	-1.528854877731665657e+44	-1.058939184097656174e+44	-6.984926883212347586e+44	0.000000000000000000e+00	-2.143254501492989171e+39	3.572090835821648438e+44
-6.010858369439040995e+68	-1.493469411820498926e+76	-9.282999358107854706e+73	-3.010602663018097631e+76	0.000000000000000000e+00	-4.027866175263819385e+73	-6.010858369439040995e+68	0.000000000000000000e+00	-1.023190363117081715e+75	-2.855706832540517574e+73	-2.896156941700682646e+76	-9.016287554158562094e+72	-2.764994849941958958e+73	-4.287745636866516189e+73	-2.969844903172441179e+73	-1.937806219910159316e+74	-5.374490644009442828e+71	-6.010858369439040995e+68	1.001809728239840156e+74
-3.374906688547056065e+49	-8.171888644829262666e+56	-5.212110267435897788e+54	-1.635904146152450006e+57	0.000000000000000000e+00	-2.261519347150901144e+54	-3.374906688547056065e+49	0.000000000000000000e+00	-4.575536715388596157e+55	-7.433642419758338353e+54	-1.570722518837249577e+57	-5.062360032820583599e+53	-1.552457076731645660e+54	-2.407433437830233006e+54	-1.667473896677329198e+54	-1.091307037237266258e+55	-1.292533013268713286e+53	-3.374906688547056065e+49	5.624844480911759932e+54
-3.218816704664359468e+70	-7.998660805787646081e+77	-4.971049318877005081e+75	-1.612467841779004016e+78	0.000000000000000000e+00	-2.156923709101079720e+75	-3.218816704664359468e+70	0.000000000000000000e+00	-5.485446346837597418e+76	-1.497649477031765179e+75	-1.551186324155443059e+78	-4.828225056996538976e+74	-1.480655684145605447e+75	-2.296089249327243261e+75	-1.590352957440566836e+75	-1.037753707805966873e+76	-2.825014689352941151e+73	-3.218816704664359468e+70	5.364694507773932597e+75
-6.123685065850858177e+68	-1.521776756996988900e+76	-9.457245711289866860e+73	-3.067768249656389332e+76	0.000000000000000000e+00	-4.103471156484883377e+73	-6.123685065850858177e+68	0.000000000000000000e+00	-1.043586788430012180e+75	-2.852105937183785044e+73	-2.951162227141068791e+76	-9.185527598776286771e+72	-2.816895130291394924e+73	-4.368228680306945683e+73	-3.025590317335591991e+73	-1.974576758563499612e+74	-5.374490644009442828e+71	-6.123685065850858177e+68	1.020614177641809725e+74
-4.010872996313061205e+50	-9.737929793934308819e+57	-6.194278614104329736e+55	-1.950722377749283699e+58	0.000000000000000000e+00	-2.687679310041055253e+55	-4.010872996313061205e+50	0.000000000000000000e+00	-5.572664465615621104e+56	-8.167480728808417654e+55	-1.873307652312339551e+58	-6.016309494469591843e+54	-1.845001578304008292e+55	-2.861089404036650694e+55	-1.981692130018357329e+55	-1.297711793704763150e+56	-1.421786314595584636e+54	-4.010872996313061205e+50	6.684788327188435865e+55
-1.987178188745103508e+82	-4.920895806692153719e+89	-3.068941691315923635e+87	-9.913756133271605727e+89	0.000000000000000000e+00	-1.331604792314446001e+87	-1.987178188745103508e+82	0.000000000000000000e+00	-3.318777430970474245e+88	-1.266403418714265156e+87	-9.537057795533514684e+89	-2.980767283117655202e+86	-9.141019668227476025e+86	-1.417520441304840631e+87	-9.818249994951807777e+86	-6.400449560317185656e+87	0.000000000000000000e+00	-1.987178188745103508e+82	3.311963647908505829e+87
-4.540601567576366651e+84	-1.127468771940601371e+92	-7.012376410587193392e+89	-2.272942894720629704e+92	0.000000000000000000e+00	-3.042649542763643894e+89	-4.540601567576366651e+84	0.000000000000000000e+00	-7.738007027617944483e+90	-2.112648897725740222e+89	-2.186855202733684750e+92	-6.810902351364549846e+88	-2.088676721085128808e+89	-3.238962451537808589e+89	-2.243420422508131496e+89	-1.463900105151624233e+90	0.000000000000000000e+00	-4.540601567576366651e+84	7.567669279293945153e+89
-5.282152238585691871e+82	-1.312295024319042649e+90	-8.157606256291649696e+87	-2.645368497036648972e+90	0.000000000000000000e+00	-3.539561411489207900e+87	-5.282152238585691871e+82	0.000000000000000000e+00	-9.001743609259437587e+88	-2.491068169245039929e+87	-2.544988364287167570e+90	-7.923228357878537569e+86	-2.429790029749418040e+87	-3.767935263524460039e+87	-2.609805778040418460e+87	-1.706304272586480759e+88	0.000000000000000000e+00	-5.282152238585691871e+82	8.803587064309486973e+87
-1.933373175282716012e+47	-4.688752683239927815e+54	-2.985846752999993589e+52	-9.391017942490473101e+54	0.000000000000000000e+00	-1.295550142468322467e+52	-1.933373175282716012e+47	0.000000000000000000e+00	-2.686208215163212006e+53	-3.982685166091152088e+52	-9.020833534066595619e+54	-2.900059762924074088e+51	-8.893516606300494090e+51	-1.379139531701670751e+52	-9.552410184436843739e+51	-6.300917720180529000e+52	0.000000000000000000e+00	-1.933373175282716012e+47	3.222288625471193623e+52
-7.734741967245668464e+62	-1.926438239460704105e+70	-1.194531634319180495e+68	-3.874095255644174200e+70	0.000000000000000000e+00	-5.183037701014710304e+67	-7.734741967245668464e+62	0.000000000000000000e+00	-1.291775806551376153e+69	-6.633681487267415563e+67	-3.734251411054692535e+70	-1.160211295086850339e+67	-3.557981304933007446e+67	-5.517449269968577518e+67	-3.821581311176740148e+67	-2.321458833204354454e+68	0.000000000000000000e+00	-7.734741967245668464e+62	1.289123661207611534e+68
-2.819266807391678823e+69	-7.034631500971571441e+76	-4.353995778109499512e+74	-1.416194586235995026e+77	0.000000000000000000e+00	-1.889185988855151882e+74	-2.819266807391678823e+69	0.000000000000000000e+00	-4.799059387333784269e+75	-1.798817198247294701e+74	-1.364343520580390774e+77	-4.228900211087518690e+73	-1.296862731400172415e+74	-2.011076989272730965e+74	-1.392943344196080776e+74	-8.631187730432634613e+74	-2.520791898263776868e+72	-2.819266807391678823e+69	4.698778012319464820e+74
-8.743891649762769447e+54	-2.163979812430833932e+62	-1.350381852029687711e+60	-4.303212225568138558e+62	0.000000000000000000e+00	-5.859267221353282296e+59	-8.743891649762769447e+54	0.000000000000000000e+00	-1.185454916861518094e+61	-2.646202524365128218e+60	-4.162984228219552560e+62	-1.311583747464415455e+59	-4.022190158890874031e+59	-6.237309376830775530e+59	-4.320181986314788675e+59	-2.109864479244680739e+60	-3.348764770331644399e+58	-8.743891649762769447e+54	1.457315274960461507e+60
-1.971754835645450790e+32	-4.551987907146401071e+39	-3.045122301783824197e+37	-9.199272847536071755e+39	0.000000000000000000e+00	-1.321269629107957102e+37	-1.971754835645450790e+32	0.000000000000000000e+00	-3.211412984396366472e+38	0.000000000000000000e+00	-8.786137716111381353e+39	-2.957632253468176032e+36	-9.070072243969073794e+36	-1.406518449427088320e+37	-9.742046291957043939e+36	-9.667849354421026826e+37	-7.551492394716135432e+35	-1.971754835645450790e+32	3.286258059409084900e+37
-7.626292947838830073e+37	-1.744690992591592169e+45	-1.177783075034210073e+43	-3.526524002774119683e+45	0.000000000000000000e+00	-5.110366193858553525e+42	-7.626292947838830073e+37	0.000000000000000000e+00	-1.236258989628882967e+44	0.000000000000000000e+00	-3.368790509398255739e+45	-1.143943942175824495e+42	-3.508094756005861764e+42	-5.440088969458365040e+42	-3.767998819668209136e+42	-3.797497235101764687e+43	0.000000000000000000e+00	-7.626292947838830073e+37	1.271048824639804878e+43
-2.115802057743533007e+55	-4.842366063798960247e+62	-3.267584750254143355e+60	-9.787777155877244559e+62	0.000000000000000000e+00	-1.417795432557178690e+60	-2.115802057743533007e+55	0.000000000000000000e+00	-3.429817516912950188e+61	0.000000000000000000e+00	-9.350168933714335788e+62	-3.173703086615299615e+59	-9.732689465620252985e+59	-1.509272134523720313e+60	-1.045375480689924918e+60	-1.053559379276220008e+61	0.000000000000000000e+00	-2.115802057743533007e+55	3.526336762905888421e+60
-2.485109534077235560e+27	-5.702878935598058357e+34	-3.837932752992083542e+32	-1.152487135843312981e+35	0.000000000000000000e+00	-1.665267756935931974e+32	-2.485109534077235560e+27	0.000000000000000000e+00	-4.038000361758913535e+33	0.000000000000000000e+00	-1.100614242518029105e+35	-3.727664301115853351e+31	-1.143150385675528433e+32	-1.772711467641761527e+32	-1.227842918596880557e+32	-1.246937203408059255e+33	0.000000000000000000e+00	-2.485109534077235560e+27	4.141849223462059159e+32
-4.779009629169258039e+39	-1.060912941267686064e+47	-7.380567066016175624e+44	-2.125669873711047226e+47	0.000000000000000000e+00	-3.202406387490271187e+44	-4.779009629169258039e+39	0.000000000000000000e+00	-5.858263811870535704e+45	-9.626738343675015088e+44	-2.025536898985495590e+47	-7.168514443753887797e+43	-2.198344429417858990e+44	-3.409026868807404177e+44	-2.361213077579947345e+44	-2.343229712075816548e+45	-1.830281037811339793e+43	-4.779009629169258039e+39	7.965016048615430401e+44
-4.751377065272577127e+43	-1.076676080381142555e+51	-7.337892117256785632e+48	-2.155411904622986116e+51	0.000000000000000000e+00	-3.183889852477378688e+48	-4.751377065272577127e+43	0.000000000000000000e+00	-5.824390925714986968e+49	-1.046548582351557678e+49	-2.057606527368744302e+51	-7.127065597908866285e+47	-2.185633450025385498e+48	-3.389315639894438687e+48	-2.347560380409874973e+48	-2.151468976738070580e+49	-1.819698226381642692e+47	-4.751377065272577127e+43	7.918961775454295331e+48
-3.653699762487537862e+52	-8.315964105095197905e+59	-5.642670391692483399e+57	-1.677870562141515341e+60	0.000000000000000000e+00	-2.448338121343295123e+57	-3.653699762487537862e+52	0.000000000000000000e+00	-5.620676012295184109e+58	-1.542807431198291179e+57	-1.602075718605516475e+60	-5.480549643731307138e+56	-1.680701890744267337e+57	-2.606305830574443591e+57	-1.805219978649842893e+57	-1.812963083376438857e+58	-3.206692535351727302e+55	-3.653699762487537862e+52	6.089499604145896743e+57
-5.225117645100389257e+59	-1.194760655111279088e+67	-8.069523646093097147e+64	-2.410068953790200162e+67	0.000000000000000000e+00	-3.501342625452362660e+64	-5.225117645100389257e+59	0.000000000000000000e+00	-8.038069715186740089e+65	-2.431140206671083370e+64	-2.302115016545166154e+67	-7.837676467650584707e+63	-2.403554116746179076e+64	-3.727250586838278139e+64	-2.581626126091200324e+64	-2.547910337403923599e+65	-4.585857305765737271e+62	-5.225117645100389257e+59	8.708529408500648895e+64
-2.317713850584456959e+53	-5.275367318106390674e+60	-3.579411602283535215e+58	-1.064379315277300859e+61	0.000000000000000000e+00	-1.553096188420226849e+58	-2.317713850584456959e+53	0.000000000000000000e+00	-3.565459531484641129e+59	-9.794931483948749008e+57	-1.016290935518825456e+61	-3.476570775876685449e+57	-1.066148371268850214e+58	-1.653302546750245796e+58	-1.145136059296768511e+58	-1.150210808343109798e+59	-2.034156112129598030e+56	-2.317713850584456959e+53	3.862856417640761486e+58
-9.940601726171148307e+57	-2.273087011323417251e+65	-1.535198365551648009e+63	-4.585241737178250597e+65	0.000000000000000000e+00	-6.661180649037743049e+62	-9.940601726171148307e+57	0.000000000000000000e+00	-1.529214366317567709e+64	-4.629834633478621408e+62	-4.379830556519677219e+65	-1.491090258925672261e+62	-4.572676794038727811e+62	-7.090962564668752074e+62	-4.911452500866641173e+62	-4.847775280382162189e+63	-8.724431514458966616e+60	-9.940601726171148307e+57	1.656766954361858159e+63
-5.679564633832043897e+40	-1.264118479072191107e+48	-8.771358699492249750e+45	-2.534518144701892297e+48	0.000000000000000000e+00	-3.805866795189796493e+45	-5.679564633832043897e+40	0.000000000000000000e+00	-7.133549365253883605e+46	-1.057592305689629676e+46	-2.415549610257255007e+48	-8.519346950748066289e+44	-2.612599731562740286e+45	-4.051422772133524907e+45	-2.806159294283736457e+45	-2.789625045324932071e+46	-2.013309141592473897e+44	-5.679564633832043897e+40	9.465941056386739405e+45
-5.646724998671698959e+44	-1.280896410829631918e+52	-8.720642097406943229e+49	-2.566099466760458346e+52	0.000000000000000000e+00	-3.783861010401574791e+49	-5.646724998671698959e+44	0.000000000000000000e+00	-7.092302689908772153e+50	-1.149862327975145539e+50	-2.449742300464173336e+52	-8.470087498007548733e+48	-2.597493499388981611e+49	-4.027997165719145743e+49	-2.789933887343713044e+49	-2.577462019402275359e+50	-2.001668049019806982e+48	-5.646724998671698959e+44	9.411208331119499284e+49
-2.508807212044455784e+62	-5.700018955980091322e+69	-3.874530775410449479e+67	-1.150147635495154494e+70	0.000000000000000000e+00	-1.681147531445636573e+67	-2.508807212044455784e+62	0.000000000000000000e+00	-3.859428369289696910e+68	-1.037347599138966134e+67	-1.098258345578160913e+70	-3.763210818066683598e+66	-1.154051317540449677e+67	-1.789615811258378525e+67	-1.239551467326924693e+67	-1.249255505434267576e+68	0.000000000000000000e+00	-2.508807212044455784e+62	4.181345353407426187e+67
-2.211232842404522117e+74	-5.051970104900463900e+81	-3.414965350212342791e+79	-1.019109045476496911e+82	0.000000000000000000e+00	-1.481743442307199531e+79	-2.211232842404522117e+74	0.000000000000000000e+00	-3.401654269052652348e+80	-1.028841345710586821e+79	-9.735983657542091688e+81	-3.316849263606783211e+78	-1.017167107506080218e+79	-1.577346094248559006e+79	-1.092525922775226346e+79	-1.078257639395466179e+80	0.000000000000000000e+00	-2.211232842404522117e+74	3.685388070674203458e+79
-1.055101642835019247e+58	-2.398171035679824795e+65	-1.629469082647856856e+63	-4.838701289970141183e+65	0.000000000000000000e+00	-7.070218523610083289e+62	-1.055101642835019247e+58	0.000000000000000000e+00	-1.623117628685085940e+64	-4.412682879211863200e+62	-4.619978186002011799e+65	-1.582652464252528876e+62	-4.853467557041088432e+62	-7.526391718889803826e+62	-5.213046196919263250e+62	-5.263824619576310311e+63	0.000000000000000000e+00	-1.055101642835019247e+58	1.758502738058365459e+63
-8.574538222678505475e+71	-1.960136929266935493e+79	-1.324227388585504153e+77	-3.953796438947927717e+79	0.000000000000000000e+00	-5.745783772119828906e+76	-8.574538222678505475e+71	0.000000000000000000e+00	-1.319065726186133065e+78	-4.043760624023302566e+76	-3.776940632589389629e+79	-1.286180733401775823e+76	-3.944287582432112589e+76	-6.116503932177333680e+76	-4.236507845060995887e+76	-4.186579522804355951e+77	0.000000000000000000e+00	-8.574538222678505475e+71	1.429089703779750893e+77
[truncated: 7,876 more rows]
