# Supplementary material for: Unlocking Elementary Conversion Modes: ecmtool Unveils All Capabilities of Metabolic Networks
Source: Patterns (N Y). 2020 Dec 29;2(1):100177. doi: 10.1016/j.patter.2020.100177 (PMC7815953; doi:10.1016/j.patter.2020.100177)
Supplement: Data S4. Zip Folder Containing Text Files with Example Runscripts for ecmtool and the Corresponding Results in .csv Files [file mmc5.zip › iIT341_results_runscripts/mostminimal_iIT_hidden_outputs_runscript.txt]

--model_path models/iIT341.xml --inputs 22,33,35,93,294,300,306,314,334,356,231,262,139,28 --hide 16,26,29,33,39,40,59,65,75,81,90,93,100,110,145,171,174,212,223,224,232,234,235,239,252,253,255,259,261,262,263,265,269,271,276,277,279,280,283,284,286,291,293,296,302,308,312,319,320,323,325,329,331,336,341,342,344,345,350,352,358,361,366,368,370,372
